# Supplementary material for: Systematic mapping of antibiotic cross-resistance and collateral sensitivity with chemical genetics
Source: Nat Microbiol. 2024 Dec 2;10(1):202–16. doi: 10.1038/s41564-024-01857-w (PMC11726442; doi:10.1038/s41564-024-01857-w)
Supplement: Supplementary file 3 — Chemical genetics data used in this study31. [file 41564_2024_1857_MOESM3_ESM.xlsx]

## Sheet: SuppTable1_Chemical_genetics
Unique gene identifier	AMOXICILLIN	AMPICILLIN	AZITHROMYCIN	BACITRACIN	CARBENICILLIN	CEFACLOR	CEFOXITIN	CEFSULODIN	CEFTAZIDIME	CHLORAMPHENICOL	CIPROFLOXACIN	CLARITHROMYCIN	DOXYCYCLINE	ERYTHROMYCIN	FOSFOMYCIN	FUSIDICACID	GENTAMICIN	LEVOFLOXACIN	MECILLINAM	MINOCYCLINE	NALIDIXICACID	NITROFURANTOIN	NORFLOXACIN	NOVOBIOCIN	OXACILLIN	POLYMYXINB	PUROMYCIN	RIFAMPICIN	SPECTINOMYCIN	SPIRAMYCIN	STREPTOMYCIN	STREPTONIGRIN	SULFAMETHIZOLE	SULFAMONOMETHOXINE	TETRACYCLINE	THIOLACTOMYCIN	TOBRAMYCIN	TRIMETHOPRIM	TUNICAMYCIN	VANCOMYCIN
ECK0002	-0.994845	-1.2982	-0.468216	1.79693	-0.384106	1.42087	1.07083	-0.626628	-1.27521	0.488583	-0.114591	-0.014358	-0.473474	1.00072	-0.758873	1.58125	1.26181	-0.210025	1.24827	0.34881	1.46284	0.55252	-1.98697	1.13872	-1.33855	2.04548	0.345612	-0.265948	-1.75113	0.234505	-2.53092	1.59352	-0.968108	0.876868	-0.507021	0.810146	-2.11842	-0.117439	0.969944	1.24315
ECK0003	-1.23487	0.411192	0.28587	1.04369	-0.523426	0.172344	1.00005	0.125906	0.697264	0.868503	0.205231	-0.251731	0.106092	1.02277	0.010243	0.374039	-0.248856	-1.03048	-1.38528	0.881139	1.58	-0.100842	0.976174	0.008923	-0.83062	2.00972	0.702202	-0.43547	0.357894	-0.131001	-0.655611	1.56581	-0.626173	0.599805	0.483735	-0.058157	-0.575063	0.520539	-0.216875	-0.859194
ECK0004	0.687448	0.695141	0.367449	-0.680992	-0.493451	-0.397933	0.132514	-1.70022	-0.922698	0.265507	-0.867889	-0.93846	-1.73985	0.098732	-0.776241	0.452358	1.09616	-0.756813	0.711181	-2.78903	0.000469	1.78798	0.92794	-1.05346	0.109388	1.34648	-2.44358	0.805449	-1.93006	-0.387343	0.977221	-0.087122	1.54756	1.04943	0.384499	1.18891	0.972276	-0.532887	0.098061	0.168604
ECK0005	1.36932	0.780893	0.084454	-0.826658	1.23794	0.245156	0.407073	0.466242	-0.017183	-0.050475	0.482005	0.503593	0.630918	1.35962	0.677099	-0.790513	0.074722	0.895584	-0.729957	0.270796	0.0994	0.067296	-0.207333	1.89786	0.929381	-0.733713	1.82866	-0.149242	-0.814743	-0.289177	-1.01228	0.650985	0.46793	-0.735407	0.353229	0.816306	-0.933489	-0.446503	1.48002	-2.05571
ECK0006	-0.649026	1.328	-0.260863	0.01933	-0.742823	-0.646423	1.37566	-1.00076	-0.95671	-1.80683	-0.963438	-1.36236	-0.13913	-0.727161	0.176162	0.943057	-1.31058	-0.00538	-0.415161	-0.896877	0.016489	1.82227	-0.099199	0.008245	-0.445872	1.30458	-1.46324	0.459269	-0.0747	-0.456561	-1.21912	-3.53859	0.256595	-0.918094	-1.63119	0.626251	-0.650174	1.14426	0.512772	-0.628852
ECK0007	-1.14759	-0.757249	1.76767	-0.074761	0.360546	-1.01296	-0.672666	1.73167	0.322403	0.343419	0.055421	-0.024605	0.721673	-1.25162	0.594086	1.01255	-0.249699	-1.65483	-0.919026	1.48423	0.785554	-0.080419	1.22327	-0.844647	-0.437597	-0.478856	0.455795	0.149732	0.074969	0.284696	-0.471551	0.284833	-0.003077	-0.462206	-1.02396	0.385969	-0.605399	0.568902	0.428746	2.15291
ECK0008	0.747605	0.066476	-0.789098	-0.737437	-0.044988	-1.14107	-0.059492	0.558914	-0.278649	-1.18718	-0.179828	-1.04326	0.91464	-1.04861	1.53147	0.907877	-1.67393	1.0267	-0.91742	-3.46211	-0.118149	0.758363	0.57514	0.212063	1.10666	0.858317	-0.730287	-0.754468	-1.79709	-1.47551	-1.30113	0.368689	-1.12776	0.873794	-0.953212	0.621853	-2.42564	0.39272	0.691495	0.693596
ECK0009	-3.32	1.67953	2.23307	-0.405912	-0.697737	1.20918	-0.742796	0.537415	-2.15144	2.02692	3.6397	2.37611	1.00029	0.519232	-3.28904	0.544298	1.43022	-0.55931	1.34258	0.480061	-0.720096	-0.105964	-1.33486	-0.544257	1.11993	1.12214	-0.480541	0.403114	1.39393	2.04168	0.556087	1.56096	1.93795	0.879702	3.23305	0.611798	1.76165	-0.379686	-2.53039	-1.15407
ECK0011	-0.904195	1.02964	-0.903475	0.994027	-0.514287	-0.831365	1.08403	0.072835	-0.347762	-1.5424	-0.101308	-0.138909	0.237411	-0.948034	0.391818	0.943535	-1.35511	-0.012809	-0.794806	-0.689036	0.869587	1.48517	-0.083464	0.652283	-0.792336	1.00843	1.54074	0.823059	-0.599157	-1.55773	-0.218952	-0.957839	-0.832522	-0.84315	-0.845759	-0.505955	-0.987028	1.30398	0.459604	0.612979
ECK0012	-0.717325	0.717157	-0.404615	-0.148747	-0.713438	-1.04101	-1.13069	1.18213	0.507846	0.320285	-0.632946	0.679016	1.42959	-0.007542	-0.396119	-0.095786	-0.72023	0.931367	-0.501694	0.676642	-0.283671	0.503527	0.042029	2.97826	1.25577	-0.809608	1.03386	-0.40617	-0.04056	1.58393	0.046968	0.616721	0.540863	-0.5048	0.048994	0.678454	-0.464386	-0.317961	2.50665	-1.36587
ECK0013	0.403204	0.743987	0.498117	-1.22784	0.084406	-0.547394	-0.258532	0.213739	0.78391	-0.604047	1.95484	-0.008221	1.64045	-0.444094	0.707948	0.24676	-1.50188	-2.21949	1.56197	-0.416928	-0.967307	-1.81158	0.285077	-2.07749	-0.307062	-0.013117	-0.157651	2.38217	-1.44856	0.142177	-0.694611	-0.099599	-1.67203	0.736871	-0.375911	-1.36836	-1.04	1.01047	1.47996	1.44504
ECK0014	0.5539	0.177339	-1.40573		-0.708466	-0.463918	1.23261	-0.093224	0.239154	-1.10822	0.148476	-0.558998		-0.555652	0.09458	-0.553616	0.415739	-0.520963	-0.507481	-1.08881	0.354266	-0.354748	-1.02772	-0.56753	0.413856	1.00603	0.566254	0.331724	-1.18365	-0.313173	0.579245	-0.511087	0.380745	-0.390055	-0.171021	0.023315	0.265332	1.1875	0.994592	-0.962333
ECK0015	3.69086	-0.631942	-3.79431	-1.85289	1.06518	0.685023	1.87917	0.559276	-2.72751	-0.91659	-0.873632	-4.05427	-0.195193	-1.68614	2.8918	-0.659164	1.04777	-3.56382	-3.17443	1.05526	0.825571	-2.19898	-4.3009	-5.45722	0.887141	-4.60186	-0.272666	-0.447742	-10.5998	2.79554	-1.62348	-1.00903	-2.23723	1.16041	-0.114185	1.32069	-2.45482	3.50043	5.53514	-2.81293
ECK0017	0.344577	-0.537612	-0.830672	1.3042	0.972798	0.065629	0.038602	0.682966	-0.055511	0.294776	-0.25463	-0.518996	-0.232687	0.335885	0.317552	-0.515575	1.3738	0.240006	0.738599	0.479341	0.101847	0.973753	-0.370186	-0.072634	0.761016	-0.876789	0.511497	-0.553628	0.435488	0.583588	0.792189	-0.649161	0.194269	0.160817	0.634014	-0.115075	-1.23384	0.394553	-0.189489	0.508844
ECK0020	-0.831674	0.627898	-1.89006	1.04913	-0.455599	-0.018281	2.75992	-0.3926	-0.717289	-0.303755	0.078725	0.745297	-0.050827	1.42219	-0.466477	2.00779	0.35322	-2.00722	-1.8404	-1.00913	0.560658	-2.64394	-0.146364	-4.21249	-0.534671	0.241408	-1.08005	-0.094052	0.607585	1.02819	1.40242	-1.47384	1.32912	-1.02254	-0.01444	-0.682823	1.41142	1.386	-1.17811	-0.111347
ECK0021	-1.6658	-0.238418	0.268713	-0.952165	1.53758	-2.42174	-0.98961	-0.040998	0.312689	0.167196	0.348267	-0.460963	0.628574	0.553293	0.076227	0.082196	0.716245	-0.339534	-0.826941	0.395604	-1.29513	0.08195	-0.417634	0.136578	0.288024	-0.43509	0.449935	0.390628	-0.168362	1.15265	0.822629	-1.14653	-0.258702	-0.338138	1.42695	1.04376	0.169703	-0.639418	-0.869886	0.437874
ECK0024	0.089679	-0.543017	-1.33323	-1.05226	-0.734061	-0.444215	-1.05319	-0.381881	0.171276	-0.574605	-0.007401	-2.46346	0.850296	-1.80199	0.824422	-0.616608	-0.872807	-0.596639	-0.151334	0.19931	-0.630139	-1.46768	-1.15326	0.213627	-0.656753	0.443581	-0.119791	-0.69508	0.352902	-0.885698	-0.985127	-0.835015	-0.128978	0.688593	0.69435	-0.169711	-0.474526	0.630184	-0.810119	0.105965
ECK0025	-0.928435	-0.670162	0.370277	-0.27301	0.043301	-0.713805	-1.52194	-0.087304	-0.013766	-0.406917	2.31869	1.32669	0.319219	-0.350791	-0.763522	1.00218	0.313982	-0.022576	1.08634	1.79561	0.291447	-1.01951	2.10294	-0.315001	-1.09267	1.0579	2.31104	-0.140986	0.526862	-0.060813	0.408694	0.306078	-0.098852	0.225134	0.526235	-0.232003	0.220273	1.35092	-0.73104	-0.113757
ECK0026	0.601391	-1.01345	-0.020764	-0.067052	-0.318394	0.517356	0.440158	0.25507	-0.519666	0.425725	0.664962	-0.051456	-0.405367	0.073064	-0.324389	-0.046367	-0.154488	-0.322846	0.448284	-0.678044	0.548388	0.295165	1.00788	0.050147	-0.546321	0.979694	-0.69714	-0.140485	0.721518	0.430798	-0.641717	0.539939	0.391099	-0.182404	-0.827234	-0.302416	-0.08732	0.602676	-0.203074	0.125031
ECK0029	-0.959462	-4.91929	-0.487269	-2.35023	-1.29056	-0.738932	-1.07679	-4.36699	1.31158	1.27173	1.64563	0.300364	0.31499	-0.121883	-3.44344	1.01177	1.37388	-2.2351	0.025935	2.1155	-0.573236	-0.050096	0.650055	-0.638142	-0.53488	-0.039348	0.570523	-1.29371	1.73628	-0.15324	1.51494	-2.47318	2.03673	0.327007	1.67212	0.019168	1.32164	0.324433	-1.07581	-0.830336
ECK0030	0.012174	0.584276	-0.085729	0.078861	0.10545	-0.945506	-1.42931	0.740831	0.005828	0.201841	0.643639	-0.280492	-0.153904	0.077693	0.724642	-1.15643	-0.490024	0	0.534483	0.093854	0.516589	0.624743	0.428713	1.42428	0.160577	-0.321635	0.381404	-0.156527	-0.196966	0.164715	-0.063975	-0.229153	0.15491	0.720571	0.052548	-0.147876	0.591816	0.24442	0.360641	-0.271456
ECK0031	-0.072909	1.35712	0.068403	-1.37196	1.28267	-1.31582	-1.19952	1.36717	0.459115	0.423783	-0.150282	0.362751	-0.192271	-0.029253	1.44272	-0.727201	-0.32835	1.61817	-0.060928	0.603229	0.274637	2.11069	0.021265	1.62264	2.39153	0.078621	0.097343	-2.70903	-0.06161	0.229121	-0.843563	0.059444	0.008148	0.493966	-0.98711	1.20679	-0.331365	0.128514	-0.330001	-0.389566
ECK0033	-0.15485	-0.523205	-0.054407	0.769884	0.856561	0.403386	-0.655465	0.586629	0.166427	1.09906	-0.866875	-1.24511	-0.451023	-0.494349	1.48354	-0.631998	0.465359	1.72646	-0.530438	0.627195	-0.659114	1.21221	0.130931	0.814618	1.337	-0.029725	0.112817	-2.2962	0.466968	0.345309	0.714168	-0.269379	0.894112	-1.04501	0.55526	-0.039742	-2.39253	-0.283657	0.955751	-0.440797
ECK0034	0.90124	-0.375033	0.605252	-6.10825	-9.97034	-2.34784	-5.31312	-2.44422	-2.13527	-0.780453	0.244743	-0.242515	-3.71606	0.81898	0.744049	2.31054	-1.32778	2.00161	-4.09454	1.58497	0.814958	2.32625	-0.908487	1.60717	2.71602	1.98185	1.09902	-1.18303	-6.91157	1.72372	-1.99602	-0.396027	-1.22637	1.60612	-2.0451	1.77241	-4.94039	-2.15748	-1.82723	-0.075829
ECK0035	1.31802	-0.076541	-1.58984	-0.322897	0.156945	0.70112	1.41754	-0.063488	-0.94567	-1.41836	-1.90165	-0.919966	-1.19829	0.232347	-0.152016	-1.9138	0.96673	-0.145337	-1.50085	-2.44923	0.202212	1.011	0.118282	0.610584	-0.645481	-0.463229	-1.647	1.6414	-0.67233	0.917572	0.699811	0.076676	-0.758963	-0.400108	-1.69933	-1.31086	-0.222573	-0.483474	1.64882	-0.165854
ECK0036	0.135858	0.666318	0.16224	0.4608	-1.43247	0.001968	-0.813958	0.612279	0.123316	-0.14325	-0.836014	-0.673386	0.649551	-1.35084	-0.769246	-0.274604	-0.208818	1.82228	-0.066999	1.31626	-0.842875	0.679006	-0.899291	0.974237	0.352336	0.670811	1.47975	-0.410216	0.590839	0.379197	0.372508	-0.947819	0.977241	-0.305468	-0.218752	0.047368	-0.164515	-0.661575	0.319611	-1.41964
ECK0037	2.9054	0.044791	-0.697674	0.966575	0.319518	0.964321	-1.40887	-0.218224	-1.10328	-0.186508	-0.054157	-0.662249	-0.764625	-0.664887	0.542839	-1.05029	-0.771254	0.152878	-0.710757	-0.449548	2.25766	0.621884	1.38612	1.44119	0.035643	0.072941	-0.121382	-0.685029	-0.365131	0.639092	-0.308567	-0.912233	-0.73115	-0.017625	-0.574502	1.27654	-0.367018	-1.28469	0.094929	1.36131
ECK0038	1.34173	0.370152	-0.589609	-0.032375	1.50411	0.543629	1.02021	1.48479	-0.939157	0.269401	-1.08588	-0.841415	0.945118	-1.4895	0.851727	0.116265	0.645106	-0.421098	-0.823268	-0.925937	0.049482	-0.009271	0.133923	0.226962	0.082854	0.453837	-1.62372	-0.043959	0.137388	-0.665123	0.390962	-0.60356	-1.36364	-0.6275	-0.038796	0.846766	-0.905948	-0.660391	0.780695	-1.09042
ECK0039	0.189237	-0.202054	-0.781217	-1.60874	1.06096	-0.190035	2.09381	0.191228	0.703379	-1.60736	0.167925	-0.474753	-0.278347	1.76903	0.642106	0.004333	-1.66865	0.953589	-0.275579	-0.729552	0.586745	-1.87924	-0.070123	0.116697	-1.1126	-0.430719	0.476913	0.424848	0.564621	-1.08406	0.269217	0.462846	0.514238	0.885567	-1.18546	-0.614752	-1.13384	0.008357	-0.08073	-0.023775
ECK0040	-4.93122	2.92222	0.057257	0.977641	0.892506	-0.485306	0.680146	1.23299	-1.32306	0.443169	-1.14597	-0.105449	0.187603	1.19086	-0.55045	0.499842	1.37	2.31137	3.02862	-0.369964	-0.610349	0.61365	-0.918334	0.253576	-0.486796	0.254866	0.298759	0.754888	-1.68274	-0.34445	-0.206732	-1.97447	-0.410755	-1.39202	1.16884	0.287434	-0.675428	0.285333	2.59863	0.87171
ECK0041	1.11612	-3.01642	0.14354	0.623162	-0.008671	0.71149	-1.20269	0.062241	-1.78567	0.350348	-1.68694	-1.25959	0.613423	0.598809	0.638401	-0.924033	-1.34063	-0.307647	-1.44465	1.2955	0.178569	-0.53956	-0.74697	1.11981	-0.708298	0.69412	0.611213	1.43434	0.292723	-0.864732	-0.194402	0.627273	-0.394737	0.397385	-1.56566	0.166006	-1.16003	-0.943818	-0.464513	1.96244
ECK0042	-0.427836	-0.633547	-0.255342	-1.034	0.212294	-0.164258	-0.618691	0.405161	0.381019	-1.1997	-0.530025	1.21116	-3.51211	-0.880464	-0.5479	0.329768	0.309917	0.747084	0.33389	-1.77208	-0.242309	-0.130199	-0.607138	1.61385	-3.35539	-0.526804	-0.099284	-0.148714	-0.515389	-2.49798	0.924119	2.12454	-0.41373	0.946671	-1.41528	-2.08981	-2.59228	-4.18137	1.27872	0.836239
ECK0043	2.76511	0.676141	-0.365889	0.011793	0.233663	-0.181196	-0.91648	0.332338	-1.3257	-0.638187	-0.317039	-1.53912	1.30557	-1.42349	-1.83307	-0.564272	-0.50201	-0.170859	-0.966084	-0.677367	-0.900574	0.59066	0.17776	0.461049	0.306882	0.50113	-0.855033	0.431585	-0.788598	0.838486	-0.156496	1.74656	0.05268	-0.338527	-0.75835	0.452612	-0.308569	-0.966852	0.50861	0.495776
ECK0044	0.619697	-0.7304	-0.020156	-0.270332	0.956506	-0.575619	0.037666	-1.14659	-0.547094	-1.31631	-0.544246	-1.04502	-0.371676	0.548914	0.071753	-0.499961	-1.32734	0.023942	-0.528883	0.015955	0.131855	1.01699	1.9751	0.530187	0.803098	-0.305183	-1.62027	-0.630676	-0.489881	1.6516	-1.22224	0.635074	-0.33438	-0.620784	0.36445	0.407379	0.941289	-0.846138	0.306437	-0.142948
ECK0045	-0.576301	-0.014157	-0.977307	0.055002	-0.446882	-0.706397	-0.683804	-1.13242	0.202902	0.036334	-0.415004	-0.75533	-1.78504	0.240893	-0.25718	0.609955	-1.10156	-0.487916	-0.098189	0.111736	0.821054	0.063289	-0.241985	-1.07096	-0.119588	0.634533	-0.09509	1.23559	-0.308095	-0.134971	-1.17364	0.013656	-0.350415	-1.10642	0.528994	1.73887	-0.74214	-1.18741	-0.245676	1.0347
ECK0046	0.255181	0.799477	0.038945	-1.38179	-0.101872	-0.914081	1.26349	-0.230311	0.357409	-0.938794	0.074459	0.258474	0.041168	-0.093177	0.004685	0.199846	-0.948645	-1.04544	0.902916	-0.74886	-0.4978	-0.094514	0.248652	1.15046	-0.334186	-1.65459	0.2772	-1.03043	-0.343377	-0.10547	0.804382	-0.580574	-0.042458	0.60181	0.524365	0.635955	0.300767	-1.68093	0.784663	-0.017887
ECK0047	0.932944	0.248926	-0.620782	-0.853298	0.08539	0.689453	-0.749757	1.52182	0.386501	-0.071344	0.053048	-0.439877	-0.195562	0.007462	0.457487	-1.27958	-0.671286	-0.110909	0.273553	-0.094535	-1.27995	1.17486	0.604495	1.58291	0.020275	-0.027279	-0.018273	-1.70358	-1.33611	0.648041	-1.36318	0.514577	-2.04149	-0.508301	-0.3879	0.302717	-0.559892	-2.30761	2.18275	-0.317732
ECK0048	0.241654	0.208904	-1.47018	-0.983287	-0.007403	-0.56271	2.84066	0.096936	0.657488	-0.462401	0.10065	-0.217801	0.896571	-0.448175	0.975269	0.40302	-0.555894	-0.146977	-0.096053	-1.01215	0.024807	-0.127541	0.507547	-0.521126	0.009181	1.19219	-0.973167	-0.727898	0.104122	0.212173	0.56977	0.476977	-0.05542	0.688691	-1.09507	0.365843	-0.765299	-3.12196	0.479402	-0.167371
ECK0049	-0.610629	0.105107	0.362047	-0.120377	0.532899	-0.44776	-0.407929	-0.299256	0.343497	0.483649	-0.438655	0.256242	0.44644	-0.115267	0.705772	0.190933	0.698749	1.00727	0.442928	0.555777	-0.589259	-0.070904	0.352376	0.861804	-1.14437	0.237701	1.94032	-0.00146	-2.38834	0.359804	0.847516	0.215777	-1.11295	-0.161115	0.582659	0.807087	-0.504215	0.981694	-0.430647	-0.770389
ECK0050	-0.63405	-0.648909	0.36164	-1.20036	1.82929	-1.32166	-0.046466	-1.12747	0.948989	0.870482	-0.756866	-0.083262	2.28005	-0.816252	1.44795	-0.696958	-0.775409	0.778018	1.2258	1.66963	0.290435	1.05667	-0.70136	0.889349	0.452921	-0.008158	-0.658885	-1.71419	-1.23988	1.17519	-1.38673	0.968044	1.84626	2.99207	0.831441	1.38379	-0.021245	3.00046	0.37774	-0.476698
ECK0051	-0.399876	1.86966	-0.689362	0.081127	3.1687	-0.031177	1.44865	0.195415	0.782858	-0.892833	-0.809311	-0.448811	-0.599262	0.643914	0.179813	-1.55913	0.76132	1.85151	0.273788	-1.25003	1.03942	0.427261	0.781759	-0.390582	-0.143013	-1.16512	-1.35132	-0.455821	-0.685254	-0.903171	-0.195072	-0.929684	0.517841	0.579985	0.040164	0.019444	-1.26809	-0.356972	0.068462	0.739223
ECK0052	-0.613588	-0.644351	-2.83064	-0.11512	-1.30011	0.865803	-1.03451	-0.577266	0.549239	0.738333	0.519786	-3.16883	0.839841	-2.0537	1.73758	-0.752258	-3.11009	-0.770527	3.42111	1.21587	1.32133	-0.275831	0.10691	0.994371	-1.20632	-0.447356	0.680433	-1.5934	-4.97211	0.490793	-1.97055	1.92915	1.12326	0.399678	-0.207036	1.93918	-2.91531	-1.11397	-0.234078	1.29405
ECK0053	0.331962	2.06245	1.20924	-2.97362	-1.48017	-1.99519	-0.260429	-7.29508	-0.076226	0.831296	0.762188	-1.65834	0.878532	0.588977	1.99938	0.557891	0.429077	-0.29592	-8.12455	0.941957	0.594424	1.1961	0.014618	1.56286	-0.323542	-5.8041	0.679886	-1.24577	-2.546	0.960726	-1.13718	1.38898	-0.858848	0.37233	-0.21033	1.05534	-0.894657	-0.318407	-2.821	-2.04032
ECK0054	-1.71087	-7.61335	-6.50479	-8.88679	0.554006	-0.650605	2.78432	-1.10296	0.00612	-1.3312	0.156087	-0.457266	-2.11285	-0.740392	-1.1246	-1.08747	1.58281	0.670005	0.667881	-2.65096	-4.89311	0.793442	-1.8296	-4.58309	-0.188654	0.597331	-4.50067	-0.514042	-0.014562	-0.301575	-0.973606	-2.08013	0.262739	-1.39724	0.996032	-1.01776	0.680313	-1.14254	0.877805	-3.04987
ECK0056	-0.387825	0.401754	-0.711256	-0.290838	-0.24943	-0.941063	-0.431241	0.678653	0.00402	-0.917591	-1.29973	-0.652333	-0.451973	0.439259	0.157375	-0.424654	-0.662182	-0.051885	2.02539	0.393838	-1.24583	0.029922	-1.0374	0.167539	0.096631	0.863732	-0.397918	-0.089961	-1.07326	-0.509304	-0.924277	-0.072971	-1.03161	-1.10687	0.085562	-0.611579	-0.556958	0.621346	0.945079	0.268664
ECK0057	-0.151139	0.783094	-0.082988	-1.11522	0.921064	1.43568	-1.34791	1.61602	1.01388	0.211759	-0.874452	-3.02976	0.329643	-0.742773	-0.224585	-2.40142	-0.516796	0.668458	0.604595	0.460604	-0.625933	0.71759	0.301518	0.432507	0.732498	-1.24066	-0.126683	-0.25341	-1.97272	0.122051	-0.753179	-1.35862	-1.05158	-0.260715	-0.348865	0.958105	-0.655236	-0.145209	1.60507	-1.77671
ECK0059	0.418502	0.763743	0.0804	-0.384045	0.752337	-0.672672	3.7226	-0.030736	0.764178	-1.04674	-0.550874	-1.87102	0.978922	-2.02116	0.550686	-0.873092	-1.72519	0.954867	0.021948	0.449947	0.168377	1.32879	0.738744	-0.223	1.65764	1.33369	-1.13576	0.898091	-0.487072	-0.94025	-2.14173	-1.84008	0.378788	-0.657542	-0.581801	0.29619	-1.32563	0.645452	-1.38113	-0.494981
ECK0060	-0.984442	-0.002874	1.42068	4.33647	0.858987	1.20658	2.47779	0.307834	-0.747935	1.12186	0.125636	2.11293	-0.431895	0.940829	0.22182	1.79533	0.912635	-3.89612	2.33491	-0.774155	0.809807	-3.0457	0.421585	-2.0686	-3.61379	1.10743	-0.708531	1.05311	-2.06421	-0.382426	0.628733	1.51691	-2.33678	-3.21015	-1.05038	-1.71477	-0.064444	-2.41335	1.60969	2.80173
ECK0061	-0.044749	0.807261	-1.95431	0.811259	0.283532	-0.588431	0.849321	-0.920779	-0.259731	-0.205895	-0.569206	-1.61696	-0.193341	0.063042	0.513047	0.147528	-0.357024	-1.54907	-0.283673	0.298439	-1.54602	-0.042754	-0.711938	-2.12665	-0.148767	1.21733	-0.579545	-1.66746	0.910021	-0.266345	-0.696172	0.66883	-0.412803	-1.44502	-0.111535	-1.01849	-1.41154	-0.192331	1.72	2.05304
ECK0065	0.76799	-0.774886	1.79438	0.89624	-0.157963	-0.075354	0.619328	-1.00709	0.755493	0.788392	-0.727325	-1.05673	-1.4565	-1.15355	-0.941056	-1.23017	1.23529	1.45966	-0.068662	-1.34245	-0.223588	0.332904	0.457936	0.530073	1.11017	-1.42964	-0.429636	-1.26011	0.377476	1.15104	-0.80712	0.621087	0.556617	-0.144465	0.000328	-1.05272	-1.40522	0.18167	2.17437	-0.006506
ECK0066	-0.609184	1.95176	-2.2549	-0.132558	-0.787347	0.345903	0.325993	-0.442322	0.309381	-0.517896	0.462527	-0.025897	-0.88741	0.02127	-0.920062	-0.975917	-0.826494	0.170678	-1.87721	-0.456071	0.180239	1.39483	2.14528	0.324196	-0.608069	-1.71534	0.320328	1.39386	-0.704046	-1.36497	-0.409916	0.877337	-0.58546	1.61705	-0.975552	-0.419999	-0.754123	1.26076	-0.028236	0.480818
ECK0067	0.371368	0.943405	-0.160273	0.069717	0.584358	-1.37703	0.837333	-0.076164	1.31777	0.541205	-0.748264	0.044698	0.784028	-0.591375	-0.342375	2.13773	-0.083304	0.981914	-1.16363	0.136782	1.2074	2.00331	-0.156595	1.40098	-0.357899	-0.139293	0.052656	-0.059458	-1.08975	-0.556072	0.023249	0.773987	-2.29378	-2.22034	-1.39432	0.188482	-0.911114	0.7708	-0.329129	0.543984
ECK0068	-0.403858	1.36654	-0.633685	-1.2309	-0.973722	-1.46753	0.563792	1.89169	0.633305	0.392537	-0.414065	-0.261016	0.266723	-0.727555	1.50957	0.339798	-0.128933	1.21551	-0.767208	-0.098396	1.02459	1.15359	0.434432	-1.19622	0.282715	0.575543	-0.400062	1.07749	-1.43264	-0.542825	-0.010394	-0.26249	-1.5776	-1.09286	-0.842567	0.124355	-0.373339	-0.121643	0.77719	0.160478
ECK0069	-1.03425	-0.478174	-0.120237	0.219039	-0.331879	-1.95952	-1.21198	-0.434037	1.07554	-0.27805	-0.960261	-1.47851	-0.596505	0.284371	0.507431	-0.157806	-0.468923	0.375834	0.961929	-1.66497	-0.108599	0.172135	0.237096	0.006737	-0.325948	-0.496039	-1.20368	-0.885138	-0.005598	-0.378306	0.453756	-0.309177	-0.4547	-0.193918	0.089052	1.4381	-0.656457	-0.641895	-0.469792	1.77264
ECK0070	-1.41687	0.621189	-1.12947	0.224482	1.61931	-0.490939	0.00968	-0.069449	0.165693	0.485571	-0.196122	-1.27469	0.267817	-1.15427	0.909981	0.759245	-0.876172	0.324364	-1.37627	-0.991544	-0.398943	0.187044	1.22731	-0.352374	0.138587	0.484288	1.24012	0.289643	-0.241594	-0.521603	-1.86135	-0.806074	0.672898	-1.11391	-1.04167	0.896544	-0.605406	2.41157	-0.26722	0.325191
ECK0071	0.232107	-1.31757	-0.417586	0.419553	-1.06064	-2.04294	-1.35053	-0.025141	-0.153	0.271265	-0.655114	-0.969172	-0.945895	0.550107	-0.195513	-0.276819	-0.955438	0.650833	0.850111	-0.517584	-1.15343	0.66046	0.319679	-0.818926	-0.190995	0.144299	1.43188	0.32884	-1.34969	-0.573722	-0.111301	-0.403658	1.01436	0.902452	0.204588	-0.382821	-0.413773	0.084836	1.06284	0.560307
ECK0072	1.10913	0.762284	-1.23964	-0.9627	0.11352	-1.26497	-1.42218	-2.17852	0.780821	-1.83822	-0.754451	1.68044	-0.9343	0.161242	0.887493	-1.00784	-1.14738	0.884725	0.728537	-0.758026	0.385863	-0.332159	-0.096048	1.03012	0.101333	-0.817135	-1.2692	0.629302	1.39862	-0.452838	-0.388204	-0.722286	0.604764	0.490654	-1.07522	0.178156	-0.831954	0.446102	-0.689616	0.295637
ECK0073	-1.18501	-0.742977	0.427287	0.025477	0.174641	-0.86003	0.732938	0.370758	-0.336633	0.235837	-2.5688	0.28819	0.660379	-0.731064	0.970914	1.13144	-1.18759	-0.241485	0.215078	-0.292029	-2.35295	-1.61819	0.27632	1.13299	-1.37062	-0.002019	-0.84038	0.525448	2.36487	-1.98713	-0.231904	-0.835916	-0.0603	0.30639	-0.848174	-1.52068	-0.389606	-1.41443	0.579595	1.26607
ECK0074	-1.63055	0.222208	0.267017	-0.999372	-0.248815	-0.452995	0.743042	1.27981	1.05602	0.377362	-1.55551	0.295237	-0.474467	-0.541737	1.02605	0.788667	-1.04779	0.003405	-0.48193	-0.418221	1.2891	0.853164	0.799733	-0.348118	0.35547	-0.34029	0.219093	-0.37138	1.55798	-0.167177	0.211604	-0.660697	-0.079694	-1.26564	0.222656	-0.114261	-0.692483	0.196506	0.223652	1.80574
ECK0075	-0.092002	-0.095556	-1.71798	0.354825	-0.133923	-0.420664	1.43968	-0.017985	0.400008	-0.062289	-0.788822	-1.56579	-0.460986	0.633731	0.366733	0.371959	-0.175028	0.919831	-0.038362	-0.880841	0.756918	0.583896	-0.992066	-0.437988	-1.1787	-0.63018	-0.456537	0.863003	-0.043467	-0.707638	0.678575	0.861017	-0.286082	-1.0468	-0.689131	0.088279	0.155161	-0.866239	0.935921	0.954063
ECK0076	-0.280301	-0.23341	-0.666875	0.738312	-0.508814	-0.335376	-1.17854	0.597031	0.28311	-0.642936	-0.00308	0.048742	-0.111566	0.23964	0.732168	-0.164372	-1.94729	0.223027	0.43684	0.300046	0.155445	-0.411275	0.592163	0.21338	0.017081	-0.63936	0.653938	0.259604	0.548385	-0.656404	-0.383227	-0.433831	0.815215	-0.21849	0.826632	2.1608	-0.487943	0.528695	0.383932	1.0702
ECK0078	-0.381875	1.67405	-1.77686	-1.12959	0.279124	-1.4925	0.18458	0.193169	0.648613	-1.78275	-0.143048	0.229041	0.107598	0.269864	0.647426	-0.43171	-1.82098	-0.272973	-2.22715	0.225445	-1.513	1.40277	-0.793044	-2.23571	2.36565	0.865086	-0.644652	0.917436	-2.22411	1.31397	-2.18173	-0.348385	0.953411	0.282374	-0.176159	-0.182015	-0.987475	-0.196085	0.658922	0.644014
ECK0079	-2.30981	-0.111037	0.489691	1.97876	0.088262	-0.323155	-0.807848	-1.03672	1.06339	0.181741	-0.618496	-0.32751	1.09732	1.66884	-0.118611	0.177098	-1.51636	-0.719967	-0.088822	-2.1019	0.621332	-2.3835	0.011343	-1.60597	-2.71472	-0.298971	-0.979116	-0.935182	0.271166	-1.9737	-0.191834	-1.58708	-0.19462	-0.307875	1.29238	1.95926	-0.547205	-2.12669	-0.105972	2.26224
ECK0080	0.028052	0.514706	1.09061	1.78862	0.698365	0.573053	-0.009354	-1.05214	0.512593	-0.879304	1.04412	1.6281	0.335233	-1.29492	1.0992	-0.10437	1.87081	-0.302163	-0.460992	-1.01647	2.71105	-0.138931	-0.11781	-1.08743	1.22921	0.296721	0.417743	-0.319092	-0.370028	0.835038	-0.79358	-1.34333	-0.815804	-0.920431	-0.231983	-1.45632	0.55645	-0.22096	2.00571	1.18505
ECK0081	-3.0197	0.248265	0.974892	-0.117412	0.503774	-0.225318	0.63306	0.128792	-0.366579	1.16072	1.81645	-0.216101	0.846626	-0.475609	0.279907	-2.14294	-0.944123	-0.109355	2.47694	-0.019684	0.548945	-0.956296	1.40946	1.63319	-1.01495	0.156866	-1.28491	0.0377	-0.090298	0.131555	-1.06091	0.726717	0.023315	-0.274047	-0.121204	0.567127	-0.813336	0.169755	-0.737736	0.415469
ECK0082	-1.3477	-0.80905	0.273832	-0.244687	-0.751397	0.155664	-0.129588	0.789355	1.64896	0.786322	-0.671289	0.404769	-0.265493	0.190887	-0.13905	-0.136491	-0.780929	-1.92614	1.93327	-0.949999	1.44736	-0.223063	1.42673	-1.2005	-1.79663	0.670742	0.498661	0.016536	-0.073404	-1.67115	0.749366	1.9693	0.743404	-2.60089	-0.262381	-0.982545	-0.266299	-0.549631	-0.876686	0.651672
ECK0083	-1.58418	-1.90614	-1.47581	0.367531	0.075628	2.61549	-1.04054	1.85584	2.78767	1.22175	2.48192	-0.829246	1.20315	-2.7537	0.048283	-2.2195	-2.17815	-1.32357	1.05171	-2.76316	3.07272	0.376178	2.90454	-0.50729	-2.1052	0.285	-1.71786	0.221985	3.69123	-1.17233	0.443243	3.05567	0.310804	-1.71716	-0.338947	0.059573	-2.7193	-7.30324	1.1953	-1.50918
ECK0087	0.152225	1.42877	2.40626	0.10853	-0.852638	-0.59601	3.65957	-2.18134	0.196461	0.90869	0.915339	1.86461	0.057052	0.484231	0.445489	1.0762	1.03164	-1.18356	-4.80571	0.439899	0.849415	-1.98227	2.14665	-0.964622	-0.039009	0.568846	2.82638	-0.015013	0.677987	2.41368	0.590489	-1.01096	0.1817	-1.10933	-0.20573	1.0057	0.239635	-2.72091	0.011606	3.1411
ECK0089	2.67153	-1.71581	-1.00673	0.380783	-2.34734	0.992802	2.48175	-1.99749	-3.31816	-0.895437	0.353286	-1.27007	-2.27484	-2.55066	-0.815371	-0.342813	-0.208905	-0.942001	1.25478	-2.30901	0.56491	-1.5118	-0.274127	-0.580044	0.043527	1.1378	-0.505641	1.51051	0.137359	-0.984829	-0.78512	0.611654	-1.10585	-0.558515	-0.772214	0.259574	0.130478	-1.89023	-1.64328	2.03051
ECK0091	1.47003	1.81297	-1.29858	0.785612	3.49285	-0.915411	1.72023	-1.59393	-0.732363	-0.396663	-0.241295	-2.11899	-0.655815	-0.784768	1.58879	1.68963	1.961	0.088319	0.631039	-0.874277	-1.33447	-0.301362	-0.687169	0.8627	1.09996	-0.134365	-1.74068	-1.13658	0.437285	-1.1439	-0.785172	-0.46691	-1.2471	-1.24576	-1.50282	0.135297	2.29573	0.74359	0.59555	0.792148
ECK0092	0.891067	0.157161	-0.890195	1.12616	-3.82575	-0.691434	1.57028	-0.126807	-0.509352	-0.116719	0.661573	-1.19166	-0.600321	-1.7155		-0.572164	1.01086	-1.07844	0.279107	-1.8437	0.48517	-0.407305		-0.832599	0.723167	-0.544189	-1.02472	1.56854	0.229692	-0.928733	0.152702	-0.367254	-0.549629	-0.145717	-0.315828	1.06299	0.393268	-0.849137	0.121936	2.68247
ECK0093	-3.50581	-3.44274	-1.26859	-0.415658	-3.02671	-1.24528	-5.48714	-3.81967	-5.27074	1.36576	-1.14056	-0.505399	-0.389437	0.825653	-4.81092	0.205823	-3.43185	0.009488	-3.20088	0.653357	-0.36933	1.13477	-1.32986	-0.642234	-2.03085	-1.31669	0.236546	-1.92315	-13.1308	0.54324	-0.723042	-0.400833	1.42113	1.80753	-1.55522	2.39238	-1.25388	0.098206	-0.889756	-0.669225
ECK0096	0.161616	-1.85423	0.047042	0.700035	-1.01023	1.5701	1.12794	0.316777	-1.40514	-0.187927	0.484072	-0.350972	0.450579	0.285331	0.646316	0.82887	0.426272	0.416802	0.206608	-1.12744	0.213337	-0.015279	-0.260689	1.06229	-0.352637	-0.582346	-0.949512	-0.419162	-0.940865	-0.735801	0.149061	0.261772	-0.698871	-1.09521	-0.874882	-0.766948	0.248237	-1.23463	-0.278242	-0.579918
ECK0100	0.773347	1.14721	-0.120194	0.510689	0.654758	-1.80329	0.877461	-2.2698	-0.502531	0.966894	2.68637	-1.16791	0.504312	-1.64674	0.294509	0.159933	-0.732098	-0.901431	1.23493	0.282429	-0.642919	-1.7021	1.39274	-1.85942	-3.23251	-0.186029	0.864416	-0.367701	3.60455	-0.383598	-0.034087	0.1045	-0.711154	0.573494	-0.395921	1.99595	2.28646	0.484146	0.083952	1.19366
ECK0101	0.228617	0.877232	0.03546	-0.410427	0.733063	-0.437311	0.761064	0.694748	-0.246295	-0.73124	-0.693173	-0.876922	-0.086203	0.126274	0.5745	-1.22217	0.459767	0.407558	0.553913	-0.096503	-1.67805	2.2846	1.07215	0.235037	0.083738	-0.049689	-0.998805	0.027292	-0.45459	0.749282	-0.238668	-0.907819	-1.53097	-1.38413	-0.962722	-1.52943	-0.132966	-0.05102	0.653534	-0.993414
ECK0102	-1.81513	1.63326	-1.93243	1.42285	-0.663546	-1.22066	0.552266	0.941154	0.44207	0.266687	-0.294077	-0.289425	1.20527	-1.59671	0.205392	0.369261	-0.760231	-0.040732	-0.663167	-0.873359	1.57031	-0.265014	-1.56165	0.755549	-0.279451	2.09561	-0.07643	-0.202044	0.757839	-1.43426	-0.101995	0.443075	-0.93515	0.399297	-1.61484	-0.713541	-1.23973	-0.090956	-0.174728	1.25508
ECK0104	-0.481602	-0.510556	-0.429492	1.92482	0.908557	1.01948	-0.474419	1.81855	-0.402716	0.024515	-0.811122	-1.06507	1.64985	0.537022	1.34819	-2.25297	0.706829	0.230463	-0.422922	-0.831739	-1.26766	0.445082	1.31872	-0.934918	-1.62915	-1.49023	-0.546918	-0.269118	-0.80126	-1.34344	-0.169658	0.235592	-2.02851	-0.480095	-0.478406	-0.279354	-0.496216	-0.711972	1.10635	0.446211
ECK0105	0.461824	2.38628	-0.786977	-1.21941	-0.025917	-0.517204	1.40006	0.575311	-3.14891	-0.851902	-1.05436	-1.00421	-0.083622	0.98805	-0.690581	-0.659797	1.26954	0.935499	-1.27106	0.128408	-0.040231	-0.178818	0.276821	-1.30731	1.31564	-0.009812	0.96898	-1.71316	-1.65507	0.814379	-0.733657	-0.242884	-0.300254	-1.83532	-1.48955	1.15601	0.119175	-1.2899	0.811614	-0.546144
ECK0106	-0.264281	0.784961	-0.55222	-1.42043	-0.034719	-1.56786	0.213713	-0.249348	0.312674	-1.34038	-0.119141	0.817443	0.770791	0.786774	0.436692	-1.31964	-0.17301	0.617601	-0.909787	0.218462	-0.125957	0.937239	0.178675	0.41745	0.869287	0.982314	-0.991803	-0.633159	0.33916	0.509678	-0.544309	0.720858	0.57569	0.486294	-0.5362	-0.119747	-0.685762	1.0195	-0.409016	-0.462643
ECK0107	1.8616	0.790017	-1.10081	-0.663011	1.15088	-0.850949	0.473384	1.13119	-1.7488	-1.0217	0.184119	-0.072216	0.685422	-0.94753	1.78131	0.259382	-1.05927	2.1126	-0.784896	-0.541798	0.1794	0.119479	-0.892177	1.04917	0.388888	0.499705	-0.339801	-0.040885	-0.148586	-0.796516	-1.36841	0.659725	-0.205716	-1.42113	-0.630138	-1.17477	-0.791522	1.27929	1.07338	-0.345525
ECK0108	0.236642	0.37709	-0.810777	-0.16245	0	0.258502	0.676618	0.333865	-0.112842	0.044664	-0.053811	-0.843747	0.907098	-0.147571	-1.14864	-0.70546	-0.987557	-0.62202	0.772976	-0.207895	1.2415	0.045644	-0.378487	0.859413	-0.53699	-0.616212	-0.169018	0.450697	-1.3405	-0.325322	-0.0227	0.284405	-0.862707	-0.669806	-0.94432	1.90683	-1.00485	0.815829	1.09425	-0.18593
ECK0109	-2.45704	1.43171	0.677733	0.140487	1.52233	-3.17847	1.8636	0.564458	0.22364	1.53971	0.538726	-0.047793	1.14576	-0.271213	0.012147	-0.323705	0.180234	1.24178	-4.9962	0.067294	0.38228	1.92977	-0.143563	1.50845	1.34732	-0.953854	-0.630516	-1.39129	-0.769039	0.370874	-0.606645	-0.268971	-0.153444	0.148646	-0.689042	0.712883	-1.94847	-0.495819	0.643456	1.34634
ECK0110	1.02515	0.737215	-0.097102	-0.562338	0.813431	-1.50515	-1.16861	-0.483006	1.193	-0.122332	-0.690224	-0.010682	-0.048938	-0.185224	1.16354	0.478753	-0.549965	0.695154	0.251733	-0.318862	0.019348	2.03597	-0.22958	-0.150943	0.589336	0.60922	-0.721846	-0.917677	-0.196678	-0.116977	-0.678984	0.455283	-1.82527	-1.03162	-0.289019	1.89132	-0.122901	1.08744	0.494872	-0.657619
ECK0111	0.636249	0.672004	0.217935	-0.929296	0.682744	-0.944909	0.12592	1.56367	0.623198	-0.840369	-2.65295	1.81625	1.27089	-0.072612	1.23487	-0.057283	-0.633488	-1.32809	-0.263787	-0.306548	-1.31416	-2.99609	0.543954	-0.714638	-0.584282	1.3996	-1.36359	0.519979	0.893453	0.177156	-0.175763	-0.203849	0.535887	-0.6558	-0.766856	1.00104	-0.021515	1.36374	0.743534	1.11416
ECK0112	-0.15372	-0.957967	0.275794	1.40907	0.909305	0.090262	0.197474	-0.24663	-0.570045	0.237826	-0.376029	0.299249	-0.324056	2.78144	0.106622	-2.15189	-2.05864	0.467807	-1.04838	1.23159	1.15938	-0.115666	-0.485194	-0.371302	0.826616	-0.095899	1.08355	-0.564488	-1.52611	0.963457	-1.06634	-0.698016	0.484283	0.225367	1.18043	0.00999	-1.5612	-0.105737	-0.37824	0.415882
ECK0113	-1.64647	-2.06113	0.993983	1.54667	-0.237839	-0.517035	0.932367	0.098797	-0.078747	-0.909247	0.413221	0.235606	-0.154585	0.057341	-1.45456	-2.18274	0.966878	-1.72888	0.636827	1.32623	0.333163	-1.33687	0.099604	-0.92076	-2.38021	1.47491	1.11403	-0.017068	1.55665	-0.07363	-0.08864	-0.737292	1.28102	0.522763	-0.689002	-3.59797	1.30564	1.46517	-1.51226	0.66247
ECK0114	-2.43602	-0.794605	-0.795409	1.93005	0.297467	1.44102	1.438	0.161003	0.640855	-3.3711	2.05081	-0.029295	0.321122	1.39298	1.97831	1.35912	1.28336	-0.851471	1.50492	2.12284	1.28103	-2.55775	-0.17348	-1.48582	0.04828	0.902694	2.37827	-0.74	1.1472	-1.09309	0.960741	0.454242	2.26051	0.375121	0.838586	-3.88721	-0.053797	3.24535	-0.893655	1.88801
ECK0116	0.689189	-0.897308	-1.50757	-0.319528	0.092497	-0.769156	1.04635	-0.185317	0.180745	-1.19787	-0.180137	-0.508281	0.528426	-1.04492	0.797246	-0.797612	-2.8437	1.51796	-0.017657	-1.57795	-0.024334	0.241336	-2.80268	0.157326	-1.01092	-0.516041	0.784939	0.819149	-0.976492	-0.706549	-1.59981	-0.524544	-0.481307	0.140614	-0.149209	0.711385	-3.39051	-0.67513	0.786745	1.28278
ECK0117	-2.10829	0.30757	1.52939	-1.11399	0.056476	-0.151196	-0.432936	0.775744	-0.046386	2.03729	2.61943	0.622663	2.36551	-0.147433	-0.642294	0.300701	0.910519	-1.21534	0.7714	1.5957	0.934889	-1.45537	1.99509	-2.08864	-1.49636	0.662335	0.182086	-0.338955	0.520198	0.104866	0.932305	1.08596	2.4531	2.79324	1.30991	-1.41681	1.70869	1.70524	-2.34189	-0.989858
ECK0118	0.999876	-0.316288	-1.15387	0.058418	0.704005	0.268647	0.707512	0.216819	1.03523	1.45104	-0.75561	0.972069	1.65689	1.06307	0.277878	1.82866	-1.04999	0.01082	-0.029878	-0.757279	2.0638	0.070335	-0.614441	0.427248	-0.202179	0.220363	0.560781	0.480134	-1.0489	-0.280669	-2.06519	1.10873	-0.633211	-0.945099	0.390933	0.454214	-2.43362	0.455576	0.401117	-0.166832
ECK0119	0.08135	0.903322	-0.529479	-0.78352	0.437707	-0.273952	1.13261	-0.2493	-0.402103	0.051128	0.194985	-0.337296	0.815167	0.064683	0.555758	1.18075	-0.476752	-0.455771	0.062872	-0.265668	-0.404329	-0.100894	0.730862	-0.103925	0.373564	2.17918	-0.744877	-0.956975	0.52185	-0.814829	-0.730276	-0.616064	0.978788	0.740074	-0.769514	0.604181	-0.397667	0.716746	0.223631	-0.555079
ECK0120	-0.20907	0.160931	-0.166053	-0.105244	0.031224	0.307423	0.550617	1.57713	0.25469	0.508026	0.263719	0.294064	0.642233	-0.664665	-0.23222	-0.654497	0.278045	-0.143733	0.968637	0.087101	-0.561546	1.44622	0.532378	-0.070109	0.048942	0.509996	0.530434	1.86831	-0.893623	-0.341005	-0.41291	0.376495	-0.672363	0.188491	0.362008	-0.203985	-0.635047	0.409416	0.886723	-1.38458
ECK0121	-0.785129	-0.567023	-0.403192	0.517268	2.07279	0.192176	-0.716136	1.85195	1.27449	0.941952	-0.370149	-0.080769	2.01037	-0.772633	1.26261	-0.162755	-0.26899	-2.0223	0.01455	0.167614	-0.577275	-1.1962	1.30541	0.444348	-0.518381	0.907752	-0.392225	0.180296	-1.571	-1.62745	-0.72777	0.727302	-1.17177	-0.124304	2.94561	0.658279	-0.098937	0.479616	0.428218	1.87773
ECK0122	0.247014	0.755352	-1.84285	0.264131	0.794073	0.552555	-0.234859	0.637475	2.28966	-0.053187	0.408843	-0.276469	-0.218792	-1.51779	0.215246	-0.599332	0.047875	-1.31401	1.27667	-1.47433	2.03687	0.031827	0.111402	0.246123	-0.314642	-0.096769	-0.929842	1.84618	1.78363	0.575521	1.30073	0.786968	0.574979	0.082877	-0.771789	-0.08202		-0.081548	0.981578	0.113581
ECK0123	0.649221	0.602929	-0.482352	-0.723552	1.18161	-0.146624	-0.461655	0.412398	0.581652	-1.00068	0.533203	-0.513432	0.460404	-0.211631	-0.115605	-0.382824	-1.80776	0.786876	-0.921824	-0.145221	0.319661	0.100339	0.151202	0.107903	-0.834876	0.848258	-0.169591	0.93761	-1.29568	0.495505	-1.36705	0.119813	-0.121465	0.112609	0.192224	-0.387659	-0.754599	0.609171	0.010483	0.105724
ECK0124	0.245017	1.4722	1.46491	0.398229	1.1099	0.710859	-1.87085	1.52899	1.48814	1.45941	-0.080702	2.81566	1.23371	0.015528	3.02183	-0.967146	-1.35383	0.099594	1.93486	0.160451	0.403668	1.8178	0.227309	-0.135238	-0.804829	-0.785988	0.651767	-0.923932	-0.328007	0.383662	0.691621	0.434193	-0.440417	-3.75627	2.55192	-0.243317	-1.26059	0.198636	0.040468	0.314787
ECK0125	1.26281	0.21691	-0.15357	0.820145	0.085168	-0.782727	-0.593905	0.249261	-0.075029	-0.651206	-1.92218	-0.518581	-2.15593	-0.133272	-2.00078	0.746025	0.896882	0.458979	0.049053	-0.850485	0.51354	0.931964	0.753276	0.632016	0.341813	-0.460398	-0.089443	1.17887	-0.142992	0.29738	-1.18316	0.581377	-0.435196	-0.666778	-0.873683	1.11205	-0.117254	1.22073	0.281655	0.833278
ECK0126	0.155469	0.628901	-1.04901	-0.489452	1.58536	-1.5227	1.36719	0.045981	0.657864	-1.69504	-1.28622	0.060596	0.390863	-0.53757	0.898701	-0.664696	-0.639592	-0.894516	-0.570496	-0.404468	-1.0546	0.020757	-0.206651	-0.587202	0.486678	-1.12955	-2.45135	-0.76539	0.118853	0.307676	0.22989	-0.247475	-0.344808	0.046296	0.26115	0.88603	-0.569806	0.746731	1.44583	-0.295554
ECK0127	0.359612	-0.940662	0.817552	-0.081596	-1.38875	-2.73196	-1.26787	-0.574624	-0.483381	-0.240308	-1.59144	0.140424	0.599538	0.350297	0.952706	1.08891	1.00119	2.39725	-1.74589	0.560773	0.427379	1.40604	-3.48198	1.01009	-0.240307	0.886633	0.432803	-0.832538	0.49761	-0.061205	-1.97074	-0.338602	0.038506	-0.262486	0.234079	0.909428	-0.881962	-0.675489	0.625667	0.531547
ECK0128	0.644787	1.13802	-1.31248	-0.448446	-0.705985	-0.502556	1.38418	-0.109246	-0.502863	-1.04049	-0.47934	0.127335	0.819198	-0.322251	0.411537	0.134935	-0.925594	0.856428	-0.178509	-1.41304	-0.047879	-0.076367	0.49475	0.528683	0.108985	0.89678	-0.221106	0.557783	-0.69751	-0.330091	-0.153832	-0.024362	-0.703978	-0.625274	-0.43068	0.71213	-0.797365	0.932921	0.404226	-0.040984
ECK0129	2.16087	0.743989	-0.795271	1.0289	2.28925	1.26762	-1.10783	1.99034	-0.940585	0.697579	0.853664	-1.2127	0.584816	-0.449245	1.17447	-1.1996	1.45643	0.108776	-0.724257	-0.413689	0.73348	1.27861	1.06143	1.52195	0.489837	0.17319	-0.396581	1.45972	-0.059326	0.862373	-0.632197	-0.154967	0.18312	-1.58375	0.459364	2.22034	-0.043123	-0.254518	1.50487	0.580954
ECK0130	-2.1565	1.08416	-0.403519	0.293328	-0.270286	0.229392	0.554693	0.156893	0.053565	0.847436	-0.141276	0.364505	2.24808	-0.565275	0.925634	0.276956	-1.64156	0.996897	-1.10153	0.323198	-0.08112	-0.151898	0.587947	0.054174	0.0659	-0.310645	0.250641	-0.974852	0.158007	-0.839416	-0.975998	-1.46927	-0.166791	0.344885	1.35803	0.949973	0.266297	1.6437	-0.260215	1.20795
ECK0131	0.994789	-1.31378	0.405301	-0.976637	-0.207642	-1.05111	-0.926181	0.009302	1.59576	-1.33839	0.364559	0.513745	0.284737	0.395928	-0.825181	1.50998	0.633354	0.94879	0.984753	-0.219678	0.384367	1.57892	-0.894251	1.43483	0.840274	2.30079	-0.008054	-0.460574	-0.821467	0.161636	-1.34918	-0.758734	0.695585	0.785814	-1.48874	-0.641284	0.390446	-0.755227	1.50728	-0.992216
ECK0133	0.611003	-0.334958	0.387386	-1.10271	1.20661	-1.56526	0.078526	-0.744956	0.690704	-1.26711	-0.856699	0.225467	0.711722	-0.07513	0.058013	0.164199	-1.6657	-0.809015	0.063178	-0.558183	1.47685	1.56641	-0.048678	0.36584	-0.007427	0.132277	-1.00976	0.520594	0.277993	0.962732	-0.965637	-0.607131	-0.220539	0.866354	-0.047713	0.264583	-0.559769	-0.886991	0.835298	1.69795
ECK0134	-0.494908	0.622338	0.016063	-0.681246	-0.55173	-1.28303	0.848191	1.02645	-0.122808	-0.253694	1.65749	1.25601	0.302807	-0.633773	0.196393	1.09745	-1.63281	1.48266	0.143327	-0.347535	2.17646	2.15958	-0.213568	0.047652	-0.38887	1.87359	1.28785	0.068038	-0.987835	-0.260341	-0.214643	1.75346	-0.14505	-1.00379	-0.77693	0.835556	-1.50138	-0.500196	1.00629	0.171252
ECK0135	0.167247	0.868762	-0.422155	-1.22693	1.46303	-1.24393	-0.241274	0.103636	0.166857	-1.13254	-0.67776	-0.075302	0.909654	0.812243	0.543196	-0.108062	0.293296	1.72877	-1.83274	0.398163	0.058197	0.988478	-0.109541	1.7732	0.911669	0.350816	0.639415	-0.652456	-0.338398	0.717451	-0.937616	1.01133	-0.298228	-1.17912	-0.503105	1.12375	-1.07435	-0.327307	0.24888	0.108631
ECK0136	1.56798	-0.017658	-0.523113	-1.07538	0.632303	0.014888	0.148245	-1.74431	0.101967	-1.03558	-1.07915	-0.252281	0.064849	0.319689	0.442428	0.172994	-0.295093	0.611198	0.185096	-0.598551	-0.564879	0.552867	-0.813667	-0.508364	0.350538	-0.578492	2.03301	0.388708	-1.39427	0.53299	-1.20797	0.191497	-0.212675	0.03433	-0.659288	-0.450001	-0.276068	0.637072	0.860345	-0.500261
ECK0137	-0.023675	-0.889338	-0.394785	1.39036	0.477853	-1.40633	-0.180442	0.31121	-0.4416	0.931157	-0.887498	-0.417948	0.034901	-1.50695	-0.344621	-1.11179	-0.382995	1.16513	-0.157802	0.517767	-0.230985	0.923656	0.6171	0.267257	0.370171	-0.496856	1.57505	-0.167883	0.810441	1.09728	0.292947	-0.989958	0.499924	0.062683	1.19424	0.876727	-1.63326	-0.213161	1.16089	-0.524029
ECK0138	-1.0581	-0.011909	-0.377927	-1.07724	0.812016	-1.51933	-0.089958	0.895133	1.07647	0.322929	0.050928	-1.22182	0.314442	0.272771	0.801015	-1.27166	0.31114	0.719097	-0.085577	0.421685	-0.013912	0.818981	1.42279	0.618534	0.282221	-0.283758	-0.005433	0.488112	-1.23382	-0.728547	-1.12672	0.370572	-1.57806	0.714998	-0.130804	0.972366	-0.845434	0.895064	0.056367	-0.794736
ECK0139	-0.239394	-0.082181	-2.6298	-1.035	-0.38	-0.229926	1.29329	-0.022013	-0.222957	0.524843	0.13881	-2.7211	0.004738	-0.18718	0.06692	0.072285	0.708479	0.302193	-0.045693	0.290794	1.78218	0.965918	0.549956	0.796343	-0.250121	0.421513	1.41579	0.650739	0.241214	-2.26691	-0.645076	-0.078065	-0.352878	-0.526633	-0.610526	0.31228	-0.468664	0.258766	-0.830403	-1.38076
ECK0140	0.063992	0.1934	-1.61354	-1.59243	0.110928	-1.17614	0.920833	-0.321023	-0.094263	-0.907042	0.284604	-0.934651	-0.152149	-1.08662	0.014182	-0.418564	-3.38034	0.680586	-0.51061	-0.425256	-0.610261	-0.886787	0.631596	0.745589	-0.794144	0.138471	0.604608	0.15535	-0.20551	-1.06846	-2.88784	-1.05737	-0.104488	-0.711238	-0.961344	-0.403885	-2.07293	0.006695	0.437049	0.097617
ECK0142	-1.35611	-1.67998	-1.14865	-1.01243	-0.574935	-1.763	-2.77386	-1.07226	-0.53282	1.55634	1.08364	0.98004	1.7336	0.261352	-2.1318	-0.967126	-0.670804	-0.145202	-3.32782	1.18748	-2.00592	0.727327	-0.137429	-1.17729	1.12761	-1.101	1.60058	-1.00777	0.373511	1.31208	-0.169095	-1.1358	1.49914	0.002646	0.647901	2.27452	-1.22094	1.30048	-0.059899	0.148846
ECK0143	0.867527	0.592984	-0.928545	-0.631845	-1.29139	0.619962	-1.08699	-1.62539	-0.301313	-0.966431	0.233075	-2.14725	-2.51598	-0.885224	0.019312	-0.923889	-1.70792	-0.270811	-1.52674	-1.36435	-1.39791	-0.599407	-0.188522	-1.91094	-0.194637	0.725557	2.05524	0.121341	-1.9162	0.218876	-2.07233	-1.53403	0.614376	-0.05709	-2.5185	-0.131067	-1.8876	-0.506652	1.84732	-0.469753
ECK0144	-3.80061	-0.295991	-3.86232	-1.6344	-1.73879	1.10553	1.1047	-0.017346	-2.0575	-2.12834	-0.24458	-3.87439	-3.27142	-2.56201	-2.27028	-0.713036	0.869072	1.10856	0.364042	-3.38184	-4.01983	0.512875	-0.233684	-0.281228	0.7131	1.2791	-0.788189	1.76663	-4.36521	-4.70201	1.35012	-1.52713	0.204615	-2.27965	-3.5328	0.953493	0.733958	-0.23253	0.849144	-9.21965
ECK0145	1.59837	1.1477	-2.04354	0.589044	0.924888	0.855598	1.12103	1.6631	-0.923651	-0.685865	-1.49478	-0.79318	1.3869	-0.41269	0.708846	0.080427	0.716046	-0.396536	-0.890963	-0.779293	-0.883646	-0.080642	0.535696	0.315448	-0.565934	-0.90556	-1.17891	-1.47788	-1.32558	-0.408751	-0.059546	-1.10118	-0.685585	-1.16597	-0.652977	-0.328093	0.036884	-0.25883	1.50138	-0.162774
ECK0146	0.626981	0.967085	0.097008	0.006006	0.770239	0.306603	-0.296076	-0.073252	-0.270337	-1.09639	-0.158982	0.469263	0.643289	0.024814	-0.111647	-1.05403	0.118839	0.637848	-0.976028	0.585966	0.300902	1.56572	-1.68925	-0.784064	0.045376	-0.700711	-0.170871	-0.094162	-0.515158	0.408642	-0.238547	0.425853	1.1274	0.342117	-0.332165	-0.661714	1.17792	1.15961	1.18482	-0.549864
ECK0147	-0.056958	0.831981	0.43995	-0.102602	1.84587	0.006036	0.214617	2.81983	0.816627	0.00055	0.889689	-0.139469	0.374185	-1.93077	0.545691	-0.938984	-1.44899	1.11801	-0.45661	0.7805	-0.571863	0.649821	1.46925	0.179608	-0.026762	0.16353	0.58642	-0.064343	-1.40279	0.256738	-2.25365	0.309605	1.42369	0.049067	1.18365	0.499027	-1.39528	0.115465	-0.691096	-0.242908
ECK0148	-2.82208	-10.7796	0.461654	1.68612	-7.52445	-5.38881	-23.839	-12.023	-11.2617	0.166422	-1.27014	0.670346	-1.12372	-0.789121	0.387492	1.24653	0.057381	0.298622	-7.58361	-0.993224	-0.069112	-0.349652	-0.190001	1.05387	-4.32959	0.85164	-0.555544	1.49216	-0.645362	0.599789	1.0771	1.02433	0.432555	-3.44184	-1.30976	0.916982	0.37135	-3.27691	0.676667	1.20983
ECK0149	-0.530096	-0.131975	-0.585205	-0.571014	0.454283	-1.44232	-1.85949	0.915275	0.946515	-1.60137	1.72856	0.750522	0.735886	-1.18	0.766829	1.24582	-0.664083	1.84738	0.1515	0.370402	0.714727	1.01087	0.454543	-0.80514	0.232909	0.972103	-1.40315	-1.31857	-0.260033	0.607806	-1.27555	1.65353	-0.434183	-0.674019	-0.499509	0.473386	-1.34315	-0.397071	-0.178033	0.14691
ECK0150	0.352	1.1272	-1.53154	-1.51535	1.5	-1.69216	0.279209	-0.091159	0.328703	-1.08721	-0.028549	-1.10462	1.04763	-0.166688	1.59493	0.002609	-1.86468	0.556699	-0.232814	-1.06188	-0.419559	-0.941377	1.10839	0.154073	1.56763	0.935793	-1.69162	-0.743532	-0.83676	2.09254	-0.82081	0.406439	-0.882092	0.225048	-0.546261	0.316458	-1.28467	0.429212	0.950766	-0.610797
ECK0151	-0.058455	0.929394	-1.75365	-1.97608	2.21012	-1.29534	1.16256	0.464002	-0.015539	-1.59225	-0.429896	-0.159079	1.19287	-0.996279	-0.394898	-0.078075	-0.72677	0.995935	-0.072958	-1.26757	-0.939095	0.667448	0.521454	0.395415	-0.411037	-0.296396	-0.901035	0.633289	0.700596	-0.351366	-0.094852	0.719706	0.729785	0.02122	0.066076	-0.549482	-0.381515	0.839623	0.961222	-0.475183
ECK0152	-0.121181	0.638847	-0.987761	-0.423906	-0.949558	-0.083914	0.273889	1.06597	-0.476441	-1.58891	-0.426355	-0.483067	-0.675539	-0.00309	-2.29915	0.430659	-0.525157	0.346714	-0.59363	-1.49827	-1.32703	0.374989	-0.783419	-0.207041	0.979843	0.250994	-0.096929	0.041931	-0.469086	0.010385	-0.218784	0.115547	1.07745	-0.393441	-0.839199	1.14287	0.022089	0.351496	-0.128266	-0.293948
ECK0154	-1.35094	1.11756	0.402399	0.957613	-0.292494	-1.49985	1.51485	-1.2958	-0.153744	-0.879341	-0.729156	0.246793	0.500179	0.205974	0.553487	1.92913	-1.31024	0.627824	0.111787	-0.294819	-0.40635	0.378045	-0.298283	-0.877811	-0.597749	-0.923275	-0.034403	-0.470409	0.297209	-0.288985	-0.773852	0.318647	-0.600019	-1.15425	-1.05683	-0.529156	-1.06853	1.38344	-0.292364	0.167994
ECK0155	0.720723	-0.392701	-0.748965	1.07699	-0.490378	-1.68177	1.03344	-0.125903	-1.58362	0.491099	-0.340753	1.05536	-1.62999	0.626414	-0.466674	-1.26436	-1.35217	-0.733911	-0.511028	-0.788755	1.30203	-0.137547	-0.821904	-0.96004	0.05217	-0.982799	-1.91505	1.56686	0.795969	1.24698	0.069496	-0.712093	0.545507	0.470144	-0.116394	1.13665	0.672439	-1.34872	0.328889	1.35082
ECK0156	-0.621305	0.890516	1.18637	1.29684	0.696277	-0.686821	1.50395	2.72441	1.05999	0.208202	0.004906	-0.022599	1.09295	-0.285917	0.760535	-1.30616	0.074047	1.10265	-0.372594	-0.024432	0.269862	1.53748	-1.18372	0.990687	0.245843	2.66741	-0.928861	-0.236966	-0.063321	-0.085524	-0.233805	-0.253163	-0.377671	-0.919301	-0.848289	0.419271	0.043743	0.119033	-0.399922	0.343025
ECK0157	-0.035705	-0.814216	-0.172777	0.606427	2.34969	1.16185	-1.60276	0.676797	0.112261	0.06883	-1.61865	-0.603006	-0.077525	-0.776784	-0.577453	0.434734	0.279962	-0.903517	-1.11086	0.344364	0.545368	-0.183335	-0.376215	0.748159	-0.31746	1.39823	-0.366787	1.01752	-0.015549	-1.45139	0.755809	-0.033728	-1.31787	-2.6352	0.637399	-0.590912	-0.232919	-1.41663	1.41352	0.18647
ECK0158	-0.67863	-1.33465	1.33083	0.649707	0.074483	1.26405	0.678415	0.119788	-0.604164	1.50134	1.2585	2.4148	1.84078	2.08166	-0.228086	-0.088867	0.904363	-0.560747	0.687762	1.87886	-0.82558	-1.06297	-0.55574	0.080931	-0.351536	-0.21018	-0.718948	0.221999	1.59637	1.06923	-0.279899	0.114242	1.04228	0.958445	1.49457	-0.156697	0.816527	-0.891948	-0.571397	-0.741868
ECK0159	-1.54573	-0.976849	1.1108	0.989713	1.47859	0.583986	0.236579	0.483567	-1.02128	1.67073	-1.69841	0.658996	1.79618	1.13952	-1.2985	-0.639327	0.448109	-0.895311	-0.602366	0.620172	-0.8903	-0.454156	-1.20456	-0.274028	-1.1308	0.300012	0.511415	1.34489	1.68132	-0.751533	1.74746	-0.421611	-0.006301	0.328766	0.203923	0.133832	0.275004	-0.105554	0.067559	1.47665
ECK0160	5.3414	-1.88407	-0.219065	-1.22199	2.9251	-1.2455	-0.573857	0.878442	0.611628	1.79368		0.496256	1.12982	-1.1713	0.819712	0.472141	-0.079978	-1.02035	-0.750673	-0.123565	-2.5656	0.486084	0.85456	0.660844	-3.96586	-0.14084	-2.5305	0.932819	-0.680737	0.20615	-1.98693	-0.147534	-1.28956	0.362213	2.24637	-1.38129	-1.50188	0.745893	-2.95033	0.093381
ECK0161	-0.187066	-0.279275	0.479446	1.25959	-0.982799	-0.832339	0.785125	0.225155	0.530967	-0.221806	-0.762583	-0.063488	-0.611776	-0.367431	0.423894	-1.76153	-0.723535	2.266	-0.49235	0.247297	-1.14168	0.634268	1.49445	-0.185309	0.332982	-0.218375	-0.444101	-0.290159	-0.251959	0.362047	-1.22776	0.901931	0.308465	1.03805	0.186877	-0.074001	-0.659896	-0.061665	0.303142	-0.399873
ECK0162	0.013046	-0.116507	-0.486696	0.143965	1.85228	1.20129	-0.794815	-0.197695	0.783592	0.930742	0.316196	1.2682	1.14268	0.562629	-0.482285	-0.727609	0.452464	-0.4731	-0.583407	0.229573	-0.04046	-0.15598	0.524432	0.413122	0.682059	-0.220644	1.72116	-0.988605	-0.058073	0.048255	-0.168424	-0.267028	-2.29732	-0.206869	1.21558	-0.708455	0.290151	0.108364	0.016219	1.04274
ECK0163	0.404006	0.743258	-0.914514	1.13236	-0.616176	0.561117	1.01162	-1.32848	1.81262	-0.186123	-0.376389	0.519432	-0.056635	0.779612	-0.466264	-1.35133	-0.177154	0.895034	0.226985	-0.181478	-0.407129	0.546666	1.55473	0.581045	0.172657	0.473356	-0.65189	0.276051	-1.6187	-0.37128	-0.524664	0.559238	0.068405	-1.44199	-1.24091	0.774751	-0.729811	0.257259	0.158802	0.42593
ECK0165	-0.253519	-0.452149	0.600875	-2.34574	0.202951	1.26976	-0.412725	0.896938	2.49719	-2.69432	1.01062	0.233828	-0.174206	-0.835769	1.73676	0.88266	-0.83909	1.044	1.44248	-0.978685	0.898767	-0.734902	0.795461	1.04669	-1.30008	0.809042	0.57736	-0.47214	1.34163	-1.40937	1.1924	2.60505	-0.366541	-0.228724	-1.00111	-2.43815	-0.892286	-1.23393	-1.98153	0.677978
ECK0166	-0.905899	-0.051955	-0.299272	0.08669	1.80627	-1.56683	1.06186	0.493072	0.612991	0.74404	-0.305431	-0.698059	0.40294	-0.02777	0.827546	-0.50193	0.162861	0.987371	0.150621	0.022181	2.38896	1.45936	-1.96606	0.458327	0.007375	-1.71215	-1.63689	-0.548452	0.62313	-0.953851	0.764516	-0.377878	-0.071992	1.1143	0.080815	-0.362577	-0.538297	1.16874	0.411036	0.042101
ECK0169	-0.074093	0.180182	1.18939	0.26884	1.19093	0.129511	0.197709	-0.067404	0.364897	-0.31731	-0.636271	0.21108	-0.953465	0.001115	-0.435885	-0.027915	0.400813	0.669748	0.445447	-1.11418	-0.246359	0.311882	-1.48765	0.457261	-0.291219	0.030167	-0.659374	-1.30913		-0.505648	-0.497405	0.251752	0.756245	1.6106	-0.681188	-0.104491	0.562634	1.11213	0.483078	0.896581
ECK0170	1.09513	0.445757	-0.819362	-0.648429	-0.570826	0.584887	0.625582	1.09878	-0.198651	0.249416	0.728455	-1.29145	0.702807	-1.17265	1.98089	-1.17903	-0.794799	-0.19726	-0.358873	-0.268169	0.032346	0.558973	1.32787	-0.784324	0.839825	-1.8647	-0.433124	-0.496156	0.93814	-2.91354	1.38296	-0.465407	0.009921	-0.286092	-0.649049	0.252664	0.458408	-0.158681	1.1937	-0.891106
ECK0171	-0.881736	2.08019	-5.78953	-1.9539	0.150003	1.37973	-1.73853	0.004693	1.48093	1.49711	2.96624	-5.12465	0.3794	-8.21339	0.160248	-1.54411	-0.427517	-1.54129	0.622189	1.83231	0.995974	-2.30568	1.88926	-0.900003	0.220928	2.32745	2.56787	1.02758	-0.656481	-6.81067	-2.66835	-0.537808	1.22209	0.123998	0.980546	0.610206	0.821086	-0.069053	-0.555756	0.723742
ECK0173	0.030957	0.357449	0.893401	0.234131	-0.763669	0.055588	-0.538586	-0.790351	0.012573	0.070969	-0.790817	1.1763	-0.849237	0.912693	-0.037999	-0.676862	-0.432869	-0.406246	-0.082643	-0.27625	-0.345046	-0.232126	-1.08451	-0.170624	-0.966458	-0.804512	0.344067	-0.591301	-0.248197	-0.229145	-0.135477	-1.31073	1.13442	-0.991845	0.455024	-0.635193	1.53092	0.215079	-0.246321	-0.73862
ECK0180	-1.58326	0.951673	-7.27524	-4.90506	-1.17673	1.81863	-0.278185	-0.611176	-0.143333	-5.55415	2.11842	-5.98697	-2.44599	-6.01726	1.1269	-8.30479	-0.522996	-0.039612	-2.15177	-5.3337	-3.9163	0.12286	-0.379145	-5.89736	-1.9379	-0.257788	-1.07461	-2.97862	0.012899	-18.0765	2.94792	-7.43896	1.91437	0.720834	1.73968	0.169208	-1.34496	0.788139	0.697991	-10.9371
ECK0181	-0.54904	-0.301866	1.43455	0.880259	-1.03036	-2.56051	-0.928363	0.405155	-0.225815	-1.61068	-3.34793	2.34008	0.012017	0.83713	1.48326	-2.54157	0.470975	1.24057	-0.058082	1.39606	0.807617	0.708459	-4.11656	1.30233	1.28593	-0.864208	2.54742	-0.202257	0	1.19464	1.22971	-0.24274	0.94954	1.63224	0.993613	-0.780831	0.654818	2.90309	0.254337	0.797945
ECK0182	1.81702	-0.441245	0.517014	-0.120061	2.03863	0.465309	-2.16271	0.471527	1.27808	1.30742	-0.583576	0.567507	1.84349	-0.304349	0.844756	-0.40932	-0.410021	0.25178	-1.13168	-0.006755	-0.29594	1.47321	1.66612	0.703249	1.03078	-0.95636	0.526126	-1.25782	-0.018463	0.643012	-0.857456	1.27033	0.618728	0.152928	0.346837	0.602443	-0.281448	-0.62204	0.68533	0.557822
ECK0183	1.09707		0.106508	0.49165	-0.376545	-1.48522	-1.70103	-0.140014	0.36957	-0.621829	-1.5131	0.652816	0.092005	-0.262992	0.860027	-0.296572	0.661004	0.800568	1.20145	0.191932	-0.794205	0.003231	-4.50141	0.806033	0.798059	-0.113347	0	-1.29221	1.02635	0.19027	-0.671799	0.073923	-0.074144	-0.901407	0.454015	0.692713	0.106864	0.854098	-1.72009	0.428838
ECK0185	-1.19974	1.05245	0.096839	-1.65774	1.05594	-1.36838	-0.299473	0.064493	1.27428	0.464252	-0.199151	-0.968529	0.632232	0.409138	1.22566	0.420403	-0.624273	0.579129	-0.392305	0.261789	1.02308	1.71481	-0.632292	0.214547	0.461997	-0.410929	-0.27053	-1.79093	0.926606	0.155741	-1.39153	0.310351	-0.679816	-0.240956	0.978547	0.987077	-1.06	0.34497	-0.170531	0.0557
ECK0186	0.104758	-0.008176	0.035616	0.426189	0.822945	-1.0059	-0.729156	0.740182	2.43733	1.22384	-1.26141	-0.879972	-0.703462	0.814528	0.069076	-1.93808	-2.31778	0.767277	1.79168	0.606397	0.497364	0.917987	0.603751	0.234513	-0.030071	-1.07238	0.6595	0.007093	-1.46677	0.139724	-1.33954	-0.217974	-0.416666	0.501813	-0.093406	0.038852	-1.86527	-0.735202	0.479949	-0.832309
ECK0188	2.39525	-0.759509	-1.1319	0.602941	1.91589	-0.002657	-0.994868	0.651974	0.588713	-0.335932	0.154454	0.978748	1.53574	-0.07149	0.89615	-0.316246	0.357678	0.63282	0.769551	-0.195485	-0.489862	0.303115	-0.907509	0.584447	0.216584	-0.442781	0.214644	3.37618	-0.644098	-0.39787	-2.29189	0.809597	-0.786116	-0.345039	-0.439449	-0.357478	-0.888814	0.161895	2.89457	0.245741
ECK0190	0.468117	-0.786257	0.144115	-0.059761	0.959774	-0.166129	1.05944	1.83074	0.903936	0.331448	-1.69641	0.233253	1.5913	0.53637	1.50157	0.984581	-0.012261	0.92256	-0.600562	0.246745	1.17741	1.96167	1.4263	-0.830745	-0.512334	-0.193303	0.731984	-1.4593	-0.568176	-0.368455	-1.65581	2.37445	0.114835	-0.959593	-0.360576	1.34995	-0.647598	-0.117532	0.851386	-0.065726
ECK0191	-0.040663	0.034396	0.190313	-1.01041	0.771036	-1.2456	-2.28731	1.05601	0.439271	-0.125317	2.0128	-0.674654	-0.810054	-1.16163	0.525239	0.934236	0.582328	1.16221	-0.840245	-0.707488	-0.044579	0.334905	1.06037	0.403573	0.147768	1.45416	1.15039	0.7723	-0.835592	0.148202	0.364191	-0.542774	0.193373	0.130675	-0.265953	0.782359	-0.117433	-0.714615	0.992955	1.11603
ECK0192	1.75095	1.61875	-0.816271	-0.613118	0.382737	-1.12983	-0.593687	0.400289	-1.08572	-0.227789	0.518521	-1.10922	0.735461	-2.13227	-0.769053	0.230468	-1.68992	0.719429	0.416285	-0.924147	-0.971729	1.65714	0.434377	1.29617	-0.505158	0.234273	-0.569558	-0.608138	-0.988257	-1.02048	-1.3311	-0.391769	-1.88857	-1.39753	-1.0342	-0.207444	-1.77906	-0.540979	0.405309	0.026851
ECK0193	0.492277	0.86344	-1.30853	0.689692	-0.049331	-1.82375	0.918295	1.06668	1.08013	-0.760684	-1.68287	0.765881	0.129958	0.189133	0.718914	-1.17714	-0.472532	0.655171	-0.378761	-0.124021	-0.644453	0.071482	0.58064	-0.329322	0.169296	-1.1272	-0.725174	0.686093	-0.287294	-0.836596	-0.765092	0.194403	0.852405	0.247073	-1.13687	0.912915	-0.867674	-0.021069	-0.050995	-0.099579
ECK0195	-0.295228	1.16149	-0.990739	0.963392	-0.330298	-0.225953	0.142903	0.292756	0.476096	-1.26469	0.616846	-0.808503	0.37094	0.675022	0.818255	-0.889066	-1.52601	1.59398	1.30322	-0.153995	-0.20096	-1.00899	-0.538105	0.241918	-0.75745	0.214707	-0.351403	1.88333	-0.068681	-0.722517	-3.00084	-0.647452	-0.495664	-1.19769	-0.542316	0.387324	-1.33822	2.5814	0.912916	0.96782
ECK0196	-0.038585	-0.40584	-0.611756	-1.08831	-1.44674	-1.32498	-0.021433	-1.38013	1.08238	0.401965	-0.691728	-0.003621	-0.040606	0.30121	0.966204	0.497716	0.270885	-0.660579	-2.2799	-0.104164	0.123101	1.48821	0.720349	0.345849	0.288062	2.08759	-0.759416	-0.977906	-0.371931	0.618891	-1.34392	-0.348322	-2.15453	1.11473	-0.555542	0.48154	0.446768	-0.106214	1.02046	1.07153
ECK0197	-0.391044	0.066025	-0.159495	1.43028	-0.920396	-1.35355	1.05632	0.570191	0.210412	0.154056	0.028195	0.683797	0.81511	0.282618	0.309868	-0.605674	-2.50431	-0.467167	-1.50828	0.467895	0.734861	-0.203419	0.67843	0.082622	1.05478	-0.483149	2.17639	-0.017548	-0.000771	0.3453	-1.95074	0.76986	0.011848	-0.597644	-1.02362	0.692087	-1.09744	1.66044	-0.011027	-0.178064
ECK0198	0.708362	-0.018249	-0.109298	0.589701	0.013734	-0.055915	-0.230577	-0.243435	-0.372831	0.162885	0.693678	0.372248	-0.920955	1.31377	-0.356934	0.092428	0.722783	-1.0617	-1.97224	-0.781065	-0.340338	-1.11923	-0.665132	-0.444096	0.69163	1.01919	-2.1191	-0.438525	-1.89501	0.144106	0.424955	-0.090464	0.443817	-0.114373	0.37163	0.242509	0.680267	-0.134932	0.935905	0.194777
ECK0199	0.701814	-0.307632	0.366731	-0.178378	0.049186	0.012949	0.861544	0.524332	-0.277154	-0.170065	-1.6637	0.499585	-1.15791	-0.673686	-1.06923	0.271521	0.126558	0.017481	-0.560121	0.334147	-1.69347	-1.78238	-0.303823	1.15078	-0.803751	0.043396	0.620861	1.59714	1.02023	0.342039	-0.011134	-0.863345	1.3717	-1.78846	-0.441112	0.073461	0.439912	1.34429	-1.57485	1.1953
ECK0200	-0.035835	1.67187	-1.259		-0.475028	0.16249	-0.644305	-1.20636	0.464284	-0.215368	3.38717	-1.05313	-1.26374	-1.76372	0.372853	-0.356224	0.434938	-0.008855	1.34969	-2.17619	0.160581	-0.063672	4.39495	-1.06042	-0.140794	0.161079	-0.886084	-0.792517	-0.223877	-1.60555	-1.32694	-1.31994	0.609974	0.584803	1.74581	-0.125424	-0.201176	0.526886	-0.116512	-0.682894
ECK0207	0.394854	-1.22054	-0.614991	0.177267	-0.902795	-0.1976	0.130033	-0.941149	-1.32803	-0.457767	0.475269	-0.380246	1.18226	-0.181231	-0.17399	-1.04484	0.48838	0.114517	-0.348065	-0.466771	1.22933	1.05735	-0.302374	-0.125541	1.36406	-0.903265	-0.508309	-1.57639	-1.40261	-0.30411	-0.098707	-1.00296	-0.021673	-0.003599	0.43547	1.50621	0.873688	0.186871	0.687855	-0.823955
ECK0208	0.468962	0.018472	-0.245799	-0.817505	0.98551	0.043384	-0.534236	-0.891698	0.739499	0.604671	-0.090872	-0.100135	-0.053674	-1.09143	-0.519818	-0.639513	0.54976	-0.580083	-0.84163	1.16643	-0.194442	-0.598653	0.126865	-0.140808	-0.343991	-0.464424	0.645353	0.332349	-0.405709	0.324655	-0.204572	1.09502	-0.618745	-0.393881	-0.132131	0.972656	0.324057	0.138776	0.465952	-0.339826
ECK0209	0.009203	0.513006	1.78723	1.86921	0.986389	-1.28093	0.715819	-0.672685	-0.706215	0.283931	-1.87468	1.83254	-1.16457	0.380543	-0.981132	-0.91515	-0.492201	1.20971	-1.13749	1.29934	0.380053	1.20172	0.507164	0.883647	0.995992	-2.27704	-0.811122	-0.611085	-1.95219	0.259475	-1.67649	0.758394	-0.176406	-0.088743	-0.610741	0.907601	-0.990464	-0.216003	-0.035644	0.516281
ECK0210	0.622808	1.20837	0.460052	-1.61044	-0.183691	-0.902102	-1.20998	-1.394	0.55869	-1.46985	-0.406164	0.701276	-1.34978	-0.793655	0.444714	0.343726	-0.371296	1.63242	-0.947028	-0.565413	0.100404	0.225724	0.057904	0.990019	1.65443	-1.03883	1.05286	0.448097	-0.275457	1.31671	-0.515951	-0.299175	-0.285331	0.586676	-0.442354	0.744939	-0.406173	0.841503	0.741746	-0.230286
ECK0211	-1.45516	0.145736	-0.116948	-0.561522	0.219379	0.930393	-1.27531	-4.11408	0.212788	1.16774	-1.96696	1.33143	2.62509	0.84725	-0.917617	-0.610477	-0.880304	-0.986945	-0.659342	-0.867386	-1.28389	1.03522	0.895835	-1.08511	-1.95199	-0.667736	0.54391	-1.07275	0.112507	-2.0753	-0.943183	-0.382922	-2.50266	-1.44062	0.271287	1.24431	-0.704999	-0.6176	0.612395	0.574945
ECK0212	1.64929	0.203643	0.196068	0.587851	0.839947	-0.608502	2.22409	0.589402	1.29989	0.305701	-0.292149	-0.972498	1.04298	0.657874	0.990168	-0.262763	1.09376	-0.029499	1.06791	-1.25748	-0.416853	-0.353965	-0.328472	0.160164	-0.816639	0.00971	-1.78037	-0.441287	-0.16382	0.016047	0.9346	0.495379	-0.723738	-0.212109	-1.16218	1.40928	0.251615	0.586458	1.00244	0.453744
ECK0213	0.831323	1.20462	0.00891	-0.500759	1.04302	-1.89629	-0.157802	0.655577	0.282825	-0.498987	-0.852215	0.4151	1.3644	-0.545985	1.22968	-0.356759	0.164229	0.785872	-0.265514	-0.953586	0.286785	1.1135	0.983974	1.4114	-0.86134	1.07836	-0.846867	-0.207929	-1.52719	-0.069522	-0.131789	-0.437373	-0.334518	0.155856	-0.502452	0.284557	-0.394433	0.999905	0.691941	-2.01285
ECK0214	0.637818	1.11436	2.26803	-4.1828	0.739002	-2.40413	-0.193829	-2.37105	-2.1527	-0.559005	-0.325569	2.24692	0.839165	0.307547	1.16334	1.92436	-0.222249	1.03996	1.14571	-0.738251	-1.20676	2.2103	-3.87742	0.883647	1.69447	0.295318	2.68106	1.85378	-1.43494	1.51204	-2.06794	0.395194	1.27218	0.395436	-0.327184	3.02691	1.15137	0.059614	1.58272	-0.040269
ECK0215	-1.09629	-2.9799	-0.243336	-0.207024	0.55404	-2.08262	3.29486	-2.91705	-1.23676	-0.262675	-2.2339	2.669	-0.40595	0.680955	-0.004376	0.95565	1.4135	-1.81278	0.001445	-1.18843	0.114543	-2.57835	-4.22591	0.282547	-0.018399	1.69423	-0.202661	2.81404	2.09982	1.03345	0.633284	-0.399075	3.1839	1.45788	-1.18117	0.959795	1.49115	0.701494	4.10316	0.754031
ECK0217	1.32231	-0.390721	-0.241405	-0.267824	0.598384	-0.494564	-0.474332	0.412104	0.352066	-0.277516	-1.24744	-0.26111	1.34566	0.029253	0.352154	-0.662975	0.398768	1.3578	0.469001	0.474964	0.414513	0.232133	1.27424	0.290212	0.680874	-0.285723	0.692066	-1.08922	-0.250805	0.092756	-0.011323	1.02756	-2.08862	0.370575	-0.036853	-0.135907	-0.244129	0.433057	0.50383	-1.15959
ECK0218	1.18793	1.06627	-0.587893	-0.27181	-0.630096	-0.486195	0.579095	-0.994187	-1.17746	-0.887641	-0.804663	-0.035154	1.47743	-1.06788	0.657803	0.536348	-0.40388	0.468762	-0.236049	-2.37536	1.13028	0.396127	-0.381218	-0.128522	0.352061	0.214757	0.197424	0.225931	-0.658451	-0.004905	-0.708189	0.135182	0.504702	-0.16568	-1.21959	-0.105896	-1.11408	1.36376	-0.058182	-0.000118
ECK0220	-0.173842	0.493427	0.857822	-0.191835	0.853541	-1.12591	0.354386	-0.450279	0.193365	-0.846836	-0.313177	0.067868	-0.371224	-0.970037	0.592475	-2.00356	-0.690294	0.473737	-0.067772	0.247962	-1.38992	1.17744	1.21777	-0.31714	0.711059	-1.32276	0.981165	-1.15094	0.049625	0.230799	-0.455263	0.334312	-0.102869	0.174306	-1.02128	-0.322318	-0.49219	0.886548	1.08766	-1.08756
ECK0221	0.0732	-0.225516	-0.272601	-1.77295	1.93845	-1.16203	0.984904	-0.48339	0.57314	-0.723157	-1.1345	1.47199	2.16495	0.442693	1.18009	-1.64917	2.7e-05	1.34877	-0.8014	-0.265813	0.15536	1.21009	-2.56105	0.397126	0.12983	1.22356	0.738094	0.175989	-0.336406	-0.420877	-0.066646	1.24747	-1.29042	1.20187	0.09884	-1.14104	-0.329371	0.049972	0.700359	0.039388
ECK0222	0.056432	0.258754	0.258926	-0.584625	-1.43057	-2.08187	0.166146	0.176369	-0.096044	-1.0093	-1.1131	-0.190095	-1.58318	-0.736692	0.177168	1.03528	-1.40603	1.34715	1.40609	0.339295	0.775262	0.032247	-0.51099	-0.0685	0.296078	0.918827	-0.121351	0.140279	-0.631803	-0.559357	-1.66579	1.56319	0.117322	-0.205182	-0.419881	0.686428	-0.472477	1.36738	1.71359	0.365629
ECK0223	2.16684	-2.17729	-17.4788	-6.24962	1.88343	2.44462	0.401182	1.44968		-1.79007	3.10003	-26.9894	-1.38298	-10.1876	-0.103878	-34.5872	0.918675	-0.614669	0.852043	-7.61186	-14.7687	-0.541297	2.56914	-15.0395	-2.60497	2.23273		1.50649	-4.37007	-15.2434	-0.109085	-8.91521	1.163	0.189257	3.59662	0.650437	-0.705285	0.249551	1.30482	-10.3966
ECK0224	-0.635376	1.51415	0.870117	-1.38501	0.255749	0.223515	0.299188	-0.647968	-0.074606	-0.771301	-0.284486	0.137256	0.826202	0.782289	0.693586	-0.189582	-0.473935	0.189659	-1.22187	0.951476	-0.182333	-0.324055	-0.426362	-0.649576	1.32539	0.281175	0.472192	1.92054	-0.690687	0.949445	-0.879118	0.088857	0.306496	0.086981	-0.195144	0.567814	0.041601	0.783767	-0.377002	-1.13461
ECK0225	0.17378	1.22822	-1.68546	-0.733472	0.180673	-0.831427	-0.447754	-0.494069	-0.302833	-2.07529	-0.232028	-0.169679	-2.11148	0.652703	1.11308	1.08809	0.561089	1.18494	-1.62259	0.01157	-0.845768	0.745279	-0.06228	0.716662	0.096779	-0.542085	0.042628	0.323231	-0.557231	0.102282	-1.2147	0.360081	0.605717	-1.34247	-0.699552	0.248196	-0.696427	0.815713	0.37782	-1.94778
ECK0226	0.42585	-0.444556	-0.332403	-0.613243	0.658722	-2.02276	1.6228	2.09395	1.27451	-0.529933	-0.946599	0.417818	0.486597	0.59211	1.074	1.01316	-0.26795	0.014964	-0.732427	-0.136051	1.39309	0.538117	0.11442	0.942296	0.506997	-0.037466	-1.37817	-0.050262	-0.210769	-1.01922	-0.27708	-0.655229	0.377751	-0.921587	-0.44676	1.92069	-0.278918	-0.254352	1.1808	-1.87016
ECK0227	-2.11593	0.525944	-0.244564	1.66841	-1.18631	-1.44745	0.816178	-0.449603	-0.918431	-0.803134	-0.303334	1.35881	-0.413805	1.82386	0.905139	-0.10763	-1.45009	-0.849503	0.089545	-1.17637	-0.259379	-1.11936	-0.35477	-1.81302	1.13598	0.684131	0.45313	0.783805	-0.435996	0.036716	0.000578	1.09669	0.941231	0.644305	-0.694524	0.667304	-0.112226	0.566904	0.518889	2.90043
ECK0228	0.929379	0.749027	-0.040502	-1.37221	-0.485916	-1.65318	-0.771703	1.01169	0.173955	-0.491195	-0.063708	0.038492	0.866754	-0.16636	0.525006	0.230215	-0.352656	0.43824	-1.45103	0.62428	0.162803	0.539787	-0.940779	0.732244	0.638295	-0.166545	-0.637953	-1.41688	-1.55251	0.126193	-0.569577	-0.227133	0.139712	-1.83165	-1.78389	1.33403	-0.473048	0.859413	0.731131	-0.062921
ECK0229	0.066651	-1.58782	-0.628067	0.580894	1.59646	-0.865384	-0.1323	-0.383637	0.725855	-0.343751	-0.963415	1.43933	0.536797	0.090183	0.944933	-0.35211	0.801853	1.19879	0.759026	0.255816	0.651572	1.2953	-0.003151	2.12535	0.793385	0.030017	1.85002	-0.091344	0.161501	-0.30915	-0.439916	0.716719	-0.272607	0.434479	0.225413	0.323763	-0.474145	-0.705748	0.318146	-0.763462
ECK0230	1.19751	-1.4263	-0.127371	0.971027	-1.82086	-0.655158	0.862411	0.602885	-0.56312	0.741846	-0.012064	0.267386	0.215351	0.097005	0.411102	0.180494	0.453668	2.09972	-1.5756	0.286841	1.05472	0.846394	-0.166247	1.71765	0.643095	0.625623	-1.16201	-0.928601	0.651114	0.807901	1.438	-0.666453	0.179788	-0.482396	0.337989	-0.099912	-1.58683	2.12267	-0.293516	1.71969
ECK0231	1.57129	-1.64696	-0.286891	0.631004	0.325452	0.408445	0.918557	1.10169	-0.592965	-0.269276	0.495302	-0.476162	0.082969	-0.240903	0.855238	-0.689066	0.831509	0.890298	-0.037492	1.62099	0.112859	0.035024	0.527856	0.380892	0.140171	-0.461875	0.898205	-0.322269	-0.742878	-0.125337	0.680481	-0.430996	0.348262	0.368799	0.463434	1.02918	-1.12526	-0.192372	1.14791	0.258647
ECK0232	0.640107	0.602493	-0.514591	-1.00728	0.905057	-1.23713	0.174338	-0.690471	0.536847	-0.944316	-0.2214	1.50916	0.101017	-0.837256	-0.574149	-1.7677	-0.423741	1.06873	-0.960332	-0.628434	-0.56431	-0.252235	1.17304	-0.614303	0.600886	-2.29354	-1.63786	-1.36435	-0.256203	0.37674	-1.05562	-0.442535	0.120435	-1.68908	-0.906733	1.07904	-0.67694	1.078	1.29194	0.661114
ECK0233	-0.607619	0.484125	-0.469878	-2.1406	-0.580352	-3.1523	1.35073	-0.723996	-0.128009	0.387336		0.339768	-0.830139	-1.02602	1.68806	1.09287	-2.33603	0.699463	3.07002	-0.685896	3.47048	0.277776		-0.42493	0.601727	-2.33721	0.010142	0.81358	-1.49082	0.520554	-1.55017	0.902274	-0.010303	-0.776739	-1.6321	0.3984	-0.919824	0.235156	-0.19689	-0.907562
ECK0234	1.87917	-0.132951	-0.146022	1.73618	0.973117	0.363675	0.130434	1.48401	0.640801	-0.509133	-1.76562	-0.194275	0.454853	1.79767	0.593966	-1.01269	1.4299	-0.331004	-1.39457	-0.488533	0.520298	-0.667785	-0.863572	0.448843	0.60276	-0.418193	0.138732	-0.977527	1.3669	0.650943	-0.186529	0.874291	-0.954189	-0.658739	0.079195	0.515372	0.164611	-0.503903	0.651412	0.474352
ECK0235	0.912139	2.04609	-1.7452	0.458042	1.16596	-0.642463	-0.522041	0.474958	1.19636	-0.582856	-2.42615	-0.099533	0.041474	-0.827629	1.18712	-1.5677	0.877867	-0.514353	-0.439815	0.228315	-0.162784	0.904932	-0.631178	1.1117	0.610783	-1.20676	-0.228712	1.22284	-0.911121	-0.88454	-0.297945	1.1628	-0.322735	-1.06741	0.190657	0.928153	-0.436151	-0.011899	1.71205	-0.326637
ECK0236	0.530118	-0.002223	0.404733	-0.029116	1.58955	-0.750046	-0.311653	-0.161887	0.191183	-0.40088	-0.530593	-0.233922	0.060098	-0.106243	0.409114	0.894613	-0.028879	1.94618	0.131765	-0.487734	0.080578	0.268584	0.016875	0.710506	0.618113	-0.188853	2.43819	0.641364	-1.10161	0.421755	-1.21813	0.860175	-1.01629	0.361884	0.081394	0.353094	-0.6407	0.135262	1.09252	-0.120156
ECK0237	0.852236	0.422951	0.095974	-0.708135	1.01107	-1.05984	-0.731444	0.728762	-0.767158	-0.688287	-1.81604	0.255735	0.028262	0.175413	0.59328	-0.996086	-0.297843	0.770166	-1.66141	-1.07539	0.542872	1.6788	2.52277	0.659554	0.984768	0.284236	-2.09388	-0.020584	-1.86588	0.580073	-1.41522	0.228295	-1.53283	-1.39698	-0.363196	-0.123995	-1.46586	0.8019	1.31006	-0.508564
ECK0238	0.213983	0.541756	-0.560864	-0.435203	-0.659213	-0.382899	-0.106797	1.01927	0.393534	0.289442	0.044203	-0.607235	-0.032374	-2.05253	-0.137438	0.309113	-1.11217	0.287225	0.242004	0.350987	-0.550588	0.356715	0.629182	-0.406434	-0.339616	0.828096	-0.402492	0.312856	0.958999	-0.158982	-0.389841	0.868293	0.792498	0.890057	-0.121416	1.2624	-1.17375	0.413639	0.289296	0
ECK0239	-0.909647	-0.981502	0.655652	1.57005	2.74515	0.074616	0.47624	0.931939	0.967627	0.629827	-1.6517	0.690802	2.2231	0.69931	-0.747505	0.189436	-2.11496	1.3474	0.970038	0.965923	-0.057178	1.60841	-0.885653	0.52989	-0.927363	0.981864	1.48567	1.88015	-1.2922	-0.850984	-1.6093	-0.445964	-1.61748	-1.51374	1.6304	-1.24473	-2.56067	1.35358	-0.706629	0.013867
ECK0240	0.707396	-0.112009	-0.789185	0.103726	1.50971	-1.38187	-0.080315	1.86122	1.38478	0.895443	0.247076	0.520761	1.12215	0.200144	1.21205	-0.518473	-0.513962	1.43541	-0.377463	-0.280263	2.04979	1.36417	0.410124	-0.798966	0.464835	-0.810514	1.56182	1.20189	-1.48662	-0.406337	-0.854282	1.14498	-1.83308	-2.08519	0.132196	0.092843	-1.48635	-0.424303	1.07283	-0.029824
ECK0241	1.29954	0.421087	-0.619791	0.072674	0.811808	-0.921221	-0.304932	0.598496	-0.895829	-0.883911	-1.56174	-0.148849	-0.376549	-1.05974	-0.300199	-0.397113	0.735524	1.92634	-0.485214	-1.86467	1.06287	1.71785	-0.118135	1.50236	0.980134	-0.733045	-1.4665	-0.658375	-2.10956	1.17335	-3.15571	-0.215785	-1.71459	-2.09383	-2.33102	1.98608	-1.71297	2.35655	1.75028	1.09208
ECK0242	-0.052733	-0.007832	0.481883	-0.27796	-0.15478	-0.216176	-0.065115	0.170579	0.241029	-1.39185	-0.559842	0.86196	-0.084997	-0.697631	0.443958	-0.779865	0.021558	0.112079	-0.157293	-0.026301	0.568553	1.12402	-0.343502	0.137704	-0.433863	0.266223	-0.776496	-2.16417	0.064872	-1.03043	0.56766	-0.575448	-0.471304	-0.803754	-1.77124	-0.082487	-0.187953	-0.58528	1.83096	-0.643795
ECK0243	-0.445818	0.679684	-0.966328	0.321992	0.546689	0	-0.270376	1.94006	-0.57776	-0.740453	-1.02764	0.601007	0.410858	-0.917046	1.30366	1.1869	0.570267	0.161028	0.320784	0.056613	-0.739229	-1.59042	0.324781	1.45192	-0.137865	1.78145	0.119232	-0.368218	-0.169008	-0.602942	0.518427	-1.4005	-0.193697	0.500322	-0.495954	0.148472	-0.596649	-0.702557	1.37182	0.806701
ECK0244	-0.452102	1.00247	0.134749	-0.737192	-0.488017	-0.745465	-0.212186	-0.602037	0.326932	-0.085154	0.008426	0.081201	-0.706542	0.400972	0.848642	-1.09423	-0.218435	0.71476	0.114148	0.049017	-0.070872	0.722939	-0.295755	-0.616919	1.26634	0.19022	0.827582	-1.82729	0.437823	0.949296	-1.18162	0.357915	-1.39631	-0.13113	0.182337	0.4089	-0.289132	0.358811	-0.263552	-0.476448
ECK0246	1.36435	-0.035993	-1.83084	-0.661715	2.03709	-0.319765	-0.126405	0.843341	1.16251	-0.208195	-0.797128	-0.198986	0.266923	-1.13624	0.640996	0.84865	-0.477115	-0.14041	1.51336	-0.370691	1.99219	0.406776	0.626477	-0.406098	-0.582579	0.80271	0.306374	0.573725	-0.860943	-1.41053	-1.1989	1.29715	-0.928676	-2.17573	-0.732462	1.09887	-1.30006	-0.153741	0	-0.364551
ECK0247	0.7973	-0.358488	-1.34206	0.245669	2.48298	-0.998888	0.07252	-0.696743	2.93737	1.01728	0.162859	-0.256369	1.40095	-1.076	1.48186	1.16295	-0.56782	0.976563	-0.921821	-0.91758	-0.154865	1.80719	0.999478	-0.031182	-0.295821	1.11229	-0.413039	-0.342723	-2.75437	-1.05785	-1.64473	-0.2148	-2.68902	-1.14147	-0.512253	0.454332	-1.87588	-0.139779	0.586622	1.63296
ECK0248	-0.093236	1.36374	-0.882272	0.438344	0.630822	-0.914964	0.869331	0.775961	0.180839	-1.22071	-0.15639	0.120535	0.571385	-0.429486	0.266463	1.67778	-0.381193	-0.408421	0.126895	-0.910862	0.61434	-0.043406	0.630547	1.29192	0.145942	-0.241673	-1.71168	-0.936399	0.553709	0.93751	-0.032404	0.326086	-0.76362	0.947702	-1.01794	2.01432	-0.446088	-0.833771	0.134323	-1.42039
ECK0249	0.46987	2.10059	-0.611048	-0.728051	-0.582029	-1.22224	0.613712	-0.554646	1.09508	-1.2098	-0.842552	1.29627	-0.284176	-0.750089	0.766772	-1.79644	-1.54048	1.29926	-1.61453	0.433474	-0.321969	1.29111	-0.015726	0.136811	2.41135	0.571455	1.50113	1.32005	-0.718361	0.643778	-1.60466	0.445969	0.217146	-0.025637	-1.43917	0.767287	-0.527713	0.541786	1.56751	0.215602
ECK0250	0.18594	0.021365	1.47096	-1.6663	-0.183731	-1.65986	-1.50453	1.4764	-0.338686	-0.074382	0.212469	0.011897	-0.239835	-0.007511	-0.576066	-2.80432	-1.23712	0.99075	0.610645	0.639562	0.415955	-0.445287	-0.018152	1.3503	0.828013	2.15179	1.00543	-2.12098	-2.54028	0.100469	-1.10176	0.387433	1.8936	0.644472	0.006713	-1.18969	-0.534638	0.054762	1.86628	-1.74984
ECK0251	-0.535127	0.630067	0.21834	-0.670336	0.289335	-1.03184	-0.650713	0.629368	0.730682	0.664209	-0.808037	-0.477671	0.914499	0.163726	-0.597715	-2.98793	-0.593353	0.166799	0.558876	1.28528	0.064244	1.60691	-0.304357	0.020394	0.832072	1.67993	-0.020987	-1.16679	-1.0731	0.679684	-1.10973	0.432569	0.832391	0.580044	0.490989	1.92707	-1.03016	0.8018	0.575856	-0.815462
ECK0252	0.604974	0.372378	-0.842607	-1.8656	1.064	-1.78634	-0.152382	0.131427	0.714358	-1.41898	0.683098	-1.11572	-0.619245	-2.37638	1.73577	1.27102	-1.27155	1.12892	0.560038	-0.698162	0.016513	-0.430553	0.808892	0.465761	0.545139	0.176533	-1.43638	-1.84418	-0.340537	-0.111864	-1.16698	0.609067	-0.083374	-0.597894	-0.898193	1.72138	-1.52865	-0.267227	0.252771	-0.125607
ECK0255	-0.947791	0.633601	-0.428256	0.82822	0.701195	0.090288	0.643661	1.57506	-1.12118	-0.224742	-0.490884	-1.60936	-0.23974	-2.57252	0.336509	-0.226755	0.611995	-0.456574	0.220391	-0.16869	-2.39157	-0.378193	0.393356	-0.79551	0.002056	-0.000872	-0.903255	1.23359	-0.555906	-0.231674	0.651123	0.079433	-1.54714	-0.72162	-0.058254	-0.5356	-0.3643	-0.937372	0.004752	-0.684465
ECK0256	1.27536	0.244732	-1.09733	-0.853491	0.983265	-0.70582	-1.37332	0.22214	0.727072	-1.08812	-0.217543	-0.810675	0.369302	0.295707	0.979735	-1.05698	0.518549	-1.8454	-0.174373	-0.314986	-0.969332	-1.70944	-0.947471	-0.710186	-0.196718	-0.019451	-0.276162	0.206113	-0.301645	0.208355	0.173637	0.241801	-0.149969	-0.946372	0.458619	-1.03344	0.263671	-1.29813	-0.308477	0.866324
ECK0260	-0.485334	-1.44893	0.768009	0.606929	0.632677	-0.176788	-0.639248	0.533561	-0.514336	1.18236	0.060891	0.299214	-0.421309	0.668891	1.06981	-0.678277	-0.095235	0.912017	0.163057	0.51058	0.305694	-0.050293	1.01927	0.495916	1.24775	-0.461701	0.661108	-0.296267	0.375628	1.37139	0.209192	-0.821895	0.932503	-0.534881	0.511325	0.002087	-1.88512	0.693377	-0.313625	0.395877
ECK0262	-1.22684	0.466424	-0.442375	0.592888	-0.068462	0.826001	1.22023	0.214829	-0.451687	-1.1696	-0.742279	1.2769	0.990021	-0.809779	0.789879	-1.21611	-0.916599	0.635121	-1.75449	0.202585	-0.926139	0.563393	0.616887	-1.56196	0.042656	-0.254581	0.048843	-1.05759	0.168476	1.06025	0.3814	-0.374019	0.814913	0.060983	0.660021	-0.709744	-0.851221	-0.191939	-0.285217	0.855554
ECK0264	0.161983	-0.273694	-1.12266	1.0422	0.412252	-0.25056	-0.488821	0.024692	0.580586	1.39701	-0.205563	-0.559435	1.16719	1.3275	-0.138116	-0.317732	-0.986981	-0.862031	-0.639363	0.148989	0.796967	-0.17977	0.369571	-1.41147	-0.238053	1.01682	-0.711723	0.826621	-1.63739	-0.65824	-0.768038	-2.46577	-1.12456	-0.881822	0.7862	-0.065051	-0.949806	-0.217458	-0.86171	0.870051
ECK0265	-0.336675	0.488043	-0.955635	0.025687	0.438362	-0.583656	-0.672203	0.329617	1.2961	-1.95427	-0.227398	-0.075925	0.218891	0.00025	1.00134	0.639247	-1.50014	0.355704	-1.00286	-0.605536	0.738463	0.539944	-0.848475	-0.165342	0.478188	0.470394	1.26849	0.674277	-0.756705	0.375458	-1.40501	0.2265	-0.566574	-1.21358	-1.34438	1.01177	-0.678167	0.22609	0.677455	-0.072057
ECK0266	1.28466	-1.30675	0.582056	0.847081	0.773621	-0.73558	-0.13537	0.431159	-0.225993	0.100576	-0.84525	-0.871145	-0.974693	0.213556	0.498163	-1.01547	-0.153508	1.3356	-0.378612	0.228227	-0.520087	0.885195	0.04307	0.076907	0.65704	-0.674129	-0.263998	-0.153425	-1.1466	0.137957	0.803164	-0.812012	-0.070027	-0.845792	0.688942	0.029412	-1.38197	-0.407535	0.732692	-1.045
ECK0267	-0.512901	-0.26387	0.672388	-0.33567	0.354533	-0.416862	0.113014	0.123519	-0.096521	-0.790366	0.282845	0.438999	0.583787	-0.664239	0.194076	0.020456	-0.012699	0.207849	-0.35223	0.091858	-0.228573	-0.101444	1.00426	1.02302	-0.277538	0.559739	-0.08703	-1.2857	0.860668	-0.44558	-0.055239	-0.401766	0.819254	0.605689	0.79291	-0.157813	0.165814	0.82668	-0.523018	0.015859
ECK0269	0.578966	-1.42862	-0.464611	0.293661	-0.111913	0.983299	0.349883	-0.095301	-0.376594	-1.06791	0.100298	-0.874412	-1.15475	0.359125	0.431161	0.63887	0.677383	1.00646	-0.363457	-0.553899	0.507988	-0.421883	0.951583	1.04203	0.772814	0.782025	-0.629918	1.16471	0.451013	-0.21926	0.269168	0.476802	0.051529	-0.201808	-1.59923	-1.10155	-1.16138	1.25699	-1.94185	-1.16005
ECK0270	-1.08579	-0.664566	0.946526	-0.477707	-0.23119	0.621167	-1.46174	0.129755	0.60626	0.462129	0.282226	0.9366	0.119814	1.46771	0.534836	0.493841	0.215165	1.62632	-0.353455	-0.099502	-1.11897	0.604118	-0.073391	1.66109	1.33551	1.20068	0.111295	1.84699	-0.543164	0.403361	-0.384471	0.39392	0.198603	-0.411039	-0.027189	0.035011	-0.971089	0.327366	-0.64946	0.12413
ECK0272	-0.700866	-3.25775	-0.70232	-1.34029	-0.081631	0.11164	-0.672378	0.321622	-0.517878	-0.12693	0.260715	0.424544	1.65659	-0.307604	-1.64325	0.049885	1.44508	0.653238	-0.110031	-0.434767	0.526705	0.793934	0.504038	-0.624709	0.538175	0.139564	-0.503863	0.084341	1.44854	0.26071	0.794931	0.65552	0.096113	-0.045982	-1.13929	-0.444822	-2.47183	1.9252	-0.633355	-1.05351
ECK0273	-0.4141	-0.675079	0.345224	-0.110265	-1.46684	-2.36724	0.206607	-0.353802	0.33953	-0.544289	-1.10593	-0.272919	0.928664	0.287726	-0.372321	0.557928	0.094173	0.493626	0.044679	0.610097	0.141905	0.021965	-0.272877	0.595175	-0.965027	1.12272	1.30117	0.283341	-0.495873	0.61015	0.447899	0.014771	0.236365	-0.011434	0.406411	-0.365594	-1.52596	0.490879	-1.17172	0.351979
ECK0274	0.367446	-0.800283	-0.166345	-0.139249	-0.48639	-0.98194	-1.20999	-0.190974	1.03906	-0.814138	-0.691041	-0.651725	0.528886	-0.488996	0.190364	-2.11205	-1.12459	0.98413	0.428534	-0.670468	0.80978	0.005459	-1.11069	0.334198	0.127979	-1.63962	0.127459	-0.851386	-0.381142	-0.876517	-1.30747	-1.41704	-1.04448	-0.514114	-1.15355	1.34613	-0.959366	0.064231	2.06711	0.876126
ECK0275	-1.47998	0.150132	-1.0207	1.41093	1.23706	1.35903	2.2179	0.91399	-1.62383	0.282064	-1.60145	-1.58333	-0.792251	-0.113587	1.07362	-0.947232	0.100591	1.70676	-0.558373	-0.757384	-2.05258	-0.322185	-0.93377	0.650004	0.027819	-0.24166	1.14512	0.382697	-1.20647	-0.225433	-0.4867	-1.75237	-1.34028	-1.75632	0.159578	-0.064908	-0.505154	-2.51687	1.51148	0.58084
ECK0276	0.096109	-0.464008	-0.26104	0.116108	-0.938337	-0.357534	-0.645257	-0.35406	-0.063627	-0.509256	0.820206	-0.991158	-1.37629	-0.450572	-0.43053	-0.15861	-1.07526	-0.415717	-0.134736	0.290106	-0.077671	0.386885	0.720044	-0.718144	0.13934	-0.984522	-0.799163	-1.66508	0.372662	-0.51442	-1.14403	-1.22012	-0.206217	0.185609	-1.64319	1.10214	-0.149213	-0.356207	-0.416027	-0.457901
ECK0277	0.793739	1.50474	0.69114	0.551803	-0.031408	-1.14772	0.183153	0.704312	0.367226	-1.10967	-0.971858	0.78385	0.316824	0.259347	0.539783	-1.24976	-0.537655	1.2392	-0.525478	0.248918	-0.122247	-0.32939	1.17323	1.21074	0.862283	-0.09946	-0.900485	1.95873	0.121619	0.755991	-1.21844	-0.022319	-1.05027	0.204227	-0.713658	0.568638	-0.934728	1.26736	0.699114	0.136258
ECK0278	-0.261949	0.621384	-0.200285	-0.618845	0.813364	-0.28328	-0.558831	0.17906	-0.048931	-0.00494	2.79472	-1.27504	0.416209	0.285971	1.02423	1.35737	-0.525497	-0.122369	-0.371493	-1.8341	0.388239	0.680147	0.160268	0.974549	0.423363	0.827309	-0.797911	-0.437453	-0.631556	-1.00194	-0.596049	0.231766	0.067549	-1.61396	-0.126409	0.314439	-0.738088	0.228204	0.017722	1.31619
ECK0279	-0.671265	0.186971	-0.26658	-0.387791	1.69243	0.546587	-0.662168	0.494264	0.556163	1.84444	0.66553	0.818591	0.405258	-0.617363	0.349616	0.118382	-0.39067	0.110353	-1.02406	0.228132	0.182308	1.76628	0.499257	2.15632	-1.03893	-0.600499	-0.262248	-0.353356	-0.779277	-0.71569	-1.21036	-0.026125	-0.508676	-0.318991	1.77621	-0.18385	-0.980156	-0.193485	-0.010971	1.16581
ECK0280	0.666218	1.05187	0.348475	-0.833854	0.942467	-1.59195	0.109499	0.282602	1.27991	0.411451	-0.697369	0.912952	0.520349	0.44195	0.735997	-0.894122	-0.39568	1.0869	-1.87949	0.292877	1.08102	0.092176	0.851944	-0.731842	1.11536	0.33525	-0.824679	-2.96282	0.059722	-0.178578	-1.18154	0.656442	-1.732	0.330046	-0.43894	-0.175149	-0.667257	0.4889	0.450866	-0.759217
ECK0281	0.312879	0.721981	-0.109206	-0.42432	0.841795	-0.662469	-0.857893	-0.812912	2.09035	0.020078	-0.643298	-0.411123	1.35697	0.042733	0.94172	0.347239	0.694224	0.583428	0.967704	-0.27282	0.957371	0.956039	-2.33706	-0.345975	-0.042622	1.40365	0.503985	1.53078	-1.58706	-1.96142	-1.04245	1.51772	-1.57766	0.187849	0.450729	0.151676	-1.14539	-0.863366	0.272999	0.3488
ECK0282	-0.688011	-0.927072	-0.074759	2.04683	-0.472825	2.6363	-0.278975	1.65188	0.862994	0.763989	-0.288945	-1.12654	0.273403	0.938307	-0.776032	1.62113	-0.620827	-1.6756	0.479899	-1.59622	1.59772	-0.31175	-1.63511	-0.512069	-1.26365	-0.011176	-0.965616	-0.309478	-0.629509	-2.50836	-0.993163	-0.036538	-0.5622	-3.17253	-0.964844	0.912686	-0.620784	-0.098432	0.607151	-0.560805
ECK0283	1.59375	-0.747966	-0.394708	-0.468899	-1.00504	-1.91505	-0.397439	1.68106	1.56351	-0.701797	-2.25547	-0.241456	0.891025	-1.13312	1.41458	1.45307	0.12906	-0.698933	-2.30199	-1.31081	0.439612	-0.073082	-0.22104	-0.871651	0.410469	1.76053	0.344285	-1.14825	-1.1296	0.669956	0.112277	-0.657158	-0.529861	-0.706523	-0.600944	0.060651	-0.377759	-0.023154	1.21149	-0.872512
ECK0284	0.926819	2.10777	-0.178655	2.16366	0.112181	0.777607	-0.186917	-0.926853	-1.04855	-0.273141	-0.722643	-0.412901	0.304469	1.20407	-1.03158	-0.466919	-1.37223	-1.75706	-0.452193	-0.051485	-0.571384	-0.80178	-2.34717	-0.715644	0.292163	0.012323	0.019176	0.559925	-0.566419	0.454939	-0.059955	-1.25788	-0.25589	0.30152	-0.155594	-0.040678	-0.128903	2.38614	0.442594	1.22849
ECK0285	0.751357	-0.662399	-0.075002	1.17335	1.10372	-0.635662	-0.866182	0.11798	-0.155073	0.388012	0.383914	-0.491044	0.49054	0.764828	1.01229	0.033623	0.54053	0.521084	0.519374	0.931299	-0.694823	0.717613	-0.448706	1.45447	0.352116	0.614873	-0.352477	-0.659858		-0.13453	1.87939	-0.100321	0.008924	-1.18158	0.962781	0.208918	-2.11814	0.095215	0.395383	0.436444
ECK0286	2.11846	1.00998	-1.24411	-0.465828	-0.760552	-0.64973	-0.072832	-0.256714	-0.527469	-0.142081	-0.461263	-0.669196	1.2528	0.123353	1.97042	2.61706	-2.98415	-0.01803	-0.849172	-0.134163	1.37845	0.425147	0.633592	1.27034	-0.848191	1.08776	0.576861	1.46341	-0.040195	-1.29343	-2.60929	-0.248729	-0.654343	-0.243421	-1.38444	0.425132	-3.29729	-1.4899	0.166673	0.804949
ECK0287	-0.329223	-0.614178	-0.479177	0.173376	-0.655357	0.194292	-0.777954	-0.336687	-0.24898	-0.416679	-0.493745	-0.084671	0.677238	-0.279299	0.132977	-1.10458	-0.327051	0.625509	1.06781	-0.983921	-0.156256	0.942489	-0.479243	2.55784	-1.19743	-0.073491	0.56134	0.499312	0.338889	-1.4611	-1.15899	0.405535	-0.169492	-0.666898	-0.064245	0.416397	-0.892524	-0.173625	-0.100417	0.300556
ECK0288	0.225125	0.25364	-1.04314	0.391382	0.402288	-0.492396	-0.816738	0.093474	0.048644	-1.25231	-0.824479	0.101324	-0.438634	0.084022	0.333937	2.09876	0.280056	-0.3817	-0.175439	0.834395	-1.50555	-0.51732	-1.19284	-0.019502	-0.572263	-0.12533	0.569391	1.76442	-0.63859	-0.156114	-0.792223	-0.296007	-1.27686	-0.651389	0.001711	-0.256473	-0.938425	-0.767661	2.05347	-0.043653
ECK0289	0.894456	0.012663	-0.855441	-0.195709	-0.551925	0.133097	-0.199787	-0.889234	-1.32571	0.810994	-0.410089	-0.220145	-0.235282	0.112707	-0.099682	-1.11968	-0.144069	-1.28418	-1.38965	-0.355769	0.87978	-0.027649	-0.089647	-0.837183	0.413431	0.678154	0.018336	-0.337715	1.41753	-0.285117	0.009162	-1.08334	0.315222	0.46241	-0.599364	-0.289268	0.523871	-0.507822	-0.775521	0.520828
ECK0290	-0.210829	1.48657	0.602692	-1.52786	0.851445	-2.01638	0.475471	1.13403	0.171206	-1.09469	-1.45558	-0.542021	0.792512	-0.363848	0.124944	-0.062775	-0.547903	0.021808	0.087197	-0.174392	-0.000718	0.161728	0.404503	0.874033	1.22664	-0.72713	-1.17289	0.198264	-1.55366	0.361871	-1.05991	-0.606167	-0.452175	0.647288	-1.03361	-0.305205	-0.647046	-0.456915	-0.323592	-0.757682
ECK0291	0.378051	0.288912	-1.81078	0.580539	0.522578	1.1852	1.72847	0.745725	-1.05174	-1.15925	-1.63295	-0.853328	-0.330744	-0.681572	0.996634	-0.442413	0.048277	0.577409	-0.765677	-0.450036	-0.018657	0.07716	-1.59043	0.509597	0.88143	0.257813	0.875691	0.171415	-0.645216	-0.343741	-0.607553	-0.488052	0.224384	-0.512397	-0.825395	-1.08334	-0.264795	-0.541122	1.39037	-1.01898
ECK0292	-0.206717	1.93118	0.427394	0.810266	-1.42096	0.814082	1.92242	0.955503	-0.54084	-0.080614	-0.074372	0.961583	-1.60159	-0.252421	-0.317248	0.590919	0.474177	0.596341	-0.535407	-0.762716	-1.00453	1.36442	-2.54488	1.61693	0.502438	0.935488	-0.595678	-0.884926	0.886716	1.7743	-0.156901	-1.80781	0.0034	-0.364372	-0.967638	0.149511	0.199313	1.4776	-0.135136	0.148534
ECK0293	-0.191764	0.152874	-2.41791	-0.846361	-1.4122	0.45903	-0.403227	1.06334	0.187141	0.350248	0.310626	0.058586	0.916847	-0.851094	-0.860239	1.10736	0.242347	0.105671	-0.201124	0.232095	-0.525431	0.986224	-0.610593	-0.9309	-0.557836	-0.497302	-0.958842	0.349048	-0.253512	-1.261	-0.042167	-2.09668	-1.14996	-0.367047	-0.718651	-0.015206	-0.57475	-1.19077	1.21605	0.044667
ECK0294	-0.165284	1.17136	-1.27687	-0.972569	-0.257645	-0.063598	-0.545886	0.215548	0.493318	-0.35277	-1.08246	-0.676079	0.529629	0.035003	-0.278674	0.679245	-0.238225	1.07552	0.199426	-0.614654	0.664398	2.20348	-2.18746	1.6379	0.237003	1.17604	-0.991461	-0.156166	-0.223972	-0.152806	-0.53605	0.106007	-0.523321	-0.136749	-0.792785	0.035543	-0.435533	0.085136	1.47411	0.260057
ECK0296	1.57808	2.6301	0.757101	-1.59805	1.19009	-0.286335	0.208298	-1.12464	0	-1.26704	-0.391269	-0.216263	-0.851122	-1.57508	0.081149	-1.45274	-0.667301	1.07143	0.292327	-0.344705	0.839705	0.655451	-0.708457	0.360756	0.359807	0.887748	-0.998459	0.765786	-0.579467	0.319827	-1.80222	0.074065	0.085349	0.034438	-0.743752	0.758597	-0.715492	-0.172944	2.27228	0.129074
ECK0297	-0.380302	1.29036	0.563478	-0.819971	-0.193991	-0.399189	-0.996324	1.98444	1.89413	-0.306551	-0.944825	-0.073137	0.232135	-1.44965	0.156139	-0.813816	-0.478811	1.82934	-1.29677	1.01742	0.899908	0.911094	-0.952476	0.572335	0.650437	0.683106	0.922831	-0.562721	0.060857	0.295807	0.026381	-0.743757	0.633987	0.188844	-0.155495	0.16316	0.425136	-0.039194	1.26824	-0.508129
ECK0300	0.895982	0.046469	-0.012282	-1.28711	-0.151915	-1.16306	-0.967722	0.226177	-0.544655	-1.03819	-1.08069	-1.3168	0.907628	0.360907	1.25903	1.05748	-1.18182	0.026637	0.597552	-0.188888	0.182134	0.142908	-0.227615	1.00221	1.32913	0.414724	0.404577	-1.02757	0.516184	0.792929	-1.17234	-0.823329	0.150803	-1.41146	0.648453	-0.022028	-0.864841	-0.486495	0.479134	0.384626
ECK0301	-0.69095	-0.079233	-0.986933	1.9793	0.918114	0.769053	-0.416171	0.625974	0.089794	0.432944	-0.385212	-0.335973	-1.27195	-0.722736	0.860568	-1.86604	0.134348	1.48152	0.238502	-0.728763	0.109354	0.846091	0.013294	0.403394	-0.233176	-1.1407	-0.625014	-2.00019	-0.956736	-0.681615	-0.417677	-0.120119	-1.51486	-0.328757	-0.343457	0.471796	-2.25555	-0.647882	1.09731	0.46051
ECK0302	-1.38175	1.00808	-0.580561	-1.6826	-1.05697	-2.35562	-1.46316	0.545967	0.658928	-0.884198	0.189579	0.23457	-0.760277	0.126196	0.965469	2.04785	-1.04192	1.25367	0.619002	-0.390053	1.00965	-0.643949	-0.251824	1.46914	1.05614	1.89202	-0.074668	0.061082	-0.066206	0.528412	-4.00544	-0.989783	0.894659	-1.25851	1.80391	-0.113888	-0.919847	1.54353	0.414117	-0.009722
ECK0303	0.257888	1.44022	0.579415	-1.87521	-0.233201	-0.696711	-0.15407	-0.110892	-0.127618	0.145195	-0.969048	0.210129	0.877183	-0.698146	-0.231299	-0.121714	-0.721864	1.201	0.13227	-0.353651	-0.51964	0.468834	-0.192081	-0.003083	-0.898716	0.567503	0.747617	-0.887472	-0.202192	-0.735206	-0.964794	-1.04522	-0.404384	0.058694	-0.61162	-0.235431	-0.743005	-0.827426	-0.176183	-0.393337
ECK0304	0.483249	0.868631	-1.09006	-1.48616	0.764052	-0.927406	-0.152022	-0.716623	0.00663	-2.38769	-0.03554	0.109324	-0.602009	-0.221917	-0.318477	-0.377006	0.124934	0.182519	-0.386363	-1.29214	-1.03737	1.18066	0.34395	-0.149677	0.662963	-0.155789	-0.27911	-0.309562	-0.697416	-0.038348	-1.06866	0.021762	0.491431	0.726422	-1.02673	0.338345	-0.551562	0.154108	0.270022	-0.57414
ECK0305	-0.254924	-2.1715	-0.054865	-2.57713	-0.385165	-0.954413	1.74338	-0.629903	-1.09155	-0.333758	-0.276347	-1.54289	1.29029	-2.35455	0.837749	-0.870301	0.357057	0.944849	0.506932	-0.213118	0.606471	0.157711	-0.911812	-0.16292	0.290497	-0.360552	-0.818511	-0.462561	0.102806	0.139864	-0.81923	-0.897454	-0.013621	0.110056	-0.100406	1.60905	-1.42396	0.483375	0.000997	1.01582
ECK0306	-0.203235	0.635149	-1.25366	0.125561	-0.216508	-0.265142	-0.178751	0.649366	1.75342	1.13341	-1.43398	-0.933045	-1.64264	-1.10529	0.599882	-0.123312	-0.355489	-0.23322	-0.499006	-0.495593	0.593215	0.613427	0.362181	-2.04322	0.669145	2.33166	1.04038	-1.62687	-0.682463	0.067392	-0.929081	0.462703	-1.4929	-0.637988	-0.611928	-0.080254	-0.284007	0.073813	0.062196	0.158561
ECK0307	0.121457	0.140556	0.233485	0.129225	-0.789737	-1.02293	1.22325	0.137488	1.32276	-1.63423	1.93165	1.14576	0.210531	0.840154	-1.20299	0.02388	0.807698	0.814353	2.71654	1.53319	0.495099	0.550909	-1.79997	3.04315	1.26405	0.016765	0.651489	3.2873	-2.95235	1.5685	-0.9048	1.01097	0.391782	1.12883	-1.90667	0.522017	0.440585	-0.806239	0.833957	-1.47115
ECK0308	0.153745	-2.71339	-0.846791	-1.15762	1.35481	-1.08059	-1.45459	0.113374	0.244056	-0.413993	-1.31568	-0.345178	0.574258	-0.407579	0.472097	-0.75852	0.666664	1.37186	-1.11574	-0.252027	0.529969	1.25763	-3.19368	0.505691	-1.44434	0.742035	0.360013	1.06363	-0.779269	-1.40522	-0.926033	-0.063949	-0.624974	-0.825938	-0.541334	0.282977	-0.824803	0.385955	0.63553	-0.309019
ECK0309	-0.075091	-0.118443	-0.598007	-0.077812	0.775978	0.444939	-0.26572	-0.580923	0.497147	-0.294826	-0.147518	-0.262619	-0.730048	-0.247307	0.67074	0.278066	-1.10213	-0.011762	0.49929	-0.203162	0.152543	1.35909	0.865971	-0.66767	-0.355911	1.40335	-1.24648	-0.018225	-0.726128	0	-1.26991	-0.419247	-0.827513	0.824529	-0.752605	0.202735	-0.679023	0.092575	0.174786	0.734908
ECK0310	0.954315	1.37467	-0.51578	0.314728	1.14544	-0.352461	-0.62596	-0.120542	0.512345	-1.20277	-1.64262	-1.10992	0.585392	-1.54627	-0.600242	-1.80134	-2.32771	1.50934	0.987121	-0.66081	-0.308326	-0.019127	-0.809554	0.892938	0.397467	-0.657274	-1.1657	-1.3874	0.508312	-0.869958	-2.1043	-2.28576	-1.11961	0.793349	-2.19058	0.184445	-2.48739	0.986109	0.150122	-0.56363
ECK0311	0.634984	0.80086	-1.17641	0.171758	-0.533094	0.369687	-0.171505	-1.01716	1.2684	0.992056	-1.56568	0.363729	-0.204275	0.576571	1.08823	0.491756	-1.72927	0.042569	-0.712419	0.921704	0.371291	0.95862	-0.949744	0.577902	2.60054	0.019535	1.8325	0.612644	-0.255835	1.3341	-1.91432	0.883997	0.068783	-0.422868	0.870788	0.644706	-2.1921	-0.369059	-0.265418	0.277206
ECK0313	1.30368	-0.769364	-0.524486	-0.17702	1.71955	-1.17536	-0.101354	0.659334	1.23674	-0.774316	-2.17396	-0.953481	0.824475	-0.575281	1.34917	1.31836	-1.72435	0.67507	-0.132841	-0.749658	0.506463	0.067199	-2.83495	-1.20843	0.468783	0.249061	0.363759	0.251796	-0.316913	-0.443039	-1.35973	0.069	-0.5258	-0.709233	-1.37044	0.591028	-0.753038	1.67324	0.164168	0.297855
ECK0314	1.34747	1.87957	-1.33306	-0.105226	1.1966	-1.575	0.239036	0.302137	0.522146	-0.78474	-1.34248	0.344372	2.5128	0.69303	1.58919	-0.1865	-0.36195	0.496163	-1.35804	-1.23859	0.944945	1.04842	1.10923	-0.457238	0.159205	0.511571	-0.716898	0.296275	-1.13667	-0.95688	-0.03022	0.703571	0.959501	-0.362289	-1.51886	0.327729	-0.949272	0.962111	0.73044	0.182877
ECK0315	-0.701189	1.05328	-1.03032	0.136422	1.23746	0.328549	-0.387037	0.598351	0.937901	1.71219	-1.74817	-1.15642	0.806295	0.239869	1.02049	-0.46345	-1.47019	0.102253	-0.62077	0.767015	0.563421	0.02081	-1.34186	-1.12497	-0.647243	1.02112	-0.132724	0.756717	-0.862706	-1.86737	-0.718977	-0.495895	-0.317064	-0.106058	-0.101393	-0.239379	-0.980825	0.3032	-0.617679	0.982132
ECK0316	-0.453417	-0.303151	-2.28721	-0.149273	0.436589	0.588471	-0.531721	-0.18855	1.1573	0.435348	-2.43466	-0.9901	-1.17002	0.366612	-0.001827	-0.745986	-1.904	-2.17948	-0.497357	-1.16267	-0.676859	0.102818	-3.09094	-1.56063	-1.42959	-0.042483	-0.571676	0.45382	-1.06867	-1.74961	-0.780511	-1.33965	-1.41214	-1.87981	0.258455	-0.542941	-0.803886	-0.832311	0.230475	1.1465
ECK0317	-0.420928	0.056492	-1.14678	0.252262	1.24459	0.336575	0.643206	1.51325	0.063044	-0.574781	-0.524525	-1.02411	-1.18291	-1.85149	0.468269	0.128999	-1.0914	1.33319	-0.341973	-0.806583	-1.53551	0.98181	-0.651138	1.00642	-0.186019	-0.400253	-0.621328	-0.17367	-0.31186	-0.392926	-0.423409	0.448881	-2.45865	-1.76214	-0.246435	0.354985	-1.15949	-1.35913	1.36731	-0.378687
ECK0318	0.879771	1.072	-0.69982	0.357815	2.49209	0.559562	0.042834	-1.20491	1.11623	1.54735	-0.492005	0.679507	-0.996298	0.023102	-0.05411	-0.837094	-0.573477	-0.633204	0.568792	-0.713	0.969018	1.02496	-1.18161	0.941931	0.839748	0.669416	0.127434	0.482102	-0.832824	-1.29974	-1.68107	0.598867	-0.687089	-1.43466	0.600583	0.333987	-1.37343	-1.17846	0.925204	-0.074808
ECK0319	0.545514	-0.574569	0.254306	-0.899869	-0.10726	-1.42018	-0.451169	1.25075	-1.04912	0.63555	0.461629	-0.732066	0.38567	0.094098	-0.359241	-0.055424	-0.26889	0.426449	-0.628024	0.472781	-0.918138	1.57405	1.56416	1.57125	0.002578	-0.463478	0.525533	-0.895132	-1.51254	-0.10798	-0.553362	0.308557	-1.14492	0.229211	0.149942	-0.133125	-0.111052	-0.77889	-0.917119	-0.402772
ECK0320	0.971274	-0.689868	0.385412	0.558107	-0.185301	-0.353125	-1.24568	-1.84506	0.580444	0.450233	0.541037	-0.193833	-0.330575	-0.758206	-0.411723	1.21546	-1.06543	0.962556	1.59265	1.26188	0.165668	0.460274	0.5151	0.962807	0.097219	1.1785	0.560011	-0.792712	-2.13119	0.230589	-1.1066	0.675262	-0.464839	-1.76598	-1.33216	1.03026	-0.30878	0.031331	-0.475189	-1.21129
ECK0321	0.095088	2.59372	-0.174407	-0.981452	-1.53178	-0.342259	0.678706	-0.050163	-0.624387	-1.33761	-0.943384	-0.050758	-1.2416	-0.597337	1.12078	0.258382	-0.664926	0.105916	-0.857318	-1.48129	0.765928	-0.181212	-1.58494	-1.05482	-0.330123	0.117597	-1.56886	-0.594443	0.92186	-0.182261	0.062216	0.048526	0.466415	-0.322081	-0.873473	0.550314	0.43986	-0.28459	0.789149	0.448997
ECK0322	-0.011246	0.364692	-0.130246	-0.837671	1.35811	-1.18906	0.03938	1.04192	1.16855	0.169659	-0.334396	0.48147	-0.188784	-0.423858	0.378582	-0.225791	-0.720476	2.68332	-0.511469	0.639911	-0.295456	0.785958	0.86158	-0.770513	0.589886	0.005566	0.095594	-1.66868	0.570384	0.007311	-1.62085	0.784257	-0.626418	-1.24541	-1.21734	-0.108213	-0.882704	0.340696	-0.127063	-0.010822
ECK0323	-0.940572	0.742117	-0.949053	0.23754	-0.43965	-0.892924	1.12495	-0.789403	-0.038308	-1.56917	-0.529709	0.018298	-0.438474	-0.629652	0.650081	0.245903	-0.67611	0.192457	-0.768813	-0.710877	0.285328	0.419799	-0.664241	-0.348168	0.746743	-0.22102	-0.587712	2.07749	-0.036484	-0.28312	-1.11319	-0.45653	0.299343	-1.41928	-1.57621	1.66416	-1.1527	0.287058	-0.33068	-1.23345
ECK0324	-0.21036	1.64292	-0.55089	-1.23299	0.243352	-1.84417	-0.119654	0.51095	-0.427635	0.29762	-0.528624	-0.373793	-0.15923	-1.64781	-0.210056	-0.306055	-0.673491	0.847904	-0.829538	0.952816	0.027418	0.251731	-0.361618	-0.459742	0.530303	-0.474833	1.64413	0.247332	-1.00369	-0.510241	-1.66197	0.102816	-0.868732	-1.01906	-0.953445	0.150607	-0.487849	-0.636637	0.095879	-0.093525
ECK0325	-0.330456	-0.287272	-0.093646	1.07176	0.204193	1.27773	-0.894172	-0.992806	0.407813	0.470417	-1.02046	-1.36035	0.870893	0.172308	0.149823	-0.996933	0.393798	-0.722711	1.70909	-0.686963	1.85612	-0.248469	0.949503	-0.179141	-0.912852	0.266062	0.779065	-1.63769	-0.258233	-0.735765	0.033865	0.700694	-0.680718	-1.10104	1.08025	0.422931	-1.31184	0.332058	-0.882144	0.225049
ECK0326	-0.388359	-0.071507	-0.359861	0.376244	0.584335	0.117913	1.20075	-0.960053	0.966571	1.23799	0.886432	-0.799217	0.641258	0.609754	-0.20716	-1.55531	0.789503	1.3927	-1.0308	0.672927	-0.038159	0.896012	-0.530634	1.06022	0.367655	-0.626743	0.355904	-1.04711	0.386585	-0.068486	0.572047	0.228887	0.397834	-0.512175	0.410172	1.05427	-1.68173	-0.452042	0.116593	-0.976695
ECK0327	1.96904	-0.035776	-1.69448	0.172262	0.057608	-0.304352	0.081582	0.084359	-0.748266	0.792825	-0.552625	0.427486	0.825213	0.673856	-0.585223	2.6503	-1.1166	-0.332781	-0.233851	0.592627	0.570836	0.512692	0.94154	-0.318483	-0.989821	0.330244	0.535547	-0.087934	0.053759	-0.854166	-0.565986	-2.96046	0.032597	-0.184616	-0.308887	0.488773	0.039764	-0.575718	-0.371875	0.428963
ECK0328	0.201669	1.01406	-0.777773	-0.829401	1.17988	-0.259914	-0.549234	1.05201	-0.648052	0.724958	-1.01249	-0.602102	0.906003	-0.438145	1.00804	0.415404	-1.13365	0.119566	-0.500922	0.604521	-0.246458	0.526245	-0.110728	-0.940777	1.08496	0.632526	0.492728	0.305901	0.296784	-0.857279	-0.68082	0.721358	-1.97334	0.337121	0.359845	0.348835	-1.92971	1.01912	-0.374779	0.138665
ECK0329	-0.31459	1.29501	0.540487	-1.62542	0.963317	-0.362027	-0.275181	0.245923	-0.956395	-0.110989	-0.966156	-0.429739	0.169011	0.131701	-0.160874	-1.6592	-0.279908	-0.385142	1.5896	0.058869	-0.511373	0.622829	-0.24467	1.2408	1.18029	1.57289	-0.122566	0.396056	-1.27639	0.780997	-1.44914	-1.44931	0.533249	-0.531096	0.049125	0.65459	-0.669491	-0.214043	1.05601	-0.042207
ECK0330	-3.28542	0.103646	-0.664167	0.593855	-0.140635	-0.308471	-0.297099	0.832777	0.754572	0.186396	-0.325003	-0.958558	0.785112	-0.982627	1.15472	-0.333015	-1.6721	-0.121233	0.191537	-0.412318	-0.624275	-1.05856	0.297861	-0.379409	0.98946	0.947632	1.77981	-0.416653	0.136569	0.09504	-1.56321	0.410107	-0.555514	0.154437	0.531995	-1.42582	-2.00334	-0.029658	-0.545365	-0.269804
ECK0331	0.067423	-0.110803	-0.283878	-0.447278	-0.306475	-0.260639	0.097804	-1.22583	0.224951	0.451952	-2.38488	0.012908	0.400025	-0.198426	-0.095446	0.224102	0.33669	0.335893	-0.640338	0.433662	0.157764	0.883781	0.458338	-0.798789	1.31947	-0.234698	-0.666152	-0.041951	-0.010536	0.438209	-0.5804	0.317026	0.465487	0.83027	-0.057124	3.48262	-0.839745	0.057418	1.12781	0.872154
ECK0332	-0.881698	-1.79983	-0.185382	-0.616112	-0.911584	-1.54564	-0.118745	-0.549824	-0.121293	-0.555354	0.075701	-0.698107	-0.797316	0.187016	0.137007	-0.292902	-0.906953	0.634697	0.064319	-1.31794	0.105587	-0.776201	-1.43615	0.458731	-1.12529	1.73893	-1.26373	-0.219476	-1.29198	-0.398972	-1.06655	-0.261989	-0.398662	0.16108	-0.90774	0.113324	-2.32695	-0.367998	-0.128934	0.202145
ECK0333	-0.398345	1.58441	-0.257484	-1.27567	0.62334	-2.08185	-1.38848	-1.09832	2.06559	0.203438	-0.608484	0.043052	-0.213352	-0.452849	0.58044	-0.642063	-1.29489	-0.545533	-1.13227	0.622565	0.118595	0.865479	-0.087226	1.70718	1.47573	0.421266	-0.093791	-1.21925	-0.801115	0.220722	-1.61697	-0.480979	0.980917	-0.760714	0.257397	0.875643	-2.01603	-0.442632	-0.907991	-0.695425
ECK0334	0.563274	0.483889	0.220437	-1.16367	1.00955	-0.68371	-0.679123	0.874511	0.714756	-0.855647	-0.49087	-0.425435	1.12146	-0.038755	0.145753	0.466229	-0.956565	1.22314	-0.248487	0.313193	-0.784891	1.86337	0.036122	0.843225	-0.255293	1.16571	0.318725	0.219883	-0.413407	-0.322803	-1.51895	-0.061979	1.1424	-0.104996	-0.774237	-0.988719	-0.809821	1.18142	-1.47958	-0.40631
ECK0335	-1.56682	-0.533292	-0.299657	-1.0297	-0.921253	-0.8516	-1.73194	-0.309892	0.583389	-0.025922	-0.6965	0.20282	-1.1636	0.003715	0.191619	-0.446904	-2.03831	1.41445	-0.346827	1.13715	-1.04555	1.25944	-0.168254	1.67111	0.202011	-1.30439	1.31164	-2.27463	-0.850736	0.654926	-2.18205	-0.171426	-1.05407	-0.287326	-0.499056	1.36439	-1.76314	0.088339	-1.10165	-0.504793
ECK0336	-0.684785	-0.145005	0.975521	0.221092	0.853892	-1.80559	-1.07777	-0.290769	0.900475	0.780954	-0.928707	1.39633	1.15098	-0.589062	-0.492083	0.852809	0.534751	-1.05448	0.631132	-0.306462	-1.28776	-0.22383	0.623398	-0.223133	-0.952093	-1.64551	0.183819	0.116463	-0.543226	0.904434	1.78832	1.19034	-0.855502	0.06814	-1.17294	-0.383285	-0.321479	0.095013	0.06114	1.5424
ECK0337	-0.956156	0.183124	-0.070045	-2.14439	0.182617	-1.35593	0.294006	0.154527	0.8534	-0.189302	0.707217	0.001175	-0.635077	-0.258543	0.225782	-0.171525	-0.282369	0.544011	-0.031855	-0.047121	-0.574137	-0.102504	1.2195	-0.127433	1.31743	0.341974	-0.434183	-0.148065	-0.274692	0.879953	-1.16975	0.173661	0.681102	-0.615267	-0.810725	0.446479	-0.654003	0.784326	0.323095	0.4691
ECK0338	1.38479	2.68816	-1.21248	-1.30518	-0.815695	-0.244313	1.41103	-2.30536	-0.767365	-2.96772	-1.08269	0.066415	-1.34205	-1.0594	0.128822	0.625676	-2.08027	0.589418	-1.63511	-0.979785	-0.037855	1.20634	-1.22673	1.14531	0.636823	0.515076	-0.786327	-1.14477	0.30867	-0.218527	-2.2545	-1.29609	0.003655	0.359487	-1.35629	1.23536	-0.921176	-1.09601	1.42332	0.263479
ECK0339	0.247884	0.091835	-0.699299	-0.32308	0.982639	1.09748	-0.614874	0.00689	0.851428	-0.344082	0.094492	-0.260137	0.797371	-1.29712	-0.510867	-0.77428	-1.32255	0.235161	0.013232	-0.109114	0	0.630599	1.13993	-0.537226	-0.700396	-1.22725	0.301918	1.0031	0.815514	-1.1936	0.980341	0.637387	-0.441763	-0.146059	-1.02758	0.170381	-1.36019	-0.483635	0.572184	-0.832307
ECK0340	2.45413	-0.3426	0.005573	-0.017717	0.146625	0.733544	-0.580788	1.36379	-0.308577	-0.124953	-0.185685	0.448782	-0.815027	-1.28427	-0.394761	-0.211294	-0.502251	-0.154696	-0.330487	0.065716	-0.080754	1.05305	1.55704	0.380949	0.546917	-0.558704	-0.725419	-0.638171	0.378668	0.49107	0.232281	0.973374	-0.651953	1.37108	-0.333495	0.10652	-0.434667	-0.708515	-0.733434	0.676747
ECK0342	0.840064	1.05338	0.001473	-0.17739	1.16207	-0.950193	-0.521157	1.0623	1.01415	-0.119339	-0.205081	-0.389578	1.21023	-1.50891	0.349253	0.131271	0.579255	0.973188	-1.37363	-1.26259	-0.777398	1.64466	-0.179799	0.158153	0.889656	-0.568812	0.054622	-1.49972	0.239177	0.324592	-1.32398	0.887841	-1.4246	-0.557973	-0.438556	0.489516	-0.688934	0.259839	0.413313	0.207674
ECK0343	-0.325908	1.53738	-1.05425	-0.354808	1.11135	-0.480283	-0.986849	0.500462	0.002509	-0.994525	-0.529137	-0.308397	0.155463	-0.260997	1.04554	-0.494014	-1.14278	0.720354	-0.415619	0.972619	-0.297911	1.56293	-1.56457	-0.043667	-0.478465	-0.045744	-0.517661	-0.731159	-1.19828	-0.127017	-1.88637	0.412785	0.484807	-0.343195	0.207392	-0.069033	-0.958055	-1.44292	-0.420277	-0.388039
ECK0344	1.16045	0.470692	-0.997282	-1.25316	-0.439171	-0.205597	-0.011977	-0.979213	-0.782104	-1.32191	0.070724	-0.308698	0.22957	-0.790502	-0.424367	-0.824482	0.245983	1.16464	0.334588	0.964973	0.560974	0.754342	-0.767859	0.914809	0.514655	0.521711	-0.477861	-0.780733	-0.185511	0.243568	-1.25115	-0.012788	1.0436	-0.372535	-0.945338	1.77504	-0.058553	0.797314	-0.62819	-0.414497
ECK0345	-1.00536	1.09865	3.90527	-0.905061	-0.004404	-0.02237	-2.0589	2.66635	-0.46516	3.69476	-0.03257	2.74692	-0.652327	0.391538	1.29921	1.34478	0.925268	-1.79946	1.08443	2.27451	2.084	0.022758	1.67456	-0.195897	1.59004	2.15893	1.8083	-2.35404	2.11935	0.851565	-0.463856	-1.01266	2.69878	0.044016	1.7145	-1.51811	0.108538	1.55587	-3.12294	-0.196717
ECK0346	0.7484	-0.971135	1.19926	-1.13773	-0.78706	-0.621053	-0.342832	0.264608	0.195046	-2.81684	-1.33459	0.028835	-1.59338	0.289097	-0.432731	-0.698575	-0.05132	0.326683	0.381353	-0.556612	0.531157	0.643093	-0.862911	-0.459625	0.441892	-0.179135	-0.452675	-1.9464	-0.952241	1.04634	-0.403926	-0.060958	-0.004405	1.1907	0.225654	0.995844	-0.232657	0.2304	0.422649	0.516619
ECK0347	-1.12272	-0.37319	0.194633	0.670497	0.473475	0.31774	0.097451	-0.385061	0.103611	0.196729	0.001661	0.51929	0.332963	-0.295418	-2.00944	0.471561	-1.12887	2.25393	0.056065	0.652591	0.360996	1.11512	0.717706	0.095314	-0.720162	-0.211569	0.888639	-0.181266	0.937911	-0.984673	-0.507571	0.487051	-0.659419	-0.379587	-1.13865	-0.086117	-0.836492	-1.24826	-0.111555	-0.407278
ECK0348	0.365942	-0.34202	1.10158	-1.20086	0.665612	-0.702389	-0.409733	1.51939	0.455393	-1.62333	-0.462616	-0.161731	0.406649	-0.772603	1.03709	-0.913942	-1.39788	1.12887	0.352646	0.111674	-0.151153	0.191662	-1.01248	0.003472	1.13522	-0.223032	-0.572335	-1.61535	-0.250752	0.911841	-0.831975	0.893196	-0.007017	0.169217	-0.945244	1.28752	-0.390377	1.35469	-1.83616	-0.711861
ECK0349	0.727219	-0.958681	-1.11823	-0.888319	0.758388	-0.579834	0.222808	0.323157	-0.484749	-1.8094	-0.755424	-0.828217	-0.631252	-1.38869	-0.134181	-0.322347	-0.861123	0.682419	-0.109492	-0.080965	0.843332	0.464608	0.616995	0.550874	1.77459	0.497698	-0.981436	-0.164179	-1.18355	0.347155	-0.57184	0.378136	-0.913228	0.977318	-0.96265	1.88838	0.403237	0.945938	-0.288064	-0.608946
ECK0350	-0.285127	-0.741731	-0.239044	1.22834	1.41646	1.38882	0.571513	-0.092224	-0.322746	0.204719	0.181935	-0.556355	2.08407	1.16921	0.744436	-0.84795	2.58518	0.622117	0.557174	0.299805	0.195111	0.141207	-0.208073	-0.57689	-1.14665	0.225449	-0.559575	0.136453	0.930899	0.29831	0.657656	0.725974	-1.80914	-1.51301	1.52105	-0.235858	1.50277	-0.994192	-0.786415	-0.436866
ECK0351	0.693468	2.08172	-0.869345	-1.2611	1.13547	0.071358	0.099704	0.891745	0.68783	-0.288551	-1.81077	0.353978	0.196772	-0.510279	1.90509	-1.4275	-0.308358	1.39506	-0.184183	-0.446387	0.14079	0.248833	-1.01658	0.319407	-0.11887	0.563748	-1.18591	0.299627	-0.09539	-0.445856	0.022355	0.819787	-0.84794	-0.585619	-1.38997	-0.602648	-0.926752	-1.0582	2.2111	0.130741
ECK0352	0.628776	0.793894	0.775414	-0.829074	-0.103678	-1.76566	1.25496	0.341502	-0.351355	-1.04363	0.043461	0.414625	-0.225722	-1.49918	-0.624693	-0.22127	-0.595904	1.24454	0.518742	0.443069	-0.199985	0.253357	-0.617109	0.896851	-0.529751	0.571051	-1.1364	-0.660343	-0.85867	-0.85652	-1.56714	-0.717333	-1.16346	-1.04791	-1.32618	1.00846	-1.02833	0.782264	0.562484	0.619837
ECK0353	0.85756	0.225404	0.309797	-0.616148	0.247627	-0.479055	-0.828108	0.132151	-0.21137	-1.05627	-0.264757	-1.28188	-1.15091	-1.50062	0.778811	1.72787	0.446728	1.43129	-0.464387	0.807691	-0.521559	0.497113	0.731404	0.869387	0.511769	-0.119708	0.12895	0.203609	-0.966665	-0.143642	-0.3544	0.69894	-0.650032	-0.186472	0.32535	1.78956	0.445485	0.534214	1.015	-1.02232
ECK0354	-0.327505	0.658406	-0.768048	1.46242	0.025659	1.17258	0.009414	1.00736	-0.944855	-0.083773	-0.539345	-1.43675	-2.16591	-0.616585	-1.25854	0.286303	-0.598419	0.731639	1.1841	-2.80176	-0.108239	-0.297471	-2.18601	0.132893	-0.267365	0.816917	-1.03405	0.248246	-2.94383	-1.20468	0.60672	-0.746628	-0.576926	-2.12776	-1.13952	0.595015	-0.879633	1.53242	1.24659	-0.649088
ECK0355	2.00536	0.031311	-1.19348	-0.066516	0.031419	0.895562	0.586331	-0.292062	-1.60296	-2.17564	-0.183046	-2.08866	-0.719255	-1.87666	0.534731	-0.643038	-1.11829	-0.882596	-1.8106	-2.10428	-0.687979	-0.026068	-0.364092	2.44554	0.183027	-0.514083	-2.05041	-1.27209	0.200708	-0.845733	-0.504206	0.017411	0.307678	-0.382975	-0.60251	1.3297	-0.193584	-1.09872	0.069454	1.24527
ECK0356	0.958041	0.140068	0.35053	-2.50981	-0.151074	-0.315482	-0.822009	-3.24584	-0.960468	-2.05423	-0.372369	-0.594487	-1.13045	-1.26075	0.093371	0.229495	-0.292574	2.15763	-0.394663	-0.566724	-0.856917	0.279893	-1.45141	0.318558	2.39457	0.30192	-0.48844	1.06915	-0.374945	0.57679	-0.148457	-0.093874	0.879416	0.21898	-0.264011	-0.07111	-0.761904	0.782526	0.354216	-0.406269
ECK0359	-0.18658	-0.073242	-1.22505	-0.183718	0.272722	0.648447	-0.341348	0.49212	-0.781629	-0.926899	0.625569	-0.562242	0.395286	-0.964609	-0.908386	-1.04599	0.370879	-1.61111	-0.40594	-0.111208	0.22236	0.407881	0.974559	-1.09129	0.56307	-0.776858	-1.127	0.779211	1.01875	-0.352347	1.21348	-0.269331	-0.45758	-0.764242	-1.74569	-1.04976	-0.013879	0.908105	-0.043906	-0.253859
ECK0360	2.20889	0.27331	-1.87492	0.095314	-0.560816	0.154104	-0.347669	-0.362624	-0.090083	-3.11005	-0.411795	-0.554739	-1.96198	-0.871473	0.044545	1.50065	-0.650423	0.377915	-0.70164	-2.28667	-2.44279	1.9016	-0.499706	0.850968	1.1548	0.204239	-0.533987	-0.194204	-2.21605	0.203828	-0.818357	-0.873482	-0.888606	-2.19442	-1.53812	0.424531	-1.01181	-2.14784	3.14993	2.29268
ECK0361	0.776808	-0.136526	-0.346315	0.36784	-1.47313	0.36523	-0.035197	-7.32971	-2.60175	1.40407	-1.05799	1.83732	0.012513	3.31597	-3.2524	-0.942219	0.84786	-1.76107	-1.48511	0.773619	0.91455	-2.99534	-1.30639	1.26171	-0.386398	-0.302124	1.13541	-0.571921	0.124724	1.11898	1.20353	-2.4481	1.45814	0.507132	1.42284	-1.21807	1.18636	1.64672	-0.655766	0.667544
ECK0362	-1.65359	0.433327	0.286307	-1.63627	-3.35822	-1.47453	1.26449	0.277337	-1.27116	-1.09608	0.571016	0.893936	-3.4869	-0.731361	-0.238366	-1.18117	-0.161686	-1.5843	-0.208137	-1.2796	-0.355339	0.221611	-2.53472	-0.530532	0.422686	-1.91184	-1.72928	-0.731668	0.226689	1.00749	1.38781	0.262697	0.990067	0.309379	-1.04499	-0.638828	0.018185	0.158651	-1.84746	-0.514612
ECK0363	0.859877	1.30631	-0.28273	-0.33756	-0.715912	0.360754	-0.18902	-0.073209	-1.20639	-2.55291	0.182144	0.445301	1.3262	-0.880384	-2.11585	1.18254	-0.321137	1.10195	-1.77722	0.240045	1.33096	-0.17529	-0.706814	0.44625	-1.99353	-0.088693	0.485323	0.070075	1.30709	-0.437294	1.67677	1.1419	0.923694	1.19057	-0.13318	-1.68611	0.349964	-0.898601	0.413216	0.557518
ECK0364	0.26275	0.757925	-1.90677	-0.54107	-0.727143	-0.650295	-0.809595	-0.1864	1.71547	-1.17963	-0.034088	-0.198735	0.329084	-0.767598	1.46024	0.777158	0.129889	-0.043974	1.06646	-1.04478	-0.650238	-1.07346	-0.014578	-0.216373	-0.370681	-2.08971	-1.35165	-0.148806	-0.126086	-0.977378	0.954472	0.259081	0.054376	0.495852	-0.528991	-0.48722	1.70906	-1.41561	-0.11625	0.262417
ECK0365	-0.435656	0.138216	-1.22425	-0.528174	-1.67333	-0.534966	-0.233063	-0.690277	-0.676455	-1.46208	0.030063	-0.918728	-0.91508	-0.73082	0.66009	-0.561804	-0.768814	0.990502	-1.33132	0.478238	-0.638406	-0.045715	-0.885776	1.54819	1.92324	-0.464702	-0.276286	0.344654	-0.606841	0.719416	-3.39367	-0.671497	1.0512	-2.13942	-0.870555	1.72628	-0.300834	-0.339532	-0.428134	0.227197
ECK0367	0.148998	-1.52088	1.9408	-0.790185	-0.190172	-0.086655	-0.181695	0.152589	-0.768865	-1.42026	0.577632	0.442851	-1.01785	-0.488268	-1.37855	1.26809	0.312794	-0.627313	0.169144	0.257914	0.591425	0.810218	1.25663	-0.050125	-0.57151	-1.36554	0.902085	0.598445	1.64534	0.017903	0.416429	1.5537	1.13318	1.66812	-0.001491	1.0706	1.42237	1.05669	-0.30761	-0.000458
ECK0368	-0.490532	0.439276	0.231632	0.183757	0.210233	-0.474592	1.52608	0.395295	-0.80592	-0.136927	0.320465	0.329516	0.377777	0.662337	0.687433	-1.08696	0.179377	-0.287652	0.971552	0.226065	0.915981	0.013376	0.14409	1.63659	0.770376	-1.18175	-0.861381	0.007753	-1.23461	1.51493	1.51899	-0.537695	0.703621	-0.600191	0.179772	0.461737	0.921024	0.792204	0.980918	-1.36353
ECK0369	0.346623	0.181576	-1.55318	-0.143917	-2.831	1.0407	-1.29161	-0.611108	0.921696	-0.451562	-0.937416	-2.89194	-2.65167	-1.83021	-1.91497	-1.08736	-0.258533	0.825903	-0.03448	-1.67318	0.565004	0.798556	-0.984666	0.738262	0.898359	-0.784378	-1.17293	-0.21318	-0.658529	-0.467423	0.826093	-0.116641	-0.830831	-0.507456	-2.16704	1.28218	-0.365301	-0.861237	-1.76724	0.532457
ECK0370	-0.426582	0.210366	-0.518063	-0.405035	-0.341933	0.201427	-0.421145	0.540777	-0.588582	1.34783	1.51847	-0.339985	-0.220925	0.180639	1.15214	-0.96969	0.023007	1.5162	0.154859	1.16434	-0.122641	0.648713	1.12284	0.626793	-0.314272	-0.943484	-0.163051	-0.624793	0.583561	-0.798085	0.498944	0.539582	-1.24594	1.37392	2.11367	-0.555372	0.748852	-1.18209	-0.984057	0.053027
ECK0371	0.226952	-2.32912	1.51463	-1.55265	-0.514634	1.61145	-0.674366	0.834209	-0.766332	0.894789	1.06733	-0.08088	1.37071	0.275279	-2.29268	-0.55191	-1.37817	0.050955	-0.969045	0.070653	0.151051	-1.65917	-0.149062	-0.343596	-1.80827	-0.569015	-0.550791	1.63013	0.810219	-0.163527	0.849775	2.13661	0.73928	-0.425626	-2.56533	-2.14602	0.405247	2.03961	-0.212451	1.76891
ECK0372	-0.476703	-1.0258	1.43877	0.296347	1.07845	0.619698	1.12828	-0.637817	-0.596116	0.651228	1.52168	0.670332	1.66698	-0.636019	-2.37766	-0.021197	0.042864	0.580994	-0.023346	0.844845	-0.955718	0.107386	0.888692	1.08332	0.359186	-1.00028	0.28721	-1.2911	0.655746	-0.190971	0.690869	-1.50069	2.10588	0.358958	0.235643	-1.35664	0.106009	1.14173	-1.04725	-0.522847
ECK0373	0.679253	0.83199	-0.119941	-1.08239	0.261778	0.034076	1.20861	0.817567	-0.323266	0.087065	-0.706176	-1.1865	-0.738106	0.23043	-1.17596	-0.604289	-0.326363	0.38151	0.233376	1.06741	-0.249071	1.05396	-2.8646	0.236775	0.604515	0.326292	0.945491	0.035896	0.608773	0.274575	0.001874	0.490139	0.006341	0.206682	-0.701849	0.131079	-0.016792	0.526724	1.41621	0.151832
ECK0374	0.215181	0.439587	0.075999	-0.235006	-0.639358	1.31453	1.93877	-1.18976	-1.31042	-0.154124	-0.844822	0.348715	-0.081839	0.369029	-4.2973	-0.593954	0.742894	-0.002002	-1.72266	-0.058182	1.71698	0.332291	-5.90517	1.09079	-0.329977	-0.538574	-0.440723	-0.016965	1.45832	0.272827	1.53608	-0.708828	-0.217845	-0.317176	-0.423042	-0.902476	1.12781	-0.071279	-0.910389	-0.316111
ECK0375	1.52341	-0.372171	0.123725	0.315713	-0.623926	1.20424	0.109072	-0.790961	-0.94945	0.309909	-1.13807	0.489943	0.29216	-0.084254	-0.698307	0.652366	-1.12004	-0.472639	0.616102	-0.476677	0.825528	-0.443152	-0.743141	-0.978596	-0.394011	-1.30072	-0.406024	0.384217	0.538858	0.128562	-0.606058	0.137672	0.071148	0.437999	-0.498722	-0.24772	-1.36204	-1.07121	0.118318	1.70754
ECK0376	-0.162626	-0.269466	0.289875	0.027092	-0.383602	0.329124	1.16508	-0.114812	-0.190981	0.113255	1.27316	-0.11171	-1.4696	0.2512	-0.302891	-0.007917	1.11176	-0.118919	-0.114482	-1.24254	-0.212522	0.613318	1.6309	0.015956	-0.47357	0.799757	-1.08946	0.309619	0.462549	0.874662	0.7008	0.801228	-0.285258	0.105535	-0.697339	0.169166	1.86815	0.239998	0.206527	0.263832
ECK0377	1.28645	0.251589	0.393175	0.122939	-0.283386	1.73728	-2.51681	-0.96863	-0.770936	1.11425	0.995051	1.08712	-0.641008	0.646039	-2.51351	-0.528724	0.805162	0.063596	0.438444	0.476894	-0.685518	0.104236	-0.561842	0.205602	-0.599262	-0.88304	2.51792	-0.300827	-2.12329	0.414627	0.61593	1.37024	-1.27792	-0.462333	0.863201	-0.619624	0.094409	0.977949	0.017098	3.78266
ECK0378	0.851344	0.453703	1.08441	0.617693	0.746991	1.11081	-0.21289	-0.500029	1.6448	1.85256	-0.235975	1.19026	0.911676	1.21125	-1.74336	-0.545749	-0.19871	-1.49464	-1.20966	0.142755	-0.814066	0.017395	-0.81256	-0.084289	-0.393888	-0.380342	-0.141363	-0.310811	1.18491	0.501321	0.822773	0.06639	-1.03231	0.045664	-0.983621	0.626084	-0.798084	-1.57741	-0.99432	1.27156
ECK0379	1.44559	1.12783	0.031851	-0.040005	0.448774	-0.239372	1.85381	-0.474201	-4.6883	-1.616	-0.001394	1.5227	-1.34235	-1.09494	-0.021773	-1.04678	0.12101	-0.043819	-0.39104	-0.03546	0.566624	0.775276	-0.099057	1.06459	0.722337	-0.670326	1.16396	0.016539	1.07831	0.585147	0.391587	-0.899848	-0.90536	0.683873	-0.671225	-0.218148	0.405161	-1.09538	-1.05897	0.518399
ECK0380	-1.6462	-0.128136	0.679555	1.79339	-0.314284	1.53783	-0.505233	-0.465521	-1.54223	0.480005	1.62682	1.27349	0.211409	0.485546	-4.42098	-0.786244	0.594211	-2.62055	-0.133797	0.087516	0.618512	-0.591577	0.218815	-0.477496	-0.303099	0.405121	0.332023	1.85655	-0.653837	0.810274	0.478644	-0.853314	1.43051	0.20701	1.90118	-0.68413	0.627986	-0.724342	-0.673981	-0.236798
ECK0381	0.257613	-0.067125	1.58471	0.956864	-0.536681	0.796139	0.652265	0.34886	-0.802525	0.843258	-0.652107	0.557747	0.224895	-0.280825	-0.401885	0.273249	0.551304	0.64292	0.576691	0.653104	-1.03273	-0.987793	-0.750027	1.14367	-1.39105	-1.05056	0.245213	-0.002272	0.816954	0.183923	1.69137	1.13658	1.15387	0.991287	0.902684	-0.61667	0.201633	0.472115	1.01143	2.07601
ECK0382	-1.65279	-0.355504	0.95885	-0.14934	0.077099	-0.434658	0.550539	0.639714	-0.396733	0.795109	0.095573	0.587895	0.418127	0.826091	-0.767787	-1.30048	0.204597	-0.736167	0.108611	0.402245	0.447047	0.548256	1.41189	-1.04856	-1.04305	-0.606728	-0.416768	-0.965921	1.63988	-0.70887	0.041321	-0.480212	1.27593	-0.180142	0.651031	-0.743411	1.62198	0.395401	-0.943227	-0.402551
ECK0383	-1.08214	-0.675225	0.297616	0.151231	-0.02697	0.146064	-1.20473	0.865015	-0.610981	-0.734649	-1.21711	-0.324416	-1.42962	-0.612525	0.254225	0.515048	-0.539935	0.428945	0.01375	-0.452281	-1.26522	-0.541593	-0.349477	0.535844	-0.875287	-0.060345	0.671124	-0.07851	0.138076	-0.708463	-0.308099	-0.01649	0.380762	-1.14642	-0.16939	0.712114	-0.962626	-0.645323	0.220549	1.06248
ECK0384	-2.88804	2.58701	-1.57516	-0.204619	0.061187	2.3496	-0.618417	0.989341	-0.991501	1.09757	-0.435182	-0.822642	0.974973	-0.959697	1.42441	0.582973	-0.268949	-1.06997	0.940602	0.155721	0.797114	-0.15705	0.66245	-1.11603	0.827016	0.663917	0.612191	0.453766	0.416894	-2.40208	1.18655	-0.444355	0.383571	-1.57532	-1.0069	0.500958	-0.411599	-0.450117	1.12573	0.418866
ECK0385	-2.22171	-0.804625	1.69906		0.45971	0.121105	-0.950596	1.52609	2.33899	1.53356		-0.35098	0.390213	2.17773	1.8584	0.203881	2.34587	-1.07837	0.720254	1.46244	1.38108	-1.49176	-0.638336	-1.85217	-1.18521	0.211067	1.68609	1.42245	1.98695	1.69853	1.61728	0.779384	-0.571431	0.851554	1.17899	-1.82603	4.24214	-0.748165	-1.28968	-0.29224
ECK0386	0.262145	-0.232184	-0.179017	-0.506592	-0.535739	0.503032	-1.43182	-0.626805	-0.278324	-1.06257	-0.090721	-1.23257	-0.81312	-0.523155	-0.048178	0.464067	-0.526741	0.172285		-0.561115	-0.099071	-0.289731	0.108859	-0.143331	0.20654	-1.00306	-0.831164	-1.11648	0.576736	-0.398083	-0.249085	-0.584851	0.156338	0.256753	-0.19881	0.54398	0.046859	-0.542717	-0.844992	0.074136
ECK0387	1.04269		1.81794	-0.005623	-1.22168	0.629667	-1.28082	-0.298639	-1.35404	1.55303	0.639361	1.09287	-0.169554	1.09575	-0.189363	2.04118	-0.811428	0.490265	-0.849058	1.16143	0.190649	0.670975	0.878761	0.345444	-1.2078	0.34133	1.9752	0.96933	1.01851	0.459132	-0.760143	0.261453	0.665994	0.727069	-0.217719	-1.67314		0.539028	-0.320858	-0.04072
ECK0388	-0.662805	0.521693	-0.613851	1.57775	0.083382	1.4427	0.390345	-0.030864	0.712633	0.941291	-0.40133	-0.639957	1.25656	1.0122	-0.583958	-0.63851	1.47715	-1.7635	-1.46412	-0.328057	-0.220021	-2.75451	-2.22319	-1.49261	-1.16608	0.430722	2.00978	2.24392	2.32747	-0.112841	0.392692	-0.194995	-0.409215	0.996442	1.83033	-2.36198	1.49621	0.53687	0.572318	0.372308
ECK0389	0.033252	-0.881618	0.569712	1.02269	0.350449	1.26565	-0.274324	0.850743	0.811513	1.16418	0.779452	-0.304869	0.109708	0.903849	0.410466	-1.83697	0.856442	-1.83773	0.427262	-0.508645	0.161981	-1.22329	-0.747582	-0.060131	-0.807809	-0.458863	-1.17555	0.130137	0.745619	0.123991	1.83286	-0.060768	-0.705685	1.73415	0.973484	-1.653	0.450048	0.161298	0.460451	0.224173
ECK0390	0.479925	1.56885	0.513905	-0.17827	-1.11157	-0.218581	0.579763	-1.541	-0.948601	-1.03016	-0.954688	1.42784	0.016578	-0.265014	0.594818	1.29424	-0.135023	0.255775	-1.77804	-0.063942	1.3336	-0.594883	-0.670082	-0.125983	-0.610784	-1.90203	-0.498828	0.564264	0.92761	-0.52454	0.070719	-0.905293	-0.079248	-0.02351	1.37886	-1.11172	-0.294166	0.807265	-0.162894	0.307178
ECK0391	1.37492	-1.69658	2.08065	1.58767	1.47172	2.51886	0.368335	0.669937	0.764549	0.383146	-0.878444	0.750159	-0.414583	0.911522	-2.48567	-2.71426	1.05944	1.45188	-0.693685	-0.191845	-0.656909	2.05111	-0.175076	0.117836	0.19686	0.355314	0.038026	0.536406	1.21222	1.5447	1.20913	-0.158144	1.51359	-0.048418	0.433736	-2.29197	0.900189	-0.526412	-0.840786	0.559589
ECK0392	-0.341324	0.06324	3.82665	-1.43263	0.321893	0.243513	-0.968407	-1.89961	-0.002067	0.813314	2.91841	3.48319	-0.598204	0.492037	-3.16562	2.01676	1.83907	-0.343607	-0.231934	0.864463	1.76341	-0.16951	-2.70899	-0.729551	-0.180144	1.51318	1.64111	0.373897	-1.71953	3.40428	1.37269	2.18905	-3.21239	-0.065708	0.834278	0.203454	0.710516	0.231764	-1.72945	2.62726
ECK0393	0.642185	-1.6986	0.424012	-0.194845	0.091287	0.013181	0.748232	1.90298	0.338252	2.31911	2.40741	0.139833	0.6818	-1.14854	0.172944	0.535126	1.53822	1.37826	0.480958	0.648128	-0.675329	0.963837	-0.109052	0.136121	-0.468082	-0.615936	0.815429	0.449413	0.110803	-0.482537	0.116675	1.40069	-0.531231	-0.268417	1.05085	-0.784879	0.275722	-1.45908	-1.88739	-0.710856
ECK0394	0.498786	-1.56236	0.582388	0.27026	0.55084	0.758003	0.844052	-1.32413	2.44719	-0.772774	-0.04757	0.707816	0.790735	0.80505	-1.29955	0.153417	-0.209211	-0.583088	-0.580236	-1.1685	-0.658553	-0.468643	0.784245	-1.6819	-0.216023	0.064248	-1.74126	-1.06167	1.61812	1.95036	0.26174	-0.234272	0.097297	0.549922	-1.99493	1.54532	-0.665303	-3.38246	0.650452	0.826932
ECK0395	-0.109496	-0.983799	0.015687	-0.4023	-1.32956	0.552733	1.04362	-0.56174	-0.298176	-0.913992	-1.65147	0.279026	-1.02613	-1.27881	-1.84595	-0.203024	-0.928217	0.476109	1.84306	0.749283	0.472509	-0.665288	-1.17186	0.441727	-0.598581	-0.241395	1.01891	0.527705	0.701776	-0.870175	-1.05536	-0.779174	0.718696	0.345833	0.873552	-1.41074	-0.140106	0.10341	0.324782	0.983116
ECK0396	-0.746299	0.438726	0.800382	-0.655569	-0.509532	0.135981	0.146516	-0.040662	-1.66258	-0.320657	-0.071032	0.739006	-0.435128	-0.209425	-0.431109	0.766757	-0.407358	-0.791033	0.96462	-1.05105	0.724068	-0.868689	0.102181	-0.689659	-1.19224	0.282381	1.24165	-0.317041	0.651257	0.131134	0.44847	-1.54576	0.849087	0.490818	-0.721878	-1.05437	0.510157	0.19066	-0.175656	-0.582793
ECK0397	0.274469	-0.739266	0.481598	-0.15263	1.15125	0.038128	0.207467	0.068968	0.338855	-0.646639	1.33165	-0.30546	-0.283862	-1.64355	0.334793	-1.30784	0.659457	0.606065	0.207472	-0.475359	-0.661422	0.668098	0.777484	0.307341	0.392972	-3.00683	-0.31297	-1.65051	0.198593	1.23874	0.320729	1.29945	-0.111178	-0.562472	-0.518197	1.10951	1.29658	-0.271952	1.00887	-0.525964
ECK0398	-0.755869	-1.19371	0.584308	0.925704	-1.26892	1.44741	0.142607	0.021465	-0.788344	-0.470278	-0.079375	0.416605	-0.928385	2.10953	-0.625419	-1.42128	-0.181813	-0.252879	-0.046137	-0.526043	-0.811564	-0.878816	-0.330228	2.00443	-1.12163	-0.426814	-0.681356	-0.267278	0.155922	-0.023283	-0.279294	-1.29345	1.09567	-0.034895	0.577548	-0.516758	0.166635	1.64269	0.077141	-0.625578
ECK0399	-0.579873	0.104897	-4.21912	1.64352	-1.60922	2.1859	-0.049259	0.39127	0.771195	-0.024634	-2.24062	-1.47238	-7.20055	-1.34799	-3.48518	0.132759	1.03902	-0.46697	0.423318	-4.42739	-0.920251	0.542575	-1.28995	-0.113363	1.24701	0.535129	-1.33768	0.49505	-5.09164	-1.25758	0.516666	-1.14027	-0.958051	-0.885269	-2.64254	1.65039	-0.088472	0.124785	0.918122	0.765174
ECK0400	-1.2208	0.340018	-1.28239	-0.516202	2.10373	0.184548	1.43321	0.409953	1.28579	0.379919	0.839958	-0.13666	-0.414934	0.405082	0.625825	0.144389	-0.988519	0.40677	0.965805	0.206626	-0.011294	0.18649	0.592195	0.346022	-0.048441	-0.325726	1.20243	-0.30904	0.230654	-0.883924	-3.10054	0.381749	0.566503	0.134624	-0.916697	-0.92196	-0.562553	-3.05472	-1.29191	-1.11781
ECK0401	-2.78291	-1.83034	1.9684	0.014235	2.19577	-0.0477	0.560684	1.08444	-0.122296	1.71761	0.728508	1.87136	1.21789	2.1222	-0.378872	-0.66374	-3.47061	0.130989	1.05265	1.44561	1.60523	-0.869278	-1.06893	0.832017	-0.753198	-0.755266	-0.703979	-0.58715	1.20349	0.54883	-1.35573	0.654743	0.311831	0.663456	1.97347	-1.74768	-0.992961	-0.68118	-1.1722	1.45602
ECK0404	-0.74451	-1.84307	1.05673	0.398467	-0.56478	-0.066943	0.630278	-0.76279	-0.408213	0.932253		1.15202	0.307995	1.95256	-1.46701	-1.2409	0.901005	-0.158868	1.06988	0.519144	-1.0351	-0.722111	1.69826	0.18342	-0.71208	0.318172	-0.813056	0.22013	0.919726	-0.007112	0.540267	-1.1149	0.623212	0.851752	2.69502	-1.43815	1.38569	-0.294071	-0.892767	-1.11444
ECK0405	-0.207948	0.933355	-3.59971	1.07169	0.391619	1.53162	0.125594	0.105783	1.94272	0.153589	-2.03141	-3.0474	-0.06327	0.136907	1.31242	0.579418	0.038018	-2.25428	-0.097518	-1.02578	0.805619	-1.10907	-1.66286	-1.33333	-2.89558	1.03725	0.77495	0.169901	0.265706	-2.3861	0.713283	-1.0514	0.004256	-5.31258	-0.143396	1.11075	-0.059315	-2.61012	1.67529	1.2858
ECK0406	-0.079622	-0.40514	-0.899403	0.379179	2.79632	1.83676	3.44574	0.898931	-1.01517	-0.139503	0.054268	-2.48533	1.02669	0.014724	0.987374	-0.339621	2.34165	-0.007833	-0.577499	0.320096	-0.918127	0.592367	-0.208706	-0.314459	-0.729097	1.72473	-0.357592	1.52526	-0.555545	-1.03352	1.02543	-0.940305	-0.737588	-0.837042	1.67335	-0.701568	1.37499	-0.681791	-2.2007	-0.51468
ECK0407	-0.506952	0.894536	1.43467	-0.223735	-1.5655	0.983555	-1.06813	-0.998047	-1.70718	-0.410877	2.23449	0.351538	-0.618155	-0.273018	-0.60271	0.288102	-0.945646	0.434652	-0.978002	-1.7182	1.23067	-0.706373	-0.846212	-0.087948	-1.21035	1.92673	0.797888	-0.645334	0.017024	-0.58477	-0.828682	2.44798	2.38534	1.5083	-0.529467	-0.839477	-1.19212	0.483804	-1.54357	0.61524
ECK0408	0.839471	0.312262	2.35553	-1.29106	0.058677	0.894211	-0.242088	0.215622	0.002705	-0.714899	-1.15314	0.227417	-0.074523	0.434682	0.760609	0.031384	-0.063476	1.12849	0.238881	2.55521	-1.97124	-0.664446		1.6421	1.49979	-0.002089	1.89962	-0.15245	-0.362376	0.301414	0.785853	-1.4216	0.322394	-0.684879	0.779862	-2.21689	-0.322369	-0.131258	0.404732	-0.567454
ECK0409	0.377339	-1.08947	0.493203	-0.893592	-0.765836	1.03639	-1.79028	0.552794	0.051342	-1.3972	0.168815	0.129739	-0.730018	1.17859	0.009421	-0.234793	-0.599378	0.212662	-0.317112	0.737925	-1.00397	-0.517466	1.23223	0.129885	1.07526	0.761198	0.301719	-1.18791	1.17234	-0.017653	1.50931	0.908043	0.385066	-0.317576	-0.36597	-2.46995	-0.974487	0.706409	-0.036006	-0.213024
ECK0412	0.200552	-0.431127	1.78267	-0.053335	0.022159	-2.38088	0.449754	-0.865779	-0.347101	0.093658	-0.27769	1.69869	1.99757	1.5908	1.78456	1.33137	0.347214	-1.12682	-0.014279	2.4596	-0.001404	-1.45403	1.34144	0.379845	-1.0288	0.258648	1.02917	0.631778	0.008331	0.148612	0.653926	0.207897	2.20081	1.79899	2.57649	-1.71097	1.42965	-1.6268	-1.96281	0.606225
ECK0413	-0.341603	-0.339988	0.687869	-0.385364	-0.936656	0.48454	-0.479484	-0.914639	-0.231048	-1.39213	0.435914	0.643165	-1.78221	0.148094	-0.551969	0.133481	0.540181	0.013063	1.05806	0.387693	-0.674022	0.069913	0.246092	-0.093002	-0.159227	-0.209609	-0.052819	-0.931082	0.732347	0.265175	0.068334		1.43211	0.254226	-0.166913	-1.00646	0.939938	-0.496844	-1.06255	-0.230003
ECK0415	0.109698	0.916572	2.74382	-2.94546	0.330767	-0.571511	0.317792	-2.84426	0.736101	1.56034		2.44155	2.36008	-0.054471	0.213879	-1.49798	-2.32093	-0.758888	0.57496	2.17746	-2.39016	-2.02641	0.116164	0.446535	-0.029705	-2.0513	2.48213	1.25313	-3.75189	2.57332	0	-0.738491	1.70063	0.357675	2.90251	-1.48826	1.44493	0.882696	-1.22666	-0.641822
ECK0416	-0.046177	0.71128	-1.50436	0.431046	-1.06059	-0.47956	-1.54841	1.31932	1.03196	0.603983	-6.62445	-0.817026	-0.941155	-0.223625	-0.63074	-0.685124	1.04699	-4.29047	0.586446	-1.61665	-7.0814	1.21941	-2.38022	0.20006	-0.412509	1.09376	-0.722351	-1.13664	-1.14837	-0.038267	-0.390507	-1.7365	-0.643178	-0.304425	-0.097248	-0.12937	0.382691	0.326143	1.9131	-0.456904
ECK0417	1.31724	-0.698007	-1.29233	0.105625	1.32016	0.742865	0.771891	-0.117556	-0.072348	-0.884196	0.676365	-0.540534	0.425105	0.058751	-1.66065	-0.485143	0.854445	0.431925	0.473763	-1.66854	-2.61499	-0.441738	0.850175	-0.50559	0.494644	0.507533	-1.311	1.32989	-0.808903	-0.452706	0.991173	-1.68449	0.497778	-1.4675	-0.203276	-0.707677	1.01274	1.36285	0.923144	-2.24935
ECK0418	-0.413127	0.374908	0.152939	-0.471583	1.32079	0.804936	-0.505432	0.961403	0.735001	0.126116	0.303038	0.660712	0.817382	-0.774674	0.31394	-1.54705	-1.43276	0.396604	-0.05841	0.815653	0.061199	-1.4489	0.885769	0.932498	-0.861465	-0.587442	-0.078472	-0.347729	0.66411	-0.632899	1.57624	0.114385	0.531673	0.82771	-0.327295	-0.099253	1.02551	-0.400347	0.075665	-0.446819
ECK0419	2.15869	-1.48899	-0.398972	0.224776	-0.349046	1.30835	-1.34014	-0.636706	0.891524	0.239619	3.84845	0.558429	1.05786	0.060201	-2.05381	-0.202178	1.02467	0.307834	-0.131747	3.44762	0.193239	0.153378	1.80255	0.635031	0.325056	1.31316	0.197397	1.22979	-1.77249	1.48106	-0.58521	3.5751	-0.279541	-0.026905	3.70107	-1.77043	2.31642	0.496764	-2.63826	-1.04002
ECK0420	0.673786	-0.734449	2.06322	1.06845	1.79113	2.27438	1.95366	-0.8718	-0.450558	-1.93599	1.00814	-0.653356	0.235479	0.140088	-0.482148	-1.18094	2.89027	0.187855	-0.428378	1.10255	1.81439	0.07492	0.157546	1.74521	0.517309	0.611303	1.60546	1.92649	-1.15267	0.528106	0.337046	0.440915	0.476632	-1.37355	2.43856	-0.186135	1.0969	1.09837	-3.38655	-1.69012
ECK0421	-0.063574	-0.030161	0.555478	-0.15753	-0.519694	0.712825	1.44627	-0.705367	0.870148	1.18233	2.39598	0.973325	0.330457	0.720322	-0.954273	1.11984	1.09006	-0.843362	1.85025	2.0015	0.667428	-0.887188	1.13197	-0.901452	-2.08615	-0.238639	0.400764	-0.932956	0.216281	-2.59111	1.2314	-0.894195	1.54647	3.28625	0.283045	-0.979565	1.06801	-1.00244	0.669903	1.20561
ECK0422	-0.155587	-0.224856	0.034633	1.03527	-0.499565	0.613078	0.508442	-0.234284	-0.801244	-1.30536	1.09742	0.113073	0.468607	0.040712	-2.58028	-0.89112	0.623171	-0.597629	-0.790692	0.776128	0.2669	-0.389007	0.695682	0.681581	-0.49055	-0.080636	-1.22425	-0.26894	2.1068	-0.439805	1.30563	-0.903874	1.88242	1.68148	0.183435	-0.884936	1.78751	-0.727795	-1.03333	0.692419
ECK0423	-0.291852	1.78678	0.056129	1.21018	-0.891079	1.24372	0.705594	-0.635036	-1.58304	-0.197168	0.684603	-1.0872	0.576967	-0.214538	-2.05803	-1.63788	0.53895	-0.308	0.195366	0.474679	-0.003776	-0.986814	0.683861	0.591648	-1.00143	0.58827	-0.133233	-1.24083	2.09287	-1.52825	0.514775	-1.29239	1.17519	1.24796	-1.07491	-0.711853	1.13152	-0.416154	-1.16437	0.809786
ECK0424	-0.728855	1.90747	0.085385	0.810755	-0.900848	0.984273	0.456733	-0.489738	-2.25911	-0.056343	0.952109	-1.11005	-0.229146	-0.107253	-0.834941	-1.72454	0.716106	-0.489921	-0.057731	0.666225	0.006264	-1.38375	0.775403	-0.288129	-1.03661	0.759239	-0.025171	-0.536049	2.16559	-1.35855	0.57903	-1.73576	1.44817	1.22219	-1.20986	-0.939593	0.794792	-0.228482	-0.924232	0.575329
ECK0425	-0.822322	1.35027	-0.443637	0.913814	-0.223349	0.608797	-0.67313	0.070998	-0.315679	-0.2419	0.089824	-1.60728	-0.06154	-0.491042	-1.44685	-1.23329	0.90534	-1.45852	0.153284	0.345222	-0.125465	-1.55732	0.718433	-1.23113	-1.37804	1.18255	-0.254465	-1.46042	2.08101	-2.29508	1.14294	-2.07252	1.3929	1.41339	-0.439612	-0.159613	1.10497	-1.05378	-0.771834	1.04152
ECK0426	-0.735803	0.541432	0.571471	1.22821	-1.15367	0.706164	-0.116402	0.735878	-0.346782	0.328725	1.12763	-0.955361	-0.907423	-0.150527	-2.28811	-1.60778	0.784293	-0.484595	-0.718188	0.11326	0.14188	-1.38352	0.181472	-1.07736	-1.45049	-0.030506	-0.49769	-0.684443	1.60195	-1.45091	0.971459	-1.10723	1.71185	1.13278	-0.450013	-0.188338	1.20027	-0.897085	-0.789421	0.850163
ECK0427	-1.76792	0.574118	1.05888	-0.137067	-0.743148	-3.31126	1.11178	-6.12495	-1.983	1.16176	1.88919	0.419586	0.65383	-0.548593	0.792802	-2.16661	1.55962	0.072118	-3.48135	0.977735	-0.304176	0.764459	-0.598883	-0.62507	0.593337	-0.344476	1.82334	-1.45297	0.037013	0.422519	1.15065	1.26718	-1.65636	-0.156938	-0.339212	-0.266609	1.234	-1.19729	-0.347439	0.414633
ECK0428	-0.151638	-0.249662	-0.29996	0.925689	-0.443067	0.296732	1.51224	-3.4631	-4.53779	-0.432744	-1.4882	-0.72485	-1.69987	-0.806987	0.130941	0.404345	1.65659	0.443781	-2.13156	-1.90944	-0.597221	-0.599519	-0.322105	-0.616309	0.23643	1.31092	0.412829	1.85819	-0.045217	-0.406886	0.384464	-0.554446	-0.683903	1.49654	-0.499179	0.067476	0.664233	-0.081049	1.0322	0.285932
ECK0429	0.390794	0.314983	-0.140758	-0.964588	-0.359061	-1.19595	-0.714809	0.221372	-0.453655	-0.362782	-0.379638	-0.498974	-0.314537	-1.37135	-0.33162	-0.28571	-1.16687	-0.310383	0.25383	0.716597	-1.04415	-1.1226	-0.506384	0.281974	-1.99968	0.223236	0.381339	-0.782386	0.903185	-1.33562	-0.955073	-0.140685	0.124047	-0.118283	0.40591	-1.33834	-0.274274	-0.168694	0.153024	0.189402
ECK0430	-1.70783	-0.511854	-2.96616	-0.389755	-0.428203	-0.609289	1.18993	-1.28347	-2.11264	0.375816	1.15436	-2.79573	-0.990211	-1.9095	-0.860571	-1.6193	-1.14388	-0.902927	0.368221	-0.256024	0.056875	-0.480429	0.407526	-0.928126	0.606616	1.46389	-1.11594	0.475155	0.14866	-1.01467	-0.659653	-0.331568	1.17077	0.069533	0.103829	0.096482	-0.610733	0.213417	-0.944147	-6.14649
ECK0431	-1.02266	0.354562	-0.477604	-0.809328	-1.50792	-0.834987	-0.008703	0.563912	0.171937	-0.373641	0.182707	-1.64065	-0.927471	-0.148292	0.013946	-0.388018	-1.15536	-0.122295	-0.02145	-1.00812	0.229625	-0.93518	-0.194173	0.31147	0.057677	-0.554539	-0.4394	0.943535	1.32349	-0.833234	-0.329912	-0.667845	-0.356186	-1.00699	-0.517703	0.4939	-1.19084	-0.078493	1.59807	-0.255961
ECK0432	-2.34138	0.807726	-0.543929	-0.084018	-0.83128	1.30078	1.22736	1.17699	0.251919	0.554268	0.65201	-0.760668	-1.53428	1.16125	-0.683979	-0.680231	0.465458	0.231011	0.728244	-1.3692	-0.502851	-1.42122	0.051226	0.220798	-0.853686	0.790523	-0.951516	0.464827	1.36588	-3.47726	0.195144	-0.229043	0.185312	-2.28637	0.206421	1.4961	0	-1.589	2.2117	-1.98168
ECK0433	-1.79018	-3.3211	1.62533	1.89223	0.062701	-0.871817	2.34193	2.24514	-2.3667	1.92544	4.95365	2.18217	1.7935	1.64712	0.223336	-2.05591	-1.35522	0.0084	4.95041	1.97869	1.67711	0.689013	3.39923	-1.29166	-1.64915	6.51309	2.46044	-0.385246	-0.876108	3.53872	-0.586711	-0.520528	2.90204	-0.401083	3.29644	-1.02988	0.212075	2.36162	-4.17757	-0.83988
ECK0434	-2.64404	0.481491	-0.970743	0.540922	0.482208	0.786185	-0.453517	0.751252	-1.1798	-1.88535	-3.62117	-2.07827	-1.09264	-1.04871	0.188653	-1.63048	1.15509	-0.691102	0.74535	-1.28299	-0.897279	-0.253203	-3.58933	-1.0622	0.942802	1.2278	-2.41912	0.754674	0.533838	-1.42389	-0.118027	-1.74653	-1.76965	-4.4541	0.217155	1.01034	-0.352862	0.577754	1.01164	-0.181347
ECK0435	-0.082578	-0.829243	-0.318015	-0.452736	0.261573	0.890111	1.68364	-1.59199	1.11783	-0.003806	0.990342	-0.059027	0.197224	1.54125	-1.43274	-1.18704	-2.00459	0.232379	0.477445	-0.018322	-0.47599	0.528847	1.12986	0.492291	-0.327762	-0.48549	-1.22397	1.11651	0.039954	-0.624645	-1.98274	-1.36834	0.418166	2.42169	0.969505	-1.44129	-0.203686	1.2185	0.667793	-2.62978
ECK0436	-0.277063	-1.02061	0.300385	-1.01289	0.407006	-0.750196	-0.423506	-0.875797	-0.460404	-0.773161	-0.485862	-0.211655	0.338334	0.306207	-0.525148	-0.582118	-0.343595	-1.56381	1.0381	0.523976	-0.266768	-1.09885	-0.308339	-0.827741	-1.0724	-0.485249	-0.580526	-0.393137	1.89621	-1.20643	0.626721	0.410235	1.70696	1.55436	0.435686	-1.2521	0.898471	0.501028	-0.69686	-0.074851
ECK0437	-0.222633	0.871761	-0.083397	-0.812258	-0.855652	-0.722626	0.48614	0.409726	-0.081874	-0.248994	-0.720538	0.063841	-0.746684	-0.797284	0.856979	-0.303512	-0.135242	-1.06968	-0.735452	-0.175306	1.33152	-0.594352	0.6413	0.396905	0.928834	0.4081	-0.847599	-1.78122	1.34469	0.419133	-0.6388	0.468627	-0.478117	0.13377	0.056606	0.27171	0.15178	-0.914298	-1.11145	-1.45782
ECK0438	0.283877	0.114763	-1.31913	-1.2653		-0.532309	-0.031449	-0.142133	0.666725	-0.102519	-0.076506	1.09461	0.331818	-0.555641	0.378832	0.356323	-0.796936	0.365292	1.52023	0.642053	0.786903	0.032743	-0.991514	0.194744	0.391747	-0.275827	0.306199	0.190889	-1.10526	-0.875506	-0.617092	1.10837	-0.88314	-0.052312	0.11652	0.894184	-1.17216	-0.154069	0.151974	1.1114
ECK0439	-0.80455	-0.705284	1.11329	0.362902	1.17202	-0.589831	-0.668356	-0.119368	0.321417	0.673779	0.262177	1.5514	0.766921	0.590994	-0.577592	0.450798	-0.023409	0.267705	0.275038	1.34199	-0.465037	0.140323	0.945553	0.742736	-0.835879	-0.848795	-0.414042	-0.797712	0.724061	-0.241477	-0.571064	1.25851	0.704593	0.613956	1.31244	-0.284521	0.021919	-1.04202	-0.924919	0.61378
ECK0440	0.397924	-2.35908	1.09905	0.928966	-0.553763	0.843861	0.480169	-0.202715	-0.191036	-0.369651	-0.241805	1.43293	-0.439508	1.38514	-1.30279	0.179787	0.896608	0.134186	1.94722	0.182528	-1.09128	0.880164	-0.184381	0.363551	-0.216004	-0.30904	-1.73458	0.464834	-0.248355	-0.731065	1.35123	-1.08125	0.609328	1.124	0.396655	-0.792928	1.47873	-0.366656	-1.05963	-0.078871
ECK0441	1.47374	0.263053	-0.238223	-0.932254	-0.281557	0.447439	-1.60772	-0.168156	-0.445977	-1.11153	0.65474	-2.08856	-0.573198	-1.5298	-0.531384	0.051838	0.469663	1.17994	-0.45421	-0.781211	-0.761663	1.09868	-0.951441	0.380097	-0.104198	0.882013	0.737628	2.2333	-0.720572	-1.23271	-0.407959	1.92075	-1.02604	0.851433	0.995735	-0.194605	-1.38167	-1.24572	0.35339	1.32198
ECK0442	0.339987	0.250563	1.28032	-0.41771	-0.996966	0.917745	-0.329572	1.19467	1.34129	1.25012		0.948667	-1.67233	-0.931011	-0.31283	-0.299962	-0.019019	-0.029337	0.094945	1.20337	0.156299	-0.198818	2.03777	0.689326	0.257315	0.324932	0.281019	0.336582	0.98775	0.558301	-0.929765	-0.397701	1.33802	-0.212755	0.596393	0.269287	0.217259	-0.361753	-1.43259	0.697341
ECK0443	-1.57949	-1.92248	0.491236	0.034214	-0.818446	-0.370918	-0.20731	0.876735	-1.52232	-0.063687	1.40061	-0.026484	0.512319	0.615433	-1.45538	0.659424	1.50981	-3.4457	-0.123142	0.91707	0.593967	-2.69722	1.00461	-1.61988	1.43075	-1.21282	-0.41936	0.097946	2.30154	1.00137	1.19705	-0.668651	1.8825	1.37879	0.310935	1.14441	1.67559	1.83272	-1.51593	-0.405444
ECK0444	0.335656	0.490476	0.126499	-0.027789	0.551858	1.01541	0.160437	0.825669	0.247105	-0.154769	-0.145012	0.100576	0.40274	-0.550938	0.654438	-0.786798	0.606298	-1.1591	1.63882	-0.175886	-1.79304	-0.902483		0.590048	-0.42865	-1.00012	0.763872	-0.547649	-1.06438	0.034374	0.437395	1.82062	-1.22501	-1.20621	-1.42131	-0.841175	0.000162	-0.304034	0.779191	0.08673
ECK0445	-0.952036	0.831585	-1.09429	1.49571	-1.26631	0.391111	-0.231843	-1.28422	1.38938	-0.758034	0.673978	-0.658438	-1.0783	0.428632	0.282639	-0.206914	1.12885	-0.10992	1.54493	1.58031	2.0137	-0.914571	1.27143	-3.1182	1.25178	-1.81457	1.70912	0.250417	-0.436505	-0.138186	0.39965	0.58177	0.137819	2.43509	-0.565659	-1.36288	1.42003	0.694854	0.124927	1.20975
ECK0446	0.872212	1.22477	1.05352	-0.423892	-1.47445	-2.82853	2.43061	0.069233	1.44103	-0.88386	0.746952	-0.195389	-0.952302	0.199796	-2.82116	-0.744442	-1.30474	1.31055	1.22203	0.37303	0.233362	0.492259	-0.495097	-1.53656	0.835327	0.333704	1.00392	0	-1.02018	-0.818021	-0.835387	0.188739	0.931522	0.534951	-1.86503	1.60794	1.40498	0.567399	-0.539613	-0.823738
ECK0447	1.40106	0.77522	-1.26308	-1.89988	-0.839618	-1.06356	0.681316	-0.953675	-1.29194	-1.38997	-0.888925	-1.25311	-0.121721	-1.31726	0.195148	-0.342408	-1.29328	1.87524	-1.04246	-2.30788	0.288372	0.971029	-0.686676	-1.00451	-0.438569	0.939148	-1.24772	2.04887	-1.07328	-1.59644	-1.2851	-0.564895	-0.631483	-0.725366	-0.764026	-0.561264	-3.09926	0.152179	0.406714	1.256
ECK0448	0.375055	-2.10267	1.12967	0.67895	0.302498	1.37556	2.26363	1.68591	-0.148462	-0.199056	0.334953	-0.552782	0.576709	1.09852	-0.259691	-1.69282	2.42177	-0.39117	-0.081391	1.94535	0.411014	-1.7315	-0.404651	-0.169962	-1.70618	2.50891	1.80276	2.86679	0.115017	0.742833	-0.119674	1.42222	0.798144	0.507085	0.205914	-0.523987	2.10941	-2.39701	0.919315	-2.03811
ECK0450	-0.145348	0.581617	-1.18992	0.524438	-1.17431	0.915444	1.75373	0.451647	0.633135	-0.817916	-0.750492	-1.18253	-0.816682	-0.067927	0.075777	0.746626	1.13598	-1.26484	0.886498	-1.30209	-1.19514	-0.388675	-1.12374	-0.080328	0.089808	0.26705	-0.950643	0.763463	-1.25431	-0.999239	1.65961	0.571903	0.393547	-0.499939	-1.32343	-0.342619	0.760779	0.237531	1.18631	0.193264
ECK0451	0.995242	-0.126792	1.99505	-0.087047	-0.230475	0.475271	0.315154	-0.607728	-0.103828	0.041073	0.982527	-1.05564	-1.31686	-1.23348	0.655984	1.48848	0.921388	-0.211967	-0.275082	0.166793	-1.47945	-0.884796	0.254101	-1.12884	1.90061	-0.465509	-0.222199	-0.073857	1.11908	0.763349	1.30879	1.53286	-0.348067	0.761036	0.503917	1.04113	0.955567	1.38344	0.104985	-0.066959
ECK0452	-0.022589	0.38628	-0.539152	0.436762	-0.247238	-0.198761	0.349626	0.599564	0.383614	0.02388	1.07577	0.818286	0.804772	0.343261	0.276035	-1.32704	-0.525758	-1.4393	-1.34045	0.716193	-0.324323	0.278055	0.799247	-0.844961	-0.826156	1.34323	0.466106	-0.541475	0.754318	-0.067324	0.011195	-0.352766	0.915715	1.0138	0.628832	0.324027	-0.70579	0.470021	0.028333	0.107921
ECK0453	0.726155	1.26895	0.244497	0.937012	1.87027	-0.78289	0.213029	0.401629	-0.206017	0.369189	-0.468155	-1.14355	0.76898	-0.610642	0.19795	-0.681475	1.08085	0.324896	-0.811814	0.909765	-1.07928	-0.941434	0.111342	-0.999083	-0.89372	-2.32002	-0.835778	-1.13897	0.587959	-0.471391	1.43546	0.253865	-0.683577	1.4813	-0.344685	0.007604	1.35546	-1.02153	0.059361	0.073746
ECK0454	-0.436466	-3.39679	-0.97166	1.00595	0.47284	0.153208	0.921691	-0.07313	-0.492755	0.475546	-1.31812	0.844288	-0.448842	1.9785	0.228867	-1.49469	1.27962	-0.85375	0.708462	0.270322	0.65314	-0.052495	-0.328486	-0.77405	-1.96183	0.919129	0.817793	0.088747	-0.981594	-0.06759	0.173638	-0.183088	0.772777	-1.05127	0.808383	-1.51029	0.852235	-1.6444	-0.938509	-1.33921
ECK0455	0.770628	-0.778759	-1.15636	-0.389333	0.918459	-0.391267	2.80387	0.528476	0.088057	0.007779	-0.019485	-0.891592	-0.712985	-0.453311	-0.381746	0.780086	0.536982	-1.08856	-0.434592	-1.63316	-1.48695	-0.512024	-1.00948	-1.17454	-1.43119	0.998388	0.254198	-1.11979	0.976528	-1.43939	0.274403	0.998691	0.173297	-1.63806	-1.04458	0.214609	0.171019	-0.088677	0.222508	0
ECK0456	3.56302	-10.3202	-6.35767	2.67157	1.22963	2.41895	-0.167928	1.64546	-0.958432	-16.669	-2.77583	-19.369	-9.986	-20.8874	-1.61656	-18.7022	1.0913	1.76288	-2.70587	-13.8616	-12.1669	0.417483	-1.29299	-26.2891	-25.929	4.02396	-20.0536	1.61858	-6.94453	-18.6778	-1.0414	-16.7538	-0.492139	0.422356	-2.21141	-0.312567	0.187218	-11.0374	2.09612	2.05565
ECK0457	2.10133	-5.61304	-11.1539	2.4345	-7.45468	0.518465	-1.96506	-1.31436	-0.734764	-20.8823	-3.48011	-13.0893	-14.76	-14.543	2.16051	-15.4947	-0.085999	-0.183413	-6.68307	-20.0839	-2.43415	-0.079625	-1.05585	-22.5226	-19.579	1.18523	-29.809	1.6449	-2.42445	-16.1579	2.33313	-17.8828	0.234928	0.153906	-10.6456	2.98503	-0.309443	-12.5153	5.04573	4.33394
ECK0458	0.347057	-1.2798	-3.11738	-0.11569	-1.65477	0.097719	0.218914	-1.00102	-1.47419	-1.74964	-0.957097	-2.13945	-1.97158	-1.35811	-0.497763	0.357356	-1.30298	-1.04208	-1.82636	-0.952054	-0.711291	-1.35191	0.713676	-1.25698	-0.916074	1.34769	-2.15704	0.787034	0.073619	-1.44534	-3.18547	-0.019163	-0.048326	-0.917826	-0.478778	-0.653493	-0.177782	2.46171	-0.942761	-0.667655
ECK0459	0.074769	0.691896	0.556077	1.27897	0.465393	1.27618	0.04473	-0.148339	-0.458535	-0.899882	-0.52828	1.33467	0.30021	0.416209	-0.503365	-0.076167	0.263949	-2.65786	1.90057	-0.77333	-0.653956	-0.710142	-0.007373	-0.621405	-1.25371	-0.930745	-0.817088	0.572491	-0.143765	-0.984751	0.817057	0.315531	-0.555918	-0.412012	-0.686721	-1.46431	-0.065888	-0.83281	1.3407	1.4747
ECK0460	-0.16776	-0.241492	-0.115168	0.214061	-1.3287	-0.294566	-1.10945	-0.490842	0.040988	-1.33486	0.149474	-0.766807	-0.841438	2.2238	0.381868	-0.157491	-0.208349	-1.91467	1.46577	0.712916	1.09399	-1.17852	-0.866192	0.89639	-0.508712	1.16139	0.441977	0.683322	0.197922	-0.651314	0.969635	-0.375039	-1.36973	-1.33924	0.246428	-0.985642	-0.716217	-0.491129	1.46241	2.54173
ECK0461	0.797828	0.817107	-0.630133	-0.12654	-0.617528	0.511836	-0.33525	1.49894	-0.771206	-1.82343	-2.59682	-0.276209	-1.12979	0.399102	0.947799	1.17938	-1.25693	-0.955497	0.439534	-1.69476	-1.81794	0.270498	-1.28411	0.479763	-0.037556	0.293537	-0.217465	-0.868955	-0.608996	-1.11977	-0.754415	0.369914	-0.534894	0.482944	-0.671727	0.35055	0.521757	0.209117	2.50858	-0.132995
ECK0462	-1.34103	-1.07126	1.234	0.995397	-0.433634	1.49353	1.46452	-0.593077	0.701597	1.1313	0.278624	1.48898	0.850028	0.270211	-1.79694	-1.9257	0.167783	-0.079147	-0.942349	1.3297	1.3793	-0.595708	-0.776666	1.25362	-1.84734	-0.207158	1.40426	-0.580463	0.889774	0.47158	1.84822	-2.01881	1.59603	1.32049	0.295057	-2.23219	1.63516	0.274382	-0.492676	-1.09564
ECK0463	0.077024	-1.80489	-0.177328	-1.39657	-0.275971	-0.211073	0.241766	0.302446	-0.0025	-0.834041	0.075208	0.217998	1.25239	-1.05193	0.648704	0.154334	0.086756	0.098043	1.04224	0.019407	-0.166216	-0.394773	-0.30294	1.37509	-0.57872	1.31826	-0.139635	0.425301	0.997504	-0.777973	0.237814	-0.228246	-0.966605	0.373114	0.023138	0.78753	-0.566761	-0.795662	-0.023972	0.476269
ECK0464	-0.989974			-0.910078	-0.456914	0.187956	-1.02951	0.668805	-0.081225			1.40753	1.1993	0.508409	0.731133	0.625911	-0.110881	0.388769	0.517856	1.3839	-1.14005	-0.915719		0.546653	0.828066	-0.528994	1.0617	-0.537616	0.769386	1.07756	-0.914056	-0.636778	0.069971	-0.566518	1.32645	-0.880234	0.978247	1.13062	-0.919161	-0.925861
ECK0465	0.839669	-2.32545	-0.298853	0.589357	0.222363	2.50919	2.1041	2.1069	-0.679834	-0.651956	1.89989	1.66495	-0.427359	0.803102	-2.49599	0.406339	-0.246375	-0.843192	0.907423	-0.955928	-0.739391	-5.86289	0.545382	-2.42848	-0.495713	1.52526	-2.05387	1.38288	-2.26977	-0.46849	-0.485925	-6.2409	-0.425783	1.47227	1.16619	-1.48419	-0.098708	-0.493875	1.87729	1.09081
ECK0466	0.68016	0.161759	0.463783	-0.110704	0.609768	1.79371	0.362988	-2.57825	-2.16383	-0.210715	1.79158	0.65005	0.272722	1.00887	-1.16432	0.186717	-0.303022	-1.14512	-1.29472	0.045732	0.593865	-6.24495	0.470938	-2.01779	-0.963675	0.378858	-0.755765	-0.798817	-0.887329	0.673054	-0.38098	-6.01059	0.021036	1.10666	1.00697	-0.995742	0.53045	-0.379753	0.244334	0.746395
ECK0467	-0.163151	-1.48068	0.435582	-0.58354	0.939086	-0.258127	0.181887	0.225195	-0.601741	0.412924	1.01045	0.288287	-0.100181	-0.306231	-1.65063	0.227777	0.790257	0.715371	-0.409956	-0.785556	0.038786	1.48298	2.21697	0.575639	0.051874	-1.06156	-0.726921	-1.48082	-0.103936	1.08014	0.362449	1.09391	-0.426216	0.288008	-0.569708	-0.921991	0.714493	0.286077	-1.30018	-1.22738
ECK0468	-0.463496	1.0451	-0.763898	0.133242	0.283679	0.578828	-0.76471	1.8731	-0.578533	0.373912	-0.521204	-1.11948	0.057796	0.396673	0.630457	0.625214	-0.128632	0.821223	-0.128905	-0.824827	0.272163	0.658195	-1.01931	0.673753	0.317255	0.362281	-0.546357	0.018306	-0.154311	0.466916	-0.296789	-0.283363	-1.85505	-1.38699	-2.19898	-0.511109	-0.080078	-3.44179	-0.039355	-0.077363
ECK0470	0.324956	0.326604	0.018509	-0.114569	-0.706235	-0.615172	-0.432772	-0.914313	-0.405984	-0.833556	0.81101	-1.1998	-0.594919	-0.815106	0.091839	0.506964	0.407046	-0.830546	0.710283	0.466868	0.070883	0.042696	1.09165	-0.635696	0.349676	-0.804886	-1.24002	-0.904224	0.913102	0.079155	0.175876	0.527257	0.459495	0.691341	0.096875	-0.553395	0.618321	0.67408	0.7935	-0.355635
ECK0471	-0.692691	0.648954	0.55872	0.221104	-1.69699	0.397514	-0.822011	-1.34	-0.655588	-0.909498	1.17127	0.246964	1.20718	-0.627789	0.025911	0.751184	0.144987	-1.42329	0.32126	0	1.7758	0.306608	-2.16153	0.637335	1.45725	-1.5265	-1.26524	-0.776961	0.329893	0.963399	-0.412104	1.49441	0.06202	0.205851	0.219526	-0.126724	0.990797	0.002105	-0.697611	-0.251404
ECK0472	0.577075	0.646546	-1.93232	0.846659	0.138648	1.03806	-1.70873	-0.935882	-0.109701	-0.737443	-0.675868	-1.24845	-0.880145	-2.83843	0.462038	-0.686944	1.01019	0.584793	-1.07779	-2.2891	0.733827	-0.106799	0.247297	-1.82522	0.233852	-0.049797	-0.159141	1.95555	0.404109	-0.371404	-0.003661	0.934039	-1.61884	-0.224259	-0.547639	-0.65384	0.452641	-0.436727	1.43462	0.002008
ECK0473	0.817688	0.458983	-0.3655	0.514006	0.81933	-0.209945	-0.215579	0.680369	-0.101919	0.371329	-2.29891	0.549486	1.01913	-0.369475	0.608597	-0.241381	0.265383	-1.79886	-0.690945	-0.419517	-2.03529	-0.161084	-1.47886	-0.04829	-0.293787	-0.965271	-0.985123	0.31521	-0.439689	-0.774063	-0.043064	-2.72607	0.268553	-1.56706	-0.871006	-1.10212	-0.731696	-1.63959	0.904582	2.36654
ECK0474	1.30389	1.11539	-0.275265	0.707572	-1.26752	0.023711	0.617846	0.115358	-3.06683	1.02577	1.34163	-0.368877	0.792717	-0.823962	1.94552	0.153706	1.26088	0.094277	-0.199457	0.360225	-0.612467	-1.31174	-1.53128	-0.751611	-0.467161	0.890179	0.529363	0.83459	2.28102	-0.553903	-0.128802	2.13292	-0.830332	-1.48646	0.97259	0.574401	0.661571	0.25528	-0.760204	0.059602
ECK0475	1.04566	-0.06842	-0.609564	0.455696	0.735176	1.07425	0.630357	0.187034	0.151613	-0.060959	-1.47751	-1.40867	-0.522091	-1.45115	-0.023483	-0.300796	0.551225	-0.044779	-1.2527	0.136296	-0.536937	-0.176126	-0.56421	-0.281683	-0.706575	0.416958	-0.868356	-0.047637	0.973873	-0.608246	0.955037	0.285585	-1.48636	0.623676	-1.08725	-1.3912	0.309653	-0.289176	0.622897	2.35269
ECK0476	0.772892	0.631179	0.030301	1.63018	0.297864	0.744499	0.520185	-0.323759	0.163374	-0.779102	0.329299	0.450216	0.677716	0.406306	-1.13283	-1.3188	1.31668	0.249807	-0.849684	0.193224	0.670141	-0.782018	0.068392	-0.129867	-0.928007	0.168353	0.107701	-0.468132	0.709958	0.080145	0.264424	0.050256	0.346365	0.866728	-0.354108	-0.542005	1.89087	0.054315	-0.394291	0.737409
ECK0477	0.845876	0.299126	-1.31889	-0.237177	-1.84579	0.758015	-1.99443	1.97774	-0.004644	0.230569	-0.561069	-1.43441	-1.56185	-2.07296	-0.455701	0.17077	0.527296	0.003168	0.011213	-1.15048	-0.06174	1.30715	-0.175797	-0.981571	-0.337794	2.03072	-0.073589	1.01343	-1.96477	-0.333656	0.195311	0.554494	-0.808094	0.192463	-0.962012	-0.050223	0.329192	-1.22294	-0.108775	-1.87624
ECK0478	0.989747	-1.17747	0.455413	1.02306	-1.41476	0.749898	-1.82201	-0.250385	-1.62372	0.58063	-0.389633	0.459282	0.285796	-1.61567	-0.893787	-0.98131	0.203042	-0.109003	0.746028	0.369605	1.04735	0.455976	-0.824641	1.09501	-0.916695	-1.89906	0.673518	0.007586	0.101723	0.314969	1.53886	1.32415	-0.256662	1.71877	-0.416234	0.193766	-0.461777	-0.616806	-0.081701	-0.34042
ECK0479	1.3585	0.436187	-0.708982	-0.489592	0.462393	-0.294746	0.544936	-0.029903	-0.098723	-1.04188	-1.60731	-0.306299	-0.089003	-0.686757	-1.31792	0.690421	-1.81406	1.86438	-1.03942	-1.29558	-0.128252	2.13839	-1.72198	-0.406245	-0.901829	1.65851	0.205484	0.31465	-0.44485	-1.14886	-1.77402	-2.63187	-0.2335	-0.810206	-0.595945	-0.373386	-1.98278	1.58173	1.20475	1.38069
ECK0480	1.12927	-0.281656	-1.39889	0.91212	-0.459497	1.04879	0.137703	-2.59007	-1.61204	-0.959939	0.248265	-1.09121	-2.02116	-0.722917	-1.40087	0.630032	1.292	-2.41673	-0.50372	-1.91262	-0.715057	-0.532473	-0.030423	-0.291298	-1.06144	-0.677289	-2.41728	0.238338	0.466899	-1.22077	1.30158	-0.106111	-0.811948	0.56658	-1.21302	0.202683	1.83133	-1.30096	-0.084091	-0.075112
ECK0481	-0.705829	1.01875	0.289502	0.331899	2.13802	0.443105	1.92702	-0.43863	0.022538	0.590364	-0.010751	-1.48652	0.351156	-0.925363	-1.43864	-0.782686	0.215517	0.90643	0.958537	-0.326069	-0.526518	0.466197	-1.6823	-0.255514	-0.020012	-1.64341	1.55039	1.31431	-0.212863	-0.478056	1.12316	-2.0683	-0.100512	-0.106717	-0.722384	-0.93913	0.414118	-0.099033	1.74786	0.272858
ECK0482	-0.405648	-2.42694	-1.36784	-0.655942	-0.236052	0.739679	0.747011	0.094127	-0.96455	0.919446	-0.456751	-0.844888	-0.580871	-0.227674	-0.574167	0.259228	-0.454675	0.317786	-0.113638	-0.488819	0.563652	-0.105637	0.697342	-0.259365	0	-0.139845	-0.760924	0.761217	0.145005	-0.336508	1.35638	0.524833	-0.715681	-0.044254	-1.23151	0.391854	-1.41239	1.25009	0.113141	-0.875804
ECK0483	1.32293	-2.36588	-1.88697	-0.141848	-0.694658	-0.460688	-0.580983	-0.141774	-1.03832	-1.82847	-0.241259	-1.66487	-1.43687	-1.15643	-1.93751	0.092892	0.137896	1.38591	-0.87609	-0.702057	-0.935158	0.973347	-0.713176	0.911682	-0.514573	1.10531	-0.546972	1.09102	-1.3051	-1.6491	-0.028124	-1.3848	0.164707	-0.575752	-1.63692	0.037829	0.337499	-1.63418	1.4628	-0.325059
ECK0484	0.789738	-0.535185	0.178747	0.095149	-0.303299	-0.142349	0.45135	-1.79731	0.00153	0.056773	1.30234	-0.392571	0.022145	-0.023483	-0.95174	-0.349517	-0.383274	-2.30715	1.92338	-1.62613	0.414199	-0.158817	-1.14585	-1.18623	0.512071	-0.51594	-1.41454	0.641861	0.672586	-0.026127	0.005719	0.283133	-0.986295	-0.347419	0.716192	0.278176	1.85819	-0.306451	-1.27733	0.820301
ECK0485	0.855723	0.377871	0.736029	0.439821	1.37243	-0.296762	1.37695	-0.216041	-1.134	-0.062509	0.65829	1.19653	-0.653937	0.310082	-1.21758	-0.188495	1.60885	-1.05247	-0.094191	-1.21474	1.04002	0.86584	-0.247081	-0.001164	-0.158685	0.375712	-0.007487	0.060636	0.114952	0.658581	1.09426	0.654523	-2.08238	-0.748593	1.48312	-0.93007	0.48094	-0.691359	-0.902249	0.865675
ECK0486	-0.605788	2.285	-0.194489	0.823409	1.10713	0.356796	-0.649015	1.06089	0.702545	1.37793	0.619061	0.142101	0.086635	0.585374	0.067727	0.371958	0.405104	-0.160084	0.618482	-0.466721	2.3026	1.22808	1.32214	-1.24535	-0.32556	-0.168954	-1.21239	-0.920782	-1.43262	-0.344954	-1.13916	0.39713	-0.893787	-0.221283	-0.049662	-0.541806	-0.129917	0.861465	-0.504468	-0.071286
ECK0487	-0.686303	-0.698539	0.315454	1.13592	-0.991242	1.13997	1.06932	-0.379716	-0.172748	1.03168	0.765947	1.5535	2.0164	1.57977	-1.94399	0.79348	0.382461	0.491708	-0.275019	-0.096499	-0.763647	-1.18463	0.823487	-0.969292	-1.96501	1.25859	0.134187	-0.176038	1.20855	-0.986248	0.517825	-1.56984	0.61629	0.839168	1.08074	0.000947	0.68907	0.631956	0.464796	1.36996
ECK0488	-0.031975	-1.53319	-0.144916	0.60544	0.048317	-0.140335	-0.617551	-0.719593	-0.177345	-0.445421	-0.955772	0.103923	0.164569	-0.388064	-0.128756	-1.41127	0.739965	-1.21226	0.273351	1.881	-0.778074	0.24099	-0.374478	-0.689082	1.85603	-0.872749	-1.98117	-0.426854	-0.649362	1.30939	0.633874	0.855722	1.64558	-0.959613	-0.220636	0.70507	1.67801	0.966176	0.939306	-1.60257
ECK0489	1.11487	-0.117129	0.07087	-0.688224	0.38902	-1.29149	-0.861164	-1.62232	-0.474864	-0.773875	0.379682	0.002168	0.529635	-1.07787	0.200889	1.49882	1.34352	-1.72223	1.05295	-0.126364	0.654855	-0.593413	-1.09348	1.06328	2.00011	-0.405489	-1.15406	0.726596	-0.223008	1.34773	-0.012076	2.53553	-0.411643	1.23661	1.21774	0.516656	-0.164054	1.67435	-0.717515	0.259337
ECK0490	0.459553	0.847309	-0.182445	0.095649	-0.879927	-0.28061	-0.814576	0.178532	-0.397494	-0.680036	-0.12609	0.557486	-0.82232	-0.85244	-0.342459	-0.809515	-1.03786	-0.836087	0.213006	-0.670437	-0.375084	-0.559831	0.179316	-0.458501	0.512743	-0.24684	-0.544199	0.507131	1.70919	-0.8694	0.810032	-0.617573	0.744278	1.25952	-0.09124	-1.8663	0.838713	-1.86784	0.237873	-0.055223
ECK0491	-0.596649	0.248514	0.080878	0.232228	-1.38662	0.25499	-0.266271	-0.284431	-0.642444	-0.538416	0.201558	0.12323	0.406858	0.088054	-1.09568	-0.41555	1.0602	0.16205	-0.287541	-0.396446	0.652455	-0.259252	-0.746053	0.301363	0.137234	-0.103681	-1.17319	-1.11707	0.930401	0.588151	0.846872	1.30346	-0.285482	0.261247	0.326907	-0.346425	1.07418	0.393556	0.171417	0.225784
ECK0492	0.787733	0.362216	-0.423293	1.83201	1.33725	0.254274	1.36675	-1.47214	-1.02131	1.19062	0.192328	0.805178	1.09273	-0.600216	0.847702	-0.439503	1.83692	-0.903954	-0.29416	0.498421	2.13759	1.0592	-1.67176	0.263145	-0.055119	-1.97051	-0.477851	-1.54921	-2.08888	0.373344	-0.680845	-1.08636	-0.370033	0.124129	0.642562	0.426273	0.030427	-0.767959	0.641104	-0.950278
ECK0493	2.32078	-0.042836	1.05156	1.17461	-2.08745	0.423071	0.198586	-0.273357	-1.04246	-0.59996	-0.097071	-0.180557	0.052141	-1.38909	-0.830877	-0.521817	-0.409008	-0.035633	-0.88978	-0.948509	-0.554709	-0.29431	-3.01118	-0.63593	-0.596787	-1.73243	-3.30882	0.002964	-0.113058	-0.228985	0.573079	-1.06112	1.1741	1.08859	0.967087	1.3538	0.961296	2.25832	4.73664	0.222852
ECK0494	0.355947	0.749852	-0.167397	1.43888	0.506758	1.88781	-0.216458	-0.082847	0.288113	-0.861304	0.907382	-1.29926	-0.877705	0.683481	-1.52737	-0.21429	-0.30038	-0.146397	0.922161	-0.851281	-0.034749	-0.168922	0.458114	-1.25658	-0.800447	0.474592	-0.123016	1.19531	0.393964	-0.564964	0.551868	-0.095273	0.623412	-1.05867	-1.58773	0.113637	0.347234	-0.055882	0.864213	0.907011
ECK0496	1.49808	1.09244	0.732326	-0.403959	0.043629	-0.230893	0.893072	-0.593036	1.39512	0.800394	-0.489238	0.932699	0.182956	0.361404	-0.383564	-1.43442	-0.342223	0.052992	0.30998	-0.493093	1.11636	0.244147	0.185503	0.203729	-1.7572	0.232238	-0.892063	-1.24384	1.03992	-0.818816	0.557195	0.132339	0.100274	2.0943	0.554365	-1.37215	0.217104	0.914184	-0.938542	-1.86501
ECK0497	-1.61948	-0.555169	0.730981	0.16052	0.418534	-0.222459	-0.54991	0.390136	0.096333	-0.524262	0.665432	-0.283548	1.19741	-0.823427	0.196378	-0.762022	0.43571	0.095582	-0.816663	-0.522089	0.880501	0.983112	-1.50598	-0.335066	-0.759248	-0.480799	-0.052101	-1.76219	1.09888	-0.449259	0.916489	0.207667	-0.095751	-0.571097	-0.222255	0.827029	0.381165	1.16229	0.318877	0.422805
ECK0498	-1.01204	0.252266	-1.08166	-0.065354	-1.05873	1.58982	1.41091	-0.278708	-1.04428	-0.772124	0.764479	-2.15376	-1.72888	-1.07941	0.191167	-1.13333	1.30852	-1.13107	0.045062	-0.290831	-0.940896	-1.03905	-1.832	-0.321615	-0.502291	0.172318	-0.834151	1.04033	2.171	0.016979	0.636919	-1.57328	0.566375	-0.621931	0.292888	0.010525	1.41759	-2.51149	0.354259	1.6226
ECK0499	-4.14052	-0.934838	-0.51002	0.755701	0.573752	1.42963	-0.583943	0.302282	-1.76528	-0.002378	-0.92201	-0.195624	-1.71672	0.725392	1.00952	2.8834	-0.320644	-0.196397	0.342034	-1.33718	0.35739	-0.075486	-0.000624	-0.845738	-0.948953	-0.64788	-0.623359	2.89566	-0.150922	1.33166	0.314001	0.381397	0.019155	0.095102	-1.95562	0.973963	-0.623532	0.3709	0.528227	0.632787
ECK0500	-0.500414	0.849108	0.495302	-1.28313	-0.87363	-0.269756	-0.087442	0.367424	0.250709	-1.13154	1.55903	1.44311	-0.532102	-0.8091	1.55272	0.89483	0.373269	-0.334805	1.766	0.513321	2.40347	0.911476	1.25461	-0.074852	1.20079	0.08132	-0.001366	-1.1583	-0.223923	0.052109	0.300368	0.770909	0.635867	1.51751	0.897251	1.03356	0.055921	1.10226	-0.759238	-0.102463
ECK0501	-0.997559	-1.4598	0.821533	-0.293964	-2.15666	-0.240221	0.72131	-0.473864	0.934877	1.52861	4.71807	0.953947	1.99216	0.580646	0.829645	0.583725	0.837651	-0.965576	3.29969	2.33169	0.548384	1.32315	2.54662	-1.17799	-1.01564	0.787324	2.2384	-0.625906	0.52376	0.416055	1.21009	-0.054491	0.85278	1.44402	1.60497	-1.96927	1.22786	-0.163507	-0.407092	-0.413419
ECK0502	0.928955	1.95738	0.494862	0.268632	-0.714919	-0.815701	0.300363	0.156904	-1.43833	0.174557	0.170195	-0.116907	0.552813	0.638952	-0.968702	-0.345398	0.147809	-0.37591	0.112397	1.09899	-0.852692	-1.60008	-0.626696	0.387622	-1.29414	0.284889	-0.194111	1.18594	-0.287298	0.959108	1.05236	-1.7697	1.32664	1.61331	0.104846	-0.856288	0.444423	1.80232	-0.169696	-0.41792
ECK0503	0.065696	0.034375	1.16023	0.462783	0.218109	-0.344212	-0.700927	1.38799	0.825136	1.49805	0.119776	0.654704	1.38541	0.885536	0.024775	1.524	0.409719	-0.058981	0.279359	0.246494	1.33952	0.540358	1.69423	1.15301	-1.06157	-1.10349	0.569958	-1.39056	1.32337	0.40356	0.071205	1.9177	0.449737	-0.158116	0.923443	1.5571	0.028171	0.97184	-1.54311	-0.264
ECK0504	-0.670227	-0.913178	-0.239162	1.13022	-0.934394	1.46321	-0.660351	1.06329	0.614349	0.494579	0.103517	0.481927	-0.583115	1.16988	-1.25458	-0.216077	-0.17279	1.30801	-0.723069	-0.848563	-0.080578	0.367249	0.277869	0.708967	-0.496529	0.815339	0.14423	-0.089618	-0.446788	-1.05687	0.754651	-1.68636	0.103314	0.029856	0.035126	-0.933283	0.253478	0.53005	-1.16046	0.593763
ECK0505	-0.219748	-1.08231	1.41952	0.906921	-0.722941	0.649653	-0.594683	0.622136	0.535414	-0.2444	-1.5766	-1.49435	-1.17278	-0.078588	-0.841582	1.31258	0.166705	0.568995	0.175679	-1.99926	-0.525934	-0.958796	-1.08553	-0.85029	-0.567163	0.519834	-1.68263	-0.155969	-0.612303	-0.710545	0.808857	-1.36143	0.189398	-1.47102	-0.438353	0.797387	0.646845	0.177269	0.405981	1.14155
ECK0506	-0.455396	0.577416	-0.151423	0.123399	-0.778945	0.471601	0.126384	-2.73985	-1.68491	-0.593442	-0.156741	-0.470021	-0.776446	-0.859378	-2.40693	-1.53777	0.674784	-0.388267	0.626202	-0.322133	0.253693	-0.591483	0.153871	0.152591	0.381866	-0.152814	-1.2327	-1.08876	0.684096	-0.763543	1.0269	0.030483	-0.115836	-0.659022	-0.306281	0.213156	0.447796	-0.521846	0.374855	0.897663
ECK0507	-1.24479	-0.557487	-2.12338	0.287593	-1.36314	0.934425	0.093579	-1.92893	-0.365352	-2.92637	-0.88814	-1.95225	-2.07364	-2.27882	-4.33546	0.085762	0.728096	0.575933	-1.44986	-1.35109	0.46714	0.983064	-0.198238	1.47098	1.1602	0.602018	-0.39026	1.10161	-0.57291	-0.289619	-0.472203	-0.721136	-0.333672	-1.4408	-2.25858	-0.2316	0.977733	0.8019	-0.473147	-0.963844
ECK0508	-0.330696	0.209643	0.233838	-0.260847	-0.734251	1.09931	-0.157449	-2.04754	0.162812	-0.205911	-0.365508	1.06992	-0.068045	2.42041	-1.3072	0.456356	-0.019407	1.08962	0.919229	-0.257308	0.981367	0.544842	0.08115	1.21076	0.194889	-0.322814	1.2406	-0.681298	0.6731	0.096043	1.54399	0.603711	1.33558	0.755517	-1.02072	0.358853	1.00005	1.74126	-0.098811	-0.219873
ECK0509	0.953496	-0.222272	0.825974	-0.839231	0.465195	-0.407835	-0.60843	0.788608	-0.09494	-0.678458	0.604304	0.211365	0.276377	0.252303	0.77235	0.091328	0.60251	-0.241871	1.63735	0.134688	1.71726	-1.10736	0.472961	-0.399855	-0.271894	-0.161365	0.080248	-0.392467	0.716335	-0.716613	0.372996	1.65157	0.122761	0.920774	-0.332097	-0.447381	0.195074	1.31982	-0.859914	-1.0736
ECK0510	-0.166847	-0.285376	0.93984	-2.32425	-0.319858	0.14136	-2.4208	-0.000205	1.10351	0.936025	-0.805339	0.380419	-1.27348	-0.697297	-1.35755	-0.494889	0.907967	-0.109722	-1.41148	1.02421	-0.126676	1.55016	1.00894	2.35611	-0.409875	-0.654039	-0.344374	-3.40477	0.968901	0.449396	0.442305	2.30972	0.640285	0.582752	0.490119	-0.531285	0.668626	-0.970499	-0.578337	0.018561
ECK0511	0.097341	0.471653	0.58642	-1.6644	-0.104879	-1.8256	-0.919103	1.34547	2.53591	-0.472469	1.26285	0.136285	-0.654542	-1.94757	0.687397	0.04193	1.17345	1.525	0.435098	-0.237583	-0.202737	0.84656	0.863333	1.85333	-0.372305	-0.626316	0.030109	-0.688018	-0.846937	0.52567	0.329276	1.08988	-0.249771	0.028416	0.310613	0.54849	-0.119573	0.024592	0.117653	-1.00928
ECK0514	0.049198	1.51489	1.99019	-1.05753	-0.601495	-0.261775	0.881704	-0.912287	0.431385	-0.807267	1.76424	0.841455	-0.949748	0.196741	-1.06082	1.54695	-0.841787	0.925321	0.340014	-0.413879	1.12373	1.85509	0.876387	-0.44255	-0.859338	-0.155823	-0.785521	-1.69476	0.541022	0.666192	0.570021	0.709296	-0.110673	-0.191437	0.238367	-1.43505	0.983714	0.879467	-0.148186	0.61219
ECK0515	1.04195	-2.16844	0.926815	0.726106	-3.95913	-0.670467	-1.02546	-2.6044	-2.40105	-0.51844	0.049162	-0.866633	-1.97421	-0.620452	-0.66483	-0.437631	-0.270691	1.49977	-1.602	1.51279	1.95617	1.71835	-0.715451	2.07577	2.82142	2.11837	1.68126	-0.465605	-0.234202	1.61517	0.411313	0.434114	1.36044	2.56408	0.430426	2.20557	0.781139	-1.34032	-3.01487	0.640728
ECK0516	1.78435	-1.99127	0.9797	-1.32543	-6.15732	-2.3275	-7.9938	-5.31226	-2.10105	-1.47432	1.32583	-2.14251	-3.07787	-3.39081	-1.19989	-0.854075	-1.07518	0.596274	-3.50123	2.01133	1.19426	1.72155	0.412227	2.1467	1.83337	1.33375	1.47859	-1.8162	0.799924	1.47581	0.426896	1.44566	1.43624	2.62656	-0.319641	1.79322	0.22038	-0.606907	-2.96048	-0.46174
ECK0517	-0.33984	-0.535147	-0.007752	0.448319	0.842227	0.474921	-0.481789	0.672853	0.35452	0.473981	0.215652	0.460696	0.27062	-0.139719	0.941233	0.932224	0.902312	0.716635	-0.624353	0.0072	-0.193332	-0.112124	0.078659	1.17476	-0.027955	0.829754	-0.185082	0.800198	0.318359	-0.569392	0.031706	0.625435	-0.15121	0.129208	0.00531	-0.508746	-0.824282	-0.650807	1.09029	-1.33314
ECK0518	-3.1914	-2.53511	-1.64108	-5.48906	-1.36016	-0.739345	-2.01769	-4.56619	-2.37217	-1.16434	0.991339	-0.351168	-0.723301	-0.744775	0.541478	-1.42769	-0.170809	-0.353311	1.09385	0.900072	-0.283544	0.416293	-1.89266	2.00148	-3.01949	2.36233	0.144215	1.98484	-0.461062	1.25003	0.361281	-0.288742	-0.177922	2.72697	1.82136	1.53865	-0.305084	-1.74918	-2.52777	-7.84828
ECK0519	0.215876		0.985091	0.20737	-0.375733	-0.053832	0.230671	1.0958	-0.947932	1.00327	0.43702	1.98764	1.76315	0.399077	-0.637357	0.460989	-0.875755	-2.4343	0.694396	1.43116	1.84064	-2.00055	0.47457	0.155237	-1.48162	-1.23311	1.23467	1.2633	1.2252	0.94915	0.838263	-1.12642	-0.814203	-2.66755	0.903945	-0.508856	1.09699	-0.200806	-0.646175	0.834844
ECK0520	-0.329691	0.747277	-0.590349	1.00139	1.04027	-0.650343	-0.373421	0.850299	-0.263434	1.2598	-0.081472	0.879769	0.89704	1.8961	-0.55585	-1.30548	0.403238	-0.901179	-0.297872	1.16493	1.34098	0.242368	-1.78422	-0.632365	-1.81219	-0.353553	1.64803	-0.656621	-0.264777	-0.87816	-0.132532	-1.46308	1.78365	-0.355727	0.602808	-2.25972	0.783259	-0.918665	-1.70065	-0.933511
ECK0521	0.37561	0.194158	-0.08068	-0.136621	-3.16121	0.90088	1.17229	-1.10635	-0.164407	-1.9381	-1.71909	-0.021016	-1.50007	0.791184	-0.28778	-0.606397	-0.850822	-0.556352	1.47221	-1.63535	-0.687167	-1.06146	0.51642	-1.78252	-2.00861	0.077511	-0.630994	0.898312	0.258159	-3.40809	-0.21829	1.01707	0.178309	0.048472	-0.607283	1.19315	-0.383906	0.301759	0.215175	2.31635
ECK0523	-2.24419	-1.49483	0.435631	0.293357	-0.063214	0.611118	-0.329599	0.094309	0.66342	0.823633	2.2204	0.7984	0.353237	1.59582	-1.57098	0.07836	0.654579	-1.10859	0.326251	0.879574	0.399932	-1.02971	0.1235	-0.951515	-1.33621	-0.195742	-0.488244	0.25417	1.69707	-0.19978	1.24259	-0.639096	0.09427	1.25482	1.03553	-1.61559	2.61551	0.477922	-1.53102	0.124829
ECK0524	-0.538278	2.28112	-0.676891	0.52126	-0.259485	0.498116	-0.740694	-0.627007	-0.295772	-0.633019	-0.699603	-1.59295	-0.80646	-0.791069	1.03014	0.221487	-0.582148	-0.136813	0.661288	-1.28428	-0.176276	0	0.099185	-0.394043	-0.760079	-1.09591	-0.269242	-0.658818	0.226159	-0.075378	0.787612	-0.393182	-1.58086	-0.149666	0.299493	0.239242	1.12551	-0.047564	0.8333	-0.152315
ECK0525	-0.832208	-0.146462	-0.960847	-0.462959	-1.86542	0.166876	-0.6652	-0.429669	0.036146	-0.025928	1.36635	0.720612	-0.86718	-1.84843	0.364318	-0.324458	-0.504132	0.490939	-0.873257	0.256509	-0.770237	1.04691	-1.92351	-1.11323	1.47037	0.331563	1.04072	-0.318155	-0.519554	1.28675	-0.615077	-0.86545	-0.578258	0.972612	-1.14883	1.22288	-0.570079	0.188527	0.07428	0.042645
ECK0526	-1.34288	2.74517	0.714954	-0.756617	2.24262	-0.041627	-0.661875	-0.552805	1.04988	0.144157	-0.648463	0.087025	0.116065	-0.579821	-0.839617	-0.562326	-0.008902	-0.771069	1.34485	0.738094	-0.315448	-0.024904	0.548934	-0.512813	-0.777206	-1.17013	-0.150441	-0.41156	0.521866	-0.343589	1.20837	-1.08786	0.308014	0.48201	0.009123	-0.209332	2.55879	-0.780976	0.878522	-0.961151
ECK0527	-0.818878	-1.54082	0.97079	0.10804	0.282711	-0.04296	0.424098	-2.82902	-1.20099	-0.237249	0.666278	0.026755	0.858378	0.805419	-2.57658	-0.625481	1.18768	-1.472	-1.3856	0.141901	0.180904	-0.821473	1.69793	0.476437	-0.27949	1.17242	0.677829	0.128888	1.10865	1.78787	0.571047	-1.74194	2.16648	1.9003	1.367	-1.69859	1.73553	-0.414676	-1.09771	-0.440034
ECK0528	0.806837	-2.15859	2.03911	0.09307	-0.558262	-0.186274	0.047779	-0.06662	-0.300594	0.248452	0.541287	1.43789	0.137929	-0.904163	-2.50737	-0.455545	1.66426	-1.13495	-0.757918	-0.919213	-0.703963	-1.66983	-0.516211	-0.338767	0.004666	-0.119736	0.140277	-0.752466	2.2139	0.938749	1.70372	-0.211174	0.855206	0.430657	0.473168	0.827832	0.985409	1.34386	1.81864	1.57003
ECK0530	-1.0689		-0.356788	-0.59383	0.729711	1.28786	0.145242	1.06761	0.717465	-1.51728	0.716653	-0.099859	0.530298	-0.277746	0.712538	-0.378568	-0.8882	-0.938344	1.53359	-0.401371	0.407264	-0.677695	0.450735	-1.18456	-0.563966	-2.5678	-1.10801	0.914629	0.674501	0.344753	0.789719	-0.52722	0.725547	0.941871	-0.027028	0.66276	1.83464	0.179592	0.380851	-1.85934
ECK0531	-1.1035	-0.064855	0.538199	0.346495	0.420474	0.273806	1.00848	2.38855	0.786717	-0.886123	-0.285646	0.7382	-0.00653	-0.244791	0.654785	-0.11234	0.749226	-0.285901	-0.312773	-0.655107	-0.882347	-1.29194	0.600746	-0.68909	-0.404342	-1.74293	-2.03954	-0.485573	1.20584	-0.158539	0.671714	0.342285	0.554492	0.406253	-0.807832	-0.005523	-0.225245	-0.228985	1.49308	0.723174
ECK0532	0.1592	1.20799	0.872591	-0.001586	-1.57798	0.385351	0.583064	0.527931	-1.10288	-0.853203	-1.88861	-0.152396	-0.952292	-0.274663	0.032553	0.13238	-1.72271	1.11581	0.403173	-0.962789	0.906979	-0.178613	-1.16611	-0.792475	-0.623239	2.01219	-0.576007	0.393617	0.311674	-0.700151	0.296273	-0.103736	0.202351	-0.573834	-1.47487	-0.1837	-0.586004	-0.132612	-0.356709	1.97009
ECK0533	-0.822293	1.38021	-0.347713	1.01467	1.20292	0.105586	1.67434	-3.16129	-2.72581	-2.10937	-0.986652	0.67597	-0.510303	1.39933	-1.16746	-0.465291	1.05187	-0.67021	0.649145	-0.494055	2.24633	-1.36365	1.20684	-1.32558	-0.011184	-0.487852	0.251891	1.11593	1.15538	-0.530681	1.90341	-1.91249	1.28846	0.331711	-0.811366	3.27452	1.76317	1.00287	-0.968595	1.24704
ECK0534	-0.147997	0.20465	-0.014924	0.886251	-0.001921	0.90212	0.559771	-0.653329	0.504857	0.833821	-0.30815	0.685252	0.865749	1.16925	-2.13165	1.27487	0.569888	-0.75572	0.770425	0.011262	-0.980961	-0.909349	0.666318	-1.1512	-0.549534	-0.656631	0.046236	-0.518451	1.13995	0.083602	0.630177	-0.535573	1.26907	-0.749841	0.867497	-0.824047	0.478361	0.352169	-0.163483	0.155289
ECK0535	1.61371	0.438921	0.512701	2.02869	1.34472	1.56349	0.5732	2.06109	0.573678	0.572421	0.285895	3.2558	-1.06848	1.03131	-1.02986	-2.15254	1.16735	-1.13299	1.9792	0.215042	0.234034	-0.707872	1.89255	-0.112779	0.657676	0.31739	0.387101	-1.451	-0.671282	0.534649	1.1142	0.058869	-0.915561	-0.710584	0.1465	0.057482	1.63693	-1.57241	-1.9537	-1.83332
ECK0536	-1.91632	-0.674253	0.356943	0.113911	-0.947195	-1.84069	3.07387	-5.85642	-3.01748	0.180625	-0.620055	1.72261	1.65871	2.28475	-1.61879	-0.884527	0.771916	-1.82407	0.524522	0.86787	1.16802	0.044538	-0.207413	1.14123	0.157637	-0.556537	-0.409934	0.503893	0.581095	1.11646	-3.39018	-1.82237	-0.888701	2.75081	1.10105	0.707631	0.201553	-1.20017	0.29254	0.258225
ECK0537	-1.70059	-1.1225	-0.559533	-1.69284	-1.09113	0.546516	1.52139	-0.45062	-0.608974	-0.051965	0.639917	-0.033131	-0.729885	-0.134619	-4.07125	-0.151293	-0.850591	1.08988	0.595819	-0.248864	-2.18945	-0.750216	-0.192484	0.706033	1.72759	0.403258	-1.74668	-1.90152	0.634597	1.40481	-0.946782	-1.05805	1.36256	-0.632394	0.110993	0.498326	1.20635	0.239006	-0.682231	-0.478269
ECK0538	-0.046297	-0.193889	-0.428918	-0.670845	-2.24314	0.672795	0.767419	-0.020857	0.181728	-0.748549	-0.469099	-0.678213	-3.33894	0.052498	0.383577	-1.08388	0.347976	-0.315831	-0.866882	-1.75764	-0.32958	1.13457	-1.09703	-0.283976	1.15419	0.599062	-1.06246	1.30611	0.760704	-1.09191	0.89465	-0.895118	-0.269105	-0.169833	-0.809848	0.381265	0.484671	1.30152	1.91511	-1.00657
ECK0539	-0.658256	1.78287	-1.56876	-4.66139	-4.57554	-0.511956	1.25496	0.395272	-1.09742	-1.86793	0.078025	-1.32599	-3.66481	-2.30086	-0.006699	-1.57364	-0.463257	2.17824	0.06854	-1.11988	-5.39671	1.42896	-1.76136	0.628489	1.20912	0.615803	1.28165	2.04247	-0.054794	-3.42055	0.479191	-3.47143	0.181851	-0.057527	-1.40403	1.18031	-0.217254	0.944965	0.777255	-3.44606
ECK0540	0.895327	0.58393	1.71118	-2.01046	0.994712	1.01079	0.340989	1.54886	0.810861	0.199318	1.04027	0.707144	-0.849107	-0.783564	0.574941	-0.961608	1.05004	0.727484	2.47581	-1.17724	-0.308818	1.39155	0.171464	-1.14881	0.978031	0.809159	-0.5278	-0.991187	-0.461811	-0.098381	0.702813	1.1393	-0.478056	-0.252474	-1.36223	1.8847	0.159323	-1.05166	0.204457	-0.404726
ECK0541	1.93789	1.47059	-0.630183	-4.91283	-1.32364	0.135726	0.637737	-0.270767	-0.003722	-2.74957	0.552064	-0.774496	-1.65867	-1.48842	0.648864	-0.258977	1.78548	1.21149	-0.035176	-0.814024	-1.59828	1.67578	-1.33598	-1.41172	2.18683	1.41977	-0.671199	1.39042	0.426333	-2.42253	-0.457469	0.929508	-0.021476	0.023127	-0.50758	1.10706	-0.566928	1.07905	-0.158768	-3.02977
ECK0542	-0.189429	-2.98952	-3.84446	-2.96358	-3.34228	-0.450842	3.69828	3.02476	0.158588	-0.604771	0.126284	-1.55915	-1.71994	-1.82861	0.843574	-2.07999	-0.252282	1.1863	-0.661319	-2.5076	-3.72357	1.70855	-2.09051	-1.48912	0.37204	0.15769	1.69354	0.094004	-0.049881	-4.46676	-0.439956	-4.65137	-0.003516	-0.17359	0.535396	1.83511	0.568406	0.77833	0.864417	-6.65601
ECK0543	-2.4574	-1.50586	0.683654	0.686352	0.307259	2.46827	0.352855	-2.136	0.252908	-0.355186	-0.664707	0.547905	-0.00482	0.347019	-3.77838	0.147496	0.687014	1.26327	-0.271117	0.444625	1.12514	0.047371	0.309567	1.75752	-1.36562	0.251034	1.20369	1.41283	0.83969	0.558724	1.74598	-0.923236	0.662798	0.237108	0.005682	-0.920662	1.13417	0.311196	-0.278402	0.922621
ECK0544	0.693621	-0.237357	3.8752	0.722272	-1.05829	0.078422	-1.24707	-2.11348	-0.657106	0.516089	1.17776	0.743325	0.130896	-0.56127	0.528893	-1.35966	1.48664	-1.55577	2.74972	0.908995	-1.16722	-1.31317	-0.223565	0.272538	1.07887	-0.428596	-0.048999	-1.13111	1.68769	2.68601	0.550586	1.98933	0.713488	1.54733	0.860173	0.524641	1.68764	1.02981	2.21649	-0.878236
ECK0545	0.382403	0.909699	0.708811	-0.029385	0.287027	-0.035487	-0.70887	-0.582685	-0.25273	0.276516	-0.481047	-0.803002	-0.031293	-0.764497	-1.0467	-0.439475	-0.50955	0.195028	1.23629	0.120504	1.55199	0.424886	-0.40137	-0.190613	-0.562469	2.40825	-0.471212	-0.437945	0.167605	-0.651753	-0.791247	1.68092	-0.435325	-0.054893	-0.964508	-0.710064	-0.748388	0.550456	0.088803	0.413227
ECK0546	-0.815771	-0.058593	1.22238	1.24531	-0.796186	1.49965	-0.191975	0.965993	0.206849	0.809207	0.494155	0.168972	0.292205	0.570111	-0.561635	-1.88016	0.087044	-0.167008	-0.118675	-0.096459	-0.416248	-1.85688	0.69643	-1.30245	-1.79279	-2.13298	1.96266	-0.996587	1.10558	-1.60378	-0.028987	1.00945	0.431664	0.277624	0.365125	-0.661725	0.220777	0.052215	-0.629479	1.52671
ECK0547	-1.2977	0.029595	1.05473	0.229912	-0.180626	0.874011	0.703105	-0.284971	1.87911	-0.860173	0.710267	-0.403682	-3.20498	-1.18349	-1.43418	1.58552	1.07958	-0.012236	-0.329852	-1.63488	0.22802	0.645217	0.560997	0.099519	0.19502	-0.104218	-1.11514	0.65297	0.074796	0.873188	1.64602	2.88306	-0.417527	-0.123539	-1.02526	0.378951	0.754987	1.19521	0.414451	-0.193152
ECK0548	-0.063158	1.07945	1.53228	-0.885934	-0.565422	-0.578957	0.41098	0.477842	-0.147881	-1.30844	-1.02488	0.933462	0.17864	2.18411	0.718803	1.45241	0.504187	0.292189	2.35472	0.515066	0.382916	0.30724	-0.918733	0.22689	1.11393	0.205791	0.305967	0.810847	0.491859	0.843318	-0.141961	-0.085425	-0.832077	0.887383	0.369353	-1.33116	1.90708	0.584488	-1.32505	-0.826523
ECK0549	-1.21448	0.857688	0.748709	1.17168	0.626064	0.671759	-0.558251	0.798979	1.32603	1.59163	-1.81617	-1.17553	-0.384878	0.060616	-0.676085	-0.767244	-0.307163	1.60824	-0.802734	-1.04811	-0.187618	-0.169828	1.04608	-2.324	-1.61812	0.355217	0.199858	0.244286	-0.398486	-1.60938	0.286877	-1.45755	-0.265869	-0.834743	0.2238	-0.591976	-1.27105	-0.512653	1.15994	2.68063
ECK0550	-0.17935	0.079772	0.011222	-0.498173	0.536247	-0.727509	0.615012	0.184998	-0.335299	-0.656512	1.97846	-0.370928	-2.27602	-0.016873	-0.104926	0.359982	0.63488	-0.28949	1.58042	0.668908	0.767211	-0.36593	0.544492	-0.441088	0.578007	0.381554	-0.153108	0.200426	0.520006	-0.073094	0.3599	0.981084	1.21336	1.37993	-0.948509	-0.815921	1.07054	0.713336	-0.371333	-0.67092
ECK0551	1.14114	-0.929047	1.58997	1.30303	1.1605	0.862922	-1.03112	-0.542715	0.353661	1.6599	0.879738	2.2033	1.08837	1.44335	-0.10081	-1.34483	-0.18093	-0.549931	0.698602	0.573326	1.68415	-0.127227	-0.64021	0.344867	-1.06445	-0.958925	1.07225	0.204447	-1.13679	0.613959	-0.750175	1.12345	-1.52345	0.230743	1.92635	0.248226	-0.478046	-0.928856	-0.607362	-0.493718
ECK0553	2.61119	2.62719	3.87481	1.87567	-0.175605	-0.412258	0.398599	-1.28626	-0.538549	-2.21579	-1.08496	0.929857	-0.77238	-0.204552	0.051779	0.893225	0.435489	-0.687739	2.51826	-0.249772	-3.53932	-0.344815	2.13276	-0.438305	-1.02541	-0.60931	-1.60853	-1.86688	-3.22189	0.80326	1.86308	-0.866578	-0.059636	0.253261	-0.267502	1.98309	0.680751	0.171429	5.26729	-1.31299
ECK0554	0.721609	-2.84127	0.554682	-1.06804	1.99264	0.526276	0.004569	1.70285	0.856656	1.97257	0.184172	1.52031	1.88637	1.30464	0.001827	1.58504	1.73819	0.692516	0.065339	0.850912	1.21836	0.967171	-2.83073	1.37653	-0.790261	-0.606947	0.374266	-1.3472	0.025029	-0.701743	1.04208	1.51673	-1.55108	0.241256	1.92001	-0.874144	1.49962	-0.281824	-0.432562	-0.821317
ECK0555	-0.089671	0.418552	2.57127	-2.48645	1.4282	-1.83855	-0.363565	0.330803	2.16023	2.84151	-1.60104	1.01114	0.616517	2.16251	0.799412	0.607089	0.641085	0.151065	1.44963	1.199	0.09983	0.354794	-0.541556	-0.259	-0.075138	-2.70887	0.23347	-1.8958	0.306534	0.430524	-1.07147	1.92977	0.087167	-0.356847	0.254809	1.74588	0.533268	0.296952	-0.047711	0.504026
ECK0556	-0.559278	-1.23997	1.98506	1.88196	-0.27119	-1.0028	-0.199306	-1.45797	0.96532	-0.367531	0.556136	-0.093403	0.080631	1.17892	0.439043	1.03692	-0.824017	-1.51349	2.99186	0.266939	0.742353	-1.44602	-0.620715	-2.01532	-1.08178	-0.667918	-0.735795	0.140416	0.973034	0.517205	2.16593	-0.266415	0.080883	-0.17965	-0.846675	-2.67944	0.320395	-1.46022	-0.491667	3.82812
ECK0557	-0.348437	-0.33633	1.16055	0.738655	-0.385317	0.614347	2.33695	1.35272	-1.23472	-0.734228	-1.25234	0.594454	-0.546827	2.03962	0.30553	-1.28244	0.519386	0.725645	1.11716	-0.059813	0.059019	-0.175474	-0.791493	2.64978	-0.32607	-1.19579	1.91582	1.36307	-0.283422	0.330649	-0.27334	0.914516	-1.42641	-0.274277	0.353522	-0.853199	0.432446	0.560966	-0.704562	-0.543664
ECK0558	-0.673957	0.33056	0.863858	1.08896	-1.18452	0.336827	-0.341247	0.392282	-0.207162	0.72518	1.14774	0.469813	0.017059	0.525439	0.426369	0.001143	0.20748	1.05752		-0.093613	0.305503	0.061247	1.08434	-0.379523	-0.493118	0.27794	-0.35987	-0.466933	1.37278	-0.442204	-0.410255	0.424848	0.220254	0.603182	0.121142	-0.99836	0.783395	-0.431174	-0.991118	1.01055
ECK0559	1.55102	1.1295	-0.447364	-0.973408	-1.73244	0.406151	0.625777	-0.447642	-0.539577	-2.03794	0.387553	-1.01467	-1.47571	-0.890776	0.809049	0.033664	1.50896	-1.60595	0.511147	-0.463807	-1.17917	-1.6154	0.677632	-1.14686	0.187243	-0.326337	-0.704488	0.25862	1.66657	-1.01965	0.721555	0	1.72415	1.4654	-0.594984	0.29989	0.787412	1.11332	-0.306396	-2.3966
ECK0560	0.236753	-1.22224	1.555	1.05806	0.027363	0.935767	-0.103261	-0.325026	-0.181102	-0.30838	-0.32401	0.322748	-0.190812	-0.511179	-0.167387	-1.32573	-1.31487	-0.369329	0.83035	-0.849893	1.02933	-0.220117	0.70677	-0.843421	-1.14307	0.480318	0.393643	0.011648	0.03923	-0.244594	-0.742666	0.70824	0.100768	0.361767	-0.325297	-0.968083	-0.83258	-0.088205	-0.051357	0.856149
ECK0561	1.64014	0.60203	2.83138	0.862419	0.913425	0.980073	0.300809	0.155339	1.75723	1.01826	0.386769	0.660896	1.70558	1.17649	-0.780711	-0.531662	1.1631	-0.436348	1.75028	-0.34764	-0.15321	0.322952	-0.318725	-0.727164	-0.125753	1.96643	0.440977	0.554391	-1.99292	0.201806	0.211165	2.76011	-1.53465	0.486499	0.144573	-0.278771	-0.410539	0.127098	0.627976	0.260879
ECK0562	2.21402	1.00795	0.652587	0.314481	2.26336	1.36906	2.181	2.28647	-0.31018	-0.055177	-1.08408	-0.16324	-1.24366	0.07583	0.807947	0.727455	2.27221	0.279328	1.22841	-2.7489	-0.377009	-1.13617	-1.94606	-0.004521	1.10799	-0.741821	-1.61944	3.04477	-3.00679	0.796077	0.989488	-0.604757	-3.18958	-3.69161	-1.46817	-1.55911	0.930606	-2.15826	-1.00871	0.853294
ECK0563	-1.20914	-0.193361	-0.721066	0.992741	-0.78308	0.725796	-0.442019	0.558385	0.173292	0.099822	0.321641	-0.872341	-0.311149	0.965713	0.595017	0.033439	0.470138	-0.212986	0.673796	-1.40011	1.40181	-0.772895	0.869471	0.600136	-1.67995	0.338479	1.24635	-0.634416	1.35449	-0.209149	2.00635	0.230129	-0.105923	0.90249	-0.041537	-0.486463	2.25712	-0.563523	-1.45181	2.60876
ECK0564	0.0568	-0.960721	0.862357	0.883604	-1.06064	-0.129222	0.139643	-1.22057	-0.188692	-0.748013	-0.524763	1.77803	-1.25408	2.1779	-1.75094	0.769313	0.319454	0.101021	0.072318	0.394189	0.275407	-0.808898	0.281345	-1.02425	0.403028	-0.961961	0.529781	0.526515	-0.694081	3.32771	0.352612	0.664577	1.19214	0.445226	-0.520848	1.03622	0.092524	0.740771	0.799866	0.938695
ECK0565	-0.56417	-0.758702	1.11303	-0.20712	-0.511895	0.328355	0.877276	0.191405	-0.555318	-0.959198	0.254182	0.344215	-0.243585	0.156277	-1.66404	-1.17376	0.307813	-0.652692	0.445711	0.431132	0.70259	-0.565369	0.599173	-0.953831	-0.637837	0.238229	0.868124	-0.897049	0.753893	-0.092518	0.445639	-0.136082	0.611536	1.81139	0.260491	-0.558955	0.692026	-0.239018	-0.982035	-0.696535
ECK0566	1.63712	0.525874	2.20169	1.36352	-0.448939	0.990384	1.14964	1.66162	-0.668717	0.66006	-0.69905	0.895973	-0.887914	0.231102	2.25452	-0.177632	1.29131	0.060996	1.20452	0.410862	-0.073016	0.51638	0.47125	0.767221	-0.047333	0.068748	-0.388402	0.891485	-0.002804	1.72949	-0.722598	1.54035	-0.288186	-1.31192	0.341932	-0.450607	0.563411	-2.37832	0.792821	-0.689325
ECK0567	0.727883	-0.778304	0.658487	-0.02824	-1.84066	0.455891	1.59282	-0.556546	-0.871276	-0.925179	-0.638142	-0.127288	-0.542278	1.13182	-0.295305	-0.347586	0.465703	0.691422	-0.682177	0.096468	0.014397	0.993639	-2.11734	-0.821757	1.23754	-0.328114	1.51624	0.597558	-1.60873	0.729395	-1.00612	0.402353	-0.07611	1.19439	-0.56387	-0.977624	0.161821	1.10341	0.139181	-0.566581
ECK0568	-0.900748	0.28942	-0.110247	-1.12121	-1.14865	-0.178341	-0.461616	0.094803	0.952734	0.844369	2.37378	-0.256659	-0.586454	-1.53551	-1.75115	1.89887	0.42364	0.731407	0.893995	0.707158	2.90715	-0.070435	1.01483	-0.151393	0.929945	0.03237	-0.2364	0.67062	-1.29578	-1.04184	0.109533	1.67592	-0.386201	-0.068586	-0.62618	-0.707349	0.54468	0.372133	0	-0.242199
ECK0569	-0.92839	0.64717	2.00382	1.74034	-0.086609	1.01435	-1.00401	-0.423933	0.45629	0.937104	-0.283317	0.368309	-0.485865	-0.673538	0.218145	0.438808	-2.04358	0.381195	2.02272	-0.327289	0.601762	-0.300964	-1.10331	0.211588	-0.264385	0.240216	0.045849	-0.529101	-1.36196	0.476956	-0.124149	0.844667	0.286694	-0.208487	0.280125	0.597761	-0.097564	1.55724	-1.29671	1.2654
ECK0570	-0.623875	0.365284	-0.505538	-0.049843	-0.194859	0.586727	-0.604645	-0.054673	0.22685	-1.72913	-0.382394	-2.25796	-1.09557	-0.700146	1.20887	-1.00584	1.3733	-0.975194	3.21279	-1.06972	-1.11816	0.739573	1.62205	-0.568564	0.103192	-0.834684	-1.76114	-0.944488	1.43224	-0.217884	-0.475547	1.23068	-0.547157	-1.35481	-0.808698	-0.655844	1.1495	-1.07596	1.15701	-0.24349
ECK0571	-0.565634	-0.259187	3.52075	0.577153	0.409799	-0.57415	0.012258	-2.48084	1.54489	0.015358	2.08438	2.71153	-1.64975	-0.240017	-0.266731	0.854736	0.820664	-1.25111	0.645738	0.50058	1.17078	-2.00007	-0.338155	-1.33555	0.672835	1.04525	1.82371	0.390346	0.461446	3.00619	1.93561	1.31188	-1.46664	0.279088	0.220834	1.1324	0.894514	-0.630544	-0.555402	0.270458
ECK0572	1.20287	0.87992	2.39895	-0.162185	0.028592	-0.710976	0.035685	0.457327	1.6183	0.538437	-0.497578	1.59127	0.608369	-0.269329	-0.395065	1.40269	1.24923	-0.356049	1.12435	-0.890253	-1.02016	-0.721862	0.093152	-0.10415	0.883156	-1.79845	-2.43757	0.527686	-0.433791	2.33962	0.257127	1.55134	0.223487	-0.300689	-0.714864	-0.057911	1.10337	0.156007	0.283101	-1.30858
ECK0573	-0.130402	0.627448	1.70421	0.774217	-0.227229	-0.148671	0.482005	-0.463498	-1.08637	-0.509856	0.035816	2.11018	-0.422291	0.400086	0.739184	0.203748	-0.5802	-1.39987	3.48564	-0.087749	3.08812	-2.2704	-0.941948	0.105316	-1.40455	-0.116547	0.295688	-0.263205	1.23303	0.004654	-0.039313	2.68166	0.736802	-0.521337	-0.213177	-2.75626	0.55749	1.8932	-0.573308	-0.279521
ECK0574	1.42329	0.111489	2.36466	0.502591	-0.669756	0.907499	1.05069	0.978947	-1.4121	-1.68453	-1.01505	0.265031	-0.144157	0.934407	-0.046899	0.523032	0.145904	1.18808	1.03287	-0.606629	0.909624	0.225322	-0.756275	1.01292	0.617287	-0.132408	-1.05791	-0.910449	0.613113	-0.657265	0.053951	0.33853	-0.7707	0.444377	-1.24928	-0.674593	0.584407	-1.39714	0.725839	-0.910218
ECK0576	-0.347065	-0.607676	3.49848	1.99639	0.751917	-0.269416	0.789655	-0.815634	0.524276	1.49648	1.90178	2.06201	-0.511972	2.41089	0.131613	0.020213	0.03514	0.300355	2.33969	-0.926393	1.44824	-1.23496	-1.16724	1.88198	-0.969515	0.150412	1.58203	-1.15168	1.25321	0.907104	-0.069898	2.84657	0.619468	-0.183128	0.073995	-1.15329	-0.119661	1.31027	-1.18419	-0.282265
ECK0577	-3.13783	1.42887	1.15456	-3.3641	-2.00211	-1.25391	3.18753	0.214198	-2.06622	0.656503	2.16885	2.48117	-1.07523	-2.51338	1.39036	1.35191	-0.968785	0.720596	-1.85209	1.31243	0.657755	0.270797	1.35912	1.28317	1.10881	-6.2517	-0.382155	-1.13789	0.900494	1.46156	0.263237	1.12197	1.68908	0.862372	2.27915	0.403602	1.7994	0.509696	-2.62421	0.216902
ECK0578	-0.960077	0.066675	2.31061	0.301457	-0.497856	0.383771	-1.35818	0.063095	0.152298	0.229705	0.377107	0.74864	0.237506	-0.074746	-0.132856	0.671241	-0.718352	0.702608	1.04321	0.946681	0.346073	0.862107	0.834564	1.09919	0.30773	-2.0408	0.48363	-1.92081	1.24984	2.0169	-0.123627	1.3141	0.084877	0.484792	1.10696	0.454536	0.74625	-1.17376	-1.39841	-0.274376
ECK0579	0.226333	0.365581	0.330399	0.302118	-1.05913	-0.256583	1.47563	-1.56308	-1.33728	-0.462571	0.96055	0.431197	-0.538079	-0.737925	-1.64062	-0.836908	2.27333	0.214443	1.24169	0.427561	1.14495	-0.350052	0.131987	-0.879033	1.42592	-0.1809	-0.884379	-0.661085	0.997829	1.44489	0.726597	0.125	0.971257	1.53076	-0.491508	-0.772786	2.28734	-0.364596	0.784774	-0.037399
ECK0580	2.25459	0.651518	0.200923	-1.14069	-0.090521	-0.708932	0.443321	-0.734626	-0.381044	0.486276	1.34036	0	0.99605	-0.855619	1.11469	-2.23622	1.44445	0.232485	0.783517	1.46702	0.126235	-1.00052	-0.74129	-4.45709	0.527135	-3.21656	-0.109158	0.497375	-0.719292	1.49389	0.170275	0.52008	-1.06585	-0.107954	-0.260509	-2.52719	0.955054	-0.961008	1.62582	-0.035183
ECK0581	-1.7032	-6.93659	0.96811	-3.4195	-3.06377	-0.776123	2.27885	-1.58184	-1.16141	0.474193	1.64975	2.08037	-1.62918	-2.52006	-0.976377	0.017808	0.003157	0.221807	1.70048	0.827944	1.19857	0.130501	1.21124	1.02662	0.712113	-4.07419	0.336862	-1.13592	1.41234	0.871948	0.768217	0.792912	1.14002	0.246368	0.43245	-0.080322	1.33907	-0.263798	-2.19877	-1.25425
ECK0582	0.89982	0.325114	0.626308	-1.16889	0.624272	-1.09882	-0.936493	0.768041	0.82635	0.040318	2.53406	0.779036	1.94025	-0.027927	-3.99585	-2.13687	-1.13353	1.25604	1.00626	1.10288	0.238203	-0.419879	1.08967	1.83036	-0.378523	-2.78037	1.80854	0.170213	-0.143	0.138995	-0.677497	0.463083	1.3871	0.453235	0.565121	-4.20205	-0.001028	0.726846	-4.28047	-1.56674
ECK0583	0.075828	-4.08026	0.993386	-3.88457	-1.74112	-2.02527	-4.71427	-2.68763	-1.99892	-0.920013	1.2096	-0.404325	-1.98199	-2.5897	-0.830159	0.252222	0.585982	0.151625	0.60317	0.788509	1.58855	0.992665	-0.224428	1.12664	0.907566	0.031748	1.25373	-0.160241	1.52938	0.987853	0.180158	0.718174	1.70179	1.03556	0.283068	1.1711	0.522516	0.089194	-3.01809	-1.18292
ECK0584	-1.12431	3.15505	1.7877	0.425234	0.177214	0.389502	0.017237	0.346345	2.06367	0.397866	0.709856	1.70017	0.443818	2.27521	0.462558	1.43112	-0.51465	-1.80593	1.18445	3.01935	-1.21353	-0.054539	2.72633	0.176843	1.01416	0.142863	1.90092	-0.862587	-0.524122	1.02597	0.793491	1.22051	-0.405774	-0.119231	1.87488	-0.759089	-0.287294	-0.816467	-0.117591	-0.814236
ECK0585	-0.392275	2.34033	1.02693	-3.87199	-2.40318	-2.51307	1.20128	-2.43793	-1.92484	-0.803948	1.4121	1.98103	-1.4369	-0.014314	1.04064	1.52723	1.48427	-0.763126	1.00981	0.823094	1.32053	0.263853	-0.203622	1.21464	0.450252	0.325386	0.961034	0.761102	1.76426	1.05308	0.819147	0.318702	1.84311	0.841633	-0.121026	0.698816	0.72486	-0.746804	-1.19245	-1.8909
ECK0586	-0.067891	1.51724	1.2141	-1.00982	-0.707714	0.454524	0.833405	0.094567	0.420334	0.901846	1.32059	2.42039	0.33186	1.37714	0.275572	-0.314227	-0.206692	-1.13336	2.57038	0.063277	0.957845	-0.379659	0.882704	0.215809	-0.323092	1.89402	-0.641161	-0.988269	0.830803	0.475756	0.375005	0.385599	0.93383	0.363962	-0.170963	1.58993	0.956247	0.948675	-0.012831	0.024931
ECK0587	-0.73093	0.614872	-1.15488	0.555878	-2.55646	2.10369	-0.944575	0.644287	-1.20007	-0.694097	1.01105	-1.40596	-1.76342	-0.708035	-4.58142	0.509115	0.387085	0	1.96102	-1.62789	-0.15988	1.93324	0.463486	1.36625	0.902614	2.13372	0.337212	-0.285934	0.192428	-1.16843	0.760072	0.191208	-0.269487	-0.247128	-1.16674	0.852428	0.9416	-0.202178	-0.328856	-1.20898
ECK0588	-2.24964	-1.31769	1.89898	-0.267647	-0.560315	0.59632	-0.122111	0.380606	0.399718	1.19714	2.69717	0.815348	0.450039	-0.186423	-1.67644	-1.59471	1.20345	-0.780739	1.71649	1.3149	0.114199	-0.657218	1.13654	-0.449649	-0.636665	0.481049	-0.470623	-0.854492	3.31479	0.757326	1.49811	0.441915	-0.037466	1.15703	1.63784	-0.431611	2.5646	-0.43009	-2.42572	-0.216249
ECK0589	-0.34535	0.924195	2.42263	-0.114797	-0.961466	0.252522	-0.506	0.32595	-0.14052	1.01053	0.685392	1.66914	1.62666	0.129552	-0.366113	0.8108	0.98368	-0.159542	2.99863	0.805793	-0.432169	1.05498	0.185828	2.31673	-0.160349	0.881592	0.444587	0.18901	-1.10599	2.31786	0.001732	-0.265964	-0.030253	-0.963225	2.27862	-1.23101	0.013965	0.57234	-2.71455	0.142481
ECK0590	1.3187	-0.634847	2.12418	0.482129	2.08353	-0.297422	-1.32079	0.153937	0.800253	1.17881	0.434163	0.52957	1.4172	1.08758	-0.405763	0.112303	-0.809703	-0.160276	1.87146	-1.65165	0.788882	0.23845	-0.771905	0.006764	-1.1239	-0.288784	-0.466429	-1.17511	0.110105	0.999715	0.388593	2.13529	0.445373	0.626319	0.819942	-0.790187	-0.406548	-0.030241	-1.31915	-0.267972
ECK0591	-2.48021	-1.33551	0.778321	1.0179	-0.074473	-1.41037	-0.222058	0.12783	0.507165	0.585544	-0.280932	-0.396104	0.53547	1.15497	0.958332	0.719942	-0.438983	-0.768531	1.27321	-0.065508	-0.183832	0.346142	-0.733916	0.269841	-0.469428	-0.664381	0.492391	-0.614524	0.335008	-1.49391	-0.906602	-1.04055	0.669515	0.062588	0.516308	-0.147362	-1.00176	-0.866119	0.285177	0.617537
ECK0592	-0.023026	0.615932	1.32126	0.025473	0.9456	0.716754	-0.516788	0.287547	0.766869	0.054445	-0.77299	0.969616	-0.200285	0.35948	0.204526	1.12327	-0.354158	0.903506	1.74617	0.500416	1.5048	1.40447	0.196786	-0.208777	-1.50183	0.005682	1.38428	0.553718	-0.377622	0.182366	0.709844	2.61734	0.903488	-0.36282	-0.371592	-1.60122	-1.09991	0.100695	-1.14539	0.616436
ECK0593	0.695924	-0.960841	1.78987	1.03827	-1.01086	-0.115088	-0.792497	-0.587903	-1.94085	-0.378016	0.140873	1.79568	-0.169965	0.754949	0.184214	0.005526	1.23753	0.828716	1.60128	2.40457	-1.0433	1.11271	1.57245	-1.48423	1.18966	-1.28247	2.10429	0.481794	-1.42768	3.53492	0.918109	1.86294	1.1459	0.438386	0.663981	1.53863	1.84828	0.102242	-0.380953	-1.52974
ECK0594	2.26189	-0.19076	0.793184	0.976702	1.88519	1.02149	1.03108	1.63513	-3.66192	-1.09777	-0.445373	1.41345	-0.824116	1.11602	0.711789	-0.340696	2.38134	-0.710982	1.08577	-0.445346	-0.325738	-1.16221	-7.22337	0.104289	0.521329	-0.364606	-1.56899	-0.894465	-1.73192	0.277333	0.741992	0.883724	-1.06366	-0.517652	-0.94938	-1.55217	0.998118	-1.04557	2.28335	-1.4447
ECK0595	-0.093584	0.268714	0.83649	0.066304	-0.911628	0.405237	0.652596	-2.1122	-0.197487	-0.163608	-0.206096	0.508007	0.092682	0.310452	-0.701888	0.397134	-1.41595	-0.330409	0.784894	-0.031408	1.32373	0.068082	0.143452	-1.15255	-0.292737	-0.41404	0.511994	-0.965897	0.810119	-0.415794	-0.575541	1.68322	0.672926	0.634728	-1.34858	-0.811313	-0.784604	-0.417754	0.131233	1.17462
ECK0596	0.482929	0.930591	-0.342233	0.570223	0.02428	0.508097	0.613419	-0.259175	-0.952249	-1.07806	-0.75807	-1.63813	-0.58988	0.091094	-0.236123	-1.40774	-0.826567	1.04675	0.254864	-0.547104	-0.201943	1.2168	-1.2498	2.18863	0.1951	-1.2818	-1.31105	-0.482011	-0.476101	-0.005873	-1.98683	-0.803176	-0.986601	0.917216	-0.064581	0.173058	-1.7316	-0.550988	0.38711	-0.00301
ECK0597	0.743652	0.340645	2.39594	-0.29779	-1.48085	-0.645343	-0.250628	-1.41898	-1.03417	1.46357	0.394841	0.895714	1.14036	-0.392704	0.064651	0.395517	0.552939	0.393899	2.37691	0.034042	1.00861	-0.016883	0.360032	-0.298601	-0.152447	0.090273	-0.226834	-0.874138	-0.341381	0.834658	-0.260359	1.80846	-0.865701	0.049679	0.045076	-0.831155	0.495564	-0.992846	-0.087518	0.117948
ECK0598	-0.551681	0.255223	-0.2749	-0.021709	-0.573866	0.191034	-0.246725	-0.045899	-0.404877	-0.770319	-0.314439	-0.373491	-0.633216	-0.527709	-0.371468	0.617745	0.636058	-0.750455	2.10187	-0.969131	-0.249107	-0.768201	-0.871933	-1.17196	0.354817	-0.425219	-0.983735	-0.067651	0.075764	0.181032	1.15513	0.578151	-0.8332	0.433974	-0.166761	-0.535041	0.983873	-0.428316	0.124925	0.914192
ECK0599	1.54435	-0.925188	-1.58493	-0.624178	0.514682	-0.524128	-0.566364	1.08334	-2.38856	-1.46172	-2.51397	-1.42142	-2.40475	-1.97602	0.195131	0.413376	-1.73067	-0.782568	-0.513394	-2.31815	-2.13821	0.558321	-0.816266	0.712008	-0.651755	-1.40509	2.30566	1.16178	-2.09753	-0.706162	-2.22949	0.471098	-2.68309	-1.22928	-1.12865		-1.25135	-1.39317	1.64693	0.972783
ECK0600	0.309742	0.655309	1.091	0.088982	-0.030552	-0.252368	0.994665	0.338675	0.365444	-0.66102	0.774819	-0.239523	0.289334	0.356298	1.01978	0.352886	0.831213	-0.364587	1.1897	0.067615	0.962703	-0.830484	0.418008	1.13582	0.770347	0.504219	-0.327618	0.218668	1.34347	0.406184	1.05258	1.09069	1.85615	0.591991	-0.671184	1.65519	-0.417459	0.039013	0.392964	-0.344456
ECK0601	0.424778	-0.167045	-0.38709	0.435542	-0.155411	-0.365339	-1.50977	-1.55416	-0.397424	-0.693703	-0.114092	0.124034	0.057022	-1.13073	0.412234	1.28508	-1.12468	-0.652005	0.253005	-0.24407	-0.604869	-0.40571	-2.27531	-1.51767	0.590871	0.226733	-0.326722	0.332579	-0.910642	0.287187	-1.4451	0.676834	-0.965735	0.164974	-0.399446	-0.524588	-1.35238	1.03979	0.573334	0.162205
ECK0602	0.12476	-1.28876	1.98156	1.37091	0.502438	-0.081054	3.18966	-5.16394	-1.45262	-0.784281	0.120241	1.87301	-0.051115	2.54471	0.165183	2.27278	0.628842	-2.37047	2.31169	-1.85569	-0.386232	-0.985917	-1.97904	0.817631	-0.029007	0.330621	-1.23383	1.37168	1.109	-0.632419	-0.222893	2.04803	-0.392912	0.249545	0.338977	-0.744999	-0.440441	1.68033	0.43723	0.72456
ECK0603	0.097382	-0.558243	1.01013	0.070268	-1.05972	0.515477	0.314401	0.282144	0.544537	1.42338	0.403632	-0.47022	0.319055	2.08342	-0.033559	2.01853	1.20871	-0.518417	2.66759	0.269034	-0.552916	-0.160789	1.03713	0.460122	-0.647989	-0.585289	0.522097	-0.230267	0.863103	-0.918593	2.04906	1.55126	0.082421	-0.748448	1.66218	-0.795229	1.62151	-0.003705	-1.37786	-1.11565
ECK0604	-0.110836	-1.0706	1.14744	0.411843	-0.604372	0.35284	0.497061	-0.330455	-0.824619	0.462775	-0.034497	1.14816	0.416855	-1.71729	-1.53805	-0.099417	1.6627	-0.682916	0.469584	1.24981	0.154476	-0.95287	-0.646156	0.954355	0.329402	-1.53607	0.12551	0.661951	0.975298	0.935023	1.28811	1.55996	0.511645	1.26583	0.596312	-1.2783	1.16323	-0.900384	-0.214595	-0.988057
ECK0605	-0.145941	0.338247	1.97713	-0.278418	-0.638414	-0.270388	0.371608	-1.7436	-0.616959	-0.862102	0.066976	1.05081	0.055042	-0.219646	-0.782273	0.31317	0.548004	0.373965	1.87625	0.223941	0.608645	-0.197688	0.344291	0.480584	0.789183	0.466091	-0.530277	0.265768	-0.130031	0.295311	-0.366772	0.348857	0.711943	1.08258	-1.07366	0.56143	0.843868	1.2917	-0.3336	-0.191111
ECK0606	0.441304	-0.370636	0.366657	0.298553	0.290366	-0.02516	0.392207	0.36157	0.06965	0.622957	0.215421	0.631832	-0.672217	0.364807	-0.470278	-1.41027	0.434724	-0.879684	0.38841	1.41239	-0.162592	-1.02447	1.04941	-0.568075	-0.739225	-1.17344	-0.142327	0.364103	0.428981	-0.718521	-0.88491	0.353193	-0.90041	-0.023963	0.3343	-0.697888	0	-1.1313	-0.105214	1.35495
ECK0607	0.539313	0.590543	1.83597	-0.36459	0.300838	-0.498878	-0.30392	0.456856	-0.136189	0.693137	2.80403	0.898116	-0.24802	-1.38224	-0.183336	1.00824	-0.624659	-1.18792	2.29061	1.00527	1.90117	-1.57043	1.93087	-0.699048	-0.108218	1.07282	1.50044	-0.194321	0.499256	1.05689	0.211687	2.30283	0.143127	1.87908	0.688548	-0.919447	1.47403	1.09907	-1.05651	-0.232349
ECK0608	0.285864	-0.52883	1.31934	0.000533	0.217909	0.570218	-1.22104	-1.10885	-2.70609	-0.551299	0.020233	-1.14909	-0.885674	-1.11918	0.599877	-0.338171	1.11224	-1.62471	0.531418	-1.98741	0.756809	-0.825352	-0.227595	0.103604	-0.97137	-0.730167	-1.44159	1.20305	0.438098	1.06962	0.834335	1.95466	-1.34112	0.573062	-0.226218	-0.65032	0.798807	-0.287651	0.495059	-0.135236
ECK0609	0.726981	-1.89959	2.32607	1.19621	0.673083	1.15859	-0.076697	0.27363	-0.081515	1.97792	0.290141	0.443962	1.4833	2.55813	-1.34086	-0.545889	0.207376	-0.143238	0.412517	2.51536	0.52649	-0.803021	-0.014814	-0.473474	-1.20226	1.04103	1.30907	1.3179	-0.408033	0.440992	0.163958	0.885455	0.124779	1.18533	1.67106	-1.07167	0.300397	0.957576	-0.56985	0.329864
ECK0610	1.25823	0.044009	1.33706	1.13412	1.07727	1.03217	1.60024	1.14701	0.166824	1.77336	0.737709	0.089263	-0.296725	-0.497408	-0.2432	-1.60773	-0.175016	0.38105	-0.328209	0.845882	2.16828	-0.603575	-0.554868	-1.02353	0.117588	0.904737	1.51285	-0.334916	-0.685488	-0.129271	-0.001239	2.8986	-1.10108	0.273193	0.302295	-1.11354	0.345646	-0.680474	0.778677	0.02331
ECK0611	0.071588	-0.503186	2.24229	0.781021	-0.918195	-1.26614	-0.421906	0.215849	-0.53571	0.178752	0.369148	0.90619	0.095524	1.67439	-0.085645	0.274643	-1.1276	-0.543646	1.15719	0.520733	1.39365	-0.49072	-0.388305	-0.11354	-0.309232	1.34212	-1.23552	0.482213	-0.461031	1.48853	-0.521759	1.40203	0.035011	-0.077569	0.127281	-3.68459	0.938284	1.40494	-3.00154	0.080545
ECK0612	1.26296	0.434431	1.14739	2.25756	0.065938	1.43465	1.94321	0.025005	-1.41192	-0.517959	-0.848913	-0.759606	-0.99404	0.653743	0.02306	0.531138	1.17661	1.36587	0.848699	-1.35463	0.804478	0.545503	-0.330114	0.696437	-1.28895	-0.405966	0.125027	-0.12463	-0.635224	0.505354	-0.10424	1.09967	-0.226767	0.811077	-0.728933	-0.568969	-0.102778	1.44051	-0.052517	0.951825
ECK0613	-5.64707	-0.429185	1.08803	1.72696	-0.36525	1.24849	1.03645	-3.60902	0.811003	0.960788	0.296994	1.3478	1.32135	0.633141	-0.998801	-1.37285	-0.1714	0.209527	0.964264	0.724133	1.33913	-0.920288	0.019962	1.30911	-0.073808	0.74485	0.977644	-0.551691	-0.385336	0.20181	-0.099087	-0.241608	-0.578047	0.952932	-0.572852	-0.106417	-0.801409	1.56403	0.308313	1.21264
ECK0614	-2.28771	3.32532	0.034672	1.07802	0.850983	-3.15838	0.114798	-0.262077	0.188806	0.889134	1.1291	-0.174539	0.633442	0.098089	4.05121	-2.1733	1.89105	2.09756	3.21379	1.13547	0.899253	3.02352	0.808395	-0.594888	1.49869	-1.25902	0.007103	-0.971771	1.40423	0.84244	0.488927	-2.48794	0.67749	-0.137637	2.55087	1.82504	-0.270777	-0.176266	1.05683	-0.586434
ECK0615	1.12701	1.13152	1.73172	-0.028782	-0.640054	0.301821	0	-0.330781	-1.7582	-0.085813	-1.46866	-1.08021	-2.01585	2.16985	-0.449757	1.51975	0.440414	0.813561	1.5278	-0.343072	-0.664312	0.688781	0.85699	-0.238116	0.694914	0.181564	0.41857	1.13858	-2.335	0.61131	0.521396	-0.400166	-0.883813	-1.46181	-0.499697	-0.842538	-0.641081	-1.12185	-0.313802	1.01946
ECK0616	0.056794	-0.200011	-0.989676	-1.05027	-1.2518	0.039901	1.91402	-1.19667	0.510452	-2.24789	-2.3716	-0.371945	-0.152721	0.326854	-6.20565	1.22996	-1.76291	-0.214239	-1.61344	-1.90738	-0.079634	-1.42522	-0.812829	-0.75248	-0.514311	1.81902	-3.37652	2.66309	1.59269	-1.59291	-2.18036	0.195747	-1.0202	-0.776993	-0.921102	1.34992	-0.205374	-1.52186	1.0655	-1.08515
ECK0617	-1.4584	-0.346981	1.46786	-0.170251	-1.17552	0.838708	-1.11327	0.214925	0.711978	0.228771	0.404051	-0.974858	-1.57526	-0.266421	-0.471779	-0.696241	-0.515012	-0.331882	-0.348817	0.173479	-0.940343	-0.182687	1.03359	-0.047618	-0.456759	-0.723773	0.843	-0.872502	2.24275	-0.721616	0.879749	1.00475	1.22475	1.03074	-0.497884	-0.94305	1.46769	-1.38234	-1.65607	1.00162
ECK0618	1.25688		1.92828	-1.15756	0.592392	0.540522	-0.096507	0.324458	-0.411669	0.619166	1.02629	0.727893	1.30127	0.458259	-0.445768	-1.30047	-0.653352	-1.13504	3.75407	-0.571644	1.10353	0.534307	0.779664	-0.383663	-1.46933	-2.24528	-2.10106	1.24112	1.29165	0.488159	1.17022	0.179445	-0.479627	0.283488	-2.03894	-0.922373	0.603025	3.45499	0.304398	0.442346
ECK0619	-0.071731	-0.305814	0.894276	0.430212	-0.702235	0.392039	-0.809916	-0.273273	0.085427	-0.064843	0.811821	0.459982	0.036952	0.209091	-0.612616	-1.48031	0.045056	-0.759538	0.583159	0.635698	0.027483	-0.376478	1.21257	0.503354	-0.7048	-0.352005	-1.06177	-1.64396	1.10196	0.219425	0.049767	0.092741	0.902032	0.038649	-0.288217	-0.408589	0.634231	-0.14348	-0.908587	0.60133
ECK0620	-0.766839	-0.701702	1.90826	0.008082	-0.649841	0.750863	-0.275349	-1.79899	1.61469	0.780487	4.19773	2.44681	2.11235	1.95481	0.384799	-0.176862	0.49766	-0.529536	3.58575	1.62358	2.04977	-0.673088	1.86332	1.58676	-0.366602	1.35238	2.3137	1.06396	0.059672	0.612174	1.38896	2.30878	1.64322	1.46824	2.72072	-0.057809	0.983306	-1.10023	-3.26794	0.587619
ECK0621	-1.34678		-0.6107	0.401815	0.81372	0.712972	3.95366		1.15564	-2.10606	1.6913	3.87658	1.21522	1.47433	2.31607	1.5594	1.6821	-5.25437	1.24278	-2.2359	-5.86827	-4.21206	-0.907058	-5.52597	-1.11685	3.01973	-1.461	-0.658208	2.38025	-0.682092	1.29805	0.39025	2.37761	0.28843	1.77355	-4.10116	1.85181	1.95545	-0.670542	-1.14009
ECK0622	1.18677	-0.132285	3.04103	-0.846199	0.763052	-0.041242	-1.19595	-1.23165	1.38829	-0.81647	0.666691	0.635436	1.82587	0.634254	0.374728	0.393124	0.387183	-0.980714	3.59763	-0.817451	-0.166808	-1.37943	1.31962	-0.828063	-0.098698	0.316932	-0.861955	-0.052038	-0.190727	1.8521	-0.091805	2.01153	-0.963656	1.49615	-1.59437	0.326334	0.3114	0.281085	0.068065	0.394915
ECK0623	-2.52052	0.68624	2.16181	-1.78843	-0.338905	-4.23219	-2.99278	-1.11846	-1.23113	1.41128	2.09782	2.81303	3.2624	0.725593	1.93791	0.70215	-0.073484	-1.25669	1.61968	3.58267	2.27521	-2.11588	0.008736	-1.07868	0.296383	0.429895	2.94813	4.44048	0.608189	1.55055	-1.60927	-4.20081	2.40887	2.48621	3.06571	-1.21762	1.08051	2.70325	-1.41001	-0.616589
ECK0624	1.53453	-3.06968	1.1508	1.2113	-0.59318	2.89075	-0.098044	0.987685	-0.469526	0.275999	2.1601	0.999504	-2.38389	1.67274	-0.244914	-0.789902	-0.678187	-0.326966	1.50455	0.424428	1.63171	-1.51628	1.33522	1.10823	-3.38284	-2.36245	0.853214	-1.73718	-2.65129	0.375611	1.02871	-0.344966	0.588788	1.35067	-0.402428	-4.4052	-1.37923	-2.57429	-2.68157	-10.2047
ECK0625	-3.83073	-5.58353	0.454795	-0.226297	-0.837093	-3.2436	-4.07512	-6.79196	-6.53853	-1.02141	0.972387	-0.1074	0.280557	0.470201	-0.476107	0.94227	1.05754	-0.513054	0.496671	-1.19699	0.966576	-1.40725	0.518833	-0.004873	-0.308659	-0.63623	-0.392742	0.582733	1.32588	0.307753	-0.031636	0.171505	1.55505	0.971391	-0.727165	-0.498746	0.863618	-1.89256	0.345771	3.99055
ECK0626	-0.112712	0.555539	0.718643	-0.72788	-1.34536	-0.594559	1.62336	-3.78834	-0.264676	-0.589233	0.402238	0.545965	-0.801708	-0.626939	0.085578	1.24909	-0.226249	-1.28114	2.70939	-1.49478	-0.958862	-0.28553	-0.192225	-2.08531	0.305196	1.13236	-1.03298	-0.826745	-0.221048	1.35524	0.227909	1.6162	-0.152856	0.475138	-1.79009	0.040604	0.422752	0.09189	1.40851	-2.09201
ECK0630	-2.10164	-2.46382	5.17245	0.541568	-0.917056	-0.463617	-0.925597	-2.01034	0.751143	1.74303	2.47427	2.73364	3.08654	3.10723	0.759334	0.180939	-0.383183	-0.589075	4.09843	1.87156	1.40731	-0.275687	-0.364266	0.515937	1.20351	-0.428621	2.92198	-2.0882	0.167298	2.78521	-0.959964	4.21378	0.836174	1.78278	2.55689	-2.94182	-0.021488	1.56794	0.220353	0.404325
ECK0631	-1.20758	0.760452	-0.125649	-1.87466	0.155965	-1.01409	0.370771	-0.325278	-0.146666	-1.01045	-0.775001	0.21719	-0.183435	-0.543327	-0.388796	-1.6429	-0.775554	0.972096	0.2079	-0.434362	1.1197	1.14874	0.621881	0.77592	0.438247	-0.442672	-0.107818	-0.486124	0.334691	0.918862	-1.16996	0.499223	-0.614824	-0.119973	-0.950653	1.98328	-0.264408	0.649267	-0.467397	-0.11029
ECK0633	1.67372	-0.599892	-1.70385	0.202097	0.801585	0.570227	0.573455	-0.829031	-1.23795	-1.45522	-1.8886	-1.33992	-0.488887	-0.849154	-0.90951	1.19556	0.767599	0.012823	-0.89033	-1.22768	-0.354742	-0.048396	-0.723785	0.639067	0.195152	0.699267	-0.98608	-0.417116	-2.07782	0.094093	-1.45126	0.874916	-1.50409	-0.668131	-0.453191	0.083136	0.044051	-0.549484	0.280823	0.919665
ECK0636	1.09949	0.473964	-0.562527	-0.027144	0.779795	-0.960678	-1.59723	1.65932	0.241185	0.560826	0.850973	-0.604678	0.625111	-0.570332	0.859564	-0.096412	-0.489849	1.57725	-0.667912	-0.758827	-0.624734	0.164262	0.091511	0.088784	0.560719	-0.222373	-0.393878	-0.569286	-0.964959	0.77857	0.011334	0.871029	-1.25977	-1.84873	0.697949	0.968603	-2.3535	-1.26504	-0.05864	0.284602
ECK0637	1.14168	-0.909003	2.18717	-0.614631	0.866093	-1.29254	0.529992	-1.54497	1.00488	-0.497813	1.15008	1.3172	-2.03923	0.776975	-1.01266	-0.092935	1.60297	-0.210374	2.59105	-0.99104	-0.519753	-1.41397	-1.05844	1.10781	-0.685547	-0.40307	-0.157345	-0.176857	0.198665	0.435101	0.67994	1.7567	-0.324833	-0.51006	-1.56557	0.054668	1.27872	1.36085	-0.136178	0.356868
ECK0638	-0.936954	-0.823422	1.83799	1.28814	1.24715	1.3222	1.0374	0.595482	-0.519939	0.706709	0.069202	0.219776	-0.190418	0.495947	0.260269	-0.406803	1.21335	0.423389	1.11924	0.187562	-1.43861	0.083503	-1.33292	1.27364	1.60343	-0.097399	-0.038808	0.606303	1.00927	1.93652	0.233144	0.641436	-0.462797	0.563471	1.19389	-0.81682	0.117402	2.15767	0.566007	-0.529021
ECK0640	-1.81312	-0.618686	1.81396	0.257639	0.395346	-0.282084	0.149147	-0.770417	0.549528	-0.155926	0.129839	0.645875	-0.32206	0.879599	0.78162	1.70874	0.511075	-1.86679	0.19901	0.461491	1.27228	0.622698	-0.929714	0.880314	0.31175	-0.78823	0.25409	-0.825795	0.648859	0.500846	-0.061562	1.4852	-0.980548	0.726155	0.935804	2.21213	0.894624	-0.169338	-0.742738	0.117938
ECK0641	-0.314585	-1.46397	0.988695	0.425784	-0.146094	0.063826	-0.683196	-0.783675	-0.151998	1.4263	-0.941204	0.890633	0.903024	2.97699	-0.277674	0.494415	-0.093417	-1.02419	1.28175	1.68951	1.33215	-1.38257	-0.824841	-0.271259	0.499325	0.387145	2.22807	-0.162813	-1.09638	-0.104934	-1.30002	0.320318	-0.035714	-0.20067	0.083477	-0.417881	-1.16076	1.21415	-1.30356	1.37964
ECK0642	0.348129	0.238209	0.546348	1.1973	0.750984	0.529554	0.547277	0.802184	-0.014636	-0.320262	-0.754351	0.047535	0.641677	1.00926	-0.290139	0.998197	1.00511	0.313875	1.2556	-0.437943	0.50569	0.486004	0.77873	0.460638	1.30423	-0.019437	-0.140448	0.773045	0.14779	0.894236	0.297181	0.207058	0.561801	-1.21334	0.726916	1.04058	0.519225	-0.088436	1.6989	-0.13798
ECK0643	0.742463	1.92022	0.392187	-1.96548	-0.205282	-0.847323	-0.458223	-0.884914	0.046731	-1.21289	-0.465935	-0.633661	-1.59118	-0.34634	0.020927	-0.918176	0.047591	-0.337246	2.23095	0.6699	1.70271	-0.39618	0.467222	-1.43091	-1.68737	-2.59709	1.10681	1.91512	-0.340648	-0.253599	-0.222191	1.33665	-0.34081	1.52852	-0.536021	-0.826621	-0.180948	-0.376326	0.260138	-0.928582
ECK0644	-0.323051	0.200405	0.886684	-0.072235	-1.11404	0.754803	-0.880291	-0.557923	-0.006103	0.336844	-0.014078	-0.480905	1.32959	-1.2502	-0.711593	-0.616115	0.681924	-0.826523	0.841122	0.771096	-1.40861	1.64674	0.424534	1.60053	0.582823	-2.0409	0.456108	-0.915331	-0.062105	0.260487	-0.578142	0.877557	-0.308902	0.885551	0.741554	-0.663547	0.871487	0.092839	1.12892	-1.22514
ECK0645	1.53947	1.28392	0.846424	-0.144805	0.705947	0.642381	1.35568	0.930867	-1.0894	-0.742734	-0.091463	0.579898	-0.635054	0.997718	-1.23172	-0.627495	1.20439	1.78667	-0.725107	1.06906	-0.045011	0.534196	-5.28001	0.530792	-0.376259	-0.403228	0.248855	0.580805	-3.46647	0.859031	0.020474	-0.319624	-1.59827	-1.66524	-0.623171	-0.369646	-0.133585	-2.59836	0.974978	-0.61039
ECK0646	0.569574	0.865075	1.72109	-0.439666	1.59624	-1.06921	-1.05886	0.090025	1.91236	-0.179479	1.15918	1.37013	-0.073891	-0.806706	0.131567	-1.15759	-0.663057	-0.480241	2.9382	1.14314	-1.16691	0.598677	1.57577	0.218147	1.07314	-0.67492	-0.685245	-0.800654	-0.465585	1.36951	-0.771498	2.65962	0.91695	1.43519	-0.030887	-0.250695	0.072099	0.270647	0.143673	-1.18851
ECK0647	-1.25865	1.0313	2.259	0.241182	-0.510261	1.71881	0.226681	0.052093	-0.055667	-0.224992	0.974758	0.395288	0.488693	1.40845	-2.0683	1.0871	-1.54129	0.025563	2.91902	-0.583934	1.51619	-1.09057	0.176961	0.500356	-0.383602	0.331189	0.375315	0.097592	-0.295925	0.390771	0.57031	0.712284	0.511201	1.50601	-0.308012	-0.797192	0.474885	1.80177	-2.10043	0.091567
ECK0648	0.081195	-1.72351	1.99739	1.09859	-0.369721	-0.086993	-1.44924	0.2094	-0.361472	-1.39858	-1.78663	1.202	-0.265389	-0.087776	-0.902809	1.89165	0.185508	-1.06599	0.472295	-1.37616	-2.56813	0.716589	-0.42112	0.48181	-1.21232	0.40113	-1.3526	0.275684	-0.071885	0.557466	1.01781	-0.982154	0.704785	0.227003	-0.843839	1.33848	0.762643	-0.429033	-0.54187	2.69735
ECK0650	-0.638598	-0.608121	-1.02315	2.06036	0.666407	0.849391	-1.52902	0.774407	1.18797	2.37398	1.42784	-2.2273	-0.551389	0.9662	-0.271284	0.915058	0.361659	0.333624	-0.040344	-1.5622	-0.02547	0.194512	-0.948721	-0.35484	-0.873474	-0.62452	0.853167	0.542486	-0.476704	-0.060619	0.518596	-0.649888	-0.707125	0.98574	1.28379	-1.33192	0.806612	-1.31133	-0.361833	1.57653
ECK0651	0.590207	1.72441	-0.738797	0.361289		0.288817	-1.7834	-0.190345	1.00071	0.565864	2.01898	-4.81705		-2.59074	1.42195	0.998219	0.838932	0.077364	1.52801	1.83125	0.867589	-0.835278	1.46067	1.38226	-1.03385	3.58679	2.01815	0.887243	0.726652	-1.49923	1.146	-0.126532	0.831689	0.534108	0.939811	-1.44815	-0.132303	0.718898	1.36997	-0.088086
ECK0652	1.56469	-1.70852	1.13173	-0.074538	-0.977392	-0.371958	1.35727	-0.532723	-0.107823	-1.51299	1.8721	-0.107094	0.387831	-0.599755	-1.17275	0.642606	2.07595	0.083772	-0.315246	-0.607293	0.186834	-0.264823	0.305325	1.11486	0.380704	-0.874495	-0.066587	1.33814	0.135006	-0.145239	1.94105	-0.437454	1.27921	-0.723851	1.44485	-1.47527	2.15562	0.751372	-0.666098	-0.574837
ECK0653	1.17162	-1.41643	0.066878	-0.212078	1.82157	-0.103439	1.81466	2.35288	0.763743	0.889466	0.271258	0.616947	0.834882	0.983531	0.940733	0.563126	-0.501251	-2.47044	2.69658	0.341073	1.19655	0.759731	0.864023	-0.839999	-0.229448	0.063943	-2.74304	0.139093	-0.658147	-1.19374	-0.960752	0.676987	-0.003276	-3.67294	0.274186	1.06568	-1.86173	-1.36817	1.00033	-0.375455
ECK0654	-0.09698	-1.59957	0.901254	0.041433	-0.877809	1.76198	1.50105	-0.316219	1.02604	-0.064961	2.78874	2.28837	0.934607	1.40902	-1.49833	-4.47072	1.71047	-3.51901	1.79482	0.312724	-1.32432	-5.21719	-1.61491	-4.67243	-3.11569	2.53641	-0.829926	-0.08123	2.58765	-1.92004	-0.91966	-1.12678	1.33772	1.23843	1.69931	-3.60995	1.38303	1.20755	0.222227	-1.05748
ECK0662	-0.855897	-0.517865	0.707332	-1.00414	-0.214294	-0.796361	-0.573629	-0.2582	-0.487371	0.058669	0.652331	-0.701442	-0.894619	-1.58185	1.04101	-1.06347	0.781322	-1.23532	-0.742264	-0.623363	-0.840223	-1.69636	0.743504	-1.21534	-0.397779	-0.633108	-1.55609	-1.82322	1.42375	-0.930697	1.15941	1.02442	0.312699	0.48532	0.375588	-1.57843	1.60089	-0.730134	-1.35348	-1.15938
ECK0663	1.57374	0.455437	-2.8413	-0.612128	2.40242	0.808507	0.773452	2.10772	-2.79404	0.89342	0.221443	-1.37261	-0.732478	-1.80044	1.73892	1.15192	2.47849	0.643876	0.571599	-0.379648	0.065395	1.33161	-0.388133	1.70619	0.670567	1.78819	0.51674	-0.636462	0.80386	-0.280554	0.834567	0.633212	-2.12439	-0.706663	-0.577816	-2.78521	0.592658	-3.10789	-0.532742	-1.12275
ECK0664	-2.61284	-1.27967	0.892708	0.611332	2.00496	1.45925	-0.670386	-0.386184	1.21444	2.35015	1.44912	0.459087	2.03227	1.18754	0.138722	-0.072893	1.11976	-1.36666	0.178775	-0.588706	0.183666	-0.201849	0.867259	-2.4875	-3.30014	-0.899319	-1.26033	-0.654404	-1.65637	-0.771424	0.676908	3.83884	-2.41522	-2.78744	1.61494	0.239801	0.32796	0.610829	-0.962752	1.61459
ECK0665	-1.36641	0.702077	-0.108139	0.407427	-4.7581	0.694223	-1.94291	-2.7864	-1.6979	-0.508792	1.02271	-0.644609	-1.63518	-1.12289	-0.254218	0.203459	-0.487769	0.65718	-3.87915	-0.818423	-0.631713	0.681094	0.790107	-0.1363	-0.735347	1.8368	0.644137	-0.12822	-0.689834	-4.59279	-0.435142	-0.51023	1.20168	1.32362	1.15799	0.379356	0.129232	0.576162	0.334621	-0.623446
ECK0666	-0.317126	-0.170193	-1.3249	0.983081	0.635311	0.595102	0.486466	0.365059	-1.67586	0.911634	-0.316681	-0.198552	-0.550796	-0.086797	0.474735	-0.582988	0.397307	0.627231	-0.109566	1.09252	1.22584	-0.209134	-0.384547	-1.02481	-0.218956	0.667015	0.771599	-0.212645	0.276425	0.80938	-0.387614	0.856664	-0.644368	-0.621601	-0.434642	-0.448829	0.140175	0.092059	0.611891	-0.378507
ECK0667	0.393883	0.260949	-1.23445	-0.11936	-0.251209	-0.898708	-1.3511	-0.393651	-2.39147	-1.51296	0.743322	-1.14355	-0.703213	-2.4424	-1.8268	-1.49116	1.37561	0.166524	0.163486	-1.78208	1.19086	-0.939764	-0.268572	1.10014	0.316358	-1.24303	-0.011652	0.772503	-0.2417	-0.220999	1.21962	-0.073384	0.127804	1.06105	-0.64095	-0.61404	0.727759	1.09981	0.202577	-1.07096
ECK0669	-0.323888	-0.073755	0.290287	1.18144	-0.390597	-0.021253	1.55499	0.471967	0.598016	-0.752607	0.053919	-0.88564	-1.32496	0.08279	-0.20426	-0.6729	2.70736	-1.85841	0.387142	0.459192	-0.258053	-2.14779	0.296009	-1.42788	-1.52615	0.723365	-0.546178	0.424804	1.65166	-0.581774	0.970652	-0.730229	0.822941	0.566018	-1.86071	-0.130874	2.0256	-0.088686	0.851069	0.489469
ECK0670	-0.566046	-0.600115	0.926221	-0.306949	0.598333	0.565707	0.005938	-0.839565	-1.25239	0.171859	1.01435	0.947058	-0.348312	1.36578	-0.279788	0.577183	0.766862	-1.08964	1.48004	-0.061838	0.970195	-0.278295	0.411169	-0.160371	0.537457	0.595722	-0.584325	0.259882	-1.55705	1.98419	0.254186	-0.656881	0.112375	0.646341	0.606939	-1.15203	0.473434	-1.70261	-0.768863	1.19033
ECK0671	1.45584	-0.884478	-4.83832	2.12571	0.317537	2.14877	0.603263	-5.03402	-0.019747	1.11139	5.25332	-5.16574	0.835328	-2.09835	-0.479072	-2.89234	2.40882	-2.02756	4.56155	2.36767	-1.49956	-2.02243	2.8422	-5.51959	-0.305084	-0.082957	-2.20783	2.86956	1.28085	-1.62039	2.55033	-9.32553	0.936433	1.66019	1.73467	0.532405	2.1899	-1.26425	0.734044	-3.19374
ECK0672	-0.871327	0.012346	0.216584	-0.481622		-0.354642	-2.71511	0.151903	-0.492716	0.47474		0.68269	1.42542	0.269246	0.672872	-0.2227	-0.950438	-0.530535		-0.228015	-1.22174	-0.861067	1.43343	-0.491019	-0.225864	0.126172	0.577053	-2.35931	1.60297	0.732252	-0.656677	-0.794591	1.34951	-0.285492	-0.257714	-0.246229		-0.22315	-0.407928	-0.733481
ECK0673	-0.466454	0.186014	0.376022	0.272619	-1.61273	-0.282782	-0.099747	-1.2071	-0.025259	-2.29368	-4.53185	0.534644	-1.54873	-0.084654	-4.05718	1.81456	-0.660225	0.459603	-1.50438	-1.80084	-0.890597	-1.43666	-1.65076	2.52761	-2.13647	-0.653519	-0.60443	1.73888	-0.407029	-0.906746	-0.727679	0.229274	0.60571	0.465278	-1.43155	-0.741374	-0.930887	2.90409	0.015469	0.061096
ECK0674	1.30795	0.423438	-0.026749	0.335269	-0.562547	0.706208	-0.391867	-0.546319	-0.832466	-2.03173	-0.621344	-0.933994	0.221236	0.515441	0.169351	-1.16253	1.56187	-1.0601	2.19351	-0.508257	-0.394665	0.502436	-0.209282	-2.16767	0.250118	-0.263443	0.20845	1.80032	0.89764	0.532371	1.75626	-0.74177	-1.93096	-0.3722	-0.703147	0.602194	0.644298	0.631677	0.788318	1.78815
ECK0675	0.750375	0.977366	-0.388392	-1.40973	0.887337	0.67016	-0.439487	-1.46169	-2.71106	-2.52195	-0.642701	-0.70381	0.335402	-0.51266	-0.518215	0.315279	0.059964	-0.460634	-0.901146	-1.46616	-0.783219	-0.333887	-3.57386	-2.40544	0.87864	-3.63115	-0.460752	0.962378	-1.42745	-0.758847	-0.784524	0.650226	0.239638	-0.069468	0.159033	1.72761	-1.00991	-2.50573	1.69267	-1.28423
ECK0676	-0.623697	-2.40512	2.19572	0.960104	1.94599	-0.428119	0.347054	1.12873	0.130886	1.32676	1.18641	2.60311	-1.59816	3.09953	1.11829	0.695584	0.733126	-0.713381	3.48746	-4.29511	-2.77987	-0.887976	1.83927	-0.86949	-1.57711	4.99557	0.616046	0.142376	-0.000867	2.64447	-0.031653	-0.057285	1.31093	0.176166	2.12943	1.05326	0.1741	0.694192	-2.49916	2.29307
ECK0677	0.350166	-0.646021	1.41753	0.874766	-0.042087	0.961084	0.571781	0.176881	-0.238076	0.03307	0.210243	0.403546	-0.245775	0.80836	-1.18929	-0.49971	0.920711	0.993975	1.74405	0.826812	-0.430206	-1.65239	0.738701	0.408913	-2.18904	-2.68603	0.052488	-0.873163	0.406677	-1.48642	1.17877	-0.040972	1.16417	0.478625	1.66319	-2.87182	0.935977	0.069531	-0.969079	1.42034
ECK0678	0.285396	0.50686	-0.400417	-1.65063	-0.905084	-0.189341	0.34657	0.663569	-0.455962	-1.20076	0.676646	0.755361	-2.18709	-0.422201	0.591115	-0.039644	1.11815	0.315042	-1.26157	-0.607969	0.777726	-1.04681	-0.948495	0.012017	0.091757	-0.442645	-0.739598	0.580465	-0.133397	-0.250341	-0.425557	-0.534981	0.059466	-0.193997	-0.962317	-0.898807	0.526542	2.70794	1.1736	0.045168
ECK0679	1.025	-0.683482	-0.083678	-1.6487	-0.715132	-1.98277	0.963913	0.19105	-0.136739	-2.17944	0.804132	0.376675	-2.87303	-2.66578	1.54086	-0.4342	1.68182	-1.23956	1.11397	-0.644903	0.275216	-1.27166	0.627074	0.522461	1.01059	-0.211065	-0.501594	-0.089376	0.766577	1.43551	0.817976	0.542249	1.01084	-0.040418	-1.4295	-0.404853	1.61869	-0.330457	1.14498	-0.585579
ECK0680	0.61931	0.348298	-0.313037	-0.476343	-0.406627	-1.35144	0.298496	-0.20932	-2.9175	-1.27157	0.512539	-0.808099	-0.848428	-1.34525	-0.474344	0.705201	1.56068	-0.061931	0.121843	-1.82255	1.01661	0.327886	-0.466014	1.94526	0.7372	-1.29403	-0.468434	0.96235	-0.089147	1.51876	1.38812	-0.482725	-0.35948	0.158913	-1.68904	-1.11469	0.756308	0.656253	1.13854	0.200431
ECK0681	-0.950473	0.814277	0.012411	-1.42799	-0.301731	0.035645	0.83633	0.81269	-1.6312	-0.455651	1.15034	1.65625	1.75619	-0.735264	-0.496939	-0.841082	2.38544	-0.134055	-0.368947	0.456027	1.02329	0.388097	0.523023	1.25724	-0.808642	-1.19497	0.430001	-0.686832	-0.35155	1.95088	0.365429	0.936795	0.532704	0.698403	-0.599552	-1.54879	2.26327	0.694353	-0.427548	-0.903445
ECK0682	1.35394	1.07404	0.287316	-1.395	-1.92647	-0.767002	1.2477	0.865902	-0.487684	-0.484879	0.341865	1.19407	0.669905	0.517784	-0.224232	0.275227	0.810198	-1.12511	0.130879	-0.179198	0.914226	-1.98391	1.45695	-1.69818	-0.765393	-3.43495	-0.549452	1.32451	0.797145	-0.925005	0.034444	0.926499	0.5109	0.008646	-1.50024	-0.43991	0.645743	-0.008538	-0.476896	-0.531799
ECK0683	-0.283823	0.553461	-0.231372	-0.121181	0.762518	-1.06171	-1.13387	0.203193	-0.29856	1.80932	0.798837	0.211542	0.709581	-0.721452	-0.347331	0.648127	0.639691	-0.850799	-0.075627	0.717206	-0.780134	0.410914	1.12235	-0.307876	0.297187	-0.487723	0.21492	-0.125805	-1.28535	0.24305	0.032042	0.806413	-0.678321	0.248039	-0.251514	-0.44596	0.329509	-0.366715	-0.257459	-1.53774
ECK0684	-0.723969	-0.038337	-0.814773	-0.078244	1.81862	0.672386	0.009958	0.139709	0.981693	0.666416	0.863434	0.64291	0.094141	0.048771	0.2329	0.94156	0.75782	0.251015	0.928951	0.217379	0.995924	0.645533	0.647865	0.161503	0.153266	1.03624	1.17345	0.816004	0.726776	-0.325994	1.69227	0.258751	-0.191662	0.331237	1.01683	0.2854	0.933793	0.371811	-1.20471	0.632343
ECK0685	-1.10212	-1.58376	-0.732073	0.33388	-5.37915	0.232663	-1.2298	1.10919	-1.8385	-0.498903	-2.74089	0.312081	-1.01423	-0.97674	0.480716	1.0145	0.156386	2.21657	-3.76084	-0.467412	-1.22612	0.237616	-1.79281	2.58392	1.77971	0.841298	-0.176243	-0.037994	0.261575	-0.57262	-0.478349	0.45261	-1.32994	-1.64521	-1.193	0.001627	0.910471	-4.46705	-1.24391	-1.11691
ECK0686	0.980535	-1.45025	-0.00237	0.069929	-0.423667	0.273536	-0.776959	-1.64005	-0.826243	-1.86539	0.186109	-0.367698	-1.00618	-0.529074	0.708743	1.39763	0.835425	0.755138	0.709828	-0.824401	2.53543	1.14897	-0.9026	-0.47782	1.70883	0.910204	0.287869	0.795525	0.956995	0.475678	1.51472	-1.15487	-0.39318	0.199582	0.007809	0.761052	0.907634	-0.600806	-0.839195	-0.825266
ECK0687	0.549925	-1.43302	-0.38079	-0.966435	-0.051027	-0.875503	1.95353	-0.78623	-0.015637	-0.919967	0.016256	0.718677	0.740507	-0.166304	0.13734	0.733301	0.008829	-0.681739	0.535372	-0.102331	1.59409	0.350933	-0.253789	0.596119	1.10295	-0.003899	-0.278126	-2.34244	0.726784	1.53488	-0.185366	0.241029	-1.03442	-0.446694	-0.229288	1.43902	0.443638	-0.827758	0.466575	0.424108
ECK0688	-0.610848	-0.158775	-1.85241	1.80183	-0.087911	1.00074	0.136593	1.27317	0.301763	-0.269425	0.144906	-0.462297	-0.551556	-0.317464	-0.653459	0.028576	-0.081769	-0.762023	-0.547116	-1.2887	-0.56469	0.470813	-0.384604	-0.731156	0.218547	0.627441	-1.70504	-0.858958	0.289509	-0.811822	0.205995	0.202492	-0.393207	-1.23568	-1.01176	-0.617382	-0.0757	1.36097	0.564961	-0.44114
ECK0690	0.458779	2.48874	-0.179637	0.381673	-1.41857	0.363463	0.842393	-2.66491	-1.86597	-1.09708	-0.916153	-0.386843	-0.188221	-0.000878	-0.124569	0.804282	0.159187	-0.633681	0.129986	-0.535706	1.02667	-1.44426	-0.315782	-0.240111	-0.525246	0.549935	-0.406089	-0.16183	1.12648	-0.139439	0.447888	-0.411667	0.85711	0.883962	-1.32717	-0.270114	0.22767	0.079472	0.013869	0.221745
ECK0691	0.840886	0.136946	0.077274	0.051464	0.169207	0	1.5078	1.13485	-0.701031	-0.384671	0.896783	-1.34575	-1.21981	-0.184195	0.624693	0.974088	2.02752	-0.127517	0.318145	-1.13192	1.1518	-0.026398	-0.56077	0.44581	0.454636	0.337616	-0.720237	0.283835	-1.07973	0.247353	0.826718	-1.26889	0.631984	0.748147	0.260665	-1.46603	1.62775	-2.42525	-1.42435	-1.04882
ECK0692	-0.535182	0.698101	-0.457791	-0.299032	-0.457088	-0.369856	0.162739	0.135088	-1.05463	0.391395		-0.63752	-0.329016	-0.948665	-0.80991	0.750559	0.487982	-3.02377	1.36625	0.165765	-3.43829	-0.225374	-0.077388	0.139712	-0.909429	0.131133	0.267973	-0.659662	-0.007717	-0.537169	0.779798	-0.389873	-0.506177	0.17731	-0.175019	2.09792	-0.035475	0.088468	-0.208271	-0.391992
ECK0695	0.059147	-1.51645	0.476613	-0.26452	-1.151	0.607064	-0.558481	0.40005	-2.34012	-2.099	0.431028	-0.625918	-0.002626	-0.772828	-0.760533	0.943795	0.385812	0.170516	0.020499	-0.565109	1.30595	-0.462684	-0.196736	-0.736416	0.816055	0.032046	-0.707181	0.993088	1.7275	-0.147952	0.32242	1.09378	1.05491	0.332931	-0.03449	0.671683	0.605771	0.647699	0.335165	1.09125
ECK0696	-0.591297	-0.757567	0.559209	0.669917	0.17703	1.12453	-0.703201	-0.206015	-0.350225	0.85276	0.79973	-0.018346	0.326757	0.469764	-0.200148	0.676872	0.704322	0.39393	-0.464477	1.3346	-0.249397	-0.362063	1.2442	-1.21388	2.30973	-0.220505	-0.382765	-0.900829	1.22788	0.954045	0.595285	0.455179	0.585514	0.102883	0.71241	1.30497	1.06036	-1.2443	-1.03834	1.16289
ECK0697	-1.40706	-0.532659	-0.922287	0.017986	-0.309843	0.437315	-0.081596	-1.65339	0.06817	-0.977163	-0.449423	-1.03158	-0.478024	-0.543253	-1.05889	0.905242	-0.446411	-1.11373	0.653383	-0.486182	-0.783016	-2.0193	-0.129096	-0.671748	-1.26658	0.278058	-0.294184	1.4706	-0.591259	-0.835548	1.37298	-0.132117	0.366245	-0.622367	1.41448	-1.22561	0.205709	-1.07167	-1.10397	-0.04316
ECK0698	0.076668	-1.42548	0.577243	0.299089	0.598924	2.12932	0.367904	1.35041	0.854564	0.831569	2.05769	0.659812	-0.410707	0.652727	0.477782	0.287643	2.14477	-1.36608	0.073321	-2.05918	-0.119043	-1.84976	-0.010418	-0.22034	-1.23378	0.114734	-0.72733	1.91146	2.54467	0.321918	0.290469	-1.19134	-1.89532	-1.5798	-0.009944	-0.310025	1.08263	0.00755	0.32202	1.78178
ECK0699	-0.094435	-0.192517	-2.171	-0.238353	-2.52295	0.305579	-2.44556	0.402893	-1.76745	-0.561253	0.453643	-1.97988	0.509628	-3.81446	-0.647247	-0.637987	0.232705	-2.75166	-0.303669	-1.39124	0.478335	0.390992	-0.668079	-1.32927	1.36581	0.953387	-1.52537	0.909844	1.43709	1.27456	0.459912	-1.02347	0.915756	-0.38649	1.06572	0.421728	-0.534352	0.904271	-0.069185	-0.232643
ECK0700	0.65873	-0.504148	1.70867	0.38714	0.7393	0.15755	0.076848	0.373287	0.988215	1.08848	1.98563	0.91897	0.542315	1.45042	-1.72522	0.008962	1.46084	-1.4806	1.00401	0.56859	-0.174688	-1.77048	1.70157	-1.68847	0.08241	-0.219817	0.569858	-0.750693	0.015201	2.68644	1.01074	0.93056	-0.73264	0.626276	-0.092179	0.848873	0.940001	-0.395165	-1.83696	2.48056
ECK0701	-1.14705	-0.248927	1.18918	0.281387	-1.017	1.76394	0.231661	-0.586992	0.023719	0.377434	0.231301	1.09744	-0.457096	-0.322332	-1.63883	1.49391	0.965093	-2.34012	-1.08269	0.791968	0.717547	-1.07713	-1.26103	-0.149574	-1.57822	0.145722	-0.623311	-0.429121	0.29241	-0.311268	2.04164	-2.72044	1.32456	1.72645	-0.53138	-1.73737	1.30993	-2.05035	-0.301782	0.53393
ECK0702	1.9572	-0.26009	1.2949	-2.04726	2.83303	0.31901	-1.14102	-0.11092	-0.658454	-0.580225	-1.68162	-3.27071	-1.08151	-2.61995	0.622888	2.27378	2.34899	0.649118	0.093588	0.908759	-0.607878	1.71462	0.210265	1.90443	-0.469749	-0.143396	-0.167461	-3.20976	-0.404672	0.929933	1.60363	0.337705	0.077478	-1.14872	-0.901849	0.387054	0.743916	-1.11465	-0.542893	-1.70402
ECK0703	-2.41666	1.15401	-1.54688	-2.09834	0.387026	1.16134	0.274114	1.06781	0.774438	0.641288	-0.122261	-1.73391	0.032693	-2.31391	-0.401017	0.34013	0.589122	-0.234857	-0.074827	-0.268016	-1.82796	-0.244287	-1.59722	-0.111754	1.498	-0.729638	-1.24134	0.464655	1.43168	-1.11204	1.0627	-0.710622	0.928175	1.51261	0.069652	-0.541067	0.862568	-2.52183	0.453823	-0.969949
ECK0704	-1.30509	0.927114	-0.366468	-0.715811	-2.47727	1.01418	0.493496	1.00743	-2.22232	-0.326892	0.364102	1.03235	1.8642	0.201903	0.936534	0.202323	0.099635	-1.35283	-1.69689	0.695223	-1.92899	0.691926	0.453586	-0.37525	0.937301	-0.534768	0.198808	-0.174058	-0.479624	-0.039663	0.638481	-0.218983	0.531852	0.948591	0.330355	-0.510039	1.03605	-0.847441	-0.974223	-1.25085
ECK0705	3.27512	1.27594	-2.07056	1.1355	2.13532	0.729028	1.40415	0.810464	-1.29863	-1.23322	-1.48132	-1.80721	-0.674035	0.408532	0.122344	-1.12635	1.79214	-0.742233	-2.52367	-2.03467	0.562124	-0.834826	0.457421	-0.173329	0.844208	-1.87047	-0.02001	2.61267	-1.37289	-0.814979	-0.090323	-1.12163	-1.85357	-0.695309	-0.760126	-0.907326	0.604673	-1.57169	-0.189114	-1.25419
ECK0706	0.033963	0.092916	0.681938	-0.703236	-0.543011	-0.400634	0.834828	-0.557159	-1.72126	-0.012471	1.36638	-0.378832	0.145557	-0.905674	-1.86051	0.809416	0.331194	-0.567506	-1.1549	-0.146974	0.47912	-0.23398	0.578388	0.315302	0.000956	0.830508	-0.268045	0.254543	1.08716	0.218273	1.10121	-0.848167	0.489672	0.717533	-0.571479	0.600246	1.03472	-0.913216	-0.554333	-0.101115
ECK0707	0.015947	-0.825355	-0.655927	-0.579114	0.50813	0.905191	-1.20888	-0.407955	0.644083	0.126736	0.470282	-1.48887	-1.10137	-0.879348	-1.64678	-1.11395	0.44373	-0.10629	-0.680569	1.15004	-0.120492	-0.357477	1.03533	0.196074	0.017006	0.358018	1.44991	0.501969	1.43803	-0.784004	1.5387	-1.23358	1.82343	1.89155	0.614717	0.560562	0.546272	-0.741456	1.78778	-0.632184
ECK0708	-1.12499	-1.27492	0.494133	-0.032099	-0.239427	-0.131687	-0.466432	-1.42315	-0.550149	0.47901	2.94513	1.16373	0.017753	0.642321	-1.03738	0.466309	0.061368	-1.23204	-0.008185	0.427216	1.31467	-0.524916	0.23157	0.022395	0.038102	-1.1403	-0.820757	-0.407188	-0.392255	0.323565	0.060117	0.037319	0.475887	0.270137	-0.555431	1.05944	1.54829	0.950438	-0.813995	-0.766556
ECK0709	-1.91527	0.598403	2.64027	0.905249	0.188958	-0.425482	1.20409	1.54024	0.106695	0.904893	0.571082	1.51054	1.47774	0.502296	0.824054	-1.44261	0.609568	0.028738	0.01296	1.42055	-0.000395	-0.785364	0.20206	-0.118979	-0.457359	0.871318	0.939931	-1.36611	2.40557	0.904818	-0.632971	0.693575	1.50317	-0.262087	-0.375593	-0.592584	1.58542	-0.887417	-1.41033	-0.040254
ECK0710	-3.56654	1.99999	1.16115	1.09317	1.37979	1.02475	0.992427	1.89272	-1.02232	0.666412	2.15639	0.247657	1.68081	1.87105	2.23474	0.570849	1.01172	-1.45094	-0.014794	1.341	-0.762977	-1.21836	1.25034	-1.5285	-1.40218	0.37728	-1.88678	-0.77426	2.02789	-1.55236	0.954791	-1.76145	2.14093	0.289585	0.410771	-0.017201	1.36835	1.28878	0.395332	-1.21351
ECK0711	-0.296126	-1.13241	0.686078	-0.67557	0.117679	-1.28108	-0.812752	0.42129	-0.564496	0.617799	0.425942	-0.167657	0.8219	0.191962	-0.52966	-1.24606	-0.4557	-0.52908	0.156307	1.30006	-0.430908	-0.720038	0.469304	-0.419195	-0.549906	-0.400396	-0.495843	-0.9597	0.660454	-0.294034	-0.404395	0.171505	1.07492	-0.704255	0.284589	-0.410593	-0.20906	0.020317	-0.827795	-0.680817
ECK0712	-0.977887	0.005286	1.48146	0.162514	0.703323	0.349686	1.60525	0.052205	-1.71306	0.124529	-0.488926	1.17365	1.35518	1.24818	-1.796	-0.957925	-0.110832	-0.349049	1.18594	-0.232089	-2.4003	-0.874508	-0.506473	-0.091465	-0.422148	0.77063	-0.350957	-0.535727	0.785007	-0.136656	-0.36808	-0.558634	2.22421	-0.037412	0.027616	-0.398058	0.273881	1.26672	0.516794	0.16097
ECK0713	-2.24476	-0.013723	1.51161	1.54285	1.24837	0.892751	1.03175	0.891695	0.097094	0.72867	0.830398	1.17909	1.34428	2.21063	-1.64525	-3.66915	1.19588	-1.19307	1.08394	0.492066	-1.55765	-1.87439	0.075987	-0.67701	-1.11871	0.356643	-0.083423	-0.400649	2.27572	-0.107289	0.673958	-0.892606	2.96774	1.09715	1.35623	0.064193	1.4701	1.52168	-1.35358	0.462814
ECK0714		-0.843394	-0.786155		-1.12426	-0.488575	-0.580354	-0.498224	-0.951023	-0.379413	-0.910927	-1.1264	-0.395709	-0.527729		-0.832394	-1.06457		-0.483598	-0.955655		-1.07599	-1.08646	-0.70276	-0.523901	0.925959	-0.953768	-0.727535	0.292482	-0.842583	-0.686724	-0.502959	0.436201	-1.05343	-0.312889	-0.428691	-0.305092	-0.448453	-0.569413	-0.588733
ECK0716	-3.02138	-1.39899	1.7472	0.827535	0.600579	1.09649	0.598442	0.798952	-0.853447	1.95494	1.70006	1.98726	2.09761	2.64251	-0.039976	-1.15717	0.973754	-1.01309	0.326717	2.12515	-0.577537	-1.81765	-0.283727	-0.803652	-2.58038	0.109854	-0.667342	-0.552955	2.34028	0.614681	0.629975	-1.7164	2.51386	0.745314	2.69862	-1.32608	1.80154	0.534202	-0.680831	-0.301512
ECK0717	0.000776	-0.235473	2.24964	-1.51027	0.001502	-2.55336	-1.67994	0.341587	1.18755	1.61488	2.21505	2.25689	3.54071	2.36342	-2.1792	0.395011	-0.352278	-0.965909	-0.744825	2.95817	-2.42212	-0.633965	1.4395	-0.266714	-0.263136	-1.38231	2.0029	0.060209	0.6941	1.13282	-0.008847	-1.12956	1.65042	0.722039	2.63158	-0.927598	1.11618	0.573782	-1.45033	-0.923231
ECK0718	0.900817	-0.434479	-0.231413	-0.844558	0.627211	-0.924389	0.37197	-1.34558	0.484917	0.417078	0.679546	-1.02477	1.26189	0.285768	0.52383	0.80253	-4.61915	-0.221676	0.719691	1.00349	0.588825	-2.65896	-0.088924	-0.470811	-4.15787	0.934165	0.542577	0.250749	-0.720418	-2.75247	-0.515162	1.74867	0.883211	-0.9517	0.450371	-0.546873	-2.15623	-0.428111	-0.16501	2.27104
ECK0719	-0.344936	-0.571319	-0.201571	-0.018166	-0.984318	-0.612914	0.143845	0.550137	-0.51757	-0.209692		0.278781	0.152566	-0.198616	-0.725077	0.533194	1.46516	-0.072352	0.468615	-0.693141	-0.510336	0.489064		1.38376	0.741806	-1.16108	-0.932532	-1.10712	-0.385106	-0.799234	0.288966	-0.185227	0.510086	-0.646248	0.007798	-0.477895	1.31287	-0.80167	0.208027	-0.050837
ECK0720	0.342818	-0.608042	0.303894	0.918305	0.827657	0.540311	0.86178	-0.3656	0.209461	0.509836	-0.133632	1.22761	0.038705	0.874196	-0.799186	-0.334773	0.125248	0.456576	-0.026123	-0.12654	-0.786777	0.245206	-0.730008	1.48242	1.24761	0.023985	0.084358	0.265508	0.523705	-0.27976	0.114103	0.633083	0.904514	1.53543	1.54496	-0.506484	0.512693	0.449611	-0.790237	-0.202483
ECK0721	0	-2.61824	0.952116	-4.42225	-0.817549	-0.848993	-1.56969	-0.270797	1.54432	-2.04907	1.34119	1.22022	1.392	-0.930211	-0.111114	0.412315	-2.66154	0.727557	-1.37916	1.35505	-6.12071	0.49835	0.754161	0.393052	1.23256	1.30773	2.62571	0.207199	-1.3073	1.05658	-1.07064	2.69807	1.61445	0.589683	1.42736	-0.172762	0.634848	0.669035	-0.668875	-1.67826
ECK0722	-1.15773	-1.47779	2.61107	-0.934423	-0.130681	-1.5759	1.29175	1.34501	-0.204732	0.90842	2.11499	2.08138	2.26852	0.548636	-0.056287	2.05112	0.263119	-0.140718	1.71414	1.22451	-0.389772	-0.87738	1.20381	0.507876	-0.712311	-0.418958	1.69989	0.506338	1.5557	2.41779	-0.091262	1.15497	1.60959	1.34932	0.711394	-1.09352	0.778967	1.01587	-0.037548	-1.57445
ECK0723	-2.06906	0.566174	3.78268	-1.87096	-0.75078	-1.42176	-1.01323	-2.00536			3.1136	2.1401	1.1301	-6.35651	-2.22763	-1.48292	-2.2182	0.033209	-1.81121	2.50199	-1.23753	-0.944602	2.28478	1.72819	0.786208	-3.68673	0.942919	0.919011	-3.38043	2.34373	-0.221575		1.53361	1.87399	4.45631	1.29693	0.982083	0.460585	0.506982	-4.75422
ECK0724	1.17231	-0.27781	0.677069	0.745908	-1.66108	0.439443	-0.71773	-0.099714	0.336836	0.719081	-0.202908	-1.23211	-0.879383	-1.0339	-2.58541	-1.45466	0.76546	-0.381536	0.168427	-0.161699	-0.255928	0.361046	0.239474	0.034143	0.994917	0.671056	-0.44206	-0.353379	0.186678	0.399722	0.718641	-0.29361	-0.407571	-0.421447	-0.349493	0.840767	0.506925	0.516463	-0.157779	-1.20798
ECK0725	-8.31571	-1.79061	-0.280751	-3.74978	-1.88919	-2.59364	-5.77859	-3.35772	-4.00598	-0.049621	-0.55085	-0.229818	-0.602147	0.914666	-0.19464	-0.188166	1.65764	-0.345373	-2.45582	0.613268	0.48278	-0.624922	0.091371	1.2752	-4.29701	2.46182	0.488826	1.42833	-0.196857	-0.111055	2.05156	-0.089766	1.60043	0.623145	0.183553	-1.07996	0.765786	0.139845	0.740647	-7.50863
ECK0726	-8.1246	-14.6479	-4.45714	-9.97631	-7.93967	-4.19753	2.15888	-7.52366	-4.55818	1.70221	1.81476	-2.5683	-4.25562	-2.46519	-0.5639	-0.504174	1.79638	-0.312714	-5.81929	-4.39074	-1.24518	1.41435	-0.798629	-1.33016	-5.9059	4.27702	-0.973164	1.67382	-1.08872	-1.0865	-0.004804	0.532576	1.87568	-0.509045	1.48522	0.980828	0.845788	0.098994	1.94514	-12.6641
ECK0727	-6.64158	-8.13338	-3.76405	-7.26816	-3.33299	-2.57627	1.56338	-7.65149	-7.7131	0.518349	0.025593	-3.02664	-1.93953	-0.567201	-0.151637	-0.099497	1.01025	-0.077089	-2.72573	-2.59418	-0.864008	0.275174	-1.2804	-0.595347	-3.08836	2.26494	-0.222287	0.643562	-0.768101	-0.752991	-0.008187	-0.072188	1.16003	-0.75079	1.06379	0.289121	0.518933	0.49613	1.54863	-9.99258
ECK0728				-1.4088		-1.34542	0.287544		-0.92171	-0.564188	0.35964	-1.15112		-0.139384	-0.603017	-0.767264	-0.573844	-0.387178	-1.31398	-1.50361	-0.650749	-0.518999	-1.02001	-1.0224	-0.999037	1.10411	-1.0318	-0.19978	-1.03676	-0.589936	-0.539994	-0.449551	0.079857	-0.390848	1.19554	0.212773	0.281471	-0.068514	-0.221868	-1.34857
ECK0729	-11.47	-13.3017	-2.92006	-12.4592	-17.303	-4.7728	-3.43582	-14.4889	-9.18323	0.335955	-0.004261	-2.24212	-0.449791	0.55227	-1.32685	1.0897	0.407804	0.121134	-7.43293	-3.675	0.47571	1.04753	-1.72459	-0.320743	-4.73837	2.23358	0.726022	1.85951	-0.955998	-0.789778	0.435514	-0.050724	0.656513	-0.693559	1.61275	0.467108	0.445687	-0.193171	0.534805	-15.9555
ECK0730	-5.87998	-9.03142	-1.79077	-10.5747	-2.71092	-2.87056	-2.53708	-8.72673		0.336348	-0.502868	-0.665963	-1.33153	0.053525	-0.116778	0.321671	1.71391	0.554761	-4.46083	-5.3972	0.165607	-0.248773	-0.98281	1.37664	-6.80234	4.23457	0.989769	2.29313	0.253936	-1.28162	1.29474	-0.022633	2.58708	-1.7193	1.90964	0.37922	1.24423	1.89748	1.31824	-16.1875
ECK0731	-1.02629	-2.58685	0.176221	-1.32332	-1.29037	-1.35322	-4.43212	-5.04172	-0.853266	-0.763319	-0.157806	-1.57817	-1.40331	-1.96228	-0.477471	-0.437578	0.847857	0.195535	-1.05141	-0.26288	0.225622	-1.1185	-0.672282	-1.4823	0.898436	-0.018535	0.137719	-0.323034	1.55567	0.754119	0.23123	0.891507	1.82363	0.917593	-0.563615	1.0211	0.233952	0.364016	-0.89254	-0.865732
ECK0739	-1.35427	-0.430874	0.941309	-0.463621	-0.549607	-0.151253	2.34638	-0.046158	-0.850806	0.482447	1.448	1.95168	1.10239	1.56628	-3.05032	0.337989	0.998589	-0.511691	-2.62961	1.18699	-0.683079	0.652286	1.18609	-0.446192	1.11606	-0.635733	1.07879	0.169925	0.96216	0.647212	1.01196	-1.41204	1.0153	1.58422	1.19262	-0.360584	1.82661	-0.078898	-1.11351	-1.6695
ECK0740	-1.54342	-1.32201	-0.569708	-0.793904	-0.165365	-1.111	-1.91509	-0.744397	0.031494	0.657949	2.04215	-0.072371	-1.06197	-0.322731	1.50997	0.592233	0.106471	1.94437	2.04817	0.906009	1.04518	0.264926	0.936751	0.536668	0.868077	0.015338	-0.672747	-0.323773	1.18839	-0.038134	-1.58718	-0.312846	2.0908	0.208551	1.21146	1.29474	1.63962	-0.683448	-0.591304	-1.25989
ECK0741	0.605766	0.033485	-1.2143	-0.623159	-0.646757	-0.114563	-0.861876	-1.04819	-1.17913	-0.880453	-1.39508	-0.374677	-0.355287	-0.680546	0.378154	-1.45732	-0.06535	-1.18871	-1.52427	-2.37724	-1.26735	0.523129	-1.13712	0.061577	0.351795	-0.524597	-0.640158	0.705585	0.248932	-0.481488	0.227821	-0.821017	-0.821162	0.422325	-1.88396	0.497616	-0.495824	-1.73267	0.545651	0.250515
ECK0742	-1.22075	-0.205596	-1.80506	-0.126379	-0.252308	-0.345896	-0.446926	-0.091951	0.706948	-0.461469	-0.565054	-0.893653	0.178959	-0.53344	0.269002	-0.693762	-0.477986	-1.69626	0.300897	-0.288798	-0.741285	0.034423	-0.241739	0.232935	0.145674	0.747036	0.507449	0.940353	-0.337672	-0.849466	1.65025	-0.910618	0.658911	-0.166249	-1.30285	-0.116645	0.268946	-0.81202	2.23703	1.2024
ECK0743	-0.374833	-0.615329	-0.811028	-0.778438	-0.002612	2.04468	1.61361	1.17765	0.245121	0.723053	-0.550426	-1.62311	-1.04934	-1.44125	-0.150886	0.58121	1.18707	-0.52326	0.903163	-0.960792	-1.01327	-0.529091	-1.00857	-0.278302	0.044532	0.972627	-1.15662	-0.452839	-0.218091	-0.953276	0.14596	-0.878026	-0.689157	-0.555581	-0.192083	0.107058	0.819134	-0.971979	0.330662	-0.101888
ECK0744	-0.08018	0.058486	-0.847142	-0.769544	0.639869	0.74608	2.84753	-0.455064	-1.15303	1.71172	-0.943597	0.219763	0.554092	-0.536052	-0.956416	-0.160743	0.227037	-0.080617	-0.051284	-0.29238	0.872467	0.453811	0.164928	0.362095	-0.415058	-0.488206	0.442461	-1.06036	-1.42676	-0.510607	0.04529	0.285564	1.0755	0.912489	0.805131	-0.853189	-0.756166	-0.276183	-0.685799	-0.325396
ECK0745	-0.395941	-2.6567	0.150262	-0.666428	-0.742991	-1.25442	-1.03448	1.98591	1.06113	1.60494	0.636484	0.365335	-0.547341	1.23297	1.14721	-1.10044	-0.456091	1.50479	0.224825	2.60515	0.784677	1.90022	-2.07208	-0.986297	-0.076894	0.895171	1.32435	-0.966813	-0.78441	0.892869	-1.38495	0.404605	-0.468167	-0.708231	1.67423	0.05817	-0.462181	-0.187163	-1.18373	-0.195001
ECK0746	-0.527366	0.3711	-1.54253	0.612088	-0.569404	1.56847	2.05296	0.52208	-0.797258	-0.128907	0.722977	-0.339054	0.685252	-1.17144	0.553826	-1.28557	0.799597	-1.0777	0.833602	0.094999	-0.831291	-1.11116	0.613847	-0.06901	-0.807394	-0.763441	0.820729	0.419342	0.982039	-0.241487	0.67047	0.558567	1.57828	0.75451	-0.084523	-0.243564	1.03401	2.12102	0.09747	-0.479718
ECK0747	0.015929	0.621058	-0.67072	1.22446	-0.077781	1.17684	1.00258	2.73634	-1.58734	-1.12705	-0.287891	-0.804974	-0.241973	-3.00422	-0.611502	1.65859	0.975781	-0.819449	-1.31761	0.469138	0.565026	0.539434	0.135786	0.247764	1.33208	1.6191	0.086754	1.95418	-2.76976	0.023008	0.957022	0.283843	-0.392703	1.28434	0.578404	-0.347001	1.0593	-0.442837	2.46968	-1.227
ECK0748	-0.882783	0.297276	1.52642	1.61705	0.554825	0.911531	0.855623	0.157508	-0.25246	1.48467	-0.045098	0.702976	0.290473	0.968266	-0.157979	1.82334	0.164162	-0.989588	0.329259	-1.20811	-1.09505	-0.261981	0.083869	-1.64489	0.705201	-0.012681	-1.02034	2.39943	0.546393	-0.740472	0.565447	-0.033842	0.469871	-0.471016	1.30768	0.223087	0.266641	0.83291	1.58811	3.21258
ECK0749	-0.543012	0.215599	-0.077005	0.781297	0.523885	0.977845	1.423	0.763519	-2.09399	-2.02765	-2.35507	0.274074	-0.603694	-0.290101	-0.943437	-0.100314	0.998048	-2.25283	-1.67867	-0.425928	0.153559	-0.445023	-0.004091	0.956478	0.395142	0.30191	0.089357	1.52721	0.010005	0.316515	-0.229526	0.615774	-0.294414	-0.94506	-0.488425	-0.416483	0.05903	-0.816876	-0.227939	-0.720411
ECK0750	1.81858	-0.42391	-0.359905	0.306474	-0.242176	1.47919	1.20187	0.955822	-1.35987	-1.87295	-0.228311	0.727611	-0.745692	-1.30989	-1.54829	0.028116	2.23313	0.419031	1.8522	2.12414	0.975003	0.700622	1.35996	0.924501	0.334748	0.891668	1.77469	2.31702	-2.29439	0.639505	0.011845	-0.045338	-1.30344	-0.769429	0.568123	-0.662207		-0.582436	-0.13054	-0.750211
ECK0751	-0.028942	1.70855	-0.42514	-0.896731	0.646862	0.380457	0.213468	0.016596	-0.869175	-5.09997	-1.64941	-0.194131	-2.89679	-0.510719	0.125414	-0.371654	-1.08211	1.75524	-3.2717	-0.885222	-1.54625	0.86775	0.483577	0.730294	1.96079	1.77359	-2.18863	-0.573691	-1.77386	-0.099259	-0.711318	-1.59247	-0.275421	-1.28051	-2.95376	-0.217248	-1.10479	-6.94078	-0.912595	-0.253667
ECK0752	-0.100262	0.420243	0.086664	0.089094	0.71778	2.46934	-0.47502	-1.0935	-0.255118	0.70636	0.358558	-0.354237	-1.59856	0.428944	-3.08444	0.905744	-0.449057	0.854355	0.937357	-0.394081	0.821671	-0.828636	0.017757	0.658174	0.589386	-0.976286	-0.793545	-2.08865	1.90287	-0.448905	0.002882	-2.13121	-0.670071	-0.330851	0.358437	-0.649787	-0.199349	1.73124	-0.248072	0.588163
ECK0753	-0.420391	-0.465832	1.20595	0.565837	0.598545	0.895779	1.13007	-0.096573	1.39924	-0.173926	1.21498	0.333521	-0.889738	-1.29274	-3.05149	-0.769297	0.490036	2.13691	-1.39636	-0.475961	0.297007	-0.782883	-0.083743	-0.620499	-1.38795	-0.098373	-0.197624	0.195099	3.06093	-0.056229	0.654369	-0.042183	-0.233908	0.711641	0.080001	-0.46288	1.1236	0.391393	1.72545	-0.327741
ECK0754	1.07921	-1.41752	0.488601	1.36746	0.952093	3.29385	0.428504	1.8983	-0.912809	0.104829	-1.19619	0.363269	1.11837	-0.28741	-1.63311	-1.26316	0.852602	-0.697756	-2.40112	-1.55864	-0.230227	-0.237308	-0.516335	-0.056059	-2.26029	-1.86308	1.61461	-0.822446	4.24458	-0.823335	1.15359	-2.00216	-0.917025	-0.548909	0.820742	-0.598475	0.200665	0.738548	0.571281	-0.157504
ECK0755	-1.61584	0.25808	-0.141876	1.22069	-0.787471	0.819567	1.37108	1.73015	0.208102	0.280228	-0.383667	-0.682016	-0.957973	-0.983191	-0.537812	-0.407796	-0.187962	1.4733	0.02877	-1.00698	0.82346	1.26224	-0.135209	0.900158	-1.27448	1.37096	-0.720486	0.366303	-0.779837	-0.108068	0.76514	-0.221081	-1.44842	-1.54012	-1.16892	-0.998196	-0.220809	0.040966	1.07682	-0.011063
ECK0756	0.273361	0.422258	-0.188269	-1.36808	-2.66111	-0.247887	-2.29089	-1.0227	-0.357011	-1.3055	0.924863	-1.20285	-2.34724	-1.81861	0.883576	0.765362	0.816378	0.149899	-0.545292	-0.100655	-0.484727	0.926649	-0.083665	0.575305	0.54284	-1.32749	0.905056	0.599077	-4.19961	0.213392	0.825025	0.964219	0.608476	2.86625	0.141396	-0.511252	-0.08839	0.536964	-0.777249	-1.6656
ECK0757	0.390373	-0.456406	1.50689	1.1383	1.33266	0.237634	0.201568	1.14665	0.340678	0.793289	-0.031922	0.528	0.118061	0.01296	-0.435723	1.45801	0.352192	-0.763309	-0.106605	-0.213104	1.11054	-0.833511	0.963959	0.356094	-1.86209	0.683668	1.31925	0.172257	-0.134557	0.301746	1.69321	1.96399	-0.140853	-0.847584	1.05686	0.002029	0.444402	-1.16941	-1.43536	1.5056
ECK0758	-0.699809	-0.151926	0.20376	1.02538	-0.300491	0.231025	-0.625754	-0.276367	-0.473403	1.6347	0.321514	0.889337	0.67878	0.581022	-0.725281	-1.28809	-0.391912	-0.737335	-0.492984	1.3035	1.03821	-0.499643	-0.7886	-0.513726	-1.8585	-0.386853	-0.218741	-1.51937	-0.878445	0.100202	0.032131	-0.165614	0.678495	-0.428823	1.28515	-1.64739	0.576984	-1.15488	-1.22549	-1.1986
ECK0759	1.69163	0.428467	-0.662131	-0.172879	1.4047	-0.142063	-1.36055	2.03779	0.429793	1.53446	0.369463	-1.47416	-0.266803	-1.03659	-0.097598	1.2007	1.68639	0.946531	1.09782	0.155019	1.6275	0.29073	0.873948	1.52862	-0.420636	-0.003596	-0.021856	-0.099255	-1.46296	-1.48352	0.770541	1.34236	-1.29216	-0.423234	-0.694097	-0.547612	0.997564	-1.41321	0.907603	-0.57269
ECK0760	1.70149	0.26277	0.173378	0.978189	-0.403746	0.164162	0.253648	-0.025206	-1.40583	-0.663899	0.469252	-0.957248	-0.777646	-0.712375	0.220261	-0.177074	1.95281	-0.597662	-0.703512	-0.485709	0.741514	-0.503556	-1.48118	1.32276	0.430328	0.555578	0.119781	1.1947	-0.05652	0.218691	0.318397	-0.113239	0.200585	-1.02869	-0.522893	-0.810756	0.67714	-2.25132	0.692982	-1.03828
ECK0761	-1.77364	-1.47866	-0.15523	-0.172885	-0.363661	-0.22196	1.99507	1.42867	-0.740563	0.419433	1.52564	-0.000538	1.03158	-0.295313	0.20787	-1.51604	1.55265	0.208673	0.382387	-0.57176	-0.347195	0.349105	0.173899	0.171425	-0.582649	-1.3039	0.118205	0.351114	0.817644	-0.914858	0.63704	-0.036552	-2.12296	-0.439864	0.769525	-1.01902	0.976352	-1.5801	-0.399838	-0.183978
ECK0762	0.573831	0.714585	-1.18352	2.08421		1.29031	1.09518	0.822913	-1.28486	0.227682	0.090513	-2.59644	-0.342762	-0.67639	-0.355537	0.602092	1.03922	-0.107471	-0.560385	-1.2912	-0.692595	-0.451498	0.502371	-0.94995	0.723611	-0.202114	-1.43097	0.718839	0.814748	-0.434766	1.39951	-1.83168	0.001578	0.141159	0.342345	0.971446	1.21506	-2.24873	0.527019	-0.399858
ECK0763	-0.944363	-2.46631	1.92419	-0.372831	0.245002	-2.32913	-1.7151	-0.279925	0.477089	0.295232	2.02806	1.21311	-0.000572	0.605643	-1.52669	1.38758	0.119612	1.52537	-0.494211	2.04367	-0.860174	-0.419714	-0.149999	-0.016923	1.44166	-0.648229	2.28858	0.908667	-0.047091	2.06369	2.04917	2.82538	0.637912	0.490111	0.127247	-1.46462	-0.113451	-0.415594	-1.7993	0.550382
ECK0764	1.45685	-0.619622	1.03714		0.965292	0.132844	-0.984578	0.54124	-2.20431	0.378055		1.60907	-0.707607	-0.630626	0.339015	0.267423	2.65554	-0.011437	-0.436019	-0.57272	0.774124	-0.593858	0.001494	0.901506	3.19538	-0.408841	-1.5058	-0.815128	0.057392	0.975287	0.757721	2.16594	0.063934	0.868841	0.171369	0.036434	1.70203	-0.138497	2.81263	-0.521865
ECK0765	-1.006	1.72621	-0.504815	0.114068	-0.868414	0.089807	0.693206	1.13203	-1.12789	-0.835965	0.277232	0.843116	-0.470139	-1.2731	1.2371	1.66938	0.173161	0.560557	0.499045	-1.49613	-0.249081	1.06551	-0.226276	-0.749262	-0.20083	0.780596	-0.708556	-1.09107	0.655985	-0.48433	0.21111	-0.39793	-0.157485	-0.328013	-0.388592	-0.027979	0.028637	1.30599	-0.347421	0.194436
ECK0766	0.650751	-0.114861	2.23447	0.29238	0.445415	0.503869	-0.481851	0.919612	-0.915091	0.934936	1.85761	1.93861	-0.511363	0.570288	-0.122482	-0.248196	0.764908	0.488285	-1.03995	-0.35633	-0.510379	0.746581	0.844505	-0.818845	0.680536	-0.251136	1.26547	-0.870293	2.12764	3.65931	1.3523	1.07605	-0.352435	-0.498362	-0.367418	-1.18877	0.8346	-1.60743	-0.763586	0.155374
ECK0767	1.38277	-0.918747	0.414629	-0.523248	-2.05315	0.132704	0.712329	0.282175	0.395269	0.929155	1.03142	0.806164	-0.590795	0.988658	-0.856817	0.720371	0.583498	-0.652881	-0.453706	1.98831	-1.18771	-0.697983	-0.150988	-0.308537	-0.369756	-1.47904	-1.29262	-1.66118	-0.055157	-0.420457	1.74704	-1.88266	0.227567	-0.36307	0.320674	-0.227202	1.25988	-2.30975	-0.707547	-0.915404
ECK0768	-0.977452	-0.707994	0.324433	0.640751	0.840349	1.61919	-0.131365	0.611239	-1.12444	1.37058	1.215	0.412966	0.554861	-0.47418	1.10925	0.67944	1.03835	-0.683107	1.21773	-0.274163	-1.81535	-18.6702	0.094388	-0.549359	-0.297444	-1.61168	-0.461611	0.864617	2.64676	1.66477	0.752022	-7.65982	-0.545526	1.22703	1.58246	0.931899	1.9113	1.20611	1.51452	-0.449029
ECK0769	3.05121	-0.1273	-0.241736	-0.768715	-0.646791	0.777344	2.41755	0.813317	-2.48773	-1.12434	-1.04747	-1.73437	0.573532	-1.38357	-0.461673	-1.24568	3.07886	0.704151	-1.2382	-2.4784	-2.62187	-0.115996	-1.20939	-0.369272	0.021879	0.433575	-1.22402	1.73724	1.15216	-0.841654	2.198	-1.0885	-1.60084	-0.287238	-0.973894	-0.327058	1.57196	-2.26485	0.568022	0.209862
ECK0770	-0.214828	-0.313357	2.46317	1.13847	-1.36611	0.556297	0.306078	0.825324	-0.483904	-0.767652	-0.506518	0.500455	-0.895869	-0.110565	-1.8489	1.56831	1.42895	0.235346	1.29728	0.395743	-0.473784	1.25736	-0.255244	-0.048716	-0.031265	1.11638	0.548539	1.05304	3.06172	-0.560086	-1.07966	-0.801974	-0.60038	-0.692394	-1.15856	-0.755368	1.24595	0.780584	0.11045	0.222485
ECK0772	-0.203833	0.412746	1.41445	0.622386	0.42897	1.69998	-0.308877	1.94608	-1.48513	0.550844	0.642219	0.977425	-0.264803	-0.031071	-1.7357	-2.00678	2.34745	-0.828258	-2.99898	0.403857	-0.427211	-0.376044	0.215247	-0.737962	-1.05554	-0.193846	0.794444	-1.05916	4.21952	0.447587	0.270025	-1.01734	-1.35545	-0.993963	0.287793	-0.506091	1.27843	0.969003	1.06663	0.868189
ECK0773	-1.84869	0.333406	1.81773	-0.077581	-0.722661	0.378575	-1.17731	1.6126	-0.006661	1.14066	0.954359	1.87412	0.111721	1.7191	-1.75096	-0.648948	-0.288396	-0.419708	-1.6746	-0.011374	-0.661115	0.710743	1.11433	0.499053	-0.115749	-0.830188	0.159338	-1.23474	3.56032	0.651215	-0.132896	0.527793	0.302115	1.21489	0.302686	1.02771	0.632495	2.12043	-0.004267	0.389407
ECK0774	-0.833511	0.754809	0.317081	1.65693	0.633761	1.72567	0.425269	3.23821	-4.58705	-0.934831	0.432676	0.569981	-0.425517	1.36659	-0.218122	-0.934069	1.60163	0.230801	-2.35488	-1.80584	-2.16653	-0.511042	0.103475	1.36984	1.15588	-0.276749	-1.11892	0.064329	3.06987	0.146451	1.3654	-1.68067	-1.94099	-1.7323	0.438539	-1.17743	2.39782	0.444624	0.325595	0.014732
ECK0775	1.46657	-0.209426	-0.505582	1.35403	1.82069	1.42284	3.02412	1.68171	-2.60372	-0.988402	-1.17911	-1.53289	-0.119429	-2.10415	0.993757	-0.618246	1.60289	-1.94625	-1.10573	-1.74815	0.373298	-1.51086	-0.38243	0.476515	-1.28333	-1.20621	1.32546	2.18639	-0.411173	-0.278697	2.49007	0.558832	-0.354124	-3.47999	-0.63254	-0.945543	0.899067	-1.36446	1.62526	-0.207545
ECK0776	1.1431	-2.34084	0.317928	0.514698	-0.86319	1.96522	0.979836	-0.566643	-1.00367	-0.472732		0.647028	-0.022759	0.70343	-1.74786	-0.618141	2.0934	-1.96383	-1.06276	-0.511368		-0.560678		0.097714	-1.40395	-0.046166	0.159658	0.718508	0.106456	-1.66297	1.6786	0.420588	-0.943809	0.968862	0.254418	-0.833196	1.2344	-1.40125	0.705039	1.37137
ECK0777	-1.73039	0.942317	2.11723	1.99634	-1.17586	-0.675608	-1.26214	-0.259136	-0.286403	-1.76403	-0.251515	-0.243994	-1.35775	-0.554087	0.994087	0.416182	1.24421	-1.14158	1.61914	0.369224	-0.307063	-1.09529	1.45818	-1.54677	1.28577	-1.08445	-1.62117	-1.4569	2.30417	0.634905	1.1655	2.30937	0.895706	3.45487	0.018351	1.26179	1.02783	2.00232	-1.15511	-0.279305
ECK0778	-0.29862	-1.1207	1.17188	0.741856	-1.85201	0.035477	-0.676158	-0.472243	-0.066304	0.457509	0.864995	-0.102322	-1.45158	0.362029	0.00879	-0.340037	0.789896	0.180579	0.239411	0.585005	0.222138	-1.48846	1.11188	0.294805	-1.19002	1.36824	0.127003	0.158544	1.00737	0.698901	0.466009	0.072001	0.429252	0.783064	-0.357453	-1.407	0.492156	1.10134	-0.830378	-0.118118
ECK0779	-0.328718	0.104715	0.497604	-1.20447	1.08252	-1.57993	-0.006858	0.777949	1.73049	-0.246852	-0.017988	0.136873	-0.255209	-1.82674	1.1821	0.978872	0.049344	0.802085	1.7165	-1.20091	-2.4513	3.7263	0.511579	1.43355	0.74298	-1.77556	-1.01002	-1.18666	-0.482749	-0.137469	-0.242389	1.57879	-1.33506	0.367076	-0.867067	1.00345	-1.24864	-0.894176	-0.153979	-1.46503
ECK0780	-1.32462	0.539192	-0.650068	-3.19743	-0.871711	0.386735	-0.125017	-0.065704	-0.725607	-2.42686	1.26313	-0.671808	2.05797	-1.15167	-0.698593	-0.295051	-1.81847	-0.308663	-1.9819	0.211737	2.56886	0.719418	-0.401023	-0.891326	1.15762	-1.08409	0.259074	0.489442	1.35034	-0.620283	1.32971	0.142737	1.12514	1.11294	0.210627	-0.477574	0.197248	1.28285	0.363376	-0.374531
ECK0781	-0.09849	-0.035674	1.17694	-1.32336	-0.516453	-1.69503	-0.198966	-0.96281	-0.525589	-0.218913	1.2333	1.59018	1.17379	0.11516	-2.94522	1.04926	0.584571	-0.666108	-0.192089	0.510299	1.26145	-0.809504	-1.17277	0.483164	0.00831	-1.72011	1.33611	-1.05531	0.772475	1.61135	-0.619814	0.661017	1.76666	1.30102	1.40231	-1.5021	-0.109608	0.77769	0.672218	-1.4043
ECK0782	0.843813	-1.02183	-1.60148	-0.028539	-0.208284	0.395323	1.11928	-0.840752	-1.24773	-1.17403	-0.762129	-0.917965	-0.755557	-0.485029	-0.146763	-0.951855	-0.24042	-0.380269	-0.086569	-1.01284	-0.624614	-0.863008	0.129481	-0.619277	-1.85523	0.952388	-0.696516	-0.05535	0.12045	-1.58804	0.476581	-0.505578	-0.733802	-0.276067	-0.768212	-1.4961	-0.321253	-0.385835	0.881696	0.290844
ECK0783	0.220505	-0.544148	2.13	-0.175282	-0.6818	-0.898782	0.376965	-1.13535	-1.88289	1.22962		2.27753		1.75991	-2.03284	1.16055	0.31294	-2.90241		1.85442	0.414794	-2.42845	1.74172	-1.68382	0.447054	-0.412147	1.28982	-0.215495	0.85278	1.6985	0.567864	-0.352088	1.25523	0.131775	2.21045	0.112175	0.995245	1.32764	-1.37966	-1.31438
ECK0784	1.64101	-0.083348	0.130768	-0.340901	-0.744013	0.871336	1.56626	-0.850656	-1.4814	-2.91283	0.098075	-0.468448	-1.45666	0.113198	-1.25536	0.897281	-0.530769	0.339701	0.124649	-0.957072	-1.22781	-1.00412	0.228105	0.120058	-0.494074	-0.85084	-0.354525	-0.451449	-0.375194	-1.54071	0.906985	0.493056	0.714692	1.31912	-0.636055	-2.2532	-0.049209	-0.255201	0.485421	1.1607
ECK0785	-0.850468	-1.37633	0.162442	1.17256	-0.202889	1.31551	1.20083	-0.241349	-0.688183	0.970729	-1.15063	0.421074	0.034663	0.599581	-0.264861	0.573473	0.751288	-1.57433	-1.42047	-0.626564	-1.06053	-0.622812	-0.806341	-0.438499	-0.712274	-1.47834	-0.551737	-0.084733	0.215228	-0.817202	1.02318	-0.542279	-0.198253	-0.267876	0.701186	0.734015	0.629582	-0.689424	1.04366	-0.074644
ECK0786	0.589771	-0.851098	1.27487	-0.153793	-1.38633	0.604037	-0.994162	1.33867	-0.383014	1.23292	0.129665	-0.430135	0.163629	-0.58746	-0.228165	-0.41444	0.814102	-0.415902	0.096438	0.889557	-0.379696	-0.061619	1.10097	0.894197	-2.03305	-1.06966	2.14438	0.915185	-0.503498	-1.26616	0.812344	1.30337	0.373163	-0.251884	0.941494	-0.200921	0.786174	-0.596492	-1.56293	0.112186
ECK0787	1.00988	-0.407584	0.673773	-0.271224	-1.62508	-0.918978	-1.56347	0.179042	0.198015	-0.403745	0.190615	-1.08008	-0.128241	-0.759889	0.364018	-0.65604	-0.384972	1.8515	-0.555675	-0.017288	-0.590974	2.07019	0.690634	0.951782	1.91087	-0.786185	1.21349	-2.46621	0.793123	1.77206	-1.28397	-0.570134	-0.392554	0.113166	-0.965022	1.91068	0.254532	-0.68183	0.046918	-1.06613
ECK0788	-1.66965	1.6952	-1.46615	-0.155002	1.28615	-1.58919	0.710502	0.289045	1.01873	-0.031202	-3.20839	0.051984	0.178961	0.939676	0.934615	0.566526	1.83437	-2.39505	-1.13092	-0.935799	0.776501	0.189661	-3.07668	0.758359	0.223466	0.713853	-0.604952	-0.021576	-0.11516	-0.153608	0.75463	-1.28868	-0.232443	0.479147	-1.4416	-0.972795	0.900616	1.80611	0.904671	0.576447
ECK0789	0.008495	0.782621	0.026723	-0.489612	-1.52756	-0.802342	1.35781	0.38698	-1.85034	-0.97155	-0.472841	-1.362	-1.17348	-1.71842	0.601915	0.436998	1.09149	-0.159512	0.100642	-0.33406	-0.714789	0.156087	-0.396665	-0.249613	1.08651	-0.643332	-0.720488	0.269338	1.03909	0.639498	0.810683	-0.277493	0.648046	0.426118	-0.700304	1.29306	0.513334	-1.65688	-0.489377	-0.749299
ECK0790	1.92234	0.120744	-0.794223	-0.160097	0.682198	-0.466699	-1.80926	-0.75089	-0.660864	-1.18693	-0.90823	-0.941681	0.926622	-0.423654	0.398521	0.191576	0.555177	0.13847	-0.850889	-0.187076	0.990074	-0.685546	0.686699	0.084564	0.758408	-1.12198	-0.316584	-0.047406	0.605614	0.482065	0.091354	0.034524	-0.272377	-0.152729	0.118973	-0.169505	-0.597202	0.768158	-1.68372	0.618416
ECK0791	0.078662	2.15389	-1.11778	1.62147	1.56292	0.488982	2.79698	1.62472	0.214896	0.001894	-1.21833	0.279798	-0.331538	0.416243	-0.124645	0.859211	-1.54247	0.760659	0.386742	-0.578776	0.760383	-0.273312	-0.646037	0.955778	-0.62092	0.515511	0.49553	-0.514643	0.548196	-0.585336	-0.784016	1.11573	-0.609671	-0.748337	-0.459114	-0.332434	-1.6059	0.493407	-0.215701	1.09805
ECK0792	0.601177	0.421353	0.165614	-0.431269	-0.141678	-0.091585	1.1415	-0.470825	-0.622079	-1.92982	-0.774843	-0.183547	-0.03288	-0.449389	0.028745	1.24764	-0.705665	0.075739	0.218019	-0.246224	0.643451	-0.103548	-0.082814	0.927928	0.179687	-0.551757	-1.14452	-1.35884	1.18826	-0.985127	-0.445474	-0.517504	-0.231896	1.11777	-0.32667	0.723753	-0.540332	0.592451	0.473729	0.7133
ECK0793	0.574586	-1.4745	0.526122	2.50019	2.20348	0.971197	0.7611	0.020518	-1.32765	0.15345	0.188391	-1.07706	3.09384	0.89297	-0.857043	0.104117	2.53143	-0.257772	-1.02862	0.655685	-0.034529	-0.345182	-0.340737	0.226876	-0.901074	-0.443875	0.633722	0.629746	-0.654723	0.025245	0.138188	-2.55389	-0.225869	-1.35131	1.57888	-1.26594	1.3214	-1.04269	-1.30496	0.122083
ECK0794	1.08255	-1.04184	1.57202	-0.03665	1.12852	1.54162	0.315355	0.84659	0.130715	0.860106	0.047861	1.72614	1.44077	0.368894	-0.473642	-0.188499	0.708001	1.05853	0.399606	0.189389	1.54568	-0.947394	0.638668	2.6397	-0.486338	-1.27218	1.59958	-1.28786	0.81	0.570823	0.718327	0.837737	-1.48767	-0.507265	1.61706	0.498256	1.34753	-0.065408	-0.86847	-0.447191
ECK0795	1.0288	0.258122	0.087993	-0.940917	0.489146	1.67811	1.3876	1.89622	0.066293	-2.22218	1.32456	0.432738	-0.647131	-0.227942	-2.01245	-0.554112	-0.074659	-1.9422	0.610291	0.589267	-0.971447	-0.808246	-0.152143	-0.543171	0.079752	-0.669539	-2.43468	-4.3505	0.040359	-0.504203	1.91816	-0.339715	0.363451	-0.140765	-1.20361	-2.26227	0.55392	-0.554003	-1.25398	-1.04143
ECK0796	0.213343	-1.49443	1.48337	0.336374	-1.73614	-0.350492	-0.4945	-1.73619	0.32727	-0.958394	1.5547	1.17313	1.01039	-0.677402	-2.4271	0.417801	0.62287	0.353339	0.835813	1.20168	0.395262	-0.084099	0.029787	2.05752	-0.12664	-1.34402	1.48195	-0.350263	0.419035	0.043002	0.116262	0.886443	0.693236	0.372228	0.284233	0.188378	1.07497	0.18521	0.709513	-1.49187
ECK0797	0.904263	-0.473118	1.54291	-1.08108	-0.082436	-0.926264	1.22846	2.87487	-2.11651	-0.666396	-0.333118	-0.732475	-0.665839	-1.54806	0.730719	-0.720866	1.90065	0.316081	-1.19524	-1.38096	-1.74214	-0.06316	0.728314	0.35379	-0.397785	0.546725	1.09105	0.243825	-0.134064	-0.932399	0.367874	-0.60264	-1.1876	-1.01223	-2.05327	-0.174347	0.7478	-1.66104	1.2857	-1.14152
ECK0798	1.80028	0.150875	-0.194876	1.1564	0.88979	1.57518	1.47247	1.27248	-2.30997	0.149942	-0.098341	0.118827	-0.38235	-0.727909	-0.60016	1.06732	0.26827	-1.58461	-1.6156	-0.87919	1.13733	-2.03483	0.588154	-0.10736	-0.170784	-0.597433	0.756747	1.53162	0.062882	0.153609	1.7243	-0.170722	0.115862	0.143839	-0.188642	-0.426146	1.30506	-0.342806	0.244225	-0.293314
ECK0799	-0.769185	-0.360683	-1.14905	0.334271	0.435905	0.951822	0.036158	0.579335	-1.0549	-0.205932	0.198118	0.010428	0.764123	-1.00456	-1.07822	-0.418201	0.134069	0.691386	-1.87978	-0.859421	-0.632182	0.177996	-0.032659	0.686413	-0.830575	-1.30743	-0.797724	0.122711	1.0652	-0.516528	0.007308	0.539806	-0.324211	-0.203433	0.901497	-0.78543	0.372656	0.62017	-0.194158	-0.504152
ECK0800	-1.10604	-1.75196	0.10907	0.571492	0.520418	0.234118	0.890106	0.521089	-2.90768	0.177406	0.286163	1.17939	-0.028841	0.424965	0.322705	0.476138	1.39131	0.187896	0.721369	0.541222	-0.84759	0.070346	0.251654	1.23671	-0.71146	0.204618	0.09624	0.604289	0.280666	-0.405114	1.12244	-1.19899	0.732098	-0.358828	1.38741	-1.9951	1.37692	0.814025	-1.69747	-0.698984
ECK0801	-0.866583	-0.517229	1.09143	-0.083052	-0.17459	-0.690906	0.612751	0.867734	-0.073502	-0.247027	0.388737	0.309456	0.318032	-1.28011	-0.197754	-0.014868	2.01412	-1.06925	-0.050411	-0.645498	-0.671365	-0.933556	0.582597	0.224517	0.916781	0.754684	-1.208	1.21319	-1.1782	1.61396	0.348011	0.556972	-0.899434	-0.930936	-0.624044	-0.167305	0.858269	-2.08574	1.71517	0.868018
ECK0802	0.569373	-0.245103	-0.644408	0.509886	0.062171	0.724243	-0.026885	0.483731	0.285233	0.302211	-0.56869	-1.64976	0.803642	0.147817	-1.04258	-0.923874	0.792592	0.129565	-0.771561	0.115993	0.569318	0.543054	-1.00336	-1.54697	0.938255	0.386421	-0.698872	1.5184	-0.219115	0.400193	0.911321	-0.28444	1.16121	-1.40552	-0.027548	0.877163	0.009426	-0.548751	0.31947	-0.02541
ECK0803	-0.999329	-0.663018	-1.20896	0.140539	-0.000913	0.357851	-0.562583	-0.205374	0.827453	0.092655	-0.313772	-0.004937	-0.780222	-0.548235	0.287734	-1.00231	0.645197	-0.66736	-1.88365	-1.09985	-0.013064	0.171198	-0.071177	-0.628308	0.663956	-0.204985	0.423028	-0.405237	0.029846	1.21613	-0.168705	1.46619	0.483772	-0.610141	0.141927	0.587014	-1.87366	-0.756384	1.28885	-0.116825
ECK0804	0.299105	0.990407	-1.83586	-0.298633	0.713975	-0.642169	0.614075	-1.55807	-1.6516	-3.5551	-2.94826	-2.69679	-0.75366	-0.979351	-0.50959	-0.433667	-0.770681	1.23933	-1.32113	-0.724527	-1.19788	-0.628889	-2.16224	-0.205624	-0.857401	-1.19056	0.555786	1.38005	0.439736	-1.14279	-0.145289	-1.90236	-1.58943	0.024923	-3.16383	0.276555	0.003303	0.095126	1.04879	-0.15099
ECK0806	0.321803	0.243934	-1.45217	0.436135	1.88499	0.845667	1.86078	-0.911654	-0.385387	0.535835	-0.309471	0.387845	1.29733	-0.851092	0.488513	-1.09536	0.201042	-0.096876	0.792589	-1.15227	1.11558	-0.50764	-2.26085	1.08131	0.560235	0.351292	-0.735976	-0.583954	-1.63735	-1.63443	1.41195	1.05294	0.116386	0.78116	-0.999881	-0.427561	0.382624	-1.27632	0.159318	0.417735
ECK0807	-0.107646	0.691086	-1.23289	-0.07476	-3.17914	0.007446	2.87238	0.55595	-2.72982	-0.545447	-1.20915	-0.420817	-1.49256	-1.55577	0.039927	0.152989	0.368391	0.671954	0.114729	-0.612392	-0.025371	0.977556	-0.167078	1.1761	-0.326584	1.71088	0.409642	0.477437	-0.133021	-1.43431	-0.262631	-0.706213	1.01069	-1.19632	-1.36217	-0.239878	0.578535	1.19315	-1.39211	-0.357745
ECK0808	1.59277	-0.064251	-0.66577	0.166678	-2.25178	0.427669	2.63065	-1.66479	-1.65533	-2.9071	-1.31608	-1.17913	-1.56678	-0.484263	0.414029	0.836227	1.57009	0.115913	0.092693	-0.427897	1.41291	0.349359	-1.53894	0.03295	1.00894	1.7725	-1.57079	-0.101177	0.972184	0.200765	-0.631131	-0.170093	-0.716979	0.043645	-0.575307	0.078159	1.01591	-0.468896	0.418386	-0.583915
ECK0809	-0.111541	0.024214	-1.293	0.265753	1.21226	1.3094	-0.488656	1.82181	-1.09321	1.05107	0.517604	-0.113533	-0.609399	1.13637	-0.975947	-1.06361	1.20109	-0.144001	-0.507064	-0.059706	1.55388	-0.975083	-0.570931	0.899661	-1.306	-0.015106	0.403917	-0.55613	-0.833103	-1.58983	1.28879	0.384934	-2.07379	-0.793883	1.74432	-1.10834	0.39171	1.76135	-0.763688	2.82898
ECK0810	0.556744	-1.35752	0.837828	0.204526	0.409629	-0.558566	2.13997	-0.278395	-1.29151	-2.27749	-0.711309	1.94862	-1.49513	0.639493	-0.179366	-0.326614	-0.524296	0.270215	-0.043037	-0.609815	-0.21716	-0.010554	-0.587105	1.05495	1.50343	0.55527	0.723749	1.06399	-1.07311	-0.091391	-1.55539	2.12734	-0.38294	-0.181724	2.37241	-2.23743	0.137251	0.953324	-0.655785	-1.0689
ECK0811	0.226934	0.90159	-1.91032	0.28454	-1.24358	-0.36047	-1.0316	-0.488446	-0.519363	-0.873538	-0.753211	-1.87716	-0.940171	-1.14457	0.230179	-0.473344	-1.11089	-1.23939	-0.447699	-0.699101	0.487352	0.820917	-0.059099	-0.713136	1.12018	-0.041754	-1.02267	-0.121693	0.859896	0.035528	-1.1703	-1.26217	0.641773	0.14114	-1.93561	0.153131	-0.266527	0.010859	0.548678	-0.140242
ECK0812	-0.433323	0.343737	-1.06202	-0.228316	0.93942	-0.13663	0.037573	0.008825	-0.386111	0.067803	-0.68447	-0.239906	-0.290463	0.555312	-0.71618	0.006291	0.03774	0.05603	-0.28444	-0.134879	0.497405	-0.278219	0.931192	-0.89005	-0.716688	0.262326	-0.412694	0.344548	-0.683639	-1.08757	0.565377	0.25822	0.268851	-0.47352	0.189347	-0.842745	-0.024201	1.21999	-0.251795	2.79489
ECK0813	3.93917	-2.76772	0.607649	-0.063339	-0.682752	-0.860179	-1.65751	-1.65288	-0.555359	-0.530145	-3.05509	-0.481845	0.460064	1.07248	-3.83326	0.52615	0.791633	0.741424	-0.822411	1.36665	0.553966	-0.21211	0.306869	-0.406257	1.65717	-0.035553	2.58554	0.109797	0.873467	1.71111	-0.783376	-2.39442	0.595077	1.46723	0.7717	-0.002029	1.71035	-0.380311	-0.70883	-0.520145
ECK0814	1.44408	1.1138	0.241499	1.75664	0.836336	1.34111	1.97862	1.66893	-4.94481	0.360402	-1.43146	0.308713	1.06314	0.259595	0.371785	-0.09182	1.96047	-1.31608	-1.38645	-0.614979	-2.87718	-0.664182	-0.720087	-1.59964	-0.304383	-0.10852	-0.634315	0.10259	0.721743	1.26377	0.974736	-0.115637	0.864269	0.361853	-0.741977	-0.386406	1.26307	2.4516	1.83907	0.701494
ECK0815	0.717939	1.90824	0.128328	-1.33909	-0.392122	0.524399	-1.53526	1.61803	-0.721599	0.607835	0.001394	0.415056	-1.8556	-0.655118	1.30113	1.67194	0.418561	-2.14634	-0.35722	-1.2671	-1.22514	-0.722763	0.254571	-0.35253	-2.534	0.311154	0.752031	0.511448	-0.892443	-0.527455	1.54203	0.595783	-0.761141	-1.35238	-2.43775	-1.12221	0.352215	-0.879399	-1.37776	-0.128281
ECK0817	-0.68469	0.31216	1.64365	1.8742	0.996047	2.23071	1.75173	2.29611	-2.04941	0.626155	-0.441258	0.779038	-0.49918	0.650127	-0.47125	0.410067	0.53696	0.361081	-2.93019	-0.92536	-0.596216	0.783436	0.984203	1.85071	-1.15961	-0.552388	-0.485286	0.51592	3.23992	-0.702513	1.06106	-0.901872	-1.29551	0.486011	1.35795	-0.352407	1.62125	-0.069503	0.434541	0.250493
ECK0818	0.234299	2.81765	-0.659002	-1.38102	1.75072	0.405593	-0.652308	1.07213	1.30696	-0.417731	1.51028	-1.0306	0.092663	-0.104508	0.772541	-0.084175	-0.290417	0.347591	1.68909	-0.666854	-2.30228	-0.438266	0.423287	0.155603	0.075552	0.139865	1.11662	-2.50734	1.20927	-0.740017	0.756581	0.51979	0.755614	-0.131396	0.138155	-1.36686	2.42943	-0.796857	-1.41131	-1.54576
ECK0820	0.123516	0.326151	0.21674	-0.593609	-0.593249	1.01845	-0.320674	0.729531	0.320274	-1.93293	-0.255834	0.198501	-1.01513	0.302769	0	0.600162	-0.7057	1.15916	-1.07964	0.061194	-0.529903	0.360339	-0.621171	1.22724	0.706345	0.470792	0.344031	-0.221957	0.867241	-0.109596	-1.59284	1.94243	-0.234114	-2.4048	-0.620768	-0.319904	-0.953311	-0.991346	-1.71585	-1.2904
ECK0821	0.160773	0.533447	-0.639349	0.211782	0.259426	-0.619167	2.62836	0.9166	-4.34697	0.244669	1.2362	-1.64915	-1.17359	-0.995133	0.218464	0.889401	1.16879	-0.212517	-1.26115	0.758991	0.304705	-0.14172	1.23675	-0.237878	0.110476	-0.062246	-1.33828	0.161291	-0.098832	0.615255	0.472927	0.319816	-0.25483	-0.066292	0.266056	-0.336792	1.28227	-1.39576	0.69522	0.274919
ECK0822	0.355719	-0.764266	0.0212	-2.49122		1.10495	-0.105345	0.697003	-0.568524	-3.424	1.12727	0.924051	0.51293	0.893984	-0.718043	1.44237	0.816445	-0.462926	0.116829	0.994521	1.00331	-1.01674	-0.217389	0.347811	0.420032	-0.983453	-0.589103	1.18119	0.012463	0.686829	1.03263	-2.27024	0.881947	-0.263633	0.778942	0.57541	1.30982	1.10862	-2.4228	-1.49969
ECK0823	-0.631074	-0.253387	1.35918	0.520771	-1.17588	1.18042	-2.23762	1.05092	0.149054	-0.135551	0.806309	-0.871155	-1.4072	-1.85273	-0.654477	1.05483	0.845137	-1.0975	1.28864	-0.211219	0.14866	-1.18851	-0.035916	0.655298	-0.170331	0.807083	0.417336	0.08905	0.407951	0.545669	0.677104	1.74728	0.134156	1.63971	-0.398285	-0.112776	0.623612	-0.074888	-0.472509	0.376243
ECK0824	-0.627529	-0.028077	-0.179969	0.279067	-0.423087	0.472085	0.5846	0.610551	-1.88954	0.321261	1.15851	0.628342	-0.254453	-0.251933	-0.071461	-0.005326	-0.174704	0.088026	-0.496929	-0.189714	-1.3374	-0.081766	-0.11368	-0.359126	-0.533546	0.943469	0.133285	-0.614169	-0.247898	0.287785	0.832885	-0.599216	-1.024	-0.928583	0.125271	0.120966	0.1228	-0.631522	0.287052	0.124348
ECK0825	-1.89326	0.586578	0.168836	-0.762332		-1.34276	-1.39235	0.756762	-0.889656	-0.29115	-2.32725	-0.443662	-0.656569	-0.532112	1.20343	0.404737	-1.20642	1.11763	-0.605262	-0.140628	-0.527764	0.665073	0.14606	2.00646	1.00081	-0.69353	0.341229	-2.53883	-0.58967	0.30407	-0.855938	-0.237701	-1.21872	-0.78995	-0.77403	2.05322	0.055422	-0.723792	-1.64671	-0.301291
ECK0826	-0.255299	-1.01985	0.577384	0.249801	0.111472	-0.084291	1.1709	-0.241622	-0.153863	0.296871	1.18755	0.595986	1.23776	0.353421	0.128093	0.49627	-0.044994	0.507585	-1.18679	1.09929	-0.437496	0.595399	-0.370575	0.085812	0.194252	0.285228	0.683975	-0.814293	-0.091759	0.970801	0.405215	0.931534	-0.141458	0.210154	0.144416	0.853201	0.443909	-0.558154	-0.704957	-0.883558
ECK0827	1.16967	-0.477542	-1.63836	-0.567383	-1.05541	0.892864	2.79891	-0.020797	-0.287182	-2.55434	0.293188	-0.476012	-1.81133	-0.575135	-0.223795	0.011012	-0.769646	-0.363682	0.017762	-1.76976	-0.298587	0.498703	-1.23888	-0.941654	-0.510668	0.299844	-0.650809	1.93862	-0.014678	-0.521379	-0.025642	-0.128205	-1.3904	-0.772409	-1.64993	-0.056107	-0.058769	0.403214	1.10528	0.348379
ECK0828	-1.89584	-1.92581	0.860497	-1.26595	-0.677928	1.03587	-1.79526	-0.490859	0.260039	-0.528034	0.400389	0.343083	0.40375	0.096353	2.04982	1.80401	1.16336	-0.591768	-0.948602	0.76028	0.484342	-0.268544	0.027377	-1.8703	0.193489	-2.21483	0.845504	-1.00829	0.661047	1.19168	0.637148	2.99994	-0.227131	2.36484	0.072786	-1.29526	0.349746	-1.68857	-0.454679	0.921416
ECK0829	-0.174754	0.154651	-2.47305	1.07759	-0.245405	1.24467	3.79002	1.14036	-1.90406	-2.1263	-1.68399	-1.83086	0.811974	-0.104402	0.101097	0.535893	0.848835	0.051227	-0.39901	-2.18738	-0.502522	-1.39551	-1.15837	1.1836	0.4101	-1.30053	-1.04868	1.98177	0.932773	-0.512067	-0.777295	-0.269145	0.693229	-0.818891	-1.68506	0.483981	-0.476337	-0.486181	3.52266	0.688315
ECK0830	-0.887064	-0.628951	-0.582913	0.999251	1.49357	1.00356	1.39157	1.57846	-1.75891	0.462983	-0.159336	-0.172625	0.622038	0.282958	0.922682	-1.14305	1.71926	-1.02117	-1.17786	-0.817905	-0.945296	-0.702444	0.193144	0.87934	-0.6633	0.553686	-0.580273	1.04239	-0.498477	-0.942709	0.586118	-0.873721	-0.796809	-2.45286	0.265156	-0.193374	1.365	-9.70908	0.795796	-0.762769
ECK0831	-0.703516	0.505155	0.294973	-0.274712	0.109261	0.508209	-0.085649	0.254463	-1.1154	1.50445	0.462821	0.30597	0.130946	1.84576	-0.343483	0.491172	-1.00803	0.341154	0.868994	0.637363	0.966842	-1.47612	-0.864495	2.21683	-0.064507	-0.246667	1.09919	-0.541951	-0.817082	-0.477239	-0.59855	0.209272	0.212245	0.881892	-0.213891	-0.847464	0.447285	0.390248	-0.543784	-1.6316
ECK0832	-1.82661	-0.181477	0.560988	0.455219	-0.659521	-0.78954	-0.338023	-0.826789	0.346439	-2.06768	-0.387511	-1.33869	-0.559977	0.113486	0.623642	-0.199966	0.989643	0.50876	-0.014057	-0.065711	-1.11826	-0.699667	-0.240837	0.483194	-0.496317	-0.938879	-0.119418	0.060761	5.33664	-1.06754	0.988071	-0.018302	0.470797	-0.247029	-0.662634	-0.121967	0.04132	0.322866	0.089422	0.335224
ECK0833	-0.291767	1.86762	0.263721	0.346376	0.913059	0.027151	0.365283	0.682465	0.018287	-0.507074	-0.894824	-0.47869	-0.625577	-0.495038	0.991949	0.358538	-0.845649	0.352842	0.35195	-1.2144	0.943902	0.266599	-0.540071	0.02689	0.129738	-0.232142	-0.39037	-0.631552	1.334	-0.230913	0.780893	1.73689	-0.193156	0.212455	0.017884	0.4506	-1.2258	0.411724	-0.19067	-0.046196
ECK0834	0.273107	0.014405	-1.35224	-0.59107	-3.31759	0.145321	-0.423883	-1.02712	-0.711631	-2.04721	0.484792	-2.06786	-5.29379	-2.74427	-1.06852	1.38282	0.622048	0.30918	-0.784338	-2.07752	0.47847	-0.00028	-1.09563	1.43188	0.173293	2.01366	-1.12123	0.996024	-1.15651	0.117849	1.07375	-0.415715	1.18984	1.12923	-1.90497	1.93355	1.32458	-0.368125	1.82971	0.773001
ECK0835	-0.559138	-2.07579	2.38645	1.54269	0.61713	0.360593	1.78593	1.9595	1.53741	1.14023	-0.33088	3.22697	0.094818	2.62612	-0.836167	-0.923954	1.59014	-0.805805	1.70108	0.538647	1.90769	-0.700306	0.740277	-0.444861	-2.88876	0.752216	-0.692735	-0.461771	2.30924	-0.990959	0.397381	1.9001	1.00865	1.16752	0.396576	-2.64809	0.70124	-0.101586	-1.06232	1.88304
ECK0836	0.052422	-0.012065	-0.95071	0.508141	0.436399	0.427419	0.126218	2.54279	-0.384896	-1.87964	-1.11572	-0.358894	-0.621615	-0.370651	0.071292	1.06334	0.602056	-1.2139	3.13089	-0.435291	1.13965	-0.802815	-1.10137	-0.591038	0.316092	1.14958	-1.57326	-1.06431	-0.085408	-0.144581	1.40343	-0.391139	1.04526	-0.438226	-1.12555	-1.70835	0.304937	-0.873364	-0.502272	0.201816
ECK0837	-0.072867		-2.64348	-0.22269	0.317025	0.332656	-0.307576	1.03815	0.93375	0.208873	1.03598	1.07288	-0.040307	0.607096	1.0435	0.647239	0.138567	-1.63368	2.8804	-2.3641	-0.167782	-0.70382	-0.119088	-0.976099	-0.256291	0.965322	-0.49162	0.155397	-2.25904	0.414524	-0.07933	-0.524601	0.742998	-1.14279	1.27766	-0.680237	0.726377	1.37094	-0.779808	2.0774
ECK0838	1.14271	-0.301967	-2.62641	0.910016	-0.05713	0.110912	0.433458	-0.222581	-0.351325	-0.701236	-1.23039	-0.288168	-2.63248	-0.551874	-0.458019	0.768849	0.520745	-0.343126	-0.128445	-0.963227	0.398234	0.02889	-0.05126	0.143856	-1.20716	0.374023	-0.69454	1.40533	-1.66029	-0.761032	0.699058	-0.641604	-0.461014	1.9196	-0.453776	-0.035673	0.755952	0.386232	0.088967	-1.6896
ECK0839	-0.074542	0.297356	-0.005611	0.286709	1.08577	0.822405	0.544101	0.284356	1.30992	0.918296	-0.933234	0.467204	0.431613	1.1238	0.970033	1.01721	0.129047	-0.049693	1.37624	-0.157576	1.65917	1.15937	1.27867	-0.473072	-0.349215	-0.226957	-0.568469	0.415142	0.337917	0.138565	1.08778	0.659865	0.184346	0.00028	1.07359	1.43035	-0.302273	-0.445567	-1.35996	-0.466677
ECK0840	-0.72464	-0.959392	0.980023	1.17451	-0.227494	1.00599	-0.365768	-0.658424	1.40694	1.51457	1.96843	0.963596	-0.714605	2.31573	-0.401687	2.31415	0.002172	0.814509	0.702137	1.84757	0.466448	1.0043	0.961434	-0.207	-0.73649	-0.554641	1.85675	1.27749	-0.664816	1.40714	1.20811	2.31759	-0.915393	0.376651	0.005633	-2.02808	0.531041	-1.28427	-1.38912	0.383868
ECK0841	0.484609	0.726817	1.70239	-1.2607	0.961574	-0.700974	-0.232564	0.282479	-0.618511	-0.185432	0.253295	-1.08654	-0.669861	-0.590764	0.81988	-0.549734	-0.398087	0.50682	1.03233	-0.887423	-0.405448	0.699645	-0.526473	0.988048	-0.299789	-0.042338	-0.049202	-0.243694	-1.55121	1.90825	-1.12939	1.2944	-0.68105	-0.037502	-1.08831	0.050868	-1.8763	0.704935	0.339156	-0.237792
ECK0842	0.166632	-0.877483	0.431036	1.22195	0.150796	1.55669	0.306187	-3.17417	-1.49463	-0.928855	0.905823	1.3635	-0.411072	0.572815	-2.2908	-0.145503	0.548615	0.244776	-0.389513	-1.61108	-2.4228	-0.101965	-2.15275	0.848321	0.635421	0.787191	-0.846977	1.43002	0.239094	0.450096	1.59124	-2.51044	1.32944	1.03075	2.18564	0.275206	0.885714	0.810635	0.031773	1.31018
ECK0843	0.217793	1.04969	-0.703295	-0.892798	-1.71488	-1.15941	1.66362	-1.12965	-2.00256	-1.53463	-0.430494	1.7087	-2.09719	0.47802	0.392568	-0.069852	1.1628	0.38752	-0.575037	-0.72218	0.378833	1.01208	-2.01472	0.05779	0.877384	0.29583	-0.616113	1.48114	-1.4057	0.583708	-1.01099	-0.899038	-2.60429	-5.51788	-1.23867	-1.11332	0.635414	-1.64025	1.45012	-1.28205
ECK0844	2.94632	-3.80301	0.748271	0.726571	-0.116539	-1.59367	0.105582	0.587773	2.64668	1.59517	-0.086231	0.84767	-0.629503	0.919698	1.34041	0.64194	-0.566279	0.056296	2.34321	-0.302001	-0.008484	2.98944	-0.323842	1.65029	-0.914859	0.152936	0.898623	-1.89786	-1.55948	-0.692772	-0.246521	1.36505	0.019355	-0.008519	0.540252	1.04156	-0.811825	-0.390909	0.494142	-0.582474
ECK0845	-0.930494	0.480989	1.06164	0.737312	0.274787	0.683003	0.84391	-0.784542	-0.177792	1.05349	1.49253	1.754	1.71872	0.720885	-1.94942	-0.289137	1.62632	0.293176	-0.073452	1.67178	0.195596	-1.38102	0.442353	-0.393573	-0.402429	-0.979458	0.412201	-0.174835	0.530853	0.618254	1.50708	-0.344832	0.509015	2.38216	1.1424	-1.83043	1.62651	-0.789004	-1.48668	0.158707
ECK0846	-0.201335	0.430838	0.489139	0.19071	-0.400654	0.618749	0.93632	0.798731	-0.982966	-0.563626	0.414553	0.38219	1.19965	0.516417	-0.740011	-2.32524	0.712918	-1.01909	-0.515602	-0.636966	0.051468	0.918566	0.76327	-0.604641	0.285144	-2.62413	-2.11226	-0.454783	0.923104	1.31534	0.14973	-1.78877	0.922584	0.49996	0.948353	1.77619	0.423878	0.20504	-0.237106	-1.37009
ECK0847	-1.07298	0.198561	-0.290375	1.68122	0.755617	1.23934	1.10706		-2.1279	0.19065	-1.26273	-0.080378	-0.066558	0.825912	-0.734127	0.19418	1.10187	-0.492187	-0.721262	-0.854621	-0.256113	-0.829986	-1.62305	-0.07938	1.61452	-1.06395	0.258098	0.162598	-0.01134	0.178414	0.96601	-1.63206	-0.025485	-1.31896	0.008514	-0.839561	0.652909	-0.797498	2.17723	-0.480449
ECK0848	0.016072	1.80307	0.680361	-0.628209	-1.04999	-0.135592	-0.683333	-1.92583	-1.70796	-0.015089	0.676434	1.07775	-0.403393	-1.23339	-2.25952	0.199359	0.926159	-0.669208	0.008468	-0.230145	0.857258	-0.891947	0.463015	0.866873	2.41383	-1.9815	0.343704	-1.47784	1.36729	0.85524	2.40516	2.10796	1.68373	1.56067	-1.31756	-1.54647	1.33282	0.540845	-1.47674	-0.246992
ECK0849	0.375768	-0.446641	-0.137348	0.085646	0.501475	2.09628	-0.082263	0.054487	-0.307768	1.13258	0.553261	0.304446	0.070985	0.291346	-0.532743	-0.929412	0.150509	-0.208818	-0.762079	2.0582	-1.32357	-0.083119	0.31642	0.665484	-0.979967	-0.708367	-0.422181	-0.870787	-1.29234	0.442572	0.476714		0.359891		0.161599	-0.510771	0.976057	-0.295297	-0.78176	-0.578373
ECK0850	-1.44701	-0.910425	0.501793	1.74314	-0.222839	2.22714	0.591276	-0.243899	-0.820903	0.137182	0.573894	0.747108	1.12587	1.67636	-0.259955	1.69168	0.878578	-1.34278	0.222498	0.751486	-1.09399	-1.449	-0.066457	-0.672484	-1.6147	0.190922	0.307413	0.089497	0.035799	-0.698316	1.06627	-2.67929	0.754017	-0.756716	1.59166	0.039858	0.863064	-1.13123	0.045494	0.160573
ECK0851	0.969724	1.74454	2.06564	0.346693	-1.12434	0.557063	2.39141	-1.71155	-2.53224	-1.33128	0.644509	2.25441	0.815188	0.977642	-1.87163	1.68442	0.246015	-2.81863	-0.464642	-0.425291	0.455274	-2.63707	-1.60333	-1.03899	-0.855469	-0.476526	0.070924	1.17319	-0.260602	1.18098	0.818898	-0.665993	0.736102	0.462122	-2.06392	-2.55144	-0.665986	-0.562866	-1.45731	-0.073758
ECK0852	0.445917	1.31215	0.102168	-0.764893	-1.59714	-0.471393	-0.892082	-0.50477	-0.750013	-1.38933	0.372749	-0.915228	-1.77593	-2.87809	1.64913	0.60808	1.37636	0.570707	-0.433541	-1.00069	0.020488	0.692652	0.70324	1.93018	-0.164688	-0.560152	-0.522191	1.29666	0.105776	-0.601417	1.26494	-0.365502	0.107984	0.19391	-2.13981	-0.855415	0.7619	-0.800453	1.80878	-0.660996
ECK0853	0.317876	3.45586	-1.16613	-0.642612	-0.43928	0.676573	-0.175371	-0.09403	-0.815584	-1.73876	1.08079	-1.65158	-1.56269	-3.91627	1.23904	0.345047	2.3832	1.02957	-0.61423	-2.21772	-0.026863	1.58922	0.522227	0.872755	0.146092	0.489966	-0.431532	-0.366534	1.36708	-0.037905	0.473119	-1.10136	2.07133	0.133958	-2.11367	-0.033585	1.09583	-0.583837	1.07872	-0.655034
ECK0854	-0.1468	1.41363	0.377008	0.048501	-0.877319	0.452006	-1.86792	-0.402711	-1.33994	-0.239804	0.980106	-0.615509	0.18681	-1.52666	0.541121	-0.014703	1.71062	-0.219449	0.487777	-0.085968	-0.254522	-0.07595	0.147695	-0.794647	0.867875	-0.146628	-1.66831	0.562177	1.7352	1.02229	0.80296	0.964051	0.359343	1.29294	-0.478485	0.094696	0.773866	2.07607	1.09531	-0.344368
ECK0855	-1.20185	0.949088	0.043067	0.768182	-0.17847	1.02223	1.27762	0.257264	-1.52007	-0.140201	-0.023422	0.957166	-0.552869	1.40597	-1.4293	-0.09525	1.07316	-0.049221	0.915736	-0.108778	0.547756	-0.831609	0.68375	-0.900804	-0.093481	1.23436	0.940803	1.01424	-0.392919	0.127027	-0.128354	-1.28202	-0.720629	-0.715239	0.655782	-0.040837	0.202011	1.84255	-0.444369	0.074128
ECK0856	-1.21812	0.078841	1.15552	1.10723	-1.67709	0.807199	1.80343	-0.241215	-1.02535	-1.2011	0.487965	0.693277	-0.835902	-1.20561	-1.11901	0.33898	0.257706	-0.705127	0.358235	0.173459	1.10486	0.583119	-0.197468	0.441969	0.472311	-0.123381	-1.25702	-0.530841	0.777285	0.882158	0.125997	-0.509083	1.09893	1.31174	-0.391438	0.76924	-0.010002	0.322649	-0.497951	0.182719
ECK0857	1.85067	0.475815	0.892981	1.18157	0.885762	1.55953	2.66611	1.65103	-2.05168	0.843738	-3.07465	1.10342	0.668526	1.05972	-0.119081	1.29915	1.77948	-0.780319	-0.200964	-1.54527	-1.76154	1.4397	-3.18312	0.178592	-0.951857	-0.74373	-2.06062	2.00008	0.191934	1.47723	0.846689	-0.754575	0.889951	0.268028	1.19042	0.562619	1.14631	1.72176	2.19271	1.73237
ECK0858	1.20793	-0.721378	-2.09679	1.29599	1.24041	1.47407	1.59084	1.52951	-0.073406	1.64737	-0.072987	-0.927481	1.13186	-0.00025	-0.365302	0.887962	1.48498	-0.81684	0.091792	0.32425	0.037694	-0.642501	0.367847	0.604123	-0.718719	-0.032559	0.092416	1.5092	-0.196272	-1.85799	0.799423	-0.682629	-1.33254	-0.369559	2.09348	-0.75626	1.70411	-1.61492	0.918583	0.141757
ECK0859	-0.113002	0.510352	-0.72677	-0.075814	-0.695802	-1.32794	-0.120741	0.260191	-0.586094	-1.13907	0.040332	-1.74888	-0.587654	-1.31847	0.685743	0.003903	1.26181	-0.695791	-1.22983	0.552807	-0.339233	1.08878	-0.752803	0.421952	0.62077	-0.493095	-0.737209	0.151025	0.227036	0.873147	-0.236194	-0.704605	-0.749237	-1.14946	1.07206	-0.055781	1.9095	-1.14642	1.48639	-0.070758
ECK0860	1.36351	-1.20494	0.245281	-0.180317	1.02695	0.223743	0.578074	-0.149569	-0.763339	0.09519	0.014523	-2.11669	-0.992107	-1.29634	0.078704	0.947051	2.40949	-0.0039	-2.70445	0.381987	-0.722107	0.431436	-1.17665	1.55945	0.406157	-1.78311	-0.858556	1.57679	-1.89975	-0.15729	0.785601	0.727288	-1.11273	-0.847785	0.441103	-1.39889	1.25313	-3.35622	-0.189829	-1.36046
ECK0861	-0.67418	1.61004	0.417779	-0.705879	1.12123	-0.626202	0.592048	2.57105	-1.51956	0.234014	-0.216802	0.339223	0.067432	-0.242309	0.137089	1.31913	0.376015	0.108005	-1.88909	-1.82215	-1.9729	1.96364	0.466451	-0.052994	0.643241	-0.762537	-0.178385	-1.11674	2.5963	1.85401	0.705449	0.343583	-1.40745	1.1947	0.887846	-0.396719	0.514067	2.40171	-0.000491	0.586983
ECK0862	-0.357314	-1.96312	0.748922	0.339519	0.178977	1.92243	-0.535797	0.813972	0.255119	0.02952	-1.18315	0.112314	-0.197077	-0.631937	-0.321264	0.058088	0.155082	-0.017582	-0.466214	-0.288227	0.939396	0.050566	0.330056	-0.170017	-0.159058	-0.163449	-0.165178	0.379611	0.451973	-0.921196	0.998643	-0.260791	0.600412	0.612466	0.909374	-0.97316	0.356559	-0.755687	-0.810334	0.477858
ECK0863	0.798157	-1.57645	0.768158	0.416682	-0.108318	-2.19069	-0.936718	-0.693784	-0.904423	-0.411644	0.46105	0.058288	-0.030808	-0.644361	-1.10157	-0.692281	1.98862	-2.82128	0.705924	0.090415	-0.183351	-1.72139	0.535938	-0.495731	0.711642	-0.160781	-0.264778	0.024614	2.31186	1.39055	0.760909	0.490837	1.01009	0.598559	-0.729767	-0.706544	2.51994	-0.601087	-1.18107	-1.43051
ECK0864	0.935162	-0.787133	1.11592	1.21774	0.443683	1.53084	1.20484	0.549501	-1.54208	-0.135824	0.001498	-0.597792	1.41031	-0.032913	0.107078	0.751545	2.32137	-0.036244	-0.432681	0.485964	0.495962	0.173835	0.541394	1.06824	0.550647	0.354001	0.087729	-0.166937	-0.776423	0.011333	0.390534	0.316954	-1.03021	0.289282	1.04713	-1.40258	1.7496	-1.51834	-0.741331	-1.55251
ECK0865	-0.737053	0.538363	0.910181	0.589788	-0.034966	0.100134	0.057072	0.108256	0.308011	-0.131505	0.665771	0.423325	0.573176	0.043137	-0.8066	-1.07849	0.001593	-0.675627	0.707213	0.198816	1.03568	-0.850955	0.205994	0.830704	-1.61943	-0.626665	-0.626886	-1.23948	0.362669	-1.5745	0.851616	0.150626	0.380079	-0.043911	1.21824	-1.53178	0.930633	1.02198	-0.698308	0.526159
ECK0866	-0.833058	-0.610347	-0.808302	-0.764203	-1.02208	-1.56002	0.5056	-1.70605	-1.65757	-0.655611	0.078113	-2.50509	-0.369708	-0.030032	0.769709	0.399832	-0.002667	0	0.731241	-1.94569	0.452623	-0.032776	0.139475	-0.655991	-1.41181	0.602066	0.181095	2.66426	0.180617	-0.851166	-0.147621	0.162579	-1.12315	-1.58428	-0.860749	0.58126	0.048088	1.83407	-1.5189	1.4507
ECK0867	0.524744	-0.463152	-0.361702	0.337357	-0.490688	-0.59905	-1.0838	0.202525	-1.53638	-0.422611	-1.19327	-0.281906	-1.25951	1.18559	0.326166	-0.467759	-1.8265	0.525021	0.071721	-1.20577	1.25062	-1.23508	-0.44303	-0.150732	0.397194	1.28537	0.671584	-1.24708	-0.140576	-0.319638	-0.321954	1.01803	-1.16037	-0.357634	-1.43536	2.24196	-0.337028	0.152172	-0.533568	0.951139
ECK0868	-1.61121	-2.11957	2.33784	0.567629	-0.543419	1.41834	-0.925871	0.669867	-0.319795	0.761257	0.33764	1.30331	0.355225	2.20542	-2.1348	-1.47571	0.475241	0.585753	-0.665626	0.280824	-0.31249	-2.42875	0.792998	-0.523143	-2.39887	1.78088	-1.15873	-1.59595	2.28448	-1.35825	1.07811	-0.347659	0.453099	1.89121	1.13956	-3.87856	1.84143	-2.66943	-0.989582	1.60845
ECK0869	-0.723057	-0.719828	-0.094136	0.403694	0.015177	-0.067117	-0.697201	0.009782	0.479698	0.967133	2.42624	1.04632	0.279275	0.185016	-0.583833	1.80035	0.087473	-0.145982	0.761906	1.07173	-0.651145	0.386216	-0.123491	0.190667	1.18859	0.826944	-0.568235	0.204676	-0.328049	0.820661	-0.890977	0.113876	1.31398	0.25742	2.18615	0.864149	0.194818	0.812566	-1.02377	-1.31418
ECK0870	-1.30879	1.07295	1.25457	-0.656216	-0.652168	-0.13755	0.687378	0.642911	-0.467396	-0.700618		2.49801	0.631719	-0.368946	1.75301	1.10524	0.80185	0.613183	1.21254	0.346842	-1.7012	0.339367	0.121174	0.367327	1.38243	-0.836779	0.500009	0.351769	0.657865	2.13571	0.916727	1.48331	1.55095	1.71891	2.87843	0.687623	1.5694	0.775351	-1.85724	-0.49961
ECK0871	0.514683	0.402197	1.10019	-2.02417	0.624541	-2.23721	-0.514353	-0.136777	-1.51913	-1.02184	-0.332042	-0.126555	-1.36841	-1.21093	0.419429	0.061746	1.11173	1.03403	-1.17791	0.442007	1.03529	0.217577	0.053744	0.906247	-0.09447	-2.04062	3.73706	0.106229	0.966502	1.12583	1.10169	1.41253	-0.685196	1.53064	-2.30299	0.569624	0.546429	-0.012603	-0.868343	-1.59523
ECK0872	1.17986	-0.060301	0.059778	1.01123	-0.386391	2.31575	1.86475	-1.36252	-0.137904	-0.004419	-0.521257	-0.289006	-0.069262	-1.34947	-0.24097	-0.109167	0.87249	0.101431	-2.84347	0.470632	0.468892	0.297282	-0.478547	-1.2802	0.64865	0.508207	0.68535	0.207175	-1.3717	-0.018124	0.352094	-0.389348	-0.390273	-1.99055	0.733795	0.577315	0.340629	-0.838731	-0.119581	0.516521
ECK0873	-0.89914	0.597496	-1.25062	-0.074816	1.6167	-0.43616	1.44625	0.032099	-1.70801	-1.84183	-0.065056	-0.195208	1.24135	0.25279	0.938913	0.566203	-1.39697	0.680986	-0.846451	-2.34364	1.47362	1.02828	-0.049841	0.810285	0.080024	-0.405387	0.151423	0.033057	-1.28491	0.018628	-1.65927	1.531	0.01274	-1.1466	-0.7671	0.761151	-1.3706	0.012144	0.220352	1.09579
ECK0875	0.639018	1.12267	-0.262136	-0.62487	-3.39343	-0.270534	-1.02294	2.86144	-0.895237	0.887582	-2.25382	-0.31823	-0.861428	-1.13082	1.26666	0.341381	1.31206	0.337956	-0.812878	-1.38891	-1.21506	0.153472	-1.66709	1.31461	1.00402	-0.648645	0.87925	-1.40991	-0.276083	0.50295	1.18083	-0.610311	-0.481193	-0.684672	-2.50149	0.225144	2.88886	-1.97794	0	-1.54702
ECK0876	0.329631	1.18732	1.77539	-0.823793	-2.73379	-0.118245	1.00868	0.137099	-1.7699	-0.476455	1.02305	1.43328	-1.37974	-0.368708	-0.436452	-1.1683	0.305392	-1.14358	0.557483	0.072928	1.31111	0.453832	1.06991	0.536496	0.018448	0.200075	0.223886	-1.58961	0.622566	1.5822	1.09062	1.94982	-0.555673	0.687616	-1.98545	-0.015472	-0.80028	1.08052	-0.583969	0.41511
ECK0877	1.62583	0	1.31756	-1.34308	-2.28427	-0.542889	-0.437448	-0.367084	-0.900767	-8.71105	-1.11335	0.937723	-0.837258	-1.0661	1.25818	0.062843	0.81207	0.343967	-2.6243	1.38622	-6.66206	0.602654	-3.06097	0.864119	3.29392	0.467048	-1.30419	0.958479	0.441517	2.24342	-0.519592	-2.02156	0.903372	0.403916	0.126234	2.32204	1.07909	-4.23717	0.20442	-0.04663
ECK0878	-0.859825		2.17624	-1.96288	0.320642	-0.273772	-1.05934	-2.26655	0.520516	1.18543	1.8106	1.41955	2.28099	0.373977	1.75643	1.28969	0.639907	0.332131	-3.24145	1.40272	-0.807649	-0.392411	0.970961	1.15096	-0.010414	0.791395	1.59841	-0.166537	-2.36273	2.88999	-2.76668	1.29501	2.11317	0.755083	3.76138	0.679732	0.415858	0.637945	-1.16179	0.294284
ECK0879	-2.21993	-1.75504	0.319803	1.93085	0.917898	2.15309	0.595083	1.80126	-0.617362	0.489039	-2.15778	1.48732	0.90516	1.21296	-0.012644	1.2325	1.19651	-0.643359	1.19828	0.444938	0.608305	-1.18917	-0.704956	-0.38893	-0.45604	-2.58219	1.53761	0.399855	-0.737932	0.692843	1.43353	1.67593	0.181328	-3.25667	1.74466	1.15287	0.300739	-1.01022	-0.063043	-2.19451
ECK0880	-1.28666	-1.9989	0.665251	0.703472	-0.364464	-0.895948	-0.598616	1.84642	2.66754	0.253991	0.445155	-1.45306	-1.03688	0.334007	0.891818	-1.45272	-0.73464	-2.1146	0.482749	1.07177	-0.239824	-1.80517	0.902507	0.36883	-1.49122	-0.608448	0.712054	0.993971	1.03214	-1.70108	2.5408	-2.49159	-3.19735	-5.99792	0.434516	-1.67009	0.542395	-1.24343	0.665102	1.24811
ECK0881	2.44639	-0.270179	-0.636116	0.681713	0.301551	0.122503	0.684094	-0.012325	-0.585969	0.275954	-1.82649	-0.736182	-0.158327	-0.441928	-0.295168	-0.28362	0.171863	-0.699918	0.392615	-0.279175	-0.833582	-0.711015	-1.24734	0.805193	-0.949827	0.223753	-0.41463	0.076578		-0.60213	-0.458965	-0.411592	-1.31039	-0.679958	-0.464161	-0.655522	-0.817289	-1.64695	0.439243	1.2408
ECK0883	-1.56243	0.456334	0.399148	1.39779	0.003295	0.225749	-0.205242	1.2333	-0.990774	-0.569108	0.098662	0.460974	-1.16845	-0.477456	0.266489	1.21263	-0.134643	-0.044215	0.676488	-0.610225	-1.0921	-0.626836	-0.226935	0.708019	-1.32552	-0.633311	-1.26726	-1.50035	1.96912	-1.38047	1.39964	1.46372	2.07931	0.376889	-0.360932	-1.1398	0.684327	-0.441833	-2.57304	-0.968891
ECK0884	-0.26421	2.40555	0.843576	-0.651978	-0.567013	0.8969	-0.453807	1.62759	0.725331	-0.82707	-0.461772	0.911602	1.94717	0.036824	0.543305	-0.865197	-0.129952	0.557334	-1.69937	0.250528	-0.799669	0.365854	0.133966	0.543225	0.203048	-0.324891	0.353671	0.745628	1.20571	0.869326	0.900957	-0.091959	-0.000472	-0.455918	-1.34241	-0.726588	1.48459	1.10851	0.143068	-1.37459
ECK0885	0.262331	-0.586588	-0.036807	-0.287631	-0.035107	-0.355791	-0.513417	-0.277221	-1.01069	-0.541569	1.06488	-1.90287	-0.693588	-2.54887	0.036512	-0.558897	2.0333	-2.81591	0.959935	-0.987682	-0.571666	-1.92129	0.275061	-0.638663	0.61899	-1.4451	-0.828124	0.068051	1.48769	2.1621	0.720053	1.12243	1.58939	1.54573	0.406946	0.121422	1.42331	-1.51534	-0.437739	-0.908376
ECK0886	2.00133	-0.383354	1.59584	0.608554	-2.67351	0.052814	1.3883	0.818871	-2.95813	2.50431	0.004284	1.43581	-0.129762	-0.146416	0.811617	0.732806	2.20908	-0.342452	-1.28697	-0.419335	-1.84245	0.491043	-4.62114	-0.760803	0.300388	-0.362033	-1.65768	-1.80942		1.00581	0.001631	0.714011	0.345458	-0.11788	-0.227684	-0.106808	2.57628	5.2211	-0.577386	1.35788
ECK0887	0.391325	1.26641	0.869243	1.60051	0.1501	1.45244	1.5941	0.155928	-1.64386	0.787518	-0.577118	-0.129368	0.305001	-0.271575	-0.39547	0.123994	2.6766	-1.01814	-1.00008	0.272436	0.013503	0.002538	-1.21156	-0.722084	-0.216747	1.02601	-0.373884	1.08916	1.16263	1.17768	1.76424	0.595389	-1.0888	0.980928	-0.142985	-1.1499	1.44105	0.821162	1.46911	0.518809
ECK0888	-0.981918	0.252785	0.434743	0.909838	0.894105	1.44716	0.004494	0.450444	0.421697	1.66816	2.00332	0.724119	1.61729	1.05169	-0.780276	0.800596	0.742346	-0.411125	0.837676	-0.616657	1.27547	0.164081	1.77126	1.04815	-1.15714	0.283618	-0.986763	-1.26741	0.37639	-1.34212	1.78164	-0.081531	0.760089	0.281649	2.10223	0.403799	0.898542	-0.544145	-1.89346	0.021588
ECK0889	-1.11875	-0.635907	0.595021	0.840511	-1.05154	0.320899	1.74027	-0.12682	-0.887573	0.025668	0.319083	0.087105	-0.603297	1.48477	-1.6938	0.574493	-0.055537	-2.58403	0.237819	0.788708	-0.131741	-1.68514	-0.570979	0.348805	-0.639517	0.570278	-0.219955	-0.908284	0.4206	0.413687	0.373541	-0.53069	-0.076974	-0.323599	0.363546	-0.063957	0.706821	-0.456216	-0.777451	1.43224
ECK0890	0.191085	-0.997801	0.572324	-0.282958	0.171078	0.65703	0.257741	-0.606251	-0.221869	-0.817225	1.20637	1.00181	0.591584	0.757597	-0.766652	-0.740257	0.632469	0.817199	-0.135456	-0.063926	0.567887	0.087856	0.65784	2.32593	-0.42358	-0.115452	-1.54414	-1.31183	0.136017	0.679721	-0.362103	-1.01409	0.464609	0.866056	1.38108	-0.747088	1.55529	0.74404	0.262321	-1.78961
ECK0891	0.129089	-1.31507	1.32151	-0.127344	-0.200601	0.247772	1.27193	-1.46236	-0.46101	-0.170989	1.68475	1.02608	0.816829	0.021145	-3.21603	0.815973	0.849669	-0.110663	0.33413	1.77185	-0.867333	-0.288593	1.142	-1.68483	0.163395	0.565926	0.749448	-0.902396	-0.535204	1.78078	0.867381		-0.365405	0.969741	-0.135248	-1.24777	0.660401	1.08101	-0.304431	0.967499
ECK0892	1.05036	1.39772	-0.118716	-0.756264	0.94784	-0.938114	1.38687	1.86624	-0.352301	0.174988	-0.028332	-0.797769	0.397086	-0.782706	0.653043	-1.14057	1.54467	-1.49518	1.01023	-1.061	-0.054183	0.977101	-0.733249	0.349358	0.694578	1.11895	0.232738	-0.600012	-0.022161	-1.07761	-0.226547	-0.484785	-1.31417	-1.33053	-0.407666	0.274207	-0.200082	0.63476	0.360304	-0.658126
ECK0893	-0.527084	-2.3271	1.41987	0.838986	0.470819	0.332916	-1.37026	0.300032	1.43044	1.42195	-1.29482	0.982866	0.855987	0.775928	-2.05405	-0.734884	1.73974	1.08793	-1.01076	0.956379	-1.13172	-0.195763	0.793254	1.81957	-1.14687	-1.31362	0.085118	0.807146	-0.483256	-1.03353	1.49406	-2.26738	0.071301	0.715594	0.032369	-1.00991	0.238845	-0.47597	-1.18319	-0.438336
ECK0894	0.276882	-0.711451	-1.02535	1.98931	-1.35826	1.01864	-1.0458	0.846568	-0.071554	-0.482291	-0.513892	-1.34179	-0.160965	-0.423875	-0.325431	0.877824	-0.463605	-0.525809	1.07251	-1.38073	0.582612	-0.054096	-0.714576	-0.134594	-1.79291	-0.651216	-0.67789	1.41767	-1.33547	-2.23506	0.845315	1.03445	0.268109	-3.08253	-1.11916	-1.0655	-0.474	-0.55602	0.869209	1.10587
ECK0895	0.382297	0.287987	0.140204	0.784161	-0.757487	0.70049	1.8034	-0.434157	-0.88877	-0.361639	-0.356046	-1.6614	-0.933172	-0.729503	-0.053174	1.6551	-1.49285	-0.966249	-0.790135	-1.43726	-0.172702	-1.00771	0.456812	-0.200428	-0.241648	-0.058467	-1.14764	0.475849	-0.739798	-0.983502	0.744512	0.207783	0.786595	-1.8094	-0.651461	-0.807904	0.37826	1.07751	0.153616	0.488257
ECK0896	0.421372	1.2603	-1.47847	-1.73134	1.1152	-0.912933	-0.29914	-1.82606	-0.33582	-0.612969	0.037925	-0.851699	0.316527	-0.717544	-0.179379	0.071938	-1.09519	0.201237	0.426571	-0.194425	-0.51338	0.412375	-1.37043	0.913497	1.65765	-0.338556	0.865206	1.20748	-1.96189	0.845815	-1.40412	1.04124	0.407965	-1.38493	-0.312102	0.004452	-0.941471	-0.060636	0.522919	-0.342258
ECK0897	2.7749	0.180482	1.94354	1.42493	1.22705	0.638484	1.54986	1.3129	-0.850912	0.690361	0.101771	0.653906	-0.292476	0.791659	-0.85225	-1.80222	0.781681	-0.588927	0.680844	0.373435	-0.549772	-0.762732	0.760731	-0.011226	-1.45708	-0.46283	-1.9078	1.80914	-0.622539	-0.855563	0.517511	-0.417192	-1.63722	0.389323	0.766499	-1.78179	2.03072	-1.71499	0.995835	0.787415
ECK0898	-2.24115	-0.655116	-0.063305	-5.15559	-5.96622	-2.28273	-2.50152	-2.08012	-2.3802	-0.811932	1.20808	-0.034903	-1.58657	-3.98292	-1.04547	0.958604	-0.335015	0.656576	-2.85842	0.136948	1.19062	0.918991	-0.705884	-0.730623	1.60764	-2.85698	1.6885	-0.554973	-5.66757	1.00687	0.143504	0.370993	-0.845881	1.9445	-0.190414	0.995319	0.359387	-1.43251	-0.160969	-1.43916
ECK0899	0.255592	-3.56454	2.34363	-0.043726	1.16374	0.101994	-0.046394	1.03423	0.360894	0.594921	1.83022	2.47006	1.17547	0.962222	-3.89468	-0.271363	0.476792	-0.874371	0.656694	1.62619	0.713322	-1.49789	0.946875	-0.640712	-0.755573	0.840984	-0.781615	-0.85966	1.71806	1.61676	-0.120762	-0.662286	1.42768	0.380513	1.46041	-2.49251	0.612849	0.765537	-1.42036	0.494922
ECK0900	0.090819	-1.52347	0.13378	-0.303273	-0.858516	-0.30715	-0.119487	-1.43423	-0.685212	0.061962	0.47803	0.749578	-0.515078	0.423782	-1.24808	-1.11167	0.295232	-0.610532	0.125657	1.13433	-0.296326	-0.308279	0.448241	-1.2519	1.78967	0.413225	0.005532	-0.022365	0.695359	1.2647	-0.478527	0.962191	0.844361	0.895006	-0.232134	0.895732	0.145109	1.00274	-1.26713	-0.384729
ECK0901	0.852678	-1.8238	0.455681	-3.70575	-0.20394	0.07135	0.210235	0.097225	1.04721	0.16189	1.1729	-1.05213	-2.90333	-0.84367	-0.337547	-1.19639	0.281539	0.854967	0.715748	0.291985	1.25063	0.882125	0.133167	1.32957	1.66817	1.17641	0.962567	0.501792	-0.318843	1.00408	-1.33875	-0.981895	1.75956	2.17911	0.459714	1.18523	-1.18469	0.906772	-0.469709	-0.838636
ECK0903	1.62246	-0.020815	-0.337709	1.05244	-2.36367	1.34097	1.63781	-1.31083	-3.08214	-2.07553	-2.1782	1.03614	-1.45794	0.558957	-3.93434	-1.15213	0.551845	-0.127097	0.189661	-0.020204	-1.96845	0.227324	-1.23052	1.04881	-0.930668	1.93766	0.942706	0.43574	-0.992418	0.976397	-0.927482	0.652745	0.345437	-0.927184	-1.11222	-0.19379	-0.326117	2.44732	2.30485	1.36617
ECK0904	0.980064	-1.18997	0.322672	-1.68841	-0.022267	1.4333	0.219629	0.888958	-0.8634	0.508353	-0.317533	-0.572507	1.87065	0.42458	1.0085	-1.21329	2.10628	0.203704	0.258055	1.90641	-1.01379	-0.016732	0.546414	-1.97114	0.413284	-1.75402	1.74712	-0.214135	-0.211741	-0.247544	0.241111	0.415487	0.685359	1.05809	2.37058	-0.732207	0.390771	-3.29767	0.384305	-5.6405
ECK0907	-0.865473	1.29438	-0.696064	0.208838	0.411094	-0.571468	-1.4255	-0.542198	0.434524	0.414926	-0.535487	-1.04279	0.533041	0.734548	-0.191922	0.759652	-0.29595	0.138159	0.593018	0.527219	-0.195482	0.713139	0.753752	0.405858	0.217792	0.373666	1.43387	-0.293403	-0.071484	-0.672958	-0.543615	-0.435502	-0.629732	-0.077408	0.577005	-0.614862	3.06319	-0.094642	0.409017	-0.3783
ECK0908	0.705644	0.144471	-0.376832	-0.915575	0.089555	-0.630581	-0.261016	-0.751767	-0.116393	-0.113401	-0.295657	-1.05185	-0.134243	-1.26955	1.04346	-0.496681	-1.3489	-0.340045	-0.56617	-0.707351	-0.533831	-0.005723	-0.994403	-0.51057	-1.53776	-1.27919	0.341284	1.1657	-0.091416	0.004534	-1.44306	-0.001596	0.18621	1.45078	-0.557758	-0.23655	-0.330504	1.23915	0.030337	-2.72458
ECK0909	0.05755	-0.413834	-0.232389	-0.18002	0.091313	0.036784	0.711648	-0.309955	-0.73396	-1.19033	-0.315519	-0.004953	0	1.19774	0.352999	0.190925	0.792286	-0.180628	-0.617597	0.056571	-0.544302	0.480426	-0.328368	-0.101733	0.039352	1.13577	-0.183828	0.00123	-0.198446	-0.451615	-0.722234	0.662037	0.182799	0.967989	-0.506022	0.045037	-1.24525	0.686037	-0.110927	0.439891
ECK0910	-0.243015	0.533123	-0.975268	-0.220795	-0.384716	0.046152	0.534653	1.84556	-0.978665	0.38648	-2.066	-1.15172	-1.08457	-1.18323	0.815671	-0.756651	-0.473186	0.17735	-0.742478	-0.953025	-0.292182	1.22529	-1.4633	0.362186	0.472179	0.314416	0.936884	-0.360435	1.25598	-0.646208	-0.32266	-0.735588	-0.858361	-2.06296	-1.30417	1.21362	-0.358522	-2.30359	-0.226777	0.696823
ECK0911	-5.61948	-3.82651	0.622732	-0.065377	-0.9631	-0.038402	-0.642012	-4.12488	-2.41533	-0.309204	-1.57488	0.492239	-0.322732	0.759793	-0.263457	0.243469	0.162852	0.083934	-0.024893	0.943355	-1.20027	-0.400151	-1.12008	-1.28649	0.800527	0.596298	1.09358	0.128131	1.1651	1.17511	-1.15023	-0.168426	-0.369172	-1.35804	0.563474	0.711012	0.557682	-2.82755	-0.353927	0.053647
ECK0912	-0.093141	-1.06222	-0.685386	-0.086694	-1.03958	-1.17522	0.34229	-0.669607	-1.25045	-0.604131	-0.19841	-0.043246	-0.731356	-0.599169	0.584601	0.651956	0.415132	0.289551	-3.4842	0.316586	0.225529	0.432517	0.814441	0.114697	0.078211	0.769415	0.736616	0.247009	-0.206144	0.195161	-0.277961	-0.078872	0.263174	0.761235	0.534828	-1.83756	-0.115283	0.542311	0.749754	-0.721897
ECK0914	0.906728	1.20471	-1.36519	-1.30987	0.067922	-1.02291	0.821359	1.22311	0.862542			-1.9509	-0.30383	-1.0743	0.513522	-0.692734	-0.964609	1.11509	1.16409	0.439717	0.775215	-0.814486		-0.57294	-0.186741	1.01256	0.00959	-0.276231		-1.63945	1.75748	0.336068				-0.316137	0.661717	1.49443	1.25335	-0.789557
ECK0915	0.293046	-0.493144	0	-0.55982	-1.53471	-1.02726	0.453131	-1.5134	-1.97467	0.356546	-1.26855	-1.15055	-0.716269	-1.1468	-1.56439	0.195003	0.403793	1.22824	-0.925027	0.390993	1.98388	0.709043	-1.07191	0.579786	1.69633	0.276271	0.936431	0.555225	-1.18909	1.84281	-2.0566	0.46211	-0.554255	-1.22453	-0.00531	0.598478	0.994019	1.05923	-0.052418	0.204964
ECK0916	0.626013	-0.490117	0.40947	-0.159561	0.27474	-0.962543	-1.23551	0.756395	0.196099	-0.740992	0.160096	0.160623	0.119091	-2.25448	0.846381	-1.13542	0.646693	1.58642	0.136138	0.055788	0.83562	1.38194	0.105306	-0.795217	-0.003425	-0.929055	1.48901	-0.688004	0.142507	-1.05231	0.548405	2.1099	-0.876103	-0.885011	-0.86362	-0.796169	0.037095	-0.033829	-0.089672	-0.034665
ECK0917	-1.11709	-0.026311	1.36681	1.25807	0.985765	0.387742	0.69419	-0.969766	-3.19409	1.45424	0.87167	0.189747	0.679612	0.794558	-1.20527	-0.298514	0.337344	-0.842427	-0.074806	1.06358	0.821841	0.334286	0.886016	0.7123	-2.53288	0.082996	0.184032	0.422315	0.976622	-0.780548	0.704935	-2.38248	0.47484	3.14233	0.858327	-1.69089	1.2553	-0.246745	-1.21905	0.743247
ECK0918	1.20341	1.29251	-1.52552	-2.89431	0.587583	-2.21849	0.201038	0.269389	-0.084412	-1.30928	0.353396	0.048442	0.041052	-0.262133	-1.14358	0.861066	-0.065114	-0.296104		-0.359866	0.391163	0.4643	0.313884	0.563686	-1.22618	1.62602	0.500545	0.784005	-0.627787	-0.108514	-0.668814	-0.472449	-0.531918	-0.542664	0.23696	-0.137378	-0.675634	0.848143	-0.084202	1.72546
ECK0919	-0.214862	-1.1011	0.917616	0.382193	-0.951138	0.163632	1.48898	-1.6933	0.242295	0.411873	1.34221	0.431857	0.613895	-0.983693	0.926439	-1.65529	0.799026	-0.145347	-0.964173	1.33562	-0.601312	-0.604224	0.029078	-2.03447	-0.027188	0.968074	-0.65211	-1.89346	1.74747	-1.95347	-0.314505	0.532052	2.22966	-0.825444	-0.052761	-1.41465	1.99372	1.70821	-1.45635	-0.462979
ECK0920	-1.03263	-1.1652	-0.177418	-0.741351	0.589794	-0.027007	-1.01366	-0.158563	-1.17527	2.93982	5.10864	0.770168	2.56463	0.485436	-2.96404	0.012825	-1.11062	0.158197	3.52187	0.90785	2.18991	-0.381719	4.23246	-0.768871	-1.52134	1.45306	-0.152749	-0.00698	0.582872	-0.812237	-1.15459	-2.22484	-0.685193	0.845195	4.35464	2.03248	0.165375	1.54067	-0.389778	-0.27623
ECK0922	-1.01465	-0.627132	-1.48034	-0.353369	-0.295074	-0.41179	1.16317	1.84207	-0.025444	1.14897	0.809358	-0.527035	-0.470436	0.392107	-5.2587	-1.17176	1.25407	0.520288	-1.04242	2.74503	-0.581373	1.93497	0.537043	-1.04122	-0.897258	2.05266	-0.016884	-0.651683	2.39526	-0.672526	-0.302601	-0.54376	1.20185	-0.187401	0.72042	-1.44465	1.66585	0.802726	-0.689005	-0.030081
ECK0923	-0.22778	-0.24454	1.54232	0.055531	0.880583	-1.02895	-1.01438	-0.394453	0.631168	-0.324169	-0.999413	1.33839	0.15845	0.549943	-0.171304	-0.184524	0.049486	-0.625254	-0.967965	0.265872	0.61346	-0.09392	-0.393426	0.706859	-1.53167	-0.993316	-0.759145	-0.512597	0.247285	0.911679	0.590887	-0.085943	1.15004	0.297483	0.946319	-1.03873	0.51371	-1.17581	-0.502609	-0.131486
ECK0924	-1.25478	1.93729	1.03556	-0.081064	0.780511	-0.067284	1.15213	1.57845	-2.68349	1.28693	-0.472957	-0.072691	-1.13759	-3.06088	1.46167	1.45755	1.38089	-0.657645	-0.422367	-0.601534	-0.777889	-6e-06	-0.59407	0.48046	1.3473	-1.21556	-1.1347	0.021675	0.874803	1.27109	1.57562	-1.05644	1.53916	1.12237	-0.910925	-0.967911	0.95025	0.469462	0.303718	-0.500998
ECK0925	0.728998	-1.1485	2.2061	0.084067	-0.661493	1.27459	0.085517	-0.301757	-0.908411	0.483684	0.772894	0.171882	-0.272649	0.368699	-0.845398	-0.470302	1.88471	-1.06298	0.159663	0.430182	0.6937	-2.23954	0.419082	1.09373	0.21429	0.494461	0.561749	-0.964542	1.07375	0.721771	1.18237	-0.223592	0.319595	1.05164	0.58189	-1.42414	1.60777	0.03569	0.052695	-0.886065
ECK0926	0.049558	0.153109	-1.44557	0.741029	0.020198	0.99027	0.56703	0.187968	-2.01574	-0.061509	-0.280992	-1.3081	0.059657	-0.032471	-0.669242	0.642237	2.01687	-1.49279	-1.63136	-0.894978	-0.175785	-0.285361	-0.409047	-0.126551	0.199292	-1.35443	-1.06524	0.844738	0.064315	0.018558	1.75804	0.422895	-0.170797	1.14841	0.772868	-0.008943	1.08304	-0.981587	0.652266	-0.256925
ECK0927	-1.66446	-2.23497	-0.485209	0.679539	-0.431258	1.25885	1.37551	-2.3996	-1.50224	0.124	-0.351646	1.29805	0.127742	0.294497	0.024104	-0.264592	1.3186	-2.90226	-0.871093	0.139818	0.264052	-2.22959	-0.647879	0.890196	-0.745706	-1.1104	-1.60716	0.093548	1.37564	0.7	2.62665	0.812176	-0.315077	0.366791	0.440336	-0.372596	1.96717	-3.00691	-0.172989	0.57962
ECK0928	-0.896004	0.801668	-0.891292	-0.084426	-1.3278	0.579142	-0.917463	1.11592	0.599297	0.189698	0.039678	-0.272364	-0.197393	-0.269995	0.360164	0.489002	0.055345	-0.25063	0.947475	-0.166099	0.09084	-0.092578	-0.119882	0.392151	0.814386	0.618443	-0.428627	0.80829	0.19912	1.23946	1.3217	-0.839707	-0.267761	0.147596	0.305421	0.585453	1.11686	-1.49401	-0.233974	-0.434837
ECK0929	0.680731	-0.330193	0.492509	0.208	0.887576	0.525616	1.93001	-0.154251	-0.370548	0.363388	2.6401	0.231801	-0.862317	-0.218417	-1.74369	-0.980057	1.45683	-1.47467	-1.09203	0.901636	0.49508	-1.66564	0.014838	0.074121	0.464045	1.06025	0.62071	-1.1177	1.22121	0.534544	2.04205	-1.24815	1.1435	1.6872	1.80243	-0.578214	1.17041	-0.435943	-0.535382	-0.845827
ECK0930	1.26789	1.62235	-0.624398	-2.38794	-1.27784	0.113577	1.1358	-2.53717	-0.407817	0.191299	1.13283	-0.898039	0.450694	-0.21439	-2.07232	0.626675	1.85855	-0.84925	0.977977	0.738351	1.15521	0.50928	-0.87641	-1.83799	1.14981	-0.54765	0.819896	-2.09893	0.115416	0.444832	0.981418	1.10322	1.02738	1.28234	-0.234963	1.0781	2.97995	-1.01853	0.741647	-9.85822
ECK0931	0.358927	0.769224	0.050168	-0.931563	-1.15499	-0.033755	1.3962	-0.205252	-0.303351	-2.09698	-1.05141	-0.340764	-1.69512	-1.05152	0.089302	0.864006	-0.15714	0.863873	0.299714	-0.312544	-0.958819	-0.70698	0.738139	0.003363	0.838858	-0.444365	-1.28124	1.46488	0.385515	-0.108265	0.365404	-1.15902	0.073551	0.297703	-0.735491	0.614212	-0.132555	0.060358	0.136976	-1.09164
ECK0932	0.379498	1.20957	-0.839753	-0.165837	0.203637	-0.372001	-0.039774	0.250673	0.583743	0.04851	-0.975884	-0.414879	-0.065059	-0.919653	1.13829	1.79951	-0.751412	0.557042	-0.946386	-2.19232	-0.546052	0.342048	-0.618749	0.347835	0.329424	0.462563	-0.862651	0.210059	0.839432	0.115242	0.114122	0.457247	-1.14281	-1.85943	-0.682705	0.899213	-1.75251	-0.39198	1.02002	0.235134
ECK0933	-0.099321	0.947045	-2.4653	-0.859452	1.01569	-0.616476	1.8382	-0.669062	-1.44601	-1.85131	-1.25246	-1.13048	-0.265993	-0.116328	0.861528	-0.274631	-1.03924	1.30759	-1.11227	-2.06782	0.034216	-0.287527	-1.12558	0.909038	0.844575	-0.906351	-0.997393	0.040532	-0.09061	-0.050099	-1.66825	0.801368	-0.209509	-0.166235	-0.894523	-0.298517	-1.35523	-0.414364	1.07979	-0.163541
ECK0934	0.569566	0.081366	-0.518875	-2.43148	-0.913033	-0.614986	1.77401	1.63646	-2.39334	-1.6575	-0.91274	-0.143272	-0.593848	-1.31911	-0.105065	-0.267493	1.19097	0.17339	1.27443	-2.39246	0.025888	-1.19228	-0.581135	1.17025	-0.132843	-0.988142	-0.062693	-0.664347	-0.714859	-0.4794	-0.495876	0.675958	-0.902699	1.17827	-0.92512	-3.68619	1.09075	-1.40371	-0.03502	-1.85201
ECK0935	0.852976	1.31393	1.0627	-1.3143	-0.920259	-1.15537	-0.752533	0.246705	-0.777953	-0.366689	-0.015314	-0.076059	-0.622395	-1.36151	0.896206	1.59056	1.41505	-0.086382	-0.297854	-0.187453	-1.02426	-0.069743	-0.582853	0.526757	0.426868	0.235812	1.34917	0.121817	0.967165	1.35647	1.04988	-0.402945	-0.617867	-1.11848	-2.07179	1.80359	-0.785533	1.15582	2.10784	-0.378281
ECK0936	1.78746	-0.731511	0.579686	-10.1172	-9.57176	-2.36433	-11.2904	-5.34697	-1.85509	-2.18675	0.631017	-3.12816	-4.58497	-4.60778	0.319437	0.78904	-0.428747	1.22095	-2.09644	0.870124	1.00906	1.88137	0.777366	2.66364	3.1175	2.30974	0.606835	-2.29906	-4.55089	1.59965	0.40078	1.94434	-0.406868	3.27637	-2.06983	1.1743	-1.44325	-2.22816	-3.34667	-0.586995
ECK0937	0.053178	2.06139	-0.214187	-0.628564	0.12393	-0.554754	1.24009	1.05329	1.25368	1.11814	-0.068834	-2.18349	0.488105	-2.24469	0.050837	1.6523	-0.411183	-0.223238	-1.70692	1.25117	-1.9119	1.36216	0.937503	-2.18359	0.297623	-1.23117	1.44285	-0.058727	2.86204	-0.463417	1.2947	-1.31642	0.075858	-1.2237	0.99684	-0.521305	0.088468	-0.853767	-0.21761	-0.9659
ECK0938	2.20437	0.223651	-0.275754	-1.57707	0.458896	0.171855	-0.154982	0.698366	-0.46599	0.833803	0.163315	0.928103	-0.148084	0.526686	0.339876	-1.07261	1.78199	-1.75232	-2.2814	-1.25222	0.578394	0.352051	-0.729892	-1.54457	0.178675	-1.09417	-0.4359	1.67525	0.236411	0.069086	0.640975	-0.275496	-0.423484	0.483097	0.568815	-0.057101	0.312187	-0.456061	0.457916	0.36721
ECK0939	2.52596	0.253147	-2.0549	1.18786	1.5326	0.927125	2.63778	1.39846	-1.64754	0.521233	-0.105913	-1.09898	1.21919	-0.451193	0.08928	-1.38018	0.545239	0.229437	-1.40243	-0.713969	-0.770381	-0.940775	1.03212	0.020512	-0.416095	0.819611	-0.589354	2.50914	-2.1646	-2.33654	0.182542	-1.74237	-2.02063	-2.89294	0.397026	-1.21727	-0.223246	-1.6228	1.52508	-1.12981
ECK0940	-1.28702	0.300311	-1.95053	-1.18663	-0.804478	0.074598	0.686788	-2.23969	-0.4598	-2.37515	1.00573	-1.06889	-1.79326	-1.34369	-1.44658	0.724143	0.562459	-0.973356	-0.006703	-0.989128	-0.343653	0.36496	-1.66235	-0.144993	2.38064	0.135883	-0.081091	1.35292	-0.445034	0.784088	0.806543	-1.32527	1.27385	-0.32393	-1.93045	-0.443349	1.27359	0.339449	0.960129	-1.80037
ECK0941	-0.420046	-0.988864	0.497939	0.632276	0.810203	0.762543	-0.255475	0.332979	1.44147	1.79034	0.466364	1.30124	1.22361	0.893791	-1.08679	0.821653	0.753001	-1.47098	1.25373	-0.12679	-1.89979	-1.24809	-0.555107	-0.50101	-1.14046	-1.34375	-0.926608	-1.27	2.41698	-0.881257	1.32468	-1.80204	1.05595	0.521762	2.7753	-1.21551	1.93997	-0.334044	-1.53289	0.510334
ECK0942	-0.52051	-1.06596	1.59317	0.024217	1.0613	1.13848	-1.57365	0.391525	1.09129	0.287866	2.50643	2.73486	0.466432	1.07033	-1.86189	0.967396	0.601015	-0.111559	1.4537	0.106549	2.70669	-1.46825	-1.00557	1.13066	0.652317	1.52998	1.39998	0.771942	-0.321534	1.14829	0.061772	0.417316	0.235164	-0.399158	2.81169	0.107509	1.16487	0.890806	-3.16416	0.870808
ECK0943	-1.06386	-3.18212	0.947735	-0.649729	1.51928	0.348411	0.985303	-1.99209	-0.950556	-0.053323	1.93422	2.85239	1.3539	0.701616	-3.01456	-1.53353	1.69658	0.179129	0.342995	0.623272	0.486502	-0.603898	0.307885	1.06456	-0.383654	-0.191123	-2.14741	0.687615	2.02398	-1.00232	1.56961	-0.443492	1.0001	1.14655	0.51585	-0.268303	2.08999	-0.858006	-1.01048	0.38067
ECK0944	0.010461	-0.019179	0.033746	0.850835	0.283477	1.24581	0.986035	0.417381	0.689484	0.535742	0.294978	0.155289	1.05838	0.10494	0.045733	1.39978	1.76049	-0.263061	-0.118127	0.885914	1.31467	-1.01455	-1.01594	-0.231721	-1.25563	-0.547607	0.51463	0.904028	0.790985	-1.78123	2.53614	-1.02081	-0.604617	1.00592	0.569148	-0.339443	1.4922	-0.460391	-1.22638	0.565425
ECK0946	2.13031	-0.031494	2.48323	0.49207	-0.583149	0.557261	0.982294	1.39902	-1.09038	-1.69487	0.213215	4.85492	0.848361	3.73295	-0.29535	0.214882	0.952655	0.521557	-0.971909	-3.60052	2.30995	-0.727108	1.05776	-0.382288	-0.561718	1.12996	-1.82154	0.83903	0.792137	2.75889	0.795603	-1.75009	0.005312	-1.80048	-2.05018	-1.63718	0.747601	0.089615	0.605212	0.479855
ECK0947	-1.44519	0.634893	0.017226	-0.380986	-2.0596	-0.239057	-1.50934	0.70312	0.06448	-0.642312	-0.332872	0.274295	0.668487	-0.011299	-0.229095	0.88225	-0.91482	-0.900573	-0.467381	1.63178	-0.273254	-0.919777	1.11572	0	1.63435	-0.938204	1.59648	0.617539	-1.36853	0.619706	1.30616	-0.3972	-0.235119	0.09676	0.099123	-0.615336	0.925514	0.942695	1.01155	-0.141151
ECK0948	1.27209	-0.784371	-4.88524	0.854371	-2.6131	-1.82278	1.35649	-4.50448	-5.87014	0.05024	-3.46264	-1.75361	-5.16576	1.63974	-1.26	0.172638	1.79169	-0.605593	-0.329492	-2.42528	-1.70305	0.967061	-3.6506	-0.833821	-0.695884	4.13399	-1.36873	3.17279	-1.20016	0.491126	-2.14103	-0.58288	-0.913401	-3.59695	-0.399089	-1.55614	0.138185	-2.48886	3.33885	0.776233
ECK0949	0.321059	-2.03807	1.25439	0.36699	0.707842	-0.246261	-0.274145	-0.40904	-1.92638	0.878347	2.30926	0.235673	0.84837	-0.616555	-1.35576	-1.02079	0.705591	-0.693482	-0.872766	1.40999	0.406845	-0.322622	0.315204	-0.069594	0.250705	-0.961561	3.02604	-0.078865	1.79142	1.01432	1.23235	2.20576	0.577949	0.879137	0.297709	-1.47246	1.20231	0.068426	-1.26376	-0.639058
ECK0950	1.35334	-0.850366	-1.0271	-1.11283	-1.70369	0.866847	2.20731	0.369531	-2.77624	-2.4287	0.259736	-2.08907	-1.52549	-2.17483	1.09242	-0.029016	2.41191	-0.6774	-1.16518	-2.22275	-2.73157	-0.654804	-2.5879	0.199465	0.202643	0.115246	-1.95114	0.699275	0.418045	0.963771	1.51972	0.863471	-0.293172	1.13505	-1.58092	0.368123	1.05468	-0.552744	0.697151	0.755381
ECK0951	-0.71777	-0.470715	0.831248	-0.166791	-1.06589	-0.076834	-1.07001	0.313803	-0.460641	-1.01819	0.864201	-0.132841	0.531949	-0.122841	-0.174809	0.757023	0.376584	-1.01419	-0.239623	1.17504	0.802166	-1.01514	1.31405	-0.625981	1.31811	-1.5342	0.378409	-1.73991	1.91828	1.34184	0.572364	0.18266	0.861153	1.10424	0.815401	0.940928	1.0167	0.052706	-0.24847	0.177166
ECK0952	-0.026528	0.738812	1.47117	-0.93522	0.083895	-0.561137	1.07598	0.917861	-0.069766	1.38714	-2.19435	1.74275	1.22238	-0.002444	0.587712	1.11746	0.299325	0.825886	0.726862	-0.149074	0.461781	2.65187	1.40057	-0.237705	0.138381	-0.468473	-0.502681	-1.00821	0.635845	1.40855	-0.595069	1.46962	0.481469	0.232777	0.917847	2.04105	-0.124258	-0.896911	-0.894832	0.694725
ECK0953	-0.694655	-0.607378	-0.144282	0.421892	-0.419737	-0.263073	1.58365	-2.13224	-0.910624	0.147171	-0.204554	-0.169202	0.104658	0.597787	-0.504798	-1.45395	1.72122	-1.79632	-0.173112	0.571919	-0.327846	-0.884164	-0.806979	-1.90172	1.37735	0.01161	0.408873	0.49246	1.28786	2.16564	1.13125	-0.478833	0.826446	0.989614	-0.290911	-0.372008	1.9333	-1.14135	-0.044467	-0.640234
ECK0954	-0.512554	-1.10128	0.474694	0.40785	0.67349	0.996477	0.552427	-0.46924	-0.398582	-0.265621	0.808212	0.314039	1.22608	0.634612	-0.275585	-0.356097	1.27042	-1.45088	-3.67255	0.787491	-0.035876	-0.313326	0.217573	-0.676001	-1.17469	0.081994	-0.795847	-0.357292	0.544108	-0.290053	1.88792	-0.310601	-0.380812	-0.732226	0.475731	-1.78795	0.997437	-0.555031	-1.93928	-0.186788
ECK0955	-0.203489	-0.002464	2.58417	1.51669	-0.071221	1.13832	0.708415	1.14136	0.251729	1.02994	-0.640513	1.8514	0.554951	1.42627	-0.996417	-1.17592	1.85255	0.137913	0.965256	2.52207	0.949941	-1.87521	0.565559	-1.01764	-0.586428	0.060723	0.198738	-0.055295	1.98207	-1.81075	1.22226	-0.482401	0.332979	1.19653	1.56313	-0.864606	2.06001	1.46925	-1.06871	1.02454
ECK0956	0.897619	-2.38763	-0.033259	0.275979	-1.34425	-0.972551	0.16282	0.191451	-1.13343	-2.77104	0.129726	0.659661	-1.04879	0.42793	-1.03483	0.206137	0.000674	-0.699599	1.38778	-0.124104	0.907609	-0.135057	-2.12724	0.940223	-0.763072	1.57273	1.22163	-0.635256	-1.26493	-0.377425	-0.311713	0.478529	0.60645	0.449759	-0.380978	0.863682	-0.570842	-0.338204	0.625665	-0.222906
ECK0957	0.021605	0.21958	0.163684	0.040808	-0.037154	1.30224	1.1001	1.47827	-1.15624	-0.206527	-0.799739	-0.662038	-1.36605	-1.66152	2.14528	0.695896	0.859021	1.70155	-0.131385	-1.17337	-0.318286	0.850189	-0.596752	2.70864	0.202511	-0.167331	0.31825	-0.226925	0.683484	-0.141818	0.291504	0.994712	-1.94826	-2.15994	-0.090423	0.409583	0.080886	-1.56645	1.40502	1.12521
ECK0958	-0.314474	0.823577	-0.040053	0.810328	-1.40283	0.185173	-1.4871	-0.431031	-1.41914	-1.44544	-0.048863	-1.23772	-1.56212	-2.29977	-0.753088	0.992317	2.07415	0.103931	-1.01528	-1.40845	-0.431248	0.626284	0.577131	0.146958	2.55976	-2.10854	-0.97968	-0.842171	1.10682	0.764416	1.4809	0.540912	1.38321	0.855334	-0.038724	1.94778	1.30678	-1.78447	-1.46945	-0.101068
ECK0959	1.29955	-0.452102	1.41606	-1.88889	1.26343	-0.533491	0.591551	0.574129	-0.260602	-0.347791	-0.556495	-0.339842	-0.475796	1.15445	0.448021	0.281443	1.46155	-0.310566	0.796961	-0.800217	-0.22758	0.629737	-1.28691	2.50116	0.793673	0.444061	-0.224406	0.22025	-2.52482	1.8113	-0.40123	0.117488	-1.31791	-0.349023	0.788645	-1.12492	0.28553	-0.660225	-0.879489	-2.11343
ECK0960	0	0.384885	1.93774	1.03377	0.53224	0.414761	-2.44647	0.277836	-0.279048	0.603076	3.20431	1.67299	-2.84172	1.32165	0.66001	1.15333	-0.201831	0.335446	1.13857	1.34285	0.639147	1.29895	0.999193	0.981493	-3.12802	0.096851	2.42726	-1.05271	-0.174589	0.715743	1.39982	1.25553	0.846437	-2.54521	-1.36196	-1.31059	-0.600993	-0.388573	1.38471	-0.841382
ECK0961	0.165763	-0.383845	0.409918	0.047282	-0.767851	-0.50905	0.146269	-1.46426	-0.700963	0.345046	0.152157	2.06745	0.452992	0.733479	-2.04225	0.212223	-0.754537	0.02977	0.830285	0.64272	-0.782868	-0.597697	-0.389029	0.842387	-0.271677	-0.44057	-1.08591	-0.697894	1.23966	-0.174057	-0.694236	-0.319175	1.76522	0.928558	0.18569	0.526845	0.51458	0.289252	-1.98696	0.097302
ECK0963	0.254146	0.178674	1.95849	0.703197	0.843348	0.598794	-0.305372	0.238741	-0.157779	0.378335	1.03826	1.45042	-0.155674	-1.05498	0.228235	0.256371	1.73685	-1.82636	-0.294493	0.272008	-0.17905	-0.113437	0.962877	0.460952	-0.117402	-0.317417	-0.046759	0.058215	0.245337	1.55198	1.62096	0.844197	-1.46126	0.746202	-0.073579	-0.468894	1.09459	0.674003	0.227085	-0.422918
ECK0964	2.81614	0.57654	-1.6102	0.142153	1.17757	0.741751	1.98462	1.16405	-6.56617	0.090383	-2.88726	-1.58628	0.380024	-0.595021	0.333777	2.18611	2.37325	-0.33586	-2.89546	-1.00973	-0.29524	1.21825	0.185597	1.5261	0.298021	-1.01862	-1.05944	-0.796208	-2.41094	-0.7151	0.627365	-3.04844	-4.07447	-6.05267	-0.488316	-1.03692	-0.067097	-5.24894	0.280352	0.069985
ECK0965	0	0.855414	-0.234892	1.59711	1.58059	0.925163	2.58212	0.734499	-3.50999	0.06581	0.557416	1.53089	1.20868	0.377169	1.41178	0.148423	1.41155	0.034052	0.541778	-0.44777	-0.33166	1.05616	-0.387357	0.909384	-0.197656	0.119597	0.762895	-0.986468	-1.48034	-0.18641	0.605169	-0.615122	-1.67074	-2.05231	1.03597	-0.815468	1.33826	-1.94426	0.552715	-0.6353
ECK0966	-1.61287	-2.95867	-0.047196	0.460103	-0.135018	0.226234	1.32051	-0.077323	0.123323	-0.810059	-0.458333	0.265769	-2.4377	1.41518	-2.85338	-0.500551	-0.166292	-1.10591	1.14247	0.396168	0.717134	-0.030939	-3.95323	-0.023797	0.521861	0.301324	0.43413	-0.438522	0.30145	-0.041205	-0.137744	0.34681	0.481543	-1.36403	-0.073803	0.694914	-0.421591	-0.564221	-0.543086	0.77797
ECK0967	1.09352	0.251798	0.065468	1.05926	0.824009	0.626545	2.13161	0.022723	-1.38929	0.294241	0.955741	1.07736	0.890889	-1.37579	0.590213	-0.398483	1.00559	0.234628	-1.09341	-0.605964	0.481067	-0.990614	0.904889	-0.133047	0.156506	-0.259795	0.337292	1.10822	-0.104396	0.960389	0.888527	-0.234581	-0.929907	0.220225	-0.186523	-1.25419	1.1272	-0.61016	1.01547	-0.854836
ECK0968	0.148197	1.19539	0.286955	-0.358502	0.114766	0	-0.186964	0.993055	-1.17585	-0.271142	0.013569	-1.19006	-0.347639	-3.10047	0.491417	0.362862	0.763292	0.109009	-0.906739	0.065792	-0.003097	-0.401686	0.686617	0.009551	0.260643	0.499783	0.328366	-0.935176	-0.019914	0.342923	0.249395	-0.618911	-0.108343	-1.67173	-0.871742	0.182924	0.50565	-0.56163	1.22522	-0.526446
ECK0969	0.948935	-0.76187	-0.179102	0.006616	-1.41151	1.71206	-0.392522	-0.973036	0.447051	0.690634	0.157468	-1.11556	-0.303016	0.43892	-0.837275	-0.025579	0.969486	1.14351	0.444827	-0.778115	-0.322518	0.242953	-0.6185	2.02005	-1.99655	-1.07239	1.61011	1.49083	0.560334	-0.630906	0.800642	0.215509	0.354653	0.668459	0.787674	-0.270281	0.451474	-0.08635	-0.685558	1.64095
ECK0970	-0.692193	-1.63929	2.0851	0.689125	-1.09425	0.35027	-0.047669	-0.768955	0.058799	0.628714	0.220552	1.11912	0.742017	1.1288	-0.116591	-0.508951	1.27805	-0.264495	-1.5087	0.327771	0.141363	0.043656	-0.122946	1.075	-0.543925	-0.529751	-0.551914	-0.828747	0.644918	-0.053726	0.757265	-0.524114	1.00878	0.102339	1.43804	-0.742179	1.34364	1.21069	-1.22529	-0.931182
ECK0971	1.2742	0.20958	-1.28493	0.335086	-0.647832	0.295119	1.66483	0.156095	-4.33755	-1.58376	0.180192	-1.59161	-1.01723	-1.91675	-1.0753	1.15641	0.69919	-0.149659	-0.509108	-1.25611	0.292625	-1.93885	0.200761	-1.45301	-0.06132	-0.414369	0.070512	0.745705	1.14367	-0.243261	0.761738	-0.718065	-0.095304	0.064607	-0.453396	0.7562	1.42973	0.248869	-0.32736	-0.693681
ECK0972	1.0359	0.457377	-0.62683	1.72684	0.738658	1.39568	2.36081	0.567229	0.104733	0.474972	0.363318	-0.258601	0.378286	0.054456	0.048454	0.569827		-0.298274		-0.83388	-0.803293	-0.878874	1.55603	-0.638472	1.01072	0.564632	-1.77886	0.351741	-0.320936	0.543224	1.52519	0.667952	0.383468	-0.568231	1.14026	0.21858	1.49416	-0.775453	1.30844	-1.81719
ECK0973	-0.135191	0.998488	1.43178	-0.22431	1.21846	0.729713	-0.016579	1.01207	-0.5506		1.79639	2.79625		1.4228	-0.016957	-0.259884	0.773474	-0.834523		1.73388	0.571211	0.683593	1.43725	-1.10972	1.33767	-1.06238	1.23392	-1.05505	-1.94008	1.32326	1.30305	-0.782399	-0.375736	-0.064878	2.01966	0.388095	0.426447	0.345344	0.863133	-0.029503
ECK0974	-0.105733	-0.978054	0.207838	-0.240634	-0.94062	-0.369315	0.383968	-0.751017	-0.897078	-1.08177	0.745549	-0.630443	-0.719202	0.147202	0.209884	-0.479608	-0.280169	-1.04263	0.133917	0.014294	-0.423813	-1.25125	-1.02132	-0.760555	0.406487	0.716733	-1.05166	-0.4813	0.783423	0.751529	-0.290806	-2.15192	0.719039	-0.642937	-0.296451	-0.295927	-0.020473	1.46284	-0.088904	-0.388192
ECK0975	-0.388283	-0.146628	-0.228881	-0.019002	-0.904061	-0.199039	0.293535	-0.768118	0.059047	-0.825845	0.279751	-0.169725	-2.06559	-1.19707	0.987351	0.781389	0.111949	2.3733	-0.330276	-1.24579	-0.531299	1.10831	0.702551	1.61202	-0.068675	-0.670454	-0.87416	0.174544	0.237913	-0.908464	1.05167	0.94657	0.288508	-0.390568	-0.559002	0.381875	-0.227042	-0.792976	-0.827723	0.609693
ECK0976	-1.74157	0.314765	0.403153	0.490528	0.083787	0.251876	0.13851	0.595303	0.272398	1.03068	0.999373	0.145889	0.63258	0.407413	-1.54093	0.500308	0.952111	0.897936	-1.02037	0.795735	-0.723834	-0.176769	0.030144	0.132391	-1.61674	-0.476833	-0.070383	-1.53407	0.932005	-1.42142	1.34926	-2.22688	1.85204	0.925713	0.719825	-1.10082	1.31459	-0.039936	-0.946997	0.665389
ECK0978	2.2224	-0.67137	0.034932	-1.88198	-0.122701	1.42285	0.294835	0.200612	-0.887679	0.353975	-0.283403	-0.31404	0.616146	-0.438415	0.895368	0.60129	1.86365	0.619725	-0.962104	-0.574364	0.376073	-0.593617	1.05118	1.18538	1.84825	-1.36678	-0.516317	0.869823	-1.03089	0.915477	-0.498819	-0.001292	-0.129307	0.145558	0.496377	-0.908961	1.57606	0.40843	-0.449359	-1.96873
ECK0979	0.086595	-0.223049	-0.308183	-0.004139	-0.05106	-0.807745	0.497092	-0.575028	-0.152304	0.492195	0.041068	0.544831	-0.655199	0.18337	-0.909916	0.100523	-0.600826	-0.935451	0.892351	-0.58109	-0.155026	-1.52754	1.25397	-0.584453	-1.5402	-1.51549	-0.477096	-0.16777	-0.14999	-1.08512	0.473541	0.157116	0.006489	0.374231	-0.895924	0.260257	0.113069	1.03005	1.26254	-1.44371
ECK0980	-1.44325	0.081925	-0.111393	-0.810126	0.948996	0.535257	-0.335732	0.300153	-2.89028	0.702763	2.03131	0.347515	-0.830952	0.171579	-1.49303	1.37924	1.63632	-0.493508	0.335743	-0.315005	1.23432	1.79725	0.179644	2.13314	1.00081	-0.718276	-1.48999	-1.90117	0.992305	-0.231688	0.307888	1.14828	-0.931671	-0.892692	1.65253	-0.402098	1.16737	-1.81403	-0.188531	0.405569
ECK0981	1.95319	-1.09888	-0.288795	-0.433749	0.625269	-0.486764	-1.37611	-0.116175	1.51821	-0.328753	0.342462	-0.920282	1.37851	-3.01149	0.851231	-0.272945	1.46831	0.303579	0.200866	-1.20257	-1.24781	1.02765	-0.490999	-0.014402	0.548319	-1.47349	0.758247	-0.945961	1.67476	1.4275	0.814855	1.46164	0.424772	-0.500853	-0.07881	1.43257	0.569151	0.310493	1.44853	-0.055467
ECK0982	-0.250581	-0.910331	-0.994643	-0.975697	0.61943	0.215503	1.17243	1.52664	-2.36391	0.611052	-1.61889	0.114031	0.542157	-0.041537	-0.177956	0.000246	-0.484611	1.05552	1.05419	-0.120578	0.954263	0.265405	-0.237193	0.00159	-0.812454	0.126001	1.01945	-0.559378	-1.37398	-0.59841	-0.465966	-0.774495	-0.347156	0.111834	-0.30155	-0.155905	-0.37749	-1.01049	0.738904	-1.03185
ECK0983	-1.4709	-1.40639	1.47443	-0.116494	0.681274	0.843844	0.094424	-0.549971	-0.783287	-0.469575	-0.039816	1.73322	-0.463284	0.848357	-0.90474	-0.9969	0.102606	-0.609669	0.251748	1.62583	-0.076653	-1.20604	-0.549688	-0.697197	-0.621249	0.281421	0.957377	-0.49198	1.65029	-0.583833	0.330851	-0.362984	0.762534	-0.303951	1.07059	-2.38319	1.13682	1.13467	-1.49982	0.768328
ECK0984	-0.41371	0.428797	0.947869	-0.839032	0.571544	1.10554	-0.903737	0.116506	-1.04392	0.001232	1.95305	0.942821	0.507454	0.413679	0.721341	-0.189347	-0.105019	-1.2915	0.171141	1.40469	0.077874	-0.270661	1.44216	-0.229074	-0.643161	-0.877467	1.0314	-0.495112		-0.84564	-0.929407	-0.811783	-0.016136	-0.16443	1.10444	-1.33961	0.45291	-1.43031	-0.066384	-1.18673
ECK0985	0.385452	-1.3745	-0.881067	0.616671	0.871788	1.5534	0.893977	1.03419	-0.728145	1.34726	1.49717	-0.655573	1.50347	-0.99384	-0.611552	-0.195527	1.60423	-0.157568	0.039309	1.35376	0.413082	-0.454771	0.206963	0.846129	1.82356	-0.506928	1.35192	1.82356	1.01365	0.962831	1.15677	0.964664	-1.72466	2.05742	1.38062	-0.119024	2.69199	-2.67411	-0.69172	-0.957748
ECK0986	0.020593	-0.964509	-1.61755	1.90647	1.77526	0.845879	2.43703	0.933222	-1.92221	-0.318901	-1.55091	-0.715377	0.197372	0.062173	0.304301	-0.483881	1.33058	0.199832	-1.52662	-1.36458	-1.76756	-0.951731	-0.746722	0.097575	-0.889631	0.614391	0.536405	1.48706	-0.33803	-1.65491	0.288811	-1.62273	-0.851212	-1.81531	-0.482032	-1.05112	0.185414	-2.06313	1.10084	-0.115397
ECK0987	-0.293852	0.241042	-0.278425	-0.132538	-0.015197	0.219427	0.499487	-0.946141	-0.99367	0.7179	1.00157	1.10434	1.03394	-1.32983	-0.7972	-1.17991	0.680522	-0.060168	-1.3423	0.577525	0.229201	-0.471116	0.333057	-0.294025	-0.167328	-0.97659	1.04915	-0.311077	0.257712	0.627862	-0.186058	-0.823624	-0.202363	-0.353773	0.561682	-0.343723	0.69154	1.73308	0.465042	0.586323
ECK0988	0.296901	1.61389	0.624997	-0.345227	-0.144003	-0.392401	-0.209259	0.65178	-1.65587	-1.01791	0.132121	-0.746492	-1.41013	-3.74606	-0.475923	-0.021149	0.574049	0.067144	-0.681094	-0.658552	-0.247778	0.616798	-0.000108	-0.75993	0.327166	-1.19273	-0.660542	1.00331	0.151188	0.147117	0.942233	0.523162	0.41806	-0.235472	-1.94872	-0.416476	1.34617	0.168452	1.44231	-1.07018
ECK0989	0.295316	-0.903256	-0.142418	1.54601	0.557899	0.015131	0.068252	0.202339	-0.589957	-0.380099	0.584625	-0.489023	0.515421	-0.24174	-1.47645	-1.53063	-0.119115	1.05177	-0.331542	0.953499	1.58006	0.927125	-1.12064	0.535116	0.251512	1.11689	1.21313	0.340326	-0.665879	-0.512743	0.733352	-0.220902	-0.503839	-0.05535	0.728206	-0.010802	-0.663265	0.457611	-0.638588	-0.216404
ECK0990	0.494771	0.793182	0.917326	-0.384264	0.037341	-0.691776	0.045735	0.154251	-0.602708	0.958846	2.18009	1.27795	2.76272	0.413128	2.32077	1.49852	-1.45352	-0.261205	-0.150742	0.051513	2.32802	0.578149	1.40993	0.712191	0.527641	0.099595	0.879591	0.65112	0.320534	1.66399	-0.038109	1.55768	-1.06239	0.693379	0.071127	1.40672	-0.99347	-0.962504	0.091639	0.808028
ECK0991	0.644875	0.60779	0.928006	-0.552783	-2.26253	-0.699556	-0.125151	-1.07678	-1.62783	-2.72148	0.173768	-0.097504	-2.26939	0.187997	-1.07658	0.064522	0.720405	0.50385		1.57891	0.816262	-0.549899	-0.163982	-1.74243	0.529281	-1.0049	3.04587	0.251318	-0.530779	0.826275	0.671421	-1.36005	0.347562	-0.269025	-1.20585	-0.569551	0.00105	0.604459	1.21674	-0.923319
ECK0992	0.609388	0.479117	0.832506	0.285169	0.262635	0.517598	0.019924	0.841476	-0.771865	-0.771978	-0.781256	-0.214828	-0.263553	-0.239706	1.15413	-0.589469	0.974822	1.45937	-2.04906	-1.27626	-1.04533	1.22801	0.266869	2.0413	0.679544	-1.21975	-0.921249	-0.861935	0.691193	-0.109144	0.065784	0.386751	-1.40571	-0.127165	-0.160419	0.898228	0.497398	-2.17517	-0.354624	-0.118427
ECK0993	-0.825352	-0.796925	0.931142	-0.702464	-0.037181	-0.331495	-1.30634	0.879999	0.233684	-0.336357	1.70015	-0.145641	-0.314081	-1.56065	-0.168572	1.25574	0.516527	-0.683667	-0.098731	-0.616055	0.290675	-0.187454	1.66808	0.467249	0.029435	0.585498	-0.839023	-0.685427	1.55809	0.807241	0.862078	-0.40944	0.081861	0.398528	1.20102	0.162568	0.99946	0.351421	-1.27118	-0.613699
ECK0994	1.74409	0.466301	0.352854	0.109119	0.60815	0.61612	-0.345567	1.08071	-1.42366	0.363301	-0.09426	0.34115	-0.905411	-0.187794	1.04473	0.061003	1.12283	0.199467	0.38094	-0.312879	-0.426738	1.1788	0.703413	-0.43306	0.630278	-0.609352	-1.28667	0.231469	0.594911	0.327123	0.339947	0.033766	-1.28899	-1.66701	-0.55946	0.519837	0.59606	-1.57414	0.913741	0.069279
ECK0995	-0.128311	1.0826	-1.98977	0.314634	-0.626963	0.679189	-0.273185	0.485971	-2.61823	-0.901012	0.220341	-1.05684	-2.09458	-1.34036	-1.38001	-0.308781	2.03445	0.333421	-0.314761	-0.394769	0.531759	-0.116781	-1.3185	-1.03244	0.29881	-0.043231	1.49811	-0.595707	-0.930132	-0.799496	0.624694	-0.405476	0.392241	0.036381	-1.00293	0.361069	0.927449	0.875136	-0.309301	-1.08833
ECK0996	-0.817398	2.0214	0.560433	-1.45847	-1.07142	0.223788	1.31727	-1.14176	-0.941821	-0.695319	1.41472	1.17526	0.798232	-0.048048	0.108663	-0.786646	2.05077	-1.57757	-1.57679	-0.196199	-0.22835	-2.12217	0.074653	2.15753	0.657452	0.443837	-1.34583	0.152758	2.86561	0.730832	1.40319	0.945735	1.00005	0.528288	-0.000843	-0.133495	1.78328	1.54275	1.10266	-1.4406
ECK0997	0.80996	-0.74952	-0.394063	-1.15935	-1.12275	-0.495831	1.18529	-0.804714	-0.383091	-1.10095	0.172952	-0.226891	-0.150164	-0.759046	-0.13277	-0.18424	1.69435	-0.663056	0.02216	0.167909	0	-0.575446	-1.80495	0.306024	-0.5512	-0.045193	-0.142291	0.927732	0.465444	-0.520404	0.737891	-0.095085	-0.638861	-0.60617	-0.158616	-0.442837	0.234025	-0.273322	1.26312	-0.725171
ECK0998	-1.00426	-0.210083	-0.346097	-0.018313	0.362269	1.56884	0.09305	-0.728497	-0.094903	0.624075	-0.178043	0.366489	-0.56024	0.169952		-0.658319	-0.206242	-1.36866	-0.655736	0.014104	-0.695825	0.280425	-1.24266	-0.470965	-0.251107	-1.9122	-1.6858	-0.276056	0.45577	1.02365	0.282879	-0.648716	0.868842	1.53358	0.888857	1.02521	1.49351	-1.04918	0.324185	-0.378143
ECK1000	0.173583	-2.49966	-0.260333	-2.28318	0.977851	-0.386376	-1.3203	1.31585	0.204853	0.153376	0.203627	-0.846379	0.842117	0.196365	1.18345	-0.235034	1.04756	0.172272	0.486329	0.068465	0.145885	-0.672576	0.120521	-0.055094	0.794676	0.153866	1.42698	1.71569	-1.07314	-0.937635	0.139716	1.14065	0.703164	-1.25818	-0.125548	-0.107371	-1.20465	0.17732	0.914306	-1.49559
ECK1001	-1.13789	-1.56088	2.71125	0.609096	-0.681247	0.299363	-0.144208	1.3086	-0.614863	0.359923	-0.878647	1.60491	-0.140939	0.516252	0.18172	-0.933603	0.796049	-0.023378	1.67007	2.41045	1.00667	-1.93193	-0.105544	0.193565	-0.906111	1.11726	0.510016	-2.4265	2.42927	-1.13967	1.15453	0.271865	1.21247	1.79373	1.56095	-1.97565	1.08199	1.2773	-2.12155	1.61143
ECK1002	1.96464	0.219153	-0.74017	-0.289836	1.24243	1.20993	0.862956	1.55293	-0.878339	-0.819598	-0.758119	-2.55047	-0.454737	-0.527428	0.294895	0.082544	1.5302	-0.223085	-2.59331	-0.927878	0.753224	-0.297744	-0.591992	0.065503	-0.140162	-0.044338	-0.819089	1.23809	0.631536	-0.768125	1.16417	-1.04553	0.151891	0.436615	-0.423258	-0.702231	1.38032	-2.25095	-0.519221	0.238658
ECK1003	-0.227224	-0.151443	-0.371434	0.276339	0.756517	-0.398896	-0.789884	-0.214092	-0.528311	-0.601871	-0.365974	-1.50924	-1.11464	-0.512964	0.059009	0.010535	-0.189893	0.064792	-0.6744	0.550257	0.503721	1.55861	-0.865981	2.25381	-0.283282	0.596686	-0.264325	-1.00405	0.261727	-0.623643	0.065873	0.179558	1.0697	-0.390749	0.321099	-0.541953	-0.544884	0.448057	-0.28552	-0.287065
ECK1004	-1.30652	-0.013461	0.0344	0.814755	0.728202	-0.190029	-1.18365	1.58446	0.810023	0.621507	0.757502	-0.299721	0.905568	-0.374376	0.338238	-1.04286	-0.382829	-0.892467	0.516006	1.20224	-0.16149	0.901685	1.74329	-0.603449	0.838354	-0.788877	-0.724992	-1.57137	-0.416357	0.188381	0.493071	-1.18049	0.88269	0.156265	0.946361	0.252249	-0.732484	0.556835	0.558137	-1.3608
ECK1005	-0.483276	0.449125	-1.08497	1.85839	0.41129	2.1218	0.733201	1.05736	-1.61503	0.384943	0.654928	-1.39421	-0.774636	-0.673664	0.646884	0.886209	0.494016	0.391814	-1.01478	-0.280905	-0.499899	0.499525	0.1836	1.39806	-0.144874	1.5253	0.36991	0.644752	-1.93674	-0.802246	-0.049878	-0.031308	0.647237	-0.820988	0.423495	-1.08004	0.592157	-1.31838	-1.26729	-0.279604
ECK1006	-1.12315	-0.127593	-0.184872	0.951632	1.61841	1.12304	1.61309	0.703312	-1.57652	0.075239	0.571583	-0.0595	0.678018	-0.412012	0.37277	-0.146705	1.11268	-1.44559	-0.344254	0.379366	-1.02102	-0.889555	0.676102	-0.774465	-0.24834	-1.41799	-0.377075	0.750883	0.612623	-0.40974	0.881774	0.30778	-0.107082	-0.766006	0.43653	0.048974	1.45168	-1.67277	0.461349	-0.914424
ECK1007	-0.282658	0.083909	0.16782	-0.83502	0.046826	0.065945	-0.273181	0.396979	0.682567	0.401253	2.46898	0.455755	0.429436	0.955865	0.437821	0.446881	-0.093384	-0.34445	-0.300329	0.987617	1.06455	0.425232	-0.42611	0.762984	1.08766	-0.583598	0.397625	0.459984	0.720949	0.096513	-0.321524	0.301531	-0.270526	0.08439	-0.336684	0.288984	0.183043	-1.25834	0.432074	0.762458
ECK1008	1.43474	0.307108	-0.437409	1.48698		1.06565	1.79264	0.878901	-1.48504	-0.473125	-0.830352	-0.796037	0.14392	0.292451	0.02154	-0.322034	1.65624	0.257347	1.26841	-0.107147	-0.034092	-0.113348	-0.17074	-0.541272	0.114783	0.254305	0.010164	0.727102	-0.108694	-0.68159	0.548207	-1.44931	-0.169925	0.899895	0.341864	-0.131624	0.798527	-1.06754	0.674681	1.03527
ECK1009	-0.341912	-1.4859	0.01774	-0.946099	-0.886563	-1.26809	-1.62785	-0.847325	1.18671	-0.033773	0.862754	0.00644	-1.2552	0.061414	0.01474	0.225019	-1.90063	-0.519408	0.024137	0.112821	-0.58053	-0.394011	1.65337	0.496219	-0.858224	-0.896462	-0.9548	-2.07542	-0.704926	-1.44783	-1.12948	-0.066018	0.144059	-1.09858	0.253017	-1.02485	-1.55428	-0.454819	-0.499086	-1.95942
ECK1010	0.516967	-0.051855	0.535593	0.898316	-0.73606	1.00932	0.94185	-0.351828	-0.184971	-1.05731	0.268361	1.34192	0.134011	0.652336	0.444085	0.546019	0.353532	0.426576	0.906667	1.56643	0.759847	1.26762	-0.804503	-1.29311	0.144138	0.166653	-0.39766	0.097749	0.107854	0.585205	1.54213	1.24486	0.613063	-0.631408	0.410406	-0.457495	-0.611227	0.551226	-0.568814	-0.264969
ECK1011	-0.652259	-0.464923	-0.362168	1.14158	0.864422	1.01448	1.83264	0.051716	-2.41255	1.32911	-0.387451	-0.219798	1.29223	0.400238	-0.433946	-0.863978	1.3596	0.218528	-2.51501	0.884062	-0.345947	-0.827925	-0.383561	0.347014	-0.892336	0.083167	1.16887	0.401373	-0.319294	-0.759797	0.605392	-1.45262	-0.133238	-0.389877	0.611565	-1.7735	1.753	-3.12389	0.538513	-1.05522
ECK1012	1.11748	0.496445	-1.1284	0.764961		1.5665	1.81036	0.391064	-1.94635	-0.617688	-1.03052	-1.67124	-1.25514	-1.24059	-0.533764	-0.288857	1.51626	-0.031991	-0.968158	-1.42613	-2.36278	0.488722	0.425784	-1.58834	0.556236	1.30412	0.010374	1.03077	-1.94854	-0.767803	-0.076958	-0.084225	0.049382	-2.29974	-0.029137	0.190365	0.031176	-1.24207	1.19674	-2.1292
ECK1013	1.39217	-0.154292	-0.734857	0.988262	0.931626	1.46801	1.87309	0.607817	-2.73436	-0.123906	-0.584629	-1.29333	0.200531	-0.409654	0.335518	1.45076	1.23497	0.735621	-0.899263	-1.22969	-0.737255	-0.730714	-0.659443	1.91402	0.670869	1.18631	-0.061536	1.0469	-0.327347	-0.88138	0.938442	0.235965	0.800589	0.479013	0.081095	-1.16663	1.20433	-1.76709	0.942246	-0.153097
ECK1014	-0.542825	-0.86898	-1.86813	0.062674	-0.062044	1.13633	1.37618	-0.926657	-1.24542	0.465428	-1.0661	0.301841	-0.328602	0.400148	-2.87612	0.289225	0.885571	-0.711015	0.257334	-0.603631	-0.126293	0.469226	-1.03554	1.37467	-0.974393	1.42944	0.649643	0.817806	0.32252	-0.133329	0.575479	-3.5312	1.23598	-0.968151	-0.024464	-0.140249	0.713848	1.13558	-0.374462	0.986531
ECK1015	1.26888	-1.15443	-1.48209	1.02519	-2.15741	-0.526777	1.87327	0.49517	-1.81968	-0.706579	-1.20832	-1.1716	-1.81114	-0.397941	0.823272	1.45817	0.485149	0.468361	-1.39293	0.055612	0.650866	-0.345194	-1.76995	1.66985	0.18489	0.83611	-0.396853	0.677334	-0.498719	-1.49894	-0.349303	-0.145429	-0.827109	0.96171	-1.12632	-0.647771	0.564932	-2.03162	1.29041	-1.16482
ECK1016	0.404893	0.011672	0.410126	-2.27939	0.907808	0.237821	-0.032085	1.31536	-0.932242	-0.547149	-0.399365	0.743141	0.196707	1.05642	-0.595946	-0.853583	-0.011461	-1.33897	1.09552	0.61938	0.684397	-0.822985	0.115923	0.164128	0.644644	-2.30381	-0.545496	-1.19787	1.04279	0.399615	0.425535	-1.65392	1.35973	-0.349809	0.130189	-0.719751	0.82795	1.59714	-1.44964	-0.869334
ECK1017	-2.00092	0.027043	2.20074	-0.678733	-0.203532	0.881918	0.250892	2.36788	0.13545	1.03031	0.941746	1.89978	0.888311	0.299783	-0.450581	0.464968	0.421799	-0.221777	-0.037683	1.21157	-0.027238	-0.60029	1.0557	0.708446	0.797948	0.601925	1.14774	-0.842688	0.570513	0.301993	-0.73432	-0.741412	1.31193	0.015763	0.222688	0.587052	1.48697	0.666802	-0.955592	-0.682522
ECK1019	-1.38816	-2.49501	0.529475	0.700126	-0.488439	0.252527	-0.853058	2.21323	0.34421	-2.23158	-0.82061	-2.19757	0.155623	0.182328	-0.092442	0.724745	-0.109702	1.06511	-0.965932	-1.09054	-0.521671	1.29012	1.40224	0.461577	1.062	-1.48739	-0.121242	0.760991	-2.13334	0.249126	2.00326	1.55227	-0.682802	-1.57012	-0.790496	0.455656	0.965497	-0.349123	-0.536703	1.3954
ECK1020	-0.152567	0.161839	0.643451	-0.142217	-0.330277	-0.05883	-0.282231	0.270555	-0.279853	-0.031631	1.51642	0.37417	-0.13933	-0.227217	-0.798059	0.221856	0.842533	-0.580703	0.544082	0.224547	0.143044	0.538782	0.958564	0.136718	-0.051722	-0.579398	-0.684517	-0.947319	1.13167	0.874268	1.20163	-0.513239	1.23135	1.03463	0.453732	0.686327	1.01039	0.283552	0.033402	-0.196432
ECK1021	-0.348089	0.266701	-0.838383	0.777179	0.407411	-0.557857	0.452739	0.133432	0.293587	-0.629209	0.26823	-0.132526	0.382218	0.273143	0.032992	-0.022889	0.544225	1.04622	-0.735612	0.798946	-0.700171	1.26555	-0.070908	-1.29716	-0.190365	2.10071	0.915643	1.14532	-0.292041	-0.021374	-0.659987	0.224885	-0.160056	-1.14194	-0.35011	-0.640315	-0.277969	0.219753	1.98019	0.313154
ECK1022	0.323006	-0.423988	-0.238048	-0.032862	3.53415	2.0538	0.836024	1.50035	-2.28119	0.298474	-0.300928	-0.533575	0.435979	-0.217702	1.2088	0.532522	1.64628	1.5693	-0.608674	0.182621	0.114342	0.49156	-0.486426	0.457458	-0.375756	2.13317	0.656283	2.56399	-0.387505	-0.102845	0.412675	0.015832	-0.916714	-0.697414	0.068131	-0.669895	0.336082	-1.63348	-0.356152	-1.39478
ECK1023	-0.490333	-0.587235	0.511237	-0.450856	-0.341545	1.93775	0.163677	0.014835	-1.27901	1.5126	1.03209	0.815367	1.4211	1.58262	-1.4272	-0.883911	0.707792	-0.048674	-0.123106	1.17345	0.724872	-1.78218	0.259435	0.949007	-0.83736	-0.283565	1.6399	-1.36825	-1.05019	-0.562832	1.55041	-0.577415	-1.30859	0.834741	1.12209	-1.2243	1.68117	1.44726	-1.1962	-2.04291
ECK1024	-1.41651	-1.25035	-0.095608	0.003034	0.410295	0.658876	-3.61884	0.788161	-0.10314	0.634704	1.92816	-5.21272	-0.025467	-1.95688	-0.231925	0.525264	0.212435	0.621421	0.319846	0.179801	-1.52555	-0.279057	1.0329	0.449347	0.12774	1.27119	1.08712	0.328368	2.17293	0.08033	1.41646	1.3409	-0.414283	1.31865	0.318035	-0.425847	1.67497	0.144374	-0.589799	1.14415
ECK1025	0.142415	0.287943	0.371908	0.582628	1.94488	1.1155	0.32209	-0.773656	-2.6608	-0.610279	0.383495	0.479733	1.44605	1.45431	-0.042941	-0.424227	2.04519	0.118237	-1.13717	0.100474	0.311197	0.695177	0.364134	0.465376	0.226952	0.423701	0.786943	-0.484964	0.190851	0.898346	0.466669	-0.515965	0.637458	1.60479	0.278191	-0.24638	2.24923	-0.068385	-0.258278	-0.82121
ECK1026	-0.164206	-1.05838	0.952683	-0.307416	-0.488584	-0.21072	-0.614774	0.323951	-0.658485	-0.46892	-1.00442	-0.019287	1.90539	-0.196395	0.08112	-0.950147	0.278778	0.811029	0.14663	0.537739	1.37176	-0.617871	0.918214	0.692737	-1.66253	0.053106	1.09603	-1.69318	0.021777	-0.855249	0.577833	0.136823	-0.174077	2.06909	0.312493	-0.416221	0.403863	-0.542444	-1.86172	0.495851
ECK1027	-0.129678	-0.185962	0.021261	0.259707	0.35646	0.629416	0.677821	-0.146352	-0.907381	0.619092	0.438881	-0.466317	0.110831	-0.090879	0.879971	-0.543929	1.15288	-0.24852	-1.99165	-0.120702	-0.251143	0.647421	1.68769	-0.076251	0.010557	-0.013847	-0.89352	0.658605	0.342995	-0.083333	0.330736	0.051799	-0.439745	0.101613	0.947007	0.775344	0.361246	0.324426	0.528069	-0.165399
ECK1028	-0.686623	-1.71243	2.36531	0.082718	1.15783	1.36176	1.04023	-0.162363	0.4054	0.800419	1.82553	2.25169	2.1161	1.10838	-4.27528	-0.215298	1.3182	-1.65173	0.736036	0.468076	0.022436	-1.94464	-0.340216	-2.21382	-1.42626	-0.7041	-1.71929	-0.614472	0.726743	2.39505	1.659	2.38021	-0.329894	0.793215	1.42569	-2.06706	1.47703	1.4672	-1.06747	1.3238
ECK1029	0.717401	1.33517	0.882869	0.350092	-1.08139	0.673906	0.348861	0.141279	-0.028024	0.120737	-0.314994	0.529626	-1.44681	0.216456	0.775476	0.79936	1.4995	0.492574	-0.002844	-1.50802	0.693551	0.310765	-0.679246	0.454413	0.961304	0.184101	0.336352	1.27009	-0.27301	0.51821	1.23222	-0.818039	-1.15076	0.052664	-0.476872	0.145259	1.24062	-1.38795	-0.094543	-0.409405
ECK1030	0.936507	1.091	0.292975	-1.28937	0.044479	-0.48195	2.01548	-1.24819	1.18445	-1.60476	-0.582129	-0.122319	2.02211	-0.71701	0.270575	-0.594833	0.390367	-1.05478	1.68069	-0.382409	0.50202	-0.773026	0.707036	-0.922203	-0.209138	-1.3337	-0.234106	-0.084947	-1.45507	0.333144	-0.65301	0.305481	-0.679908	0.784299	0.075243	1.04	0.680936	0.564466	-1.37839	0.369188
ECK1031	0.120816	-1.93628	0.461277	2.62037	0.083076	1.29708	2.39462	-1.1265	-2.7066	-1.69665	0.499833	1.42681	-0.503821	0.874109	-5.11877	-1.77388	-0.423657	-0.439528	0.175739	0.411555	-1.38309	-2.98689	-0.38631	-2.56851	-1.42833	2.51197	0.174065	1.07012	-0.730411	-0.747906	0.10447	-3.91404	1.76775	1.60397	0.553908	-2.81081	0.473823	1.02497	-0.067337	0.288912
ECK1032	1.68196	0.105963	0.875985	0.466317	1.40351	1.00044	3.0214	2.58564	-1.65585	-1.15643	-0.502347	-0.908558	0.673093	-0.915095	-0.249644	0.166295	2.22438	-0.562955	-1.21445	0.227409	-0.731293	-0.326207	0.797077	0.485072	0.940702	0.85331	-0.060474	0.661814	0.584409	0.439687	1.74999	0.46576	-0.153902	1.00851	-0.355637	-2.30675	1.46828	-2.01512	0.285676	-1.27626
ECK1033	-0.947885	0.406063	-0.763024	0.542955	0.435307	1.35666	0.877168	-0.601583	-2.85799	0.329213	-1.10443	0.238146	1.38401	0.141326	0.434061	-0.155733	0.570333	-1.63405	-1.08113	0.082096	0.193032	-1.49964	0.786188	-2.39236	-1.79237	0.203929	-0.755658	0.334694	1.14431	-2.42594	0.744941	-1.39245	1.09635	0.723317	-0.845737	-1.7855	1.17985	0.491176	0.020434	0.728065
ECK1034	-0.624107	-2.35988	2.42329	-0.848647	-2.3317	-1.71342	-1.44849	-0.046665	0.02549	1.84999	1.41134	0.915234	2.85779	0.211718	-1.13144	0.981258	0.867479	-2.00641	1.17651	4.51405	2.15624	-1.53111	0.956516	-0.211844	-0.311463	-1.363	1.98012	-1.73331	1.15812	1.44511	0.89504	1.43181	-0.315008	1.09386	1.13933	0.164113	1.07693	-0.345761	-2.05263	1.42678
ECK1035	-0.95294	-2.64803	2.73406	0.02083	0.882119	-3.64578	0.798058	-1.43769	-2.20373	3.44871	1.2003	2.07163	4.0941	2.32575	1.13483	0.282893	1.16173	-2.22149	1.77532	3.54082	0.351238	-2.46542	0.593397	-0.613691	0.040215	1.8505	1.6086	-1.10887	0.254148	0.589932	0.662027	0.832743	-0.279094	-1.98067	0.904283	-1.4131	0.752091	-1.33493	-0.89558	2.02934
ECK1036	-0.241509	-0.898574	2.40835	0.857097	-0.548557	-0.750997	-0.588577	-0.208109	-1.27057	0.368728	0.216654	-0.980538	0.002072	-0.871825	-0.218834	-1.20005	2.30761	-0.89851	1.90162	-0.134983	-1.60524	-0.217675	0.179255	-1.23021	1.6415	-2.55939	-1.57562	1.29037	1.55926	0.990889	1.08958	0.308915	0.964392	1.89319	1.11731	0.514995	1.5301	1.98956	-0.29944	-1.80482
ECK1037	0.06842	0.115297	1.37632	0.520419	0.013448	0.154964	0.69523	0.076643	0.001377	-0.028445	1.14812	1.46733	0.333095	0.260995	-0.830848	1.42664	0.868375	-1.15818	1.05468	0.294542	0.353389	-0.854339	1.68983	-0.423437	0.309257	-0.422089	0.91717	0.727434	2.01953	1.82076	0.678847	1.2963	0.138924	0.384634	0.494168	-1.61715	0.548655	0.857194	-1.69984	-0.23875
ECK1038	-0.537249	0.719198	1.4129	0.2952	-1.38092	0.5931	1.31978	-0.648905	-2.22256	1.74318	1.15394	2.34315	0.129607	-1.47103	-0.953832	-1.00149	1.33378	-1.59176	2.96232	-1.23982	1.31757	-0.587841	-0.119739	0.020364	-0.178546	-1.13975	-1.35097	-0.706623	1.52142	0.794955	0.23646	0.520945	2.98319	0.348838	-0.563208	-3.06958	1.12903	1.82268	-0.377171	-0.828717
ECK1039	0.793055	-0.231946	-2.05363	-2.51376	1.55759	0.252945	1.1584	1.36819	0.763361	-0.012186	-0.456475	-2.40418	-2.17461	-3.48554	2.29493	0.452491	1.61767	0.655881	-1.81678	-5.60345	-5.06776	1.60502	-1.18198	2.69313	2.07298	-0.36572	-1.60503	-0.843953	-2.46154	-1.92492	0.671746	0.085829	0.08933	1.39665	-0.136485	-0.403052	-0.452378	-7.79003	-0.489898	-1.88299
ECK1040	1.56942	-0.087957	-0.998345	1.65172	0.722093	1.46383	2.17353	0.917482	-6.37817	-0.628243	-1.74246	-2.06158	0.128417	-0.37113	-0.099483	-0.904464	1.37587	-0.003168	-1.52541	-0.118472	-1.62294	-0.177402	-0.735413	0.139912	1.39295	-0.102184	-0.235013	1.51755	-0.254617	-0.164543	0.691495	-1.89766	-1.05341	-0.380164	-0.077183	0.132315	1.09741	-2.00997	1.03537	-0.174041
ECK1041	1.63456	0.193275	0.8278	0.674586	0.409764	-0.053793	-0.87881	0.099859	0.954733	2.03454	0.015731	0.535467	-0.055785	-0.977273	-0.69868	0.887069	-0.012687	-0.232727	0.104744	0.341417	1.10391	0.78868	-0.10424	-0.364388	0	-1.50374	1.33425	1.52325	-0.538989	-0.314199	0.245395	-0.016897	-0.617106	-0.025606	-0.110682	-0.56035	-1.3393	-0.823276	1.02791	-0.13116
ECK1042	-0.338157	0.278349	-0.531763	0.740177	-0.942733	1.27189	-0.805468	0.509516	-0.458328	-1.33234	0.44272	-1.9573	-0.677547	-0.449022	-0.072108	0.352073	0.612589	-0.979845	0.32391	-0.133132	0.45138	-1.10622	0.697102	0.2228	-2.22928	-0.957748	0.165068	1.39194	1.24563	-2.39919	1.65432	-2.25271	0.103027	-0.034449	0.69713	0.052004	1.12443	-2.55381	0.497732	1.51602
ECK1043	0.978077	0.016307	-0.2825	0.955012	1.56167	0.731209	-0.689979	3.10468	0.799836	0.65882	-0.964805	0.407412	1.48475	1.22089	0.152388	1.13282	0.792114	-0.379111	-0.361399	-1.10637	1.51774	0.533779	1.10208	1.06366	-1.0623	-0.562698	-0.518676	-1.28548	0.586649	0.59616	0.44428	-0.570172	-0.104114	-1.96246	1.12326	0.939243	0.526682	-0.710319	-0.637347	0.578974
ECK1044	0.149963	-0.38372	0.331459	-0.210279	0.001809	-0.551435	0.675585	0.261961	-0.455064	-0.149869	0.170101	0.416544	1.45335	0.523296	-0.076411	-0.14722	1.06979	-0.378895	0.161458	-0.841338	-0.104765	1.24824	-1.22872	-0.620538	-0.605583	0.071584	0.002006	-0.485047	-1.08488	0.324843	1.56155	-0.243731	0.397469	0.28609	-0.476037	-0.087795	0.257738	-1.00167	-0.554516	-0.662895
ECK1045	0.211384	-0.471701	-1.30656	0.122074	0.397337	0.236589	-0.542802	1.17553	1.66241	1.41016	-1.53969	1.73584	-0.310605	0.805561	0.15313	-0.193897	-1.17677	-1.76136	0.125333	-0.740538	0.372301	-0.575414	0.091746	-3.79621	-2.25439	2.2802	-0.639635	1.85546	-0.776216	-2.05337	-0.419518	-1.54042	0.200686	-0.404201	-0.530108	-0.240187	0.052432	-1.1485	-2.37898	3.35504
ECK1046	-0.129319	-0.877102	-0.277695	-1.60833	0.038521	-1.15451	0.696733	-0.37785	-0.682154	-1.78415	-0.733376	-1.85966	0.045661	-0.757272	-0.191467	-0.122076	-0.610028	-1.29614	0.288013	-0.619478	-0.439802	-1.14243	-0.351196	0.349897	-0.466236	-0.094138	-0.501415	0.426135	0.779836	-0.042642	1.24108	-0.766819	0.869025	-0.540583	-0.588385	0.011691	1.03747	-0.752714	-0.536676	0.70997
ECK1047	1.74491	-0.722823	0.361831	-8.49872	-8.51921	-2.67738	-10.9194	-5.17312	-2.75825	-2.78872	1.13363	-3.04506	-4.91702	-5.68264	0.434926	0.682618	-0.74842	0.992696	-6.71892	1.13124	1.63346	2.89702	0.46398	1.67023	2.64488	0.922018	0.276694	-2.29396	-4.10818	1.54429	0.569159	1.06964	-0.411856	2.93466	-2.24664	1.26059	0.136916	-2.11241	-2.83578	-0.613487
ECK1048	-1.349	-0.81302	0.38345	0.576802	0.888141	-0.044115	0.117006	-1.25913	0.296129	0.235364	0.050988	1.19704	0.639135	1.70325	-0.154901	-0.726923	0.435045	-0.623638	-1.02197	0.906725	-1.65541	0.043082	-0.134655	0.050838	1.08765	-0.823985	-0.742021	-0.632645	-0.269494	0.835956	0.415826	-0.375552	0.996589	0.056667	1.61676	-1.0009	0.463131	-0.230025	0.184944	-1.82813
ECK1049	0.481289	0.425631	-0.014118	-0.62823	0.821044	-0.215527	0.1972	0.484772	-0.162984	-0.232893	-0.478717	-0.914287	-0.213465	-2.26665	-0.869097	-1.04999	2.43297	0.494195	-1.27908	-0.434097	-0.951256	1.59956	-0.689485	-0.578885	0.613812	0.749766	0.067246	-0.23739	0.850351	0.595886	1.35798	0.805599	-0.667461	0.918293	-0.497702	0.186314	1.27154	0.758278	1.23439	-1.10463
ECK1050	-1.14956	-0.123029	0.213772	-1.13463	-1.13607	-0.073909	-1.07979	-0.846157	0.570005	0.014491	-0.211729	-1.18053	0.105839	-0.330316	-0.223839	0.585593	0.044498	-0.744261	1.51147	-0.63411	0.192662	-0.30302	0.105722	0.115218	-1.12029	-0.377345	0.822425	-1.78971	1.25884	-0.963028	1.19174	-0.00512	1.64597	-0.106273	0.205607	-0.513672	0.468676	-0.930814	-2.48774	-1.07836
ECK1051	-1.3987	-0.997246	-0.215117	-0.158577	0.979426	1.12834	-0.149545	0.388052	-0.71426	0.132584	0.579847	-0.101819	-0.087084	0.287542	-0.044453	-1.09597	1.51643	-0.465173	-0.5044	-0.761339	-0.647313	-0.187091	-1.50609	0.307576	-0.560178	0.169066	0.807623	1.23003	0.441903	-0.466327	1.09047	0.707682	-0.997672	0.160028	1.09926	-1.82963	0.58916	-1.52831	0.391952	-0.112169
ECK1052	-0.702766	0.86123	1.04884	-3.07889	0.11879	-0.618211	1.22388	-0.370343	1.1523	-0.879896	-0.855896	0.622812	-0.28237	-0.310251	1.50383	-1.57612	-0.26978	0.75381	-0.362181	0.447793	0.388354	1.74185	-0.057432	1.14045	1.24699	-1.27144	-0.380817	-0.692956	0.834198	0.492859	-0.199739	0.626828	-0.207178	-1.39969	0.175522	0.189029	0.823119	0.352585	0.013538	-2.46609
ECK1053	0.570782	-2.96201	-0.070613	-1.63062	-1.40757	0.890301	-0.321946	1.64482	-1.59701	-1.40882	-0.169401	-0.179209	1.14382	-0.301029	-0.290905	0.207128	0.049535	0.115933	-1.56008	-0.095364	1.11641	-0.224906	1.24868	0.499555	0.290833	-0.312634	-1.19009	0.942263	0.963488	-0.237997	-0.43257	-0.459406	-1.03308	-1.00441	-1.77967	-0.288395	0.375357	-2.97583	-1.24935	-0.799766
ECK1055	0.899542	-0.150595	-0.952636	-1.82717	1.85068	-1.05234	1.8871	1.94974	-1.88202	-1.42078	-0.147006	-0.541133	1.32645	-2.13444	0.955142	-0.09998	1.26555	1.68329	0.789755	-0.460661	-1.65939	0.22003	0.750711	0.420102	0.80493	0.592456	-0.465638	0.085891	0.655279	-0.021333	1.33219	-2.24911	-1.32546	-0.950022	0.56664	-0.562264	0.765463	-0.309327	1.23406	-1.49175
ECK1058	0.03803	-0.720225	-0.004552	-0.77957	1.7337	0.910053	1.93666	1.92257	-2.86938	-0.27438	1.1098	-0.286728	-0.456402	0.997006	-1.4777	-0.434936	1.96852	0.734663	-2.21934	-1.51806	0.629348	-0.29257	0.682026	-0.56971	1.16715	-0.064496	0.175018	0.17893	-0.563762	0.383246	1.31411	0.816535	0.527155	-0.608767	1.26712	0.652848	1.60646	-0.148	-0.339276	-0.214034
ECK1059	-1.15504	-0.71384	1.2304	-1.4939	0.462951	-2.66486	-1.46281	0.905888	0.23313	-0.116155	2.03167	1.58961	0.211213	3.41566	-1.07756	0.347959	0.123862	-0.985116	0.50821	1.33512	1.38672	-1.35822	1.34984	-0.784286	0.461599	-2.08867	0.14041	0.936296	-0.530455	1.88323	-0.242378	0.834998	1.89201	-1.47575	-0.285816	-0.265481	0.872387	0.622592	-2.02106	0.872918
ECK1060	-0.616713	0.657939	1.7372	0.018157	-0.751723	0.402486	0.46264	-1.61556	-0.243571	0.351802	1.79584	1.24395	0.002472	0.889096	0.022538	-0.061112	0.653804	-0.839714	0.616861	1.81726	0.359533	-0.184915	0.958507	-0.425965	0.563522	-0.275497	-0.487122	-1.81781	0.689758	1.01686	0.331548	1.22379	0.527774	1.68042	0.954282	-1.01885	2.71062	-1.22893	-0.452911	-0.968519
ECK1061	0.534579	-0.564625	-0.16092	1.13395	1.39353	1.08477	0.292798	0.504128	-3.86414	0.88396	-0.351323	0.969653	0.262887	0.97954	-0.810604	-0.025887	1.49222	-0.125829	-0.860786	-0.345532	-0.14163	0.30684	-0.317471	1.26127	1.17306	-0.001681	-0.606311	-1.00995	-0.696784	-0.254414	0.526913	-0.022128	-1.14649	-0.850851	0.282748	0.562994	1.91599	-2.87901	-0.478623	-1.11103
ECK1062	-0.535043	-1.16977	0.79787	0.527053	0.468328	1.50398	-0.290423	-0.380199	-1.78437	0.153939	-0.0323	-0.118291	1.0122	0.624065	0.157711	0.50607	1.82725	0.208787	-0.706591	0.150613	-0.788045	0.263718	-0.343336	1.90438	-0.430374	-0.024069	0.218102	-1.44143	1.98913	-0.431724	2.90434	1.62789	1.32597	0.983689	0.988092	-2.86339	3.33393	-0.966235	-1.71617	-2.13837
ECK1063	0.990158	-3.45969	0.695013	1.86573	0.277319	1.25553	-0.382428	-0.866891	-0.296558	-0.018491	0.37584	1.34161	1.09781	1.1732	-1.78322	1.6958	1.81588	-1.21233	-1.54538	-0.32157	-1.17753	0.741267	-0.773403	0.260643	1.76938	0.895577	-1.39333	-1.57948	0.178116	0.480155	2.12139	-0.118781	0.375414	2.44746	1.11624	0.913013	3.12651	0.37764	-0.835749	-1.99104
ECK1064	0.329374	0.434564	0.116922	-0.275821	1.57979	0.521603	-1.44512	-0.214656	1.00022	0.787522	0.129224	-0.469818	0.759632	0.110848	0.798484	-0.086481	1.00333	0.571296	1.14996	0.041717	-0.004557	0.192611	0.021073	0.343354	0.941049	-0.127816	1.71218	-0.035303	-0.133989	0.945346	-1.35324	0.713696	0.260066	0.776315	1.11402	0.321526	0.669245	-2.29267	-1.75512	-1.96606
ECK1065	0.346846	-1.31735	1.03839	0.925658	-1.77221	1.08539	-0.168315	-1.24644	-0.802128	0.520825	0.312343	0.319535	-0.216604	-0.429595	-0.084752	1.70582	1.43791	-1.41037	1.38804	0.168131	-0.910722	-0.934298	-0.157339	-0.664861	-0.283076	1.16155	-1.37467	0.446734	0.83867	-0.392727	2.50224	2.19326	0.65223	0.193518	1.65802	-0.477995	2.4891	-0.787407	0.534968	-0.948958
ECK1066	0.944985	-1.0237	0.495263	1.06661	1.43741	2.05814	-0.949967	0.140193	-0.290573	1.28809	-0.21974	1.18783	0.989189	0.579449	-2.73398	0.125699	1.86693	2.16564	0.658007	-1.12158	-0.539199	1.09206	-0.09187	0.316882	-0.131613	0.030432	0.497709	0.558093	0.414946	-0.053708	2.9893	-0.565886	-0.003826	-1.77127	1.93998	-0.735983	2.94844	0.895578	-0.139659	0.506056
ECK1067	0.472291	-1.80982	1.89286	1.01317	0.7906	0.69387	-0.553065	0.3351	0.064621	1.38666	1.38125	0.318504	0.153958	2.78269	-3.48721	0.394805	1.46416	-0.566277	-1.63194	2.4221	-0.037213	1.91691	0.51847	1.69657	0.561157	-0.684729	1.62393	-0.18412	0.028502	0.244053	1.14885	2.65114	1.91741	1.18914	2.23407	1.00163	2.86732	0.517468	-2.93464	-1.01956
ECK1068	0.935503	-1.04755	1.5996	-0.492248	-0.582654	1.40018	-0.086557	1.64514	-1.20466	0.286261	2.60262	0.886666	1.50802	-0.693813	-0.772308	-0.838586	0.325238	-1.95288	-0.251692	1.47885	1.88716	-0.889718	1.78184	-0.052282	-0.265889	-2.00436	-0.248695	-1.20062	0.928016	0.197396	2.97069	-0.372095	-0.617501	1.42695	-0.541716	1.32985	-0.170425	-1.02976	-0.253958	-1.66121
ECK1069	-1.52931	0.802251	-3.22859	-0.961143	0.981182	1.079	-1.748	0.537403	0.581969	1.04601	0.573537	-0.243607	0.194938	-0.042042	0.555095	0.206573	1.45324	0.455493	1.48399	0.319609	0.276219	0.659034	0.087987	0.607764	0.753266	-0.696028	-1.1886	-0.644969	-0.577256	0.332271	-0.415043	-1.54995	0.245206	0.553378	0.396202	0.252132	-0.113274	-0.026356	-0.053548	-0.928853
ECK1071	-0.185752	-0.220263	-1.36532	-1.13827	-0.629061	-0.44455	1.62255	-0.076195	-0.135475	-7.79524	-0.663232	-2.25975	-0.218344	-1.17397	-0.184829	1.52704	0.489256	1.15694	-0.659429	-0.070259	-0.701385	0.355259	-0.644082	2.14251	0.457789	-0.041504	1.17805	-0.035523	1.35377	0.053701	1.30385	0.234861	1.36883	0.317783	-0.22403	0.064196	0.109868	-0.20589	-0.701741	0.336978
ECK1072	0.054275	-0.252307	-0.278844	-0.584046	-3.04484	0.199206	-0.125713	0.086907	-0.981734	-1.44402	-0.003599	-2.12197	-0.98842	-2.36578	-0.539158	-0.259049	0.320492	0.151765	-0.828181	0.223786	-0.024223	-0.619538	1.44597	0.089763	0.066073	-0.12676	-1.20441	-0.725671	-0.002427	0.306356	0.849538	0.978927	0.350092	0.920124	-0.968837	-0.467808	0.937964	-1.3153	-0.650324	-0.458548
ECK1073	-0.975704	-0.168624	0.304911	0.856708	-2.65365	0.560841	0.786416	1.76939	-0.494624	-0.143232	-0.636782	0.209822	-1.66096	-0.521949	1.02136	0.681016	0.258768	1.11041	-0.257777	0.342327	-1.68283	0.713857	0.123404	1.31308	-0.587881	-1.5822	-0.099077	0.615024	-1.4498	-0.007342	-1.07156	0	1.09793	-0.069181	0.85596	-0.366749	0.881495	-0.917509	-1.34635	-2.98897
ECK1074	-0.557318	0.277332	-0.154384	-0.576187	0.962021	1.82843	0.111931	0.124341	-0.406747	-1.06288	-0.622167	0.151369	0.210009	0.655831	-0.837649	0.623316	1.38395	0.649977	0.683974	-0.262018	1.27328	-0.081173	-0.122862	-1.62352	-0.157182	-0.90476	0.179518	2.14028	-0.106486	0.230397	1.27702	-0.766583	-0.561817	0.374811	-0.12334	-0.053515	0.525784	-0.006087	1.58069	-0.089726
ECK1075	-2.4472	-1.10083	0.693199	-1.57154	-0.672199	0.160408	-0.672496	-1.50121	-2.4352	1.25706	1.08506	2.74431	0.466035	3.30517	-1.82797	0.910496	1.11898	-2.13722	-0.645993	2.09613	2.0159	-0.765716	0.79713	-1.23253	-0.00362	-1.72148	1.3921	1.5021	-0.386815	3.02326	-0.000605	1.42298	0.855688	2.41169	1.54239	0.720302	0.260257	1.57739	-2.50558	-0.575818
ECK1076	2.44598	-1.94104	1.71074	1.11972	1.60802	0.926045	1.71427	-0.45685	-1.19387	1.2551	0.213422	1.25823	-0.128856	3.44534	-0.445763	2.23408	1.68125	-1.31454	-1.98613	2.05073	2.03606	-0.553938	1.38046	0.242561	-0.507105	1.36794	1.70681	1.4521	-4.50815	-0.229298	-0.010048	-0.11009	-2.09452	-1.0138	1.04248	-1.31436	0.450117	-2.51254	-2.24552	1.58863
ECK1077	-0.718811	-3.42889	0.060127	-13.9175	0.247736	-0.22851	1.39645	-4.68456	0.242236	0.678044	0.671191	-0.061003	-0.785852	-1.8455	0.130643	0.05792	-0.886327	0.31841	-0.292347	-1.38545	-2.21651	-0.148285	0.224179	-0.134336	-1.22928	-2.78508	-2.01271	0.274377	1.72143	-1.76698	-1.25618	-2.13071	1.86557	1.30671	1.04447	1.04217	-0.658452	1.00912	-0.50236	-11.5507
ECK1080	0.828521	-0.746826	-2.60677	1.15722	-1.18002	-6.70953	0.019873	-8.08959	-2.66178	0.478063	-1.31242	-0.947403	-3.57914	-1.15297	1.43686	-1.55241	-4.0855	-0.08242	0.257027	-1.53867	-1.74753	-2.71987	-3.21055	-4.55322	1.59985	-3.87416	0.802089	1.19073	2.31625	1.47548	1.28251	-1.12372	1.67241	0.593794	-6.63364	-10.3769	-1.53262	1.50447	1.39911	1.95084
ECK1081	0.341093	-1.55967	1.36926	1.25051	0.320183	-0.765243	-1.84369	-3.00102	1.35566	0.42237	-2.3201	0.673174	3.7512	0.965739	2.99669	1.83221	-2.39417	0.833842	-1.21358	0.355411	-1.01047	-2.25551	-4.82832	-2.02111	-1.45707	-1.42726	0.114618	1.92584	2.85441	-0.083952	-1.03856	-2.53185	-1.35092	-0.634581	-0.147093	3.47718	-2.08767	-0.927433	0.282456	4.07578
ECK1082	-0.45313	0.617479	-1.35191	-0.880931	1.21757	1.14824	-0.354078	0.417153	-0.799149	-0.863325	0.47334	-0.163228	-0.928362	-1.18552	-1.07961	-1.72121	1.33541	-2.22904	0.772014	0.689188	1.63501	-0.172267	0.845146	-0.389125	1.93797	-1.45461	-0.800658	0.87887	1.18288	1.34512	0.305916	-0.810653	1.95059	1.48679	2.0308	0.323794	1.34995	2.08178	-0.168551	-0.445706
ECK1083	0.100302	0.594442	-0.419976	0.825151	-0.818348	-0.43862	-0.163298	-0.447948	-0.469048	-0.818758	1.22436	-0.425533	-0.993971	0.141295	0.646904	0.88734	0.622439	-0.164058	-6.55428	-0.908104	-0.163137	0.303372	0.411554	0.786961	-0.719673	-1.18984	-1.40294	1.05964	-0.858752	0.08173	-1.51201	-0.157973	-2.06801	-1.30443	-0.439861	-0.445962	0.582318	-0.129233	0.275577	3.79961
ECK1085	1.15179		-2.36021	-1.9369	-0.058677	2.01191	1.03145	2.00975	0.270118	-0.639962	1.3736	-1.56836	-0.036496	0.683915	1.63479	0.664982	-0.494497	0.186212	-0.040658	-0.836675	0.279776	0.070928	-0.20822	0.81573	1.03155	-0.471977	-0.50347	0.766255	-0.649159	-2.01231	0.725023	-0.524648	-1.92458	-1.34563	-1.52781	-1.4067	-0.950439	-9.36409	-0.828402	-0.916819
ECK1086	-0.939445	0.256399	1.05244	0.76987	0.023742	0.569152	-0.097161	0.434216	0.042026	0.245171	0.773698	0.421012	0.137986	-0.01882	-0.573202	-0.138777	0.664277	0.03919	0.193229	0.796061	0.78043	-0.772427	0.714756	0.34767	-1.02754	-0.030272	-0.369722	-0.379946	1.19309	-0.714311	0.912416	0.219872	1.08325	1.51557	0.83676	-1.55698	1.0619	-0.904915	-0.578702	0.716953
ECK1087	1.22905	0.499291	-0.270462	0.737508	-0.943068	0.073012	0.332024	-0.72949	-2.86097	-0.108985	0.270318	0.663302	-1.13148	-1.49383	-0.95654	-0.238981	1.4167	-1.00283	-0.885018	-0.112418	0.575602	-0.567313	-0.430247	-0.454796	0.462783	-0.259233	-0.682436	-0.410962	-0.132898	-0.113438	0.861573	-0.081315	-0.321905	0.753774	-1.12051	-1.25811	1.50992	0.044098	0.453138	-0.067813
ECK1088	-2.06191	0.772383	0.368862	-1.01428	-1.33188	1.07232	0.369931	1.25196	-1.15126	0.092706	0.654254	0.385158	0.068298	-0.556413	0.900155	0.320106	-0.192527	-0.682227	-0.397139	0.506072	-0.231865	-1.86894	-0.252325	0.524844	0.095736	-1.03032	-0.982692	-0.80643	1.3742	0.279565	1.13791	0.673465	-0.792301	0.812937	0.732481	0.743595	1.09009	1.12734	0.527693	-0.449768
ECK1089	-1.17312	0.318661	0.324757	0.308144	1.94037	-0.43822	-0.181382	0.634219	0.387797	0.213646	-0.468711	0.467657	1.60201	-0.113555	-0.270147	-0.457936	0.807939	-1.2273	2.25522	0.156033	0.173264	1.61673	-4.14993	-0.768973	0.215384	-1.81094	-1.02247	-1.56227	0.981125	-0.383365	1.39186	-0.86134	0.278987	0.430737	1.46794	1.45116	1.12984	-0.159352	1.77055	0.122763
ECK1090	0.342869	0.187579	-0.439802	1.70564	0.788063	1.23992	1.98673	0.093244	-1.21925	-0.333862	-0.645141	-0.051223	-0.565624	0.483946	0.100219	-0.779736	1.37958	0.255415	-2.33727	-0.254263	-0.615051	1.68493	-0.92762	1.60648	0.656322	-0.440454	0.979035	0.851139	-1.08416	0.30564	-0.196634	-0.231654	-1.30022	-1.29211	-0.136118	0.164413	0.590538	-2.73811	1.06109	0.027056
ECK1091	-6.52035	-14.6802	0.197057	-1.40226	-11.0015	-5.43446	-34.7726	-22.4463	-4.90297	1.55986	-3.42631	3.05909	-0.081119	-0.089611	-2.73463	1.64793	0.738699	0.730184	-3.33244	-0.535499	-0.53198	1.96154	-0.602826	1.32449	-4.70239	2.15459	-4.81107	0.458621	0.082247	0.221831	1.46494	0.752046	-1.36733	-0.952372	-1.21929	2.62157	-0.532078	-3.55744	-0.350757	1.40097
ECK1092	-0.872384	-0.886079	-1.12949	1.56346	-1.84022	0.783101	-2.36408	-14.7986	-6.71629	0.850525	-1.93529	-0.941015	-0.6915	-1.62451	0.049469	0.889533	1.97512	0.082806	-1.47698	-1.77517	-0.44815	-0.212267	-0.986228	-0.096882	-1.16964	0.687024	0.523606	2.71921	-1.94041	-2.1353	1.03452	-1.6749	0.202717	-1.71901	-0.75096	0.619775	0.080991	-0.22171	0.934406	1.06411
ECK1093	0.774441	-0.103284	0.630932	-1.03685	-1.11891	-0.732462	-2.45838	-0.25141	-1.18186	0.193014	0.995315	1.67891	-1.50665	-0.004344	-0.142371	-0.022906	0.594643	0.150891	-4.8665	1.4997	0.449441	0.726911	1.36712	1.50724	1.22503	0.141729	0.629956	0.044638	0.43711	0.726307	-0.355074	-0.019058	1.92486	1.1693	1.44355	0.955785	1.20416	-0.663491	-2.22072	-0.507361
ECK1094	3.30397	-1.5298	0.155055	-0.277925	-1.55466	-0.035362	0.517551	-0.818041	0.037898	-0.06138	-1.19547	0.048069	-1.527	0.636576	-0.991585	-1.3224	2.35083	-1.0439	-1.72049	-1.29758	-0.381282	-0.799123	-0.922005	-0.665666	0.581524	-1.83906	-0.133826	1.57672	1.88352	-0.690506	1.6856	-0.249723	-1.04315	3.37438	0.3711	-0.716755	2.27857	-1.1644	2.94982	0.534435
ECK1095	-1.48374	-0.887329	0.853369	-0.361871	-0.538258	0.529799	0.212774	0.038919	-0.201059	-3.51122	0.983121	0.755082	0.645031	-2.63906	-0.094099	1.18957	-0.743982	0.007702	0.647437	-0.956856	0.002483	-1.371	0.158781	0.241147	-2.58281	0.55527	0.714476	0.247465	-1.16789	-2.24528	0.38243	2.3823	-0.107283	-0.248422	-1.14541	-1.19452	0.355402	0.201521	-1.26609	1.18024
ECK1096	1.35098	-0.920075	-0.963259	-1.19121	0.422035	1.33675	2.61248	-2.80683	-1.36067	-3.67801	0.80624	-0.523211	-1.68529	1.02523	-0.297273	-0.132074	-0.048332	-2.6862	1.38316	0.004189	-0.532939	-0.002285	-0.387053	-0.635981	2.08013	-0.661815	-1.89178	1.17489	1.98914	1.52417	0.830773	-2.07705	1.3173	-0.518349	0.289358	1.30657	1.27109	1.37466	0.183283	-1.0351
ECK1097	-1.38458	-0.758819	-0.656722	-0.430604	-0.042848	-0.490506	0.745329	1.03882	0.159279	0.68778	-0.501804	0.129914	0.256862	0.29968	0.616878	0.38909	-0.550812	0.776206	-0.625205	1.15413	1.68654	-0.422555	-0.916032	0.899327	-0.162213	0.097989	-0.405998	-0.568478	-0.018551	0.129668	-0.47494	-1.63157	-0.4335	-0.013171	0.615815	-0.694564	-0.57973	0.552124	-0.517574	-1.69088
ECK1098	0.52115	0.862562	-1.84319	-0.497021	0.374354	0.903431	0.250119	0.595238	-1.24304	-0.092292	-0.502606	-1.26268	0.599711	-0.086681	0.122404	0.323597	-1.57367	-0.67002	0.604679	-0.557539	-2.57096	-0.172865	1.32133	-1.81984	1.76793	-0.964063	-0.115779	-0.006202	1.62612	0.33081	-0.478409	-1.81061	-2.26613	-0.485915	-1.54529	-0.356264	0.082983	-0.684856	0.887062	-0.271232
ECK1099	-1.51845	-1.74449	2.00389	-0.569111	-0.944663	-0.875885	-1.72589	-0.372609	-0.3394	0.899024	1.59509	1.73542	1.79518	-0.164459	-0.942711	-0.035944	-0.919066	-2.7254	-0.306055	2.20984	-0.72183	-0.632943	1.68692	-1.09456	0.847124	-0.739075	2.20454	0.240789	-1.2769	1.29491	0	-0.419382	3.46355	0.843784	2.2353	1.2411	1.67597	0.686736	-0.613784	-2.09981
ECK1100	0.038052	1.45696	-1.16864	0.068517	-3.00109	-0.814881	0.073152	-1.35848	-2.05492	-4.26673	-0.345834	0.163704	-4.00786	-3.64881	1.71299	1.55067	-1.02805	0.49762	-0.261836	-1.24764	0.574696	-1.15265	-1.37816	-1.65928	1.5598	2.76516	0.247338	0.935879	1.7046	2.36121	0.196042	0.285777	3.54493	1.31533	-0.660637	1.64503	1.38135	-1.21571	-0.876119	0.53274
ECK1101	-1.17589	0.269484	-0.331981	-0.314022	-0.368004	0.671816	0.720046	0.555017	-1.81937	-3.24133	-3.27214	-1.24554	-1.02564	-0.909387	0.428879	-0.175525	0.277411	1.59444	-1.15523	-1.20517	0.249624	0.841064	-0.820515	1.20594	0.093107	0.843346	-0.545066	1.11858	0.218865	-0.308937	-0.717029	-1.70618	1.6975	0.080849	-2.25476	-0.043976	-0.054691	0.162617	0.852799	-0.735268
ECK1105	-1.97299	0.808643	0.353553	0.175478	-0.480343	0.487766	-0.698242	1.41366	-0.543415	0.821616	3.27173	-0.38902	-1.0142	0.043423	0.31357	1.5537	1.48644	0.420944	-0.025125	-0.187095	-2.10403	0.285361		0.378768	1.60961	1.25558	-0.420805	0.769823	-0.0398	1.92488	0.648588	0.343867	-0.616071	0.34844	2.54094	0.685177	0.922961	-0.058989	-0.145197	0.708923
ECK1106	0.422755	-0.075594	0.951606	0.83786	-0.260069	1.46236	2.4625	-0.872772	-3.46447	-2.08614	-0.91554	-0.031294	0.511509	-0.276397	-1.68172	0.764068	1.66237	1.07121	1.6045	0.680878	1.27849	-0.563571	-0.003271	-3.05161	0.106227	0.161831	1.65896	0.861185	-1.18975	1.77533	-0.758321	0.95685	-0.422528	-0.511563	-0.588049	-2.12657	1.18666	-0.561418	-1.60817	0.342648
ECK1107	-0.421891	-0.78655	0.805958	0.013248	-1.87793	-0.356389	-0.355293	-1.2251	-1.80709	-0.352859	-0.005951	1.8517	1.08304	-0.437097	-0.512723	1.35184	0.469901	-0.360925	-0.831987	1.06584	0.573575	0.561868	-0.308993	0.872159	0.745063	1.32433	1.17832	0.485647	-0.226848	-0.849254	-0.822959	-1.92629	-0.555732	-0.373448	0.686793	-0.899743	1.81466	0.582911	-0.877261	-1.14702
ECK1108	2.1598	0.311965	-1.6556	-1.92691	-1.34549	-0.192945	1.59233	0.185293	-3.09753	-5.26332	0.10937	-1.58177	-3.46796	-1.17344	-0.619011	1.01801	1.08754	-1.5835		-2.62047	-0.19332	-1.91382	-0.089003	-0.669466	0.645563	0.81732	-2.84097	1.56614	-1.56309	0.061751	0.57708	-0.722359	0.661369	-0.269434	-1.98455	0.132928	0.642469	-1.76892	0.818598	-0.446182
ECK1109	-0.707188	0.828709	-1.74492	0.755454	0.67455	0.779253	3.27879	2.78585	-4.18616	-0.8135	-1.976	-1.23752	-1.89148	-0.652968	-0.034274	-0.263884	1.26279	0.99517	-0.000717	-2.58926	1.10244	0.478855	-2.24478	0.670797	1.1488	1.78213	-0.339796	2.80836	-0.54581	-1.03024	2.34238	-0.058816	-2.0279	-0.277093	-2.47359	0.097919	1.58206	0.635685	0.82567	-0.227232
ECK1110	0.563665	1.10387	0.541899	1.14956	0.63395	1.27983	-0.043144	1.39986	-1.49626	-0.456808	-0.875494	0.696974	-0.151235	0.03707	-1.0412	-0.242457	1.54774	-0.425458	-2.32931	-2.62812	0.324856	-0.4214	-0.839838	-0.881271	0.162626	-0.051148	-0.982462	1.77146	1.20887	1.19575	1.37504	0.084895	0.712416	3.5	0.674284	-0.902672	1.01165	1.2157	0.247902	-0.454229
ECK1111	-0.21199	0.373165	0.582439	0.269708	-2.50252	1.84852	-0.295453	1.0447	-0.515136	-1.30667	-0.665787	-0.836093	-1.7571	-0.26033	-1.60213	-0.495751	1.39556	-0.920315	-0.190228	-1.1568	-1.01049	-1.48054	-2.31483	0.823213	-0.482338	0.06572	1.79691	0.093736	-0.481765	-1.7476	0.819988	0.641839	0.730279	-1.67854	-1.19823	-1.03761	0.132332	-0.440503	-0.823	-0.230671
ECK1112	-1.16073	2.09308	-0.190825	-0.844336	0.770408	-1.1341	1.91695	0.381516	-0.834623	-1.22353	-0.67696	0.593212	-1.72736	-1.88383	0.540451	0.802016	2.02195	-0.479939	0.763145	-1.50482	-0.874166	0.560126	-0.177709	1.29833	1.54141	-0.31134	-1.9948	-0.082039	0.369085	1.04986	0.459151	0.392787	0.037323	1.32506	-0.581214	-1.10409	1.03068	0.893371	0.544239	-2.14455
ECK1113	-0.613714	0.173181	-0.105906	-0.057849	-2.21962	-0.120627	-0.844254	0.945791	-0.368526	-0.532488	0.127484	0.648979	0.027022	0.856475	0.925048	0.637724	1.81924	-1.05574	0.442124	1.61911	-0.583603	0.385436	-0.757469	-2.49313	-0.155789	2.09165	0.824522	-0.126721	0.756468	1.0699	1.33411	-0.8706	-0.860889	-0.716234	1.4972	-0.697701	1.47509	-2.52921	1.90785	1.28181
ECK1114	0.86219	1.18089	-1.54848	0.303009	0.176056	0.590073	1.50511	-0.299723	-0.714304	-0.983095	-1.08374	-0.004334	-0.789325	-0.114476	0.530165	-0.069912	1.20986	0.487408	-0.859349	-1.02984	-0.602505	0.783577	-1.37145	2.12963	0.636189	-1.39576	-0.583547	1.2593	-0.942362	0.540397	0.192883	-1.5754	-0.399606	-1.05378	0.286276	1.11632	0.138816	-1.77252	-0.598381	-0.14533
ECK1115	-1.22471	-3.23907	1.32047	1.17069	0.904361	-1.45104	-1.3254	-4.74643	1.17603	-1.24735	-0.48106	2.76719	-4.05061	2.15031	-0.731085	1.39043	1.03728	-0.236007	0.586253	-4.74236	-4.63115	-0.578005	-0.623227	0.754452	-0.210953	2.2376	-2.723	-0.787926	-0.564914	1.96337	1.06129	-1.30747	1.2402	0.812765	-0.426268	-0.588193	1.44101	-3.6744	0.127554	1.85993
ECK1116	-0.978666	-0.467435	1.37884	2.61569	2.46211	-0.625486	2.13871	-0.757314	-1.00361	-1.51428	-2.43716	2.05354	-3.33662	1.89201	0.244938	-0.127895	0.669658	2.19834	-0.164278	-5.22119	-6.24614	0.15515	-0.455194	1.89932	0.097001	4.00648	-2.03012	0.04821	-0.691077	2.47527	0.51632	-0.210393	-0.013548	-1.10374	-1.89271	2.45301	0.122885	-2.79022	0.516104	1.37301
ECK1117	2.70736	-0.6645	-0.230528	-0.307141	-0.448034	0.032971	1.47023	-0.837227	-1.4551	-1.29315	-0.027299	-0.924896	0.288816	-0.124677	0.606422	-0.95157	1.24477	0.230717	-0.236301	0.008182	0.94537	1.18634		-0.425183	0	-0.560643	-2.24634	0.015523	1.40485	-0.789064	1.26774	-0.654411	0.205593	0.71592	-0.871899	1.02845	-1.05267	0.331554	2.0629	0.621182
ECK1118	-2.11731	-0.358793	0.52199	-1.67984	-0.719486	-3.63277	-2.55897	-1.32756	0.674642	1.30392	3.30005	1.87743	3.32038	0.107085	1.22035	0.11117	-0.317373	-1.99394	1.40925	2.11625	-0.513496	-0.485765	1.76711	-1.19828	0.089534	0.096594	1.22874	0.964015	0.085672	1.13874	-0.537695	-0.082606	2.93696	0.664562	2.45962	0.296095	0.301643	1.0438	-1.26056	-0.894466
ECK1120	0.681574	-2.11156	0.051145	1.07562	-0.506363	2.03258	1.28682	-0.569885	-2.21917	-0.54812	-1.12349	0.607928	-0.919724	0.965048	-0.466382	-0.059183	1.27269	-0.2167	-0.239044	-0.772964	-1.40001	0.793897	-1.91663	-0.6092	1.37806	0.146794	0.02926	2.08683	-1.8908	0.303071	0.522597	-0.745151	-0.750991	-0.905837	1.21091	1.16653	-0.06166	-0.89066	0.759716	0
ECK1121	1.98796	0.5866	0.123484	0.112785	-0.615647	-0.604282	-0.946737	-0.847983	-1.88984	1.14972	0.039554	-0.609454	1.02742	2.08166	-0.920437	1.12667	-0.343979	-0.454404	0.745381	0.917254	-0.497706	-2.548	1.50053	-0.147879	-0.296613	-0.399555	0.22309	-0.02716	0.140411	-0.507419	0.245288	-0.723761	0.770522	-0.058135	0.653092	0.603209	0.273556	1.18615	-0.258161	-0.427992
ECK1122	-2.24817	-1.08097	1.07519	0.075939	0.03245	-0.381309	0.621143	0.168392	-0.00521	1.32379	2.18645	1.19	1.77304	1.08654	-0.663302	-0.476941	1.43283	-0.299202	-0.911196	2.32766	1.12173	-0.09392	1.07249	-0.717904	-0.055857	0.322591	1.77397	-0.099854	0.336622	0.277637	0.550603	-0.403129	2.13726	2.80427	2.58186	0.129397	1.52804	2.27549	0.174863	-0.594287
ECK1123	-2.1271	0.521001	0.160134	1.75603	-0.746164	0.21837	0.045227	0.653408	-0.311861	1.83978	-1.01513	-0.462721	-1.10378	0.398992	-0.451635	0.2641	-0.460739	2.7436	-0.280725	1.15927	0.71018	0.658315	-0.094727	1.69087	0.383826	-0.73964	0.885409	-1.74906	-0.08037	0.565526	0.120233	-0.265927	-1.25483	-0.134264	1.64058	-0.478097	-0.084036	0.698788	-1.52675	0.143843
ECK1124	0.136219	1.10596	-0.056858	-1.4704	-0.097389	-0.812188	0.555336	-0.244043	-0.696596	-0.197765	0.535941	-1.38265	-0.043603	-0.048105	0.010646	1.23904	-0.94264	-1.75112	-0.646673	-0.817489	1.80346	-2.34077	-0.152048	-0.182445	1.17705	-0.492711	1.0065	-0.414345	-2.44369	0.365295	-0.061931	-0.085662	-1.61029	-1.30044	-1.27063	-0.727611	0.048367	-0.731553	-0.222459	-0.664011
ECK1125	-0.792507	-0.813284	0.052485	-0.306915	-0.854446	0.89585	-0.72286	-0.110905	-0.666479	0.37633	0.69951	0.241755	0.279787	0.335025	-0.212371	0.969142	-0.581491	-0.562571	-1.08383	0.497915	-0.846491	0.189815	0.847087	-0.59078	-0.433444	0.334165	0.497886	-0.672666	0.725863	0.021254	2.08594	0.931801	-0.028911	-0.385377	-0.335567	0.221953		-0.241107	-0.56328	0.406462
ECK1126	0.273855	-2.1202	2.49878	-0.025089	-0.724206	0.61692	0.971902	-1.82957	-0.799327	-0.411268	2.37344	2.66796	0.517969	-0.848884	-2.88871	0.103304	1.95257	0.465447	2.21531	3.34379	1.0628	-0.58192	1.13123	-1.00718	-0.375712	0.526886	2.50392	0.926136	-0.67735	2.02839	0.976617	2.52108	0.709099	1.10192	0.933077	-1.46575	1.28028	0.080231	-0.979027	-0.289713
ECK1127	2.02719	-1.35042	0.037441	0.345691	0.712321	0.456562	1.18029	-0.015641	-1.5991	-0.955072	2.6592	-0.110154	0.479644	-0.562786	-0.365442	-1.2797	0.073801	0.139804	0.972798	0.058952	-1.75504	-0.360574	1.0436	-0.083681	-0.474083	-2.28852	-0.720238	-1.99885	-0.208277	-0.021069	0.108244	0.191026	-0.41879	-0.034162	0.849584	-1.2878	0.086012	-0.931881	1.4178	-0.842262
ECK1128	0.055386	-1.56412	1.50447	1.29986	1.34628	0.556944	-0.605691	0.186004	0.270446	0.576315	-0.051147	1.26866	-0.504214	1.99572	-0.869495	-1.22278	-0.599247	1.36133	0.530416	0.914104	-0.720986	0.029437	0.698725	0.841277	-1.41465	-0.233472	0.288181	0.205323	-1.09243	-0.884825	-0.727457	-0.901819	0.002308	0.548623	0.715989	-0.870474	0.011578	1.04682	-0.752328	1.47559
ECK1129	0.784169	-0.793578	1.20493	0.508729	1.28612	0.895236	0.517818	1.39969	-1.9169	-0.497286	-0.497795	-0.523757	-1.57299	-0.088848	0.951809	0.07669	2.21341	1.50668	-1.52123	0.702522	0.376982	0.568993	-0.252567	1.75985	0.344568	0.549601	1.79339	1.23782	-0.584003	0.675557	0.536165	0.46575	-0.550183	0.043316	-0.124101	0.398283	0.925882	-0.826569	-3.27353	-1.86092
ECK1130	-0.813712	-1.41372	2.71032	-1.04206	1.24346	-1.00743	0.287552	1.05982	0.017372	1.42778	1.47809	1.48865	1.51902	1.55564	0.015105	1.2881	0.278734	-1.09895	1.42781	0.976067	0.332393	-1.64451	1.00694	1.15532	-1.98002	-1.73253	-1.03507	-2.15233	1.6918	-0.677079	1.29625	2.583	-0.730655	1.0072	0.207028	-2.07906	0.740202	-0.03259	-0.44569	-0.282889
ECK1132	0.319449	-1.88699	1.86634	0.667451	1.36841	-2.60956	0.210005	-1.56958	-3.6573	2.75248	1.83909	0.602207	1.26695	1.32992		1.04462	0.276138	-1.45578	0.460928	1.40966	-0.822363	-1.01808	-0.162874	-0.30696	-0.332958	1.16516	-0.752847	1.40626	-0.226298	0.951492	0.228527	-0.394218	-1.36122	0.220147	2.365	-1.30681	-0.879995	1.33832	-0.204098	-0.537801
ECK1133	0.094727	-0.443399	0.770447	0.623265	0.554758	-1.13187	-0.0177	0.008693	-1.25223	1.06733	1.51816	-0.099529	2.26591	1.35146	-0.649846	-1.22885	0.121133	0.610505	-0.313214	1.04973	0.265798	-0.2797	1.28163	0.72498	-0.669496	-0.959581	-0.104838	-1.17379	0.886919	-0.579187	0.183618	-0.570189	-0.657936	0.394768	1.90874	0.458467	0.905741	-0.160698	-0.657325	-1.06844
ECK1134	-0.723918	-0.794234	0.525139	-0.444197	-1.28547	-0.440277	0.339304	-0.947476	0.357357	-0.057821	-0.52165	0.177345	-0.551583	0.742834	0.424529	-1.04391	-0.508694	0.686047	-0.583765	0.660186	0.097687	-0.448172	-0.662456	-0.324638	0.42071	-0.748386	0.219677	-0.797286	-0.250705	1.02898	-0.261861	0.166923	-0.347914	0.263476	-0.870387	0.827138	0.005172	0.053349	0.151688	-0.885481
ECK1135	0.315427	-0.367937	-0.749301	0.879634	1.77503	-0.534839	1.38503	-0.047692	-0.256775	-0.220885	-1.03502	-0.348888	-1.3143	-1.49674	-0.880488	0.707006	0.267559	-0.079011	-0.065641	-1.564	0.595651	1.53096	-0.162538	-0.184953	0.468293	-0.234598	0.421798	0.860122	-0.623341	-0.707807	0.12625	-0.778494	-1.59611	-1.1728	-0.225181	0.030467	-0.4937	-1.00602	1.16099	-0.018737
ECK1136	0.763065	0.150045	-1.49477	1.41342	0.234594	1.13426	-0.372426	-0.810009	-1.1742	0.672308	-2.66182	-1.28016	-1.2013	-0.054039	-0.597331	-0.458697	-0.06967	-0.480741	-1.2218	0.876555	-0.743843	0.198866	-3.96147	-0.766577	0.91434	-0.513748	1.34372	1.38255	-2.07362	0.99188	-2.90301	-0.398592	-0.894964	-1.24576	0.721602	0.855659	-1.51726	0.131664	1.40707	1.21828
ECK1137	-1.2803	-0.478565	-0.065064	0.823516	-0.809943	0.698161	-0.304752	-0.792014	-0.46612	1.11569	-1.6077	1.16771	0.409357	0.166511	-0.708925	-0.346959	-0.933046	-0.405512	-1.00116	1.0321	1.89655	0.784726	-2.32115	0.389213	-0.871805	0.955075	1.24771	-0.267223	-0.626605	0.28827	0.217021	-0.946335	-0.264478	-1.33692	0.559578	-0.588979	-0.707896	0.009938	-0.393808	-0.405431
ECK1138	-0.277701	-3.03932	-0.183874	0.071807	-2.96548	0.773213	-0.007492	1.00171	-1.88448	0.834714	-1.12537	1.36569	-0.52232	1.24916	-1.20213	0.589991	-0.724637	-0.043119	-1.33111	0.597835	0.798391	0.274763	-0.285401	-0.711583	0.926775	-0.302518	-0.025168	1.38675	0.242144	0.674962	1.48161	1.02327	0.42825	1.38579	-0.463711	-0.793551	0.388005	-0.905657	-0.000997	-0.511126
ECK1139	0.521604	0.686004	-1.31282	1.8044	-1.71216	0.735671	0.205851	-0.980494	0.340878	-0.038441	-3.47284	-0.043235	-0.82375	-0.362017	-2.08363	0.930355	-1.91264	0.767095	-1.23377	0.07413	2.09081	-0.642583	-0.066008	-1.14818	-0.158417	1.61096	1.2221	-0.011652	-0.577608	-0.820154	-1.52855	-1.24685	-0.093753	-2.15461	-2.71163	-2.13575	-2.15468	-0.423788	-0.729061	1.19395
ECK1140	0.317088	-0.988993	-0.77843	-0.166482	-1.86632	-3.11354	0.2715	0.183844	1.22466	0.035728	0.760021	2.523	-3.6947	1.18897	-0.171815	0.514792	0.944921	-0.999496	0.940416	1.73326	-1.15431	0.462045	0.376194	-1.16841	0.709836	2.03155	-0.865985	-2.22433	-0.120913	1.68953	-0.439406	-1.57045	-0.085371	1.58284	1.30738	-0.317001	0.212404	0.428006	-0.524523	-0.826043
ECK1142	0.989755	-1.16497	0.409867	-0.054831	1.15462	0.982603	1.77614	-0.36036	-1.49503	-0.504842	0.412915	1.27839	-1.10903	0.858579	-0.494515	0.261936	1.29029	-0.297042	0.128676	-0.644105	0.754582	-1.19644	-1.37116	1.06376	0.491783	0.603259	-0.391249	0.101465	1.04581	1.22408	1.36951	0.843006	2.71001	-0.008839	-0.136709	-0.865895	1.30103	0.02459	0.53061	-0.16694
ECK1143	-0.110954	-1.09623	0.440332	-0.7478	-0.326511	-0.917585	0.161778	-1.66699	-0.890919	-1.51851	0.708319	-0.643529	-0.298683	-0.312364	-1.06124	-1.27579	1.79951	-2.34703	-1.81734	0.185346	-0.448977	-0.620802	1.33284	-1.02374	0.869576	-0.81709	-0.913281	-1.18998	1.41354	1.25227	0.886161	-0.800276	1.56091	1.26256	0.008531	0.572349	1.24259	-0.450807	0.345532	-0.525738
ECK1144	0.835763	-0.502928	-1.53448	0.933986	0.90319	0.996516	1.63254	-0.074566	-3.79979	-1.47821	-1.0032	-1.38474	-1.89185	-0.509292	-1.41485	-0.019681	0.398849	-1.04204	-2.03553	-0.382576	-1.34662	0.90126	-0.959956	-0.247705	1.10683	0.861115	-0.545765	2.03453	-3.96578	-1.04293	-0.617223	0.213234	-1.97355	-1.90569	-0.396617	0.411253	0.568957	-3.06069	0.282367	-1.67707
ECK1145	0.11549	-0.749073	0.607592	-0.315287	-0.583311	-0.959939	-0.319874	-0.053551	0.060243	-1.11027	0.019551	-0.604935	0.529206	0.57014	-0.581579	0.283846	-0.231158	-0.200601	1.07778	0.663941	-0.156809	-0.111395	-0.232243	0.990854	-0.395092	0.958549	0.414107	0.770003	-0.304427	0.43444	0.524461	0.108052	-0.592436	0.062328	-0.112692	0.473692	0.221679	0.1837	-0.322717	-0.178283
ECK1146	2.48999	1.29682	-0.86906	-1.68642	-0.00829	-1.71658	0.366248	0.715691	-0.310972	-1.85835	-0.873745	0.207238	-0.035901	-0.31123	0.572982	-1.1135	1.71865	-0.350306	0.703878	-1.49397	-0.115181	0.066982	0.752985	0.541061	0.60844	-1.0778	-0.322275	1.29071	-0.730431	-1.18539	0.630005	1.0997	-1.73456	0.810032	-2.79121	-1.49658	1.07065	-1.90334	1.64642	-0.69949
ECK1147	0.847801	-0.60631	1.16664	1.91099	0.217873	1.23709	0.24712	1.12322	0.911718	0.799052	1.2652	1.2229	-1.08965	2.59986	-1.39591	-1.47497	0.847294	0.201699	1.06018	0.56364	0.220489	1.55377	-0.366279	0.438348	-0.935829	1.31415	0.837521	0.07604	0.773747	0.43018	1.41965	0.461231	-0.039697	1.57614	1.99483	0.381475	1.82664	-0.610971	0.048001	-0.355238
ECK1148	-1.16383	-2.45289	0.958371	2.01841	-0.399357	0.820634	1.06114	-0.110746	0.347314	1.76786	0.447804	1.1518	0.798074	1.6495	-1.13079	-1.73148	1.84366	-3.77349	0.921583	1.97845	-0.719778	-1.68526	-0.132397	-1.2591	-0.263969	-1.37042	-1.40349	-1.47444	1.03487	0.841424	2.19369	-2.3029	-0.24286	0.990462	0.988059	0.050836	1.83165	-0.108197	-1.68953	-1.06801
ECK1149	-0.97075	-1.48248	1.11937	-0.106228	0.53802	0.957123	-0.838973	0.10648	0.688712	-0.032041	0.769823	1.2183	-0.662115	0.523763	-3.25771	-1.28239	1.13022	-0.658979	1.03796	0.285164	0.24254	0.470141	0.193628	-1.33955	0.414424	1.05778	-1.10516	1.6114	-0.161243	1.66543	0.305378	-0.00662	0.343681	0.000476	-0.516041	0.697496	1.00574	0.700524	-0.478913	-0.850411
ECK1150	0.477186	-0.637319	0.385108	0.353766	-0.093221	0.110851	-0.931046	-2.31649	-1.86768	-0.77394	1.10365	0.610516	-1.43181	-1.14381	-0.605162	-0.284194	-0.739746	0.578296	-0.478701	-0.738188	-1.6992	0.803486	-0.480338	-0.259132	-0.133841	-0.075264	0.687864	1.647	-0.354836	0.405718	-0.901189	-0.13974	-0.406565	1.10135	-0.382503	-0.766231	-0.647665	0.808088	-0.726548	-0.968014
ECK1151	-0.467741	1.24571	0.79761	-0.103144	-1.02699	-0.975492	-2.4736	0.302059	0.111191	-0.128771	0.207853	1.53921	0.141307	-1.05861	-0.557943	-0.178209	0.460894	-0.025501	-0.727757	0.682859	-0.697793	0.416898	0.161548	1.06964	0.282986	0.312131	0.059205	-1.07012	0.809948	1.62428	-1.46461	-0.821763	0.805275	1.37952	0.29724	1.32435	0.49771	1.83683	0.668332	-1.12988
ECK1152	0.374305	-0.175633	0.028048	-0.135092	-0.027844	0.5573	1.38563	0.715783	-1.64566	-0.158776	-0.814609	0.006557	1.68757	0.633022	-1.43983	-0.716137	0.07243	-1.69065	2.39914	-0.560492	-0.555663	-1.55345	-0.019816	-0.950264	-2.1815	0.507781	-0.531501	-0.209346	0.81907	-0.373764	0.86363	-1.12143	0.025337	0	0.515784	-1.64055	1.6309	1.01504	-1.13243	0.070546
ECK1153	0.255905	-0.504118	1.24538	1.09296	1.65785	-0.270687	-0.753087	1.32843	1.57934	1.84996	-0.972794	2.27611	0.601758	2.74358	-0.462616	0.543593	0.013686	-0.476592	0.724599	0.728697	0.098954	-0.412855	-0.147781	0.655086	-0.743384	-1.08214	0.278339	-1.16938	-0.209504	-0.477675	0.655389	-0.031815	-0.61024	0.256634	1.95806	0.64464	0.877046	-0.522816	0.05199	1.63371
ECK1154	-1.29417	-0.042309	-0.148384	0.96273	-0.156433	0.83352	1.77912	-1.38056	-1.30281	-1.22272	-1.59355	-0.438975	-1.81219	0.420905	-1.49982	-1.21662	-0.522857	1.10575	-0.8373	-0.124485	-1.68397	-1.90138	-1.60728	0.891476	0.736771	-0.306633	-0.973364	0.845147	1.00689	-0.355307	1.3627	-3.82281	0.245899	1.86504	-0.767342	-1.01657	0.412871	-0.165936	0.469522	0.333623
ECK1155	0.762915	-0.672404	0.526269	-0.261684	0.917882	-0.236267	2.05799	1.29698	-0.007493	-2.49692	0.473742	1.06944	-3.12691	-1.14771	0.529718	-1.29763	0.309623	0.234348	-0.575535	0.053222	-1.2454	-1.88624	0.626467	1.28327	0.30616	-0.113044	-0.324683	-0.17987	1.86592	0.481801	0.942632	-1.43778	0.2084	0.116464	-1.33918	-0.085458	0.600517	0.005379	-1.71562	-1.02998
ECK1156	1.03682	0.143161	-0.234545	-1.21289	-1.96552	-0.158425	0.542089	0.499497	-0.57509	-1.58207	-0.578526	-0.604056	-1.44706	-0.766908	0.013406	-0.976077	-0.970029	0.857997	1.29933	-0.691877	-0.964615	1.02655	-0.542244	1.04345	-0.029925	0.479197	-0.679039	-0.172682	-0.24018	0.439195	-1.20945	-0.954992	-0.742585	-0.781913	-0.479597	-0.440828	-0.458497	0.532747	0.090825	-0.72135
ECK1157	-0.265602	-1.17777	-0.155573	-1.10212	1.64028	-0.437141	1.27099	-0.392067	0.477618	-1.0743	0.173289	-0.299932	-1.41386	-0.352234	-0.743661	-1.07157	0.034443	-1.79421	-0.529043	-0.587848	-0.497439	-2.74937	1.57287	-0.576929	0.652059	-2.00161	-0.275008	-0.101892	-0.214619	0.357128	0.30448	0.036298	-0.083534	1.18034	-1.06863	0.29356	0.696134	2.33324	0.182703	-1.14676
ECK1158	0.517284	-0.046978	-1.05165	-0.831782	1.35198	-0.075826	0.963539	0.363653	-1.95899	-0.19669	-1.68018	-0.712987	-1.09977	0.230002	0.249405	0.005284	1.19966	1.05533	-0.881246	-0.748189	-0.085375	-0.629565	-1.98846	1.92915	0.968518	1.64401	-0.184718	0.692146	1.1667	-0.250542	0.36662	0.051033	-0.726944	-1.2696	1.32071	-0.214851	0.77196	-0.847193	-0.990372	-0.970558
ECK1159	0.151002	-0.831914	-1.00021	0.296406	1.17867	1.29119	1.54969	1.57047	1.3098	2.1586	-0.419949	-0.223826	-0.428329	0.380217	-0.121347	0.007687	1.78616	-0.877009	-1.83924	0.033111	0.274788	-1.77099	0.38953	0.405769	0.446368	-1.08074	0.171212	0.088566	-1.53778	-0.086427	0.600906	0.485958	-0.512707	0.633838	0.647189	-0.740465	0.823165	-0.438186	-1.27695	-1.92652
ECK1160	0.899763	0.029213	1.26434	-0.237228	-0.470584	0.475337	-0.243552	-1.67632	-0.712396	0.573729	0.79526	0.683264	-1.69245	1.15747	-0.647126	0.919728	1.07725	-1.53002	1.17674	-2.09416	0.413097	0.252555	0.794067	-1.13503	-1.54373	0.158891	-0.965016	-0.028679	-0.154133	1.19738	0.574092	-0.04097	-1.40124	1.15409	0.312224	0.930064	0.402747	-5.65379	0.810464	2.22341
ECK1161	0.810026	0.532429	-0.691623	-0.426747	-1.85546	-0.302704	-0.602889	-0.904746	0.261872	-1.09147	0.095322	-0.3195	-1.92029	-0.751396	0.102512	1.79644	0.639534	0.606601	0.198776	-0.742714	-2.55533	0.325616	-0.486731	1.08938	-0.216018	-1.01779	-0.177483	0.689071	-0.273489	0.137044	0.298921	0.110339	-0.879833	-0.333986	-1.86678	0.578252	-0.415237	-0.645594	1.38047	-0.840621
ECK1164	1.01653	-1.34448	-0.163421	0.385119	-1.18562	1.15786	1.87909	-2.0355	-2.85011	-1.30536	0.533113	-0.554419	0.839746	-0.89588	-4.71184	1.70547	1.16631	-0.513554	-4.19476	2.07705	-1.3264	0.449923	-0.986365	-2.35215	0.935236	-1.36688	1.48461	-0.453925	-3.14218	1.31373	-0.977497	-1.82098	1.68067	2.05444	0.916579	-1.03302	1.2411	0.001664	0.009787	-2.25945
ECK1165	1.9762	-0.252992	-1.44936	-0.466868	-0.166368	0.943432	0.625221	-0.284839	-1.68157	-2.71712	0.210972	-0.431764	-0.652026	-0.314188	-2.79282	-0.668938	0.140058	-1.53557	0.488463	-1.66828	0.419362	-0.558908	-0.159429	-0.722992	1.27395	-0.48532	-2.24318	0.803609	0.360566	-0.011916	0.097026	-0.974439	-0.2974	-1.3241	-1.96098	-1.24208	0.378136	1.48342	-0.884264	-0.718993
ECK1166	0.150493	-0.232464	-0.052905	0.5925	-0.905108	0.852388	1.23734	0.206771	-0.922206	-0.889369	-0.299692	-1.21386	-0.41946	0.580075	0.511614	-0.137211	1.2868	-1.23835	0.774585	-0.544577	-1.70345	-0.285482	0.393642	-0.427288	0.803905	-1.69895	-0.436168	0.299858	0.267792	1.65327	0.783891	-0.653794	-0.262941	-1.01451	-0.806712	0.052212	0.237855	0.245996	0.829169	-0.711415
ECK1167	-0.657442	-1.11648	1.14319	0.451266	-0.722899	0.826513	-1.3458	-0.16004	0.122849	0.460262	2.20421	-0.604426	0.315938	0.113445	-1.76156	-2.07194	0.272126	0.37298	0.929364	1.01665	-1.03704	-0.901077	1.77952	-0.913352	0.124827	0.381712	-1.35105	-0.905186	1.98376	0.058659	0.608759	0.32652	1.10917	1.56096	1.45794	0.075874	1.33095	-1.20543	-0.678883	1.47537
ECK1168	0.576369	0.091614	-1.07948	-1.31257	-0.46843	-0.946125	0.071677	-0.089375	0.436486	-0.788744	-0.818022	-0.873832	-1.39584	-0.763414	0.759198	-0.737181	1.07667	-0.955866	0.527821	-0.18862	1.06771	-1.07289	-0.269322	-0.448974	0.835257	-1.57314	-1.61195	0.628624	-0.183055	0.750616	-0.084257	0.511674	0.988496	-1.10368	0.373835	1.37806	0.145817	-0.786171	-0.174418	-0.872676
ECK1169	3.15482	0.181365	1.4525	-0.095465	1.08719	2.33743	3.09052	3.46249	-2.6128	0.671919	-1.00032	-0.303103	-1.67817	-0.543266	0.397548	1.23379	2.72262	-0.699248	-2.79236	-1.65075	-0.197769	-0.626164	-0.497867	-0.605201	-0.080157	0.395232	-2.35369	2.09977	0.401167	1.07523	1.60766	-0.369952	-1.25519	-0.192967	-2.8728	-1.12577	1.25228	0.814724	-0.870942	0.454453
ECK1170	0.025531	0.48366	-0.261068	-0.188022	-0.38772	-1.13144	0.161697	1.20159	-0.688887	-1.09143	1.49953	-0.588045	-1.49759	-1.01966	0.102382	-0.38945	1.45305	-0.69614	-1.06487	0.096222	-0.282218	-0.266325	1.43691	0.078841	0.437642	-0.078497	-0.785065	0.63588	0.577871	-0.455446	0.288646	0.943274	-0.081016	0.006953	-1.51327		1.02228	-1.31742	-1.14693	-1.45805
ECK1171	-0.338098	-0.90452	0.704954	1.57471	-1.03814	1.12588	0.400676	-0.676948	-1.45783	-0.8309	-0.84297	1.25133	0.069996	1.03801	-1.41702	-0.312763	0.93612	0.257844	0.29549	-0.380416	0.835303	-1.39128	0.574094	-0.261989	-0.68851	0.839522	-0.76875	0.332604	1.008	-0.683298	0.817666	-0.86912	2.01368	0.980716	-0.313722	-1.36512	0.838396	0.220901	-0.288989	0.553504
ECK1172	0.40621	-1.55428	0.227064	0.871822	-2.05009	-0.792913	1.11985	0.298247	-1.82304	-2.31513	-0.014525	-0.779423	-0.616342	1.15467	-0.592735	-0.313448	1.00663	0.168077	0.684583	-0.566768	0.040211	-1.93933	-0.453948	-1.00031	0.732814	0.072314	-0.289945	1.25232	-0.806281	0.135872	-0.968347	-1.2068	0.610262	-0.201549	-0.144541	-0.966854	-0.387137	-0.954851	0.488363	-0.809801
ECK1173	0.674149	-0.260483	-0.873477	-8.16938	-1.03899	3.8849	0.774592	4.74773	-0.175544	2.8695	1.85773	-4.09072	1.92068	-2.62614	-2.42046	-2.83532	1.68268	0.969723	-4.37373	1.43766	0.823528	1.33454	-0.187995	-1.03214	0.559508	-0.005798	0.068432	-1.4742	-2.33422	-2.8882	1.88824	0.295979	1.4849	2.04399	3.29639	1.25042	1.32964	1.85922	1.23078	-8.45245
ECK1174	-1.73785	-0.186065	0.329638	-0.043237	-0.578937	-0.713355	0.847731	-0.916799	-0.779227	-1.11257	0.796749	1.23242	-0.66433	0.337038	-1.50231	1.87888	-0.225709	-1.79395	0.828525	0.854441	1.08342	-0.160542	-0.847387	0.365218	0.018458	0.056729	0.837504	0.13087	0.304989	-0.088883	0.786033	0.336997	0	0.946914	1.03532	-0.33407	0.676937	0.251135	-1.74412	-0.61395
ECK1175	2.30855	-0.962902	1.57621	0.268803	-0.547032	-0.145569	-0.059028	-0.458261	-1.09951	1.9029	1.78225	2.78487	-0.137909	1.23585	0.734817	1.22895	-2.0918	-1.18092	3.85122	0.878396	2.50035	-2.74857	2.06403	-0.565379	-0.931578	1.10273	-0.522812	1.64217	-0.99497	1.04688	-0.845195	0.681978	0.699923	-0.569973	0.602	-3.32587	-0.216972	-2.40867	0.927702	4.23825
ECK1176	0.408587	-1.28299	0.547102	0.773041	-1.60518	0.831791	0.395339	0.244578	-2.3622	-0.005373	-1.05	2.08529	-1.31367	0.810521	-1.42849	-1.72969	0.60014	1.23393	1.78218	2.37858	0.518849	-1.97701	-0.026353	-0.907387	-1.9307	-0.908332	2.69873	-0.031857	-0.145148	-0.465465	1.54997	0.474861	2.79233	0.845208	1.75354	-1.53952	1.59773	1.62425	-0.138131	-1.32669
ECK1177	0.150906	0.7939	0.862556	-1.26507	-2.69794	0.728819	0.600037	-1.56288	-3.7033	-1.22837	1.52029	0.001426	-2.17364	0.691807	-0.232931	-1.08134	2.75383	0.901461	-1.06434	0.52824	0.447439	0.366258	-1.61999	-0.804937	1.05156	1.5964	-0.802081	-1.78045	2.04269	2.20062	-0.175978	1.23072	0.837454	0.313233	0.326818	0.308229	0.874324	-0.634548	-0.875823	-1.88851
ECK1178	-1.71558	-1.51628	2.31969	-0.082489	-1.07344	-0.726639	0.815545	0.249796	-1.89123	2.25359	-0.115967	2.7895	-0.633254	-0.909261	-1.00487	1.1725	0.814644	1.21805	-1.60966	1.1159	-0.81882	1.00377	-0.562882	0.610902	-0.382595	-0.42863	1.11459	-1.07946	2.39946	2.0677	0.229013	1.65189	1.13185	1.00499	0.675462	-0.217348	0.968613	0.784996	-2.13183	2.581
ECK1179	-0.974057	-1.39955	1.30465	-0.828952	-0.869771	0.699942	0.213945	0.798985	-0.82548	-0.013038	1.23891	1.21988	0.226758	0.298094	-2.13056	-0.828406	-2.0965	-1.59993	1.10951	1.14694	-0.04883	-2.18064	0.032655	-0.194509	-0.547599	-0.74711	1.39105	0.063217	0.250716	0.339766	1.60328	-0.450955	2.33493	1.40836	0.945607	-0.830588	1.30174	0.915883	-2.66658	-0.178364
ECK1180	-0.209776	-1.30047	-1.49906	2.39703	1.3181		0.707952		-2.60432	-0.883799	-1.8847	-0.637222		-0.288284	-0.100672	1.41202	1.44715	-0.041813	-0.764015	-1.58319	-1.6699	-0.205903	-0.79351	-0.115478	-0.110418	0.597733	0.6178	2.30177	-0.817889	-0.328663	0.627126	-1.31602	-0.653342	-1.42084	-0.443772	-1.06248	0.508409	-4.44967	1.86952	0.566004
ECK1181	-2.01005	0.467375	-1.36064	-1.05683	-1.23734	2.31349	-2.23821	1.79514	-0.626345	-0.130455	1.48045	0.492902	0.376919	-0.331997	-0.017641	0.518251	-0.192406	-1.70078	-0.987659	0.261824	-0.490745	-0.693535	0.216854	-0.467091	1.70242	0.351207	0.133267	1.36583	0.84327	0.902435	1.85962	-0.653206	1.14162	1.18579	0.668114	0.16206	0.421002	-0.050909	0.186979	-2.86008
ECK1182	0.762261	-0.719139	0.592565	0.383752	-0.452985	0.03291	-0.025566	-0.090888	0.306287	-0.246791	-0.818157	-0.073425	-0.294089	1.39165	-1.07678	-1.75381	0.738542	0.748613	0.353221	0.172599	-1.18229	1.74267	0.39583	0.014647	0.534367	-0.844965	-0.922576	-0.223651	-0.670125	0.818907	0.01365	-0.393375	0.913748	0.343766	-0.344179	-0.106584	1.05937	1.06966	-0.88661	-1.74315
ECK1183	-0.018546	-0.605471	-0.613087	0.236037	-0.788483	0.055556	1.06059	-0.920071	-1.00462	-1.1315		0.835508	-0.522488	0.33324	-0.819337	1.62752	1.10844	-1.27576	-0.335568	-0.239401	-0.294991	-0.856432	0.884857	0.315382	0.53564	0.50078	-0.355171	0.460863	0.855076	-0.067098	0.326196	-0.917066	1.18796	1.74885	0.777936	-1.65872	1.11432	-0.957156	-1.11373	-0.051601
ECK1184	0.585524	-0.995907	0.07784	-1.44986	-0.520853	0.309429	-0.785553	-0.483078	0.710898	-0.364368	-0.192981	0.54658	-0.917272	0.447578	0.120938	0.217514	2.03333	-0.020604	1.73363	-1.08868	0.829033	-1.48746	-0.175706	0.254098	0.814279	-0.131354	0.409303	1.18527	0.840805	1.62871	-0.220172	0.396169	-0.897351	0.693707	-1.10845	1.1821	0.616906	0.892632	-0.502124	0.164832
ECK1185	0.269306	0.411388	0.660226	2.37794	0.324652	2.56509	2.10632	0.245453	0.210474	-0.243469	-1.57804	0.925818	-0.888096	0.590265	-0.468053	-1.39471	2.0343	1.29105	0.164163	-1.43836	-1.66709	-0.64937	-0.037617	0.184396	-0.358659	0.811063	-0.656897	1.44918	-0.095492	0.145465	0.535635	-0.808212	-0.012298	-0.340106	0.196611	-0.256037	0.603207	1.2967	0.172082	0.606404
ECK1186	-0.450391	-0.21823	1.07519	-0.385248	-0.409523	-0.970355	-0.579084	-0.244729	1.99405	0.058656	-0.136085	1.72136	-0.399915	-0.851452	0.751134	0.845144	1.06886	-1.46791	0.09565	-0.617091	-0.251598	-0.285406	0.001881	-1.31115	-0.822945	-0.057789	0.557584	0.703731	0.851213	-0.034238	0.772259	1.19155	1.7202	1.11674	-2.66765	0.259224	1.21339	0.444057	-0.299264	1.95044
ECK1187	1.2556	-1.21244	-1.16189	1.53723	0.528697	1.42192	2.07892	0.793175	0.448708	-1.64288	-3.06302	-1.61894	0.552692	-0.491294	0.060948	-0.485101	0.951576	-2.13071	1.30996	-1.24066	-1.98758	1.04626	0.949747	-1.0098	-2.66696	1.13376	-0.381522	1.94213	-0.055456	-3.06673	0.94268	0.389937	-0.625233	-0.010257	-0.873623	-0.073546	0.381534	-0.284126	-0.909525	1.2803
ECK1188	0.488417	0.515381	-0.411205	-0.037459	0.8258	0.63162	1.14105	1.56652	-0.193123	-0.96899	-0.090232	-0.618331	-0.392627	-0.257039	0.476261	1.89757	1.46943	-0.182578	-0.171419	-1.783	1.12238	1.35101	-0.562425	0.194701	-0.620504	1.08403	0.954517	0.613771	-1.68843	-1.10011	1.74907	-0.476058	-1.09179	-1.57756	-1.03873	-2.03633	0.376493	-2.45621	0.503495	-0.344003
ECK1189	-0.560162		-0.367757	-0.609802	-1.60933	1.37901	0.295514	-0.049587	-0.549169	-0.648823	0.74801	-0.046306	0.331294	1.11225	0.528395	1.48298	-0.254931	-1.61351	-2.17552	0	-0.88856	-0.205701	0.467624	1.23775	-1.28708	0.689806	0.865396	0.677251	-0.901369	-1.21617	0.585333	-0.181936	-2.11841	-0.776808	-0.395703	-0.962129	1.30224	-1.70252	-0.221989	1.14082
ECK1190	-1.59682	-1.1362	-1.50329	-1.41184	-0.149906	-1.12374	-2.50046	-3.73395	-1.81424	0.49011	1.05068	-0.117124	0.953648	0.579132	-2.15619	0.374547	-0.100019	-1.14117	-0.301361	1.97325	-0.592151	-0.739569	1.00253	-0.048397	-0.695867	0.546361	0.264703	1.26178	-1.16216	0.335445	0.187356	-0.663572	1.38887	-0.654989	1.50935	-0.064928	0.399112	-0.588949	-0.686764	0.231535
ECK1191	-1.67111	-0.111365	0.112824	-1.55055	-0.717058	-0.66144	-2.02644	-0.010249	-0.432925	-0.397602	2.06633	0.874606	-0.20873	-0.082105	0.635963	1.04207	-0.68843	-1.0484	1.83741	1.41577	1.26198	-1.25073	0.992859	-0.161329	-0.303016	-0.041118	-0.0096	-0.281694	-0.364691	0.380053	0.873977	1.81863	0.840911	0.20618	1.72773	-0.556761	0.100683	-1.11818	-1.14937	-1.69077
ECK1193	0.04236	-0.817574	0.476546	-0.394824	0.376178	0.272316	1.40591	0.704192	-0.446239	0.130294	-0.307799	-1.16723	0.907818	1.67347	-0.230272	-2.71816	1.30076	-0.239675	-0.556549	0.985523	-0.482777	0.809079	-1.08513	0.19821	0.079325	-0.337581	1.22724	0.914921	-1.22521	-0.101322	-0.300859	-0.236046	-0.552481	-1.45898	-0.092325	0.614341	0.75627	-0.089706	1.45738	-1.33326
ECK1194	-0.599284	0.019927	1.66516	-0.162374	0.728528	-0.70124	-1.21417	-0.835294	0.800855	1.11452	0.188683	1.72936	0.278181	0.849257	-0.417818	-0.475832	0.101355	-0.793884	1.74712	-0.077524	-0.810145	-0.743566	2.10133	-1.05892	-0.607699	-0.370561	0.568698	-0.241929	0.197162	1.44145	0.073156	0.391166	-0.396875	-0.757487	1.00813	0.589015	0.741676	-1.16685	0.748137	1.13509
ECK1196	0.002326	2.52995	0.37957	-1.33534	1.01948	1.47618	0.649069	1.63606	0.576284	2.36562	2.88659	1.08541	2.46734	-1.72262	0.810164	-1.94329	-2.63508	-2.88733	2.23323	1.86481	0.0897	-1.98568	3.40754	-1.50239	-0.28622	-0.700906	2.06989	-3.73522	-1.17921	2.06097	0.677716	0.141887	2.72128	2.22621	3.58333	-0.591655	-2.39794	0.777657	-2.56951	0.202483
ECK1197	0.483495	0.719821	0.387699	1.7457	0.908025	-0.588942	0.663107	-0.872929		0.574286	-2.5808	0.416885	0.204701	-0.050387	-0.177858	0.281324	2.12215	0.188337	0.170515	-1.04636	-1.35241	0.36532	-8.18067	0.048656	1.24633	0.410299	0.086476	-0.681853	-2.42529	0.843099	0.403954	-2.61165	-1.88691	-2.09313	0.487636	0.85942	0.371548	-1.69076	0.632888	0.508856
ECK1199	-2.08337	-0.482847	0.326779	1.41353	1.4065	-2.5887	1.87086	-2.30123	0.86679	0.406829	-0.384867	-0.026727	-1.71612	-0.824094	-0.506647	0.443235	2.388	-0.56099	0.851256	-0.34209	-2.74603	0.565347	-0.166108	-1.00916	-2.50817	1.08682	-0.421124	0.450642	0.625941	-0.391721	0.50294	-0.210226	-0.138271	0.928469	-0.697309	1.81276	-6.4e-05	-0.760658	2.79483	0.567993
ECK1201	-0.0369	-0.245072	1.15971	0.722177	0.034256	-0.244454	-0.161973	0.129517	0.143391	0.521919	0.184535	0.404072	0.691693	0.472563	-0.416419	-0.02245	0.753299	-0.271479	0.532019	1.1161	0.240052	-0.573411	-0.156075	0.24354	0.486087	-0.478129	0.523108	-0.376585	1.74421	0.663283	0.633471	1.00208	-0.120996	0.546726	1.34429	-0.509972	0.925855	0.887286	-0.461224	-0.443985
ECK1202	0.64927	-2.11538	0.646516	0.963668	0.924674	0.05731	0.091074	1.15895	0.242219	0.690812	0.962776	0.120327	0.456192	0.19898	-0.768647	0.21432	0.673378	-1.32053	0.844608	0.423499	0.776725	-0.850275	0.957104	-0.091686	-2.27673	0.189949	-0.446866	-0.417338	-0.786117	-0.789671	1.79146	-0.752935	0.145237	-0.415109	0.65089	-0.33988	-0.001999	-0.143031	-1.0488	0.241907
ECK1203	-0.324204	1.13332	1.62049	-0.294703	-1.10069	0.519422	-0.662834	-0.771464	0.353113	1.60667	0.144215	1.30863	0.683768	1.30824	0.862715	0.894174	-0.294005	-0.669482	2.37052	0.601339	1.29124	-0.642023	0.584781	-1.00015	-0.606868	-0.234253	0.105828	-0.721969	-0.033854	-0.192877	-0.363672	0.058644	-0.240986	0.008331	-0.245099	-0.332131	0.075357	-0.00414	0.516395	-0.041835
ECK1210	0.295889	0.557404	-1.03723	0.849587	0.189807	0.347106	1.05967	0.094085	-2.88427	-1.87147	0.218892	-1.29557	-2.34623	-0.957237	-0.145714	-0.236495	1.17259	-0.016217	-0.369963	-1.92318	-0.022563	1.67698	-1.45854	0.510392	1.54792	1.33311	-1.24137	1.73341	-2.96035	0.445217	0.778944	-1.30855	-0.843806	-1.70062	-1.63747	-0.536451	0.970313	0.481678	1.22724	-1.21343
ECK1211	0.322351	-1.18184	1.11595	-0.734627	-1.15015	-0.35317	0.603044	-0.567157	-0.368361	0.054511	1.51746	1.07399	0.754156	-2.87554	-1.99265	1.43134	0.632704	2.07507	1.29533	1.05213	0.597069	0.485882	1.4235	0.793826	0.573807	0.380513	-0.081939	-0.816602	2.02506	0.512385	1.05982	2.23585	1.66065	1.40528	1.50423	-2.51179	1.1972	-0.536699	-2.74191	-0.444264
ECK1212	-0.035083	-2.28985	0.629701	-0.392003	1.0094	1.67447	0.003998	-0.076242	-1.97032	-0.418214	0.183642	0.110938	-0.642795	0.328089	-0.621537	0.656023	0.824032	-1.28727	-1.51385	-0.261176	-0.883991	-0.825565	0.387845	-0.707573	-0.056163	-0.54188	1.01832	1.37451	0.565142	-0.315758	0.849211	0.246099	0.843654	0.778456	1.92816	-1.34546	1.65762	-0.197146	-0.561566	-0.366603
ECK1213	0.493551	-0.028754	1.08134	-0.329874	-1.23838	0.84446	0.33811	-0.382039	-0.803486	-1.20966	1.40986	0.018794	-0.859305	-0.972426	-0.184857	-0.203029	1.48797	0.393043	-0.350744	-0.049595	-0.820662	0.043441	0.879394	-0.515879	0.29239	-0.306554	-0.18812	1.23844	1.0452	0.309845	0.524829	-0.23838	0.675595	0.720805	-1.14437	-0.025722	1.0203	-1.8818	0.519935	-0.679849
ECK1214	-1.29676	-1.37521	1.56124	0.545627	-0.466594	0.255808	-0.447152	0.293397	-0.165358	-0.730605	-0.324292	2.2306	-0.472184	0.597455	-0.561384	-0.515893	-0.138872	-0.124472	0.087805	0.681973	-0.026316	0.220781	0.162601	0.356239	-0.057317	-0.252285	0.038859	-0.456881	1.60121	0.487082	0.46169	0.363315	0.572771	0.175021	0.259831	-0.755126	0.607404	0.835516	-0.948821	2.77482
ECK1215	-5.30751	-2.22719	0.969188	1.76808	1.29097	0.880104	2.07204	0.412375	-0.218829	0.756297	1.0429	1.16748	1.75338	1.05439	-3.98696	-0.003124	0.627557	-0.882663	1.39099	1.05615	0.497455	-1.82791	0.723942	-1.27436	-2.97497	0.99964	-0.097972	-0.392071	0.800642	-0.69992	1.32969	-2.617	1.47786	1.39085	1.00565	-1.91479	1.02239	2.11847	-1.21863	1.02123
ECK1216	-2.77939	-1.54426	2.25853	2.19269	0.644261	1.05875	1.46552	0.603486	-1.56259	1.21037	0.439834	2.37407	2.08393	1.43569	-1.86224	-0.138806	1.10328	-0.864005	0.823366	1.24556	0.400142	-0.454927	0.615631	-0.940243	-2.55182	0.503232	0.547458	-0.33171	2.12742	-1.06266	0.52548	-1.97285	1.76009	0.996545	1.25164	-2.75246	1.52978	1.30611	-1.45131	0.965951
ECK1217	1.29262	2.10192	1.03465	0.115693	-0.008479	0.107362	0.949744	-0.175014	-0.432551	-0.171372	-0.102303	0.514113	1.0983	-0.294785	-1.14784	0.982926	0.838971	0.573264	0.79618	0.989519	-0.041495	0.203349	-0.039113	-0.00332	1.16955	0.434042	0.160143	0.843061	-0.327407	0.622834	0.558706	-0.712613	-0.618662	1.33092	0.8994	0.410258		1.24226	-1.00978	-0.196187
ECK1218	1.60863	0.889813	0.252799	0.53852	-1.5943	0.644668	1.11797	0.800615	0.537163	-0.563173	-0.082048	-0.739813	-0.402891	-1.46529	0.55208	0.716862	0.459164	-1.78209	-0.96171	-1.65088	0.36492	-0.165765	-2.63626	-1.20503	0.059699	0.135057	-0.640514	1.03728	1.1049	-0.784298	-0.481942	-0.358566	-1.6184	-0.854343	0.06102	-1.15154	0.943518	0.245537	0.852707	0.820577
ECK1219	1.59985	0.019216	0.512147	-0.254926	-0.527667	-0.231414	0.596969	0.183724	-0.663596	-2.55626	-0.897483	-2.28637	-1.3485	-2.53553	-0.738462	-0.678063	2.79461	0.538612	0.330142	-0.991278	-0.13554	0.255001	-0.107975	0.096795	-1.30682	-1.70348	-0.606686	0.59498	-0.50988	-0.642383	0.664298	-2.32677	-1.14896	1.008	-0.292825	0.434385	2.08296	0.166832	1.17242	-0.035508
ECK1220	1.49128	-0.486337	0.567735	-0.816365	-1.07112	0.558812	-0.597335	-0.99088	1.26955	0.47681		0.592603	-1.58648	1.17828	-0.597491	-0.189114	1.63956	1.25142	-1.34512	0.137952	-0.683733	1.81774	-0.001921	0.829348	0.881718	1.07162	-1.21753	-2.19101	-0.368985	0.090379	0.308891	-0.312345	2.52805	-1.04978	1.35138	-1.77422	1.0365	-0.044515	-1.8476	-0.637848
ECK1221	0.431415	-0.044037	-0.19207	-0.416234	0.590333	0.378386	-1.94111	-0.962006	1.41615	-0.100493	1.71224	-0.145599	0.719081	-0.051401	-1.22438	0.34123	0.549884	-0.180595	0.809972	2.46439	-0.922646	1.86235	-1.02878	-0.246894	0.835136	0.265742	0.574567	-0.21652	0.382203	0.571631	0.581232	-0.859501	1.48335	1.80337	1.49918	-0.171634	1.03893	-0.873336	-0.261127	-0.838661
ECK1227	1.09665	-1.16887	-0.474374	-0.863336	-0.315013	-0.691792	-2.1838	-1.09687	-0.956165	-1.97293	-0.144343	-2.2737	0.118741	-2.56991	-0.147947	-0.843994	0.98802	0.363715	0.257577	0.90981	-0.426485	0.805023	0.218345	0.886219	1.83314	-1.25665	-1.38057	-0.686203	0.986255	1.0993	-0.072939	0.965988	1.46747	0.582159	-0.374075	0.120246	1.10304	0.507878	1.07003	-1.08022
ECK1228	4.82807	-0.639782	-0.989154	2.55861	3.85815	2.32919	7.7658	3.34839	-8.21225	-0.070516	-3.8038	-3.34337	1.3526	0.442925	0.808805	-2.67262	2.60798	-0.285025	-1.45577	0.942953	-4.88309	-0.508816	-1.35708	-0.321068	-1.80057	-0.502483	-0.884009	3.92782	-1.49227	-3.97324	1.20785	-2.36097	-2.1581	-5.46158	0.719579	-2.09126	0.988457	-8.95323	2.25939	-2.84855
ECK1229	2.65936	-2.31453	-0.295391	1.99279	-0.540026	-0.327887	-0.64296	-2.20666	-2.75244	-2.18399	1.05065	1.08127	-2.34016	0.809617	-1.85145	0.083551	2.2161	1.67169	-2.15221	-0.874348	0.318321	-0.081345	0.452627	1.41019	1.96875	1.60331	0.386468	0.516207	-0.946993	1.13701	1.21156	0.384944	0.607118	0.00819	2.14294	-0.636476	3.13062	0.294887	-1.13103	0.300244
ECK1230	-0.076367	0.848292	-0.287259	-0.361872	0.784226	-0.990557	0.148308	-0.058808	1.74721	-0.096962	0.480584	-1.52195	1.33508	-0.326265	-0.375771	-0.838345	-0.527451	0.302804	0.583599	-0.361856	-2.59798	-0.285066	0.812641	0.118915	-0.27876	-0.064917	-1.09443	-0.854352	0.737238	-1.86955	-0.966137	-0.285353	0.143219	0.162234	0.730659	0.45558	-0.720079	-0.0208	-0.804259	-1.90666
[truncated: 2,832 more rows]
