# Supplementary material for: Systematic mapping of antibiotic cross-resistance and collateral sensitivity with chemical genetics
Source: Nat Microbiol. 2024 Dec 2;10(1):202–16. doi: 10.1038/s41564-024-01857-w (PMC11726442; doi:10.1038/s41564-024-01857-w)
Supplement: Supplementary file 4 — Predictions of XR, neutral and CS using OCDM with gene sets (discordant mutants if CS and concordant mutants if XR; if neutral, none). [file 41564_2024_1857_MOESM4_ESM.xlsx]

## Sheet: SuppTable2_newinteractions
	drug1	drug2	OCDM	Inferred by OCDM	Cordance score	Drug category (drug1)	Drug category (drug2)	Mutants
0	CLARITHROMYCIN	STREPTOMYCIN	4.5136	CS	-34.3131	macrolides	aminoglycosides	{'BLR', 'YCIU', 'YHFZ', 'RFAC', 'DSBB', 'BIPA', 'YCDW', 'LPXA', 'YDCX', 'CYSB', 'INFC', 'ACRA', 'FUR', 'AROK', 'MENF'}
1	CLARITHROMYCIN	CEFOXITIN	221.326	XR	-127.768	macrolides	beta-lactams	{'RFAQ', 'YFJF', 'PYRC', 'PYRE', 'RFAC', 'PYRD', 'CYSE', 'TOLB', 'DCTA', 'ARTJ', 'ASPA', 'PURU', 'ISCR', 'CCMH', 'PURL', 'YIDH', 'RFAP', 'DNAQ', 'LIPA', 'SSPA', 'FES', 'GLMS', 'FIS', 'PURM', 'CSGF', 'YCIS'}
2	STREPTOMYCIN	CEFOXITIN	127.289	XR	-101.79	aminoglycosides	beta-lactams	{'RBFA', 'YBHK', 'ATPD', 'GUAB', 'RPLA', 'ATPB', 'HCAR', 'RFFH', 'CYSB', 'ATPA', 'POTD', 'YBHL', 'OXYR'}
3	CLARITHROMYCIN	TUNICAMYCIN	-15.4031	CS	-43.7905	macrolides	tunicamycin	{'MOG', 'MHPB', 'PQIB', 'GUAA', 'PGM', 'RPMF', 'YDJK', 'GLNA', 'IDNK', 'TATE', 'RBSK', 'ATPC', 'ISCR', 'YEGK', 'TOLC', 'YHFZ', 'NUOC', 'FES', 'YCHJ', 'FLHA', 'HYBF', 'ACRA', 'ACRB', 'ISCS', 'DNAJ'}
4	STREPTOMYCIN	TUNICAMYCIN	106.416	XR	-73.9214	aminoglycosides	tunicamycin	{'YEBQ', 'ATPA', 'ATPE', 'YJFC', 'TFAD', 'YJIP', 'TYRB', 'ATPF', 'YHFZ', 'ATPD', 'ATPB', 'GLPR', 'RFFH', 'PEPP', 'ACRA', 'ESSQ'}
5	CEFOXITIN	TUNICAMYCIN	273.679	XR	-193.757	beta-lactams	tunicamycin	{'FUMC', 'MHPB', 'PURF', 'ATPA', 'PPIB', 'PURE', 'NAGZ', 'DNAQ', 'CPDA', 'SSPA', 'DUSB', 'TRUD', 'YCHJ', 'PURM', 'YJEM', 'IDND', 'PYRC', 'PYRE', 'GUAA', 'PYRD', 'YEJE', 'YICH', 'FEPD', 'PURL', 'DACC', 'YBJQ', 'ATPD', 'ATPB', 'YJFK', 'ARCA', 'FIS', 'PURN', 'RFFH', 'PURD'}
6	CLARITHROMYCIN	STREPTONIGRIN	402.532	XR	-311.831	macrolides	streptonigrin	{'LPCA', 'YJGW', 'TATE', 'YNFF', 'SSPA', 'RFAD', 'HEMX', 'YCIS', 'YFGC', 'INTE', 'SBCD', 'YIDQ', 'YNFE', 'GUAA', 'RFAC', 'RFAF', 'RECN', 'MPL', 'YGAC', 'ASMA', 'RFAE', 'YBEB', 'BLR', 'TOLC', 'GLMS', 'MARR', 'LPXA', 'YNCM', 'ACRA', 'ACRB', 'FUR', 'FLIG'}
7	STREPTOMYCIN	STREPTONIGRIN	-4.64073	CS	-32.8151	aminoglycosides	streptonigrin	{'BLR', 'RPIB', 'SFCA', 'RFFT', 'YQIC', 'RFAC', 'YFAW', 'YBGK', 'YFBN', 'LPXA', 'CHBA', 'WZXE', 'MANA', 'ACRA', 'LRP', 'DNAB', 'FUR'}
8	CEFOXITIN	STREPTONIGRIN	45.5621	Neutral	-47.7823	beta-lactams	streptonigrin
9	TUNICAMYCIN	STREPTONIGRIN	-22.3045	CS	-25.5163	tunicamycin	streptonigrin	{'GUAA', 'CHBG', 'RNB', 'TATE', 'FADD', 'FLGK', 'ACRA', 'TOLC', 'FLIF', 'TREB', 'HUPA', 'TRUD', 'UVRA', 'ARCA', 'PANE', 'CHAB', 'UVRD', 'ACRB'}
10	CLARITHROMYCIN	ERYTHROMYCIN	748.375	XR	-491.213	macrolides	macrolides	{'RFAQ', 'LPCA', 'NARH', 'FRR', 'DSBA', 'HISB', 'NUOE', 'RYFC', 'CYSB', 'YBEY', 'DKSA', 'RFAP', 'HEMX', 'PURM', 'LPXL', 'ISCS', 'YFGC', 'YBJJ', 'YQGB', 'YCBZ', 'YIDQ', 'RFAC', 'RPMF', 'PGM', 'DEAD', 'YMGB', 'PNTB', 'CYSE', 'RFAE', 'YNCI', 'DCTA', 'YRBC', 'PURL', 'DSBB', 'SMPB', 'LPXA', 'YNEI', 'RFAD', 'PHOQ', 'YFJF', 'YBGL', 'YHEL', 'YBHU', 'GSHB', 'AROB', 'YQIC', 'SSPA', 'NUOC', 'MUTS', 'RECF', …
11	STREPTOMYCIN	ERYTHROMYCIN	28.6131	Neutral	-60.075	aminoglycosides	macrolides
12	TUNICAMYCIN	ERYTHROMYCIN	138.17	XR	-110.214	tunicamycin	macrolides	{'RYDC', 'PYRC', 'PYRE', 'GUAA', 'DSBA', 'PYRD', 'FEPC', 'CYSB', 'PURF', 'PURE', 'FEPD', 'RUMA', 'PURL', 'SSPA', 'FES', 'UBIE', 'FIS', 'PURM', 'CHAB', 'PURD'}
13	STREPTONIGRIN	ERYTHROMYCIN	324.615	XR	-239.484	streptonigrin	macrolides	{'LPCA', 'FEPA', 'RPIB', 'YBDR', 'YIDQ', 'YNFE', 'RFAC', 'HFQ', 'GRXA', 'GREA', 'YIIU', 'ASMA', 'FLGK', 'RFAE', 'YBEB', 'YOBF', 'TOLC', 'SECB', 'SSPA', 'GLMS', 'NINE', 'RFAD', 'HEMX', 'MARR', 'LPXA', 'YJEB', 'ACRB', 'ACRA', 'YCIS', 'YFGC'}
14	CLARITHROMYCIN	AMPICILLIN	193.572	XR	-181.258	macrolides	beta-lactams	{'TOLC', 'YQGB', 'YGFZ', 'YHBN', 'TOLQ', 'HRPA', 'YCDW', 'TRKH', 'ASMA', 'TOLR', 'ACRA', 'ACRB', 'YFGL', 'TOLB'}
15	STREPTOMYCIN	AMPICILLIN	66.4187	Neutral	-74.5954	aminoglycosides	beta-lactams
16	CEFOXITIN	AMPICILLIN	249.209	XR	-233.403	beta-lactams	beta-lactams	{'YBIJ', 'MRCB', 'DDLB', 'UXAB', 'TOLB', 'GUAB', 'PPIB', 'FEPD', 'YBGF', 'SLT', 'YCFM', 'PAL', 'DCUS', 'GADX', 'YDEP', 'DACA'}
17	TUNICAMYCIN	AMPICILLIN	96.7594	Neutral	-59.5574	tunicamycin	beta-lactams
18	STREPTONIGRIN	AMPICILLIN	106.318	XR	-106.318	streptonigrin	beta-lactams	{'FKPB', 'RFAG', 'TOLC', 'YQIC', 'YBIW', 'ACRB', 'ASMA', 'ACRA', 'YLCG'}
19	ERYTHROMYCIN	AMPICILLIN	184.486	XR	-170.471	macrolides	beta-lactams	{'TOLC', 'YQGB', 'TOLQ', 'FEPC', 'YBDA', 'ASMA', 'YFGL', 'ACRA', 'ACRB', 'GUAB', 'FEPD'}
20	CLARITHROMYCIN	CEFTAZIDIME	125.47	XR	-97.4823	macrolides	beta-lactams	{'YJGW', 'YCIU', 'PYRC', 'GUAA', 'ZAPA', 'TOLQ', 'HISB', 'TOLB', 'YRBC', 'RFAP', 'RHLB', 'GLMS', 'YCHJ', 'TOLR', 'YFGL', 'DNAJ'}
21	STREPTOMYCIN	CEFTAZIDIME	129.772	XR	-83.5883	aminoglycosides	beta-lactams	{'HISI', 'AROK', 'HDFR', 'YDEO', 'RFAC', 'UGPC', 'GIDB', 'RPLA', 'TATB', 'CYSB', 'INFC', 'SUFI', 'YFEC', 'TATC', 'YFCA', 'YBCL', 'FIME', 'HSLU', 'YEJG', 'LRP', 'YDHT'}
22	CEFOXITIN	CEFTAZIDIME	218.061	XR	-202.743	beta-lactams	beta-lactams	{'YBGC', 'DAPF', 'RFAP', 'SLT', 'PYRC', 'RPLA', 'GLMS', 'YCFN', 'MRCB', 'YCFM', 'CYSB', 'DDLB', 'YDEP', 'DACA', 'TOLB'}
23	TUNICAMYCIN	CEFTAZIDIME	-7.33796	CS	-28.2767	tunicamycin	beta-lactams	{'YFCA', 'TATA', 'DUSB', 'GUAA', 'CHBG', 'IHFB', 'TRUD', 'ARCA', 'YBDL', 'OMPA', 'YCHJ', 'FIS', 'CYSB', 'ATOS', 'YIBA', 'FADD', 'DNAJ'}
24	STREPTONIGRIN	CEFTAZIDIME	49.953	Neutral	-60.8515	streptonigrin	beta-lactams
25	ERYTHROMYCIN	CEFTAZIDIME	17.54	CS	-64.8522	macrolides	beta-lactams	{'YBCL', 'LPXM', 'TREC', 'SLT', 'YDEO', 'SBP', 'TATB', 'RFAC', 'RFAB', 'GUAA', 'YGJM', 'MRAW', 'FIS', 'CYSB', 'YIIU', 'RFAE', 'ISCS'}
26	AMPICILLIN	CEFTAZIDIME	250.797	XR	-227.676	beta-lactams	beta-lactams	{'HISI', 'TATA', 'TATB', 'YCIB', 'TOLQ', 'MRCB', 'YBDA', 'DDLB', 'SUFI', 'DCP', 'YFGL', 'TOLB', 'TATC', 'SLT', 'TOLR', 'YCFM', 'YDEP', 'DACA', 'ISCS'}
27	CLARITHROMYCIN	FUSIDICACID	468.528	XR	-410.987	macrolides	fusidic acid	{'LPCA', 'DSBA', 'CPSG', 'GLNA', 'YNFF', 'YABP', 'YRBE', 'YHFZ', 'ARSC', 'YCHJ', 'SSRA', 'MENF', 'YFGC', 'SBCD', 'RSXG', 'RFAC', 'RFAF', 'DSBC', 'YEJM', 'YGAC', 'ASMA', 'RPLI', 'RFAE', 'MUTL', 'TOLC', 'DSBB', 'MARR', 'LPXA', 'YFGL', 'ACRA', 'ACRB', 'FUR'}
28	STREPTOMYCIN	FUSIDICACID	6.04012	CS	-38.0368	aminoglycosides	fusidic acid	{'YAGU', 'YHFZ', 'RFAC', 'DSBB', 'YIBN', 'YKGI', 'PHES', 'LPXA', 'RFFH', 'YFFH', 'MENF', 'ACRA', 'YJFC', 'FUR'}
29	TUNICAMYCIN	FUSIDICACID	-8.23882	CS	-55.5483	tunicamycin	fusidic acid	{'YDCA', 'YFDE', 'YIJE', 'TOLC', 'YHFZ', 'GLNA', 'YCHJ', 'YJFC', 'ACRB', 'RFFH', 'RNB', 'RPE', 'YDJE', 'ACRA', 'PURH', 'FBP', 'PLSX'}
30	STREPTONIGRIN	FUSIDICACID	362.759	XR	-291.408	streptonigrin	fusidic acid	{'SBCD', 'YECA', 'YFCD', 'YJJY', 'TATD', 'YFJF', 'YBDR', 'RYHA', 'LPCA', 'DCUC', 'RFAC', 'RFAF', 'YSAB', 'GRXA', 'RNB', 'GREA', 'YGAC', 'YNFF', 'ASMA', 'FUR', 'YPFN', 'RFAE', 'TOLC', 'UBIC', 'MARR', 'LPXA', 'CYSM', 'YPHH', 'ACRA', 'ACRB', 'YFGC'}
31	CEFTAZIDIME	FUSIDICACID	-9.3376	CS	-27.2299	beta-lactams	fusidic acid	{'RFAC', 'GUAA', 'YFHD', 'MRAW', 'ACEA', 'YFED', 'HYAB', 'RNB', 'RFAE'}
32	CLARITHROMYCIN	DOXYCYCLINE	331.528	XR	-247.527	macrolides	tetracyclines	{'YFJF', 'YHBN', 'HRPA', 'RYFC', 'YAIU', 'TATE', 'RBSK', 'ASPA', 'YBHU', 'LIPB', 'DKSA', 'NUOC', 'PURM', 'NARX', 'RSXG', 'YIDQ', 'PYRC', 'GUAA', 'ISPA', 'PYRE', 'ULAB', 'PYRD', 'TOLQ', 'RFAE', 'YBEB', 'PURL', 'TOLC', 'SUCD', 'GLMS', 'MARR', 'LPXA', 'FIS', 'ACRA', 'ACRB'}
33	STREPTOMYCIN	DOXYCYCLINE	101.609	Neutral	-76.2977	aminoglycosides	tetracyclines
34	TUNICAMYCIN	DOXYCYCLINE	123.758	XR	-102.678	tunicamycin	tetracyclines	{'YIJE', 'IDND', 'PYRC', 'PYRE', 'YBED', 'PYRD', 'ATOS', 'YJFC', 'FBP', 'PURE', 'PURL', 'RFAG', 'DUSB', 'FIS', 'PURM', 'ISCS', 'PURD'}
35	STREPTONIGRIN	DOXYCYCLINE	224.933	XR	-157.547	streptonigrin	tetracyclines	{'RFFT', 'NPR', 'YIDQ', 'GUAA', 'NAGC', 'HFQ', 'INFC', 'TATE', 'RFAE', 'YBEB', 'ACRA', 'CSGA', 'YRBE', 'FLIQ', 'RFAG', 'TOLC', 'GLMS', 'DUSB', 'NINE', 'MARR', 'LPXA', 'WZXE', 'HYPE', 'ACRB'}
36	ERYTHROMYCIN	DOXYCYCLINE	418.491	XR	-327.225	macrolides	tetracyclines	{'MDOH', 'DGKA', 'YFJF', 'HFQ', 'RYFC', 'RYEA', 'PURE', 'YBHU', 'YBFH', 'DKSA', 'NUOC', 'NINE', 'PURM', 'MFD', 'RSXG', 'TREC', 'YBJI', 'OGT', 'HDFR', 'YIDQ', 'PYRC', 'PYRE', 'PUUA', 'PYRD', 'TOLQ', 'PURD', 'RFAE', 'GUAB', 'YBEB', 'PURL', 'TOLC', 'SUCD', 'GLMS', 'RFAB', 'MARR', 'LPXA', 'FIS', 'FLHC', 'SUCC', 'ACRA', 'ACRB', 'YGFX'}
37	CEFTAZIDIME	DOXYCYCLINE	107.968	XR	-94.4718	beta-lactams	tetracyclines	{'ACPP', 'YMFA', 'HDFR', 'EMRD', 'YGGL', 'PYRC', 'GUAA', 'GLMS', 'TRUA', 'TOLQ', 'OMPA', 'YQJB', 'INFC', 'ISCS', 'NLPI'}
38	FUSIDICACID	DOXYCYCLINE	147.525	XR	-164.236	fusidic acid	tetracyclines	{'YJCQ', 'YNCN', 'RSXG', 'TOLC', 'MARR', 'CYDB', 'PHES', 'RFFH', 'RPME', 'LPXA', 'LLDR', 'ACRA', 'ACRB', 'RFAE'}
39	CLARITHROMYCIN	VANCOMYCIN	492.307	XR	-366.622	macrolides	vancomycin	{'RFAQ', 'LPCA', 'YJIZ', 'YDCS', 'DSBA', 'YHBN', 'TIG', 'TOLB', 'YRBE', 'YRBF', 'RFAP', 'DKSA', 'YCHJ', 'RFAI', 'YCIS', 'SSRA', 'YFGC', 'SBCD', 'LPXM', 'DADX', 'YIDQ', 'RFAC', 'GUAA', 'PGM', 'DEAD', 'RFAF', 'DSBC', 'TOLQ', 'CLS', 'FADR', 'ASMA', 'RFAE', 'MUTL', 'YRBC', 'FIMC', 'YHDP', 'GLMS', 'DSBB', 'TOLR', 'LPXA', 'FIS', 'DAMX', 'RFAD', 'DNAJ', 'FUR'}
40	STREPTOMYCIN	VANCOMYCIN	40.6727	Neutral	-66.1105	aminoglycosides	vancomycin
41	CEFOXITIN	VANCOMYCIN	149.504	XR	-100.315	beta-lactams	vancomycin	{'RFAQ', 'TOLB', 'YBGC', 'RFAP', 'HEPA', 'GLMS', 'MURF', 'RFAC', 'EMTA', 'PAL', 'FIS', 'PURA', 'CYSB', 'YCIS', 'PPIB'}
42	TUNICAMYCIN	VANCOMYCIN	49.2905	Neutral	-52.8518	tunicamycin	vancomycin
43	STREPTONIGRIN	VANCOMYCIN	234.558	XR	-189.689	streptonigrin	vancomycin	{'SBCD', 'GPMI', 'YFCD', 'LPCA', 'TATD', 'RFFT', 'YFJF', 'YIDQ', 'RFAC', 'GUAA', 'RFAF', 'ASMA', 'YLCG', 'RFAE', 'FUR', 'GLMS', 'NINE', 'HUPA', 'RFAD', 'LPXA', 'YCIS', 'FDOH', 'YFGC'}
44	ERYTHROMYCIN	VANCOMYCIN	346.001	XR	-251.72	macrolides	vancomycin	{'RFAQ', 'LPCA', 'DSBA', 'YRBD', 'YHGG', 'VACJ', 'YFCP', 'DKSA', 'RFAP', 'NINE', 'RFAI', 'YCIS', 'SSRA', 'YFGC', 'LPXM', 'FUCK', 'YIDQ', 'RFAC', 'DSBC', 'PGM', 'DEAD', 'TOLQ', 'ASMA', 'YBAM', 'TDCC', 'RFAE', 'YRBC', 'YBGT', 'SLT', 'YHDP', 'GLMS', 'DSBB', 'LPXA', 'FIS', 'RFAD'}
45	AMPICILLIN	VANCOMYCIN	232.321	XR	-228.009	beta-lactams	vancomycin	{'YBED', 'YHEL', 'TATB', 'YHBN', 'TOLQ', 'ASMA', 'YLCG', 'YJIY', 'PPIB', 'TOLB', 'ENVC', 'TATC', 'SURA', 'PAL', 'TOLR', 'ISCS', 'FABH'}
46	CEFTAZIDIME	VANCOMYCIN	218.54	XR	-165.111	beta-lactams	vancomycin	{'YCJU', 'YHDJ', 'YFCD', 'YBGC', 'CYAY', 'GUAA', 'TATB', 'TOLQ', 'YQJB', 'CYSB', 'YHIS', 'HSLO', 'TDCC', 'TOLB', 'TATC', 'YRBC', 'RFAP', 'GLMS', 'RFAB', 'PSTS', 'YCJF', 'YCHJ', 'BFR', 'TOLR', 'MINC', 'ISCS', 'DNAJ'}
47	FUSIDICACID	VANCOMYCIN	330.662	XR	-261.101	fusidic acid	vancomycin	{'LPCA', 'YFJF', 'NUOH', 'DSBA', 'YRBD', 'YRBE', 'YCHJ', 'NUOF', 'SSRA', 'YFGC', 'SBCD', 'RFE', 'YFCD', 'TATD', 'RFAC', 'RFAF', 'MICC', 'DSBC', 'ASMA', 'YIAA', 'RFAE', 'MUTL', 'ATPC', 'CYSG', 'DSBB', 'GLTI', 'LPXA', 'RFFH', 'YEIR', 'LLDR', 'YOAI', 'YGFX', 'FUR'}
48	DOXYCYCLINE	VANCOMYCIN	164.075	XR	-114.438	tetracyclines	vancomycin	{'RFFT', 'YIDQ', 'YBED', 'GUAA', 'YHBN', 'TOLQ', 'FABF', 'PURA', 'YQJB', 'YNFA', 'RFAE', 'RFFC', 'DKSA', 'GLMS', 'NINE', 'LPXA', 'FIS', 'RFFH', 'LLDR', 'ISCS'}
49	CLARITHROMYCIN	THIOLACTOMYCIN	32.4107	Neutral	-46.2822	macrolides	thiolactomycin
50	STREPTOMYCIN	THIOLACTOMYCIN	35.3745	Neutral	-51.1324	aminoglycosides	thiolactomycin
51	CEFOXITIN	THIOLACTOMYCIN	-66.7596	CS	-41.4998	beta-lactams	thiolactomycin	{'RFAQ', 'YFJF', 'PURA', 'CYSB', 'DDLB', 'ARCB', 'GUAB', 'ARTJ', 'PURL', 'YCIS', 'LIPA', 'SSPA', 'DUSB', 'COBB', 'PDXH', 'YCFM', 'YGFA', 'PURM', 'YMDB', 'PCNB', 'YMDC', 'YHBC', 'PURD'}
52	TUNICAMYCIN	THIOLACTOMYCIN	178.509	XR	-127.866	tunicamycin	thiolactomycin	{'YBED', 'GUAA', 'YDJK', 'CYSB', 'LLDP', 'ATPA', 'ATPE', 'CITC', 'FEPG', 'GUAB', 'TFAD', 'YNAE', 'ATPC', 'FEAB', 'ATPF', 'ATPD', 'UBIC', 'YHBC', 'ATPB', 'PDXH', 'PINH', 'FIS', 'CHAB', 'ACRA', 'ESSQ'}
53	STREPTONIGRIN	THIOLACTOMYCIN	46.242	Neutral	-66.9087	streptonigrin	thiolactomycin
54	ERYTHROMYCIN	THIOLACTOMYCIN	1.66513	CS	-53.8601	macrolides	thiolactomycin	{'RFAQ', 'YBJJ', 'YFJF', 'GNTY', 'YIDQ', 'SBP', 'DEAD', 'YDJK', 'PURD', 'ATPE', 'RYEA', 'FLII', 'GUAB', 'YBEB', 'YNAE', 'YOBF', 'YHBX', 'GSHB', 'VISC', 'PURL', 'SLT', 'SSPA', 'YJEB', 'PURM', 'YBJX', 'RFAI', 'ACRA', 'YCIS', 'YGFX', 'YRAP'}
55	AMPICILLIN	THIOLACTOMYCIN	44.0805	Neutral	-78.1218	beta-lactams	thiolactomycin
56	CEFTAZIDIME	THIOLACTOMYCIN	123.573	XR	-94.6425	beta-lactams	thiolactomycin	{'YHII', 'YGGL', 'SBP', 'AMIC', 'SURE', 'GALP', 'FADD', 'ACPP', 'YNJC', 'MPRA', 'SLT', 'DUSB', 'COBB', 'BFR', 'YMDB', 'NAGD', 'YHBC'}
57	FUSIDICACID	THIOLACTOMYCIN	158.222	XR	-143.803	fusidic acid	thiolactomycin	{'SBCC', 'YFJF', 'FECA', 'YGFX', 'FEPE', 'GUAA', 'ACEE', 'ATPE', 'RPE', 'FEPG', 'RNHA', 'ATPC', 'YFCI', 'TOLC', 'UBIC', 'YGFY', 'ATPB', 'YHBC', 'UBIF'}
58	DOXYCYCLINE	THIOLACTOMYCIN	17.7185	CS	-70.6673	tetracyclines	thiolactomycin	{'YFJF', 'YIDQ', 'GUAA', 'BIPA', 'CYSU', 'PURA', 'PURD', 'RYEA', 'PYRB', 'FEPG', 'GUAB', 'YBEB', 'RPSF', 'PURL', 'DUSB', 'PURM', 'PHOP', 'ACRA', 'NARX', 'YGFX'}
59	VANCOMYCIN	THIOLACTOMYCIN	35.0291	Neutral	-47.9029	vancomycin	thiolactomycin
60	CLARITHROMYCIN	SPECTINOMYCIN	394.263	XR	-317.432	macrolides	aminoglycosides	{'MHPB', 'LPCA', 'SIBD', 'DSBA', 'HRPA', 'NUOE', 'RYFC', 'ASPA', 'ISCR', 'YEGK', 'DKSA', 'DNAQ', 'MUTS', 'RFAD', 'LPXL', 'NARX', 'ISCS', 'UBIF', 'YFGC', 'YBJJ', 'DADX', 'YHBE', 'GNTY', 'PYRC', 'PYRE', 'RFAF', 'PYRD', 'ASMA', 'RPLI', 'RFAE', 'DCTA', 'KSGA', 'TOLC', 'LIPA', 'GLMS', 'ACRA', 'ACRB', 'DNAJ'}
61	STREPTOMYCIN	SPECTINOMYCIN	161.448	XR	-143.156	aminoglycosides	aminoglycosides	{'TRKA', 'RFFM', 'ACEK', 'YDEO', 'SERB', 'RPLA', 'YNJD', 'INFC', 'RPLI', 'YHCB', 'GUAB', 'PYRB', 'RBFA', 'YEGW', 'PROP', 'HCAR', 'GST', 'NLPD', 'YEJG', 'SECG', 'YJFP'}
62	TUNICAMYCIN	SPECTINOMYCIN	101.259	Neutral	-80.2156	tunicamycin	aminoglycosides
63	STREPTONIGRIN	SPECTINOMYCIN	195.388	XR	-179.614	streptonigrin	aminoglycosides	{'LPCA', 'USHA', 'RFAF', 'YBHN', 'HYAB', 'INFC', 'ASMA', 'RFAE', 'YRBE', 'RBFA', 'RFAG', 'TOLC', 'GLMS', 'RFAD', 'MRAW', 'LOLB', 'ACRA', 'ACRB', 'YFGC'}
64	CEFTAZIDIME	SPECTINOMYCIN	134.273	XR	-112.172	beta-lactams	aminoglycosides	{'CHAA', 'YDEO', 'PYRC', 'RPLA', 'HYAB', 'INFC', 'DDLB', 'PSPA', 'YIBA', 'NLPI', 'PIN', 'GLMS', 'MRAW', 'YEJG', 'MINC', 'DNAJ'}
65	VANCOMYCIN	SPECTINOMYCIN	207.696	XR	-190.263	vancomycin	aminoglycosides	{'LPCA', 'DADX', 'YBED', 'DSBA', 'RFAF', 'FABF', 'PURA', 'ASMA', 'YHCB', 'RFAE', 'RSEB', 'RYBC', 'DKSA', 'YBGT', 'YCCX', 'GLMS', 'CPXA', 'SECG', 'RFAD', 'MINC', 'DNAJ', 'YFGC'}
66	THIOLACTOMYCIN	SPECTINOMYCIN	21.6848	CS	-62.5351	thiolactomycin	aminoglycosides	{'YBJJ', 'GNTY', 'RDGC', 'YGBI', 'GOR', 'PURA', 'DDLB', 'PYRB', 'TFAD', 'GUAB', 'ACPP', 'GSHA', 'LIPA', 'YBJX', 'ACRA', 'NARX', 'UBIF'}
67	CLARITHROMYCIN	CIPROFLOXACIN	19.0816	CS	-80.5626	macrolides	quinolones	{'YBHU', 'LPCA', 'YQGB', 'DNAQ', 'YGDT', 'LPXB', 'RFAC', 'DSBA', 'FRR', 'RFAF', 'YCFM', 'MUTY', 'FIS', 'RFAE', 'FUR'}
68	STREPTOMYCIN	CIPROFLOXACIN	105.159	Neutral	-48.7864	aminoglycosides	quinolones
69	TUNICAMYCIN	CIPROFLOXACIN	-8.93912	CS	-4.75205	tunicamycin	quinolones	{'YJHX', 'DSBA', 'LON', 'GLNA', 'GCVA', 'RPMI', 'TATE', 'RBSK', 'FEPG', 'ENVC', 'ACRA', 'DNAQ', 'DUSB', 'HUPA', 'NUOC', 'UVRA', 'YCHJ', 'GLPR', 'FLHA', 'PANE', 'ACNB', 'ISCS', 'MOG', 'PRIC', 'GUAA', 'CHBG', 'YDCH', 'YDJK', 'YDBK', 'OMPA', 'STHA', 'ENTB', 'FLIF', 'YBJQ', 'ISPE', 'CRR', 'FIS', 'YEIQ', 'UVRD', 'ACRB', 'PQIB'}
70	STREPTONIGRIN	CIPROFLOXACIN	299.424	XR	-187.097	streptonigrin	quinolones	{'FSR', 'RPIB', 'TATE', 'YNFF', 'RECA', 'ARGH', 'DNAB', 'RECC', 'YJIO', 'FLIQ', 'SSPA', 'HUPA', 'UVRA', 'YBIW', 'PANE', 'LOLB', 'CITX', 'HYPE', 'INTE', 'SBCD', 'UVRD', 'GUAA', 'CHBG', 'FABF', 'RECN', 'HYAB', 'RACC', 'ARCB', 'YBEB', 'FLIF', 'SECB', 'RECG', 'LIGA', 'YFJO', 'SULA', 'MARR', 'MRAW', 'ACRA', 'ACRB', 'FLIG'}
71	ERYTHROMYCIN	CIPROFLOXACIN	22.19	CS	-62.4742	macrolides	quinolones	{'YBHU', 'LPCA', 'FUCK', 'YQGB', 'YBGT', 'YQGC', 'RFAC', 'FRR', 'GUAA', 'DSBA', 'MRAW', 'FIS', 'RFAE', 'YHGG'}
72	CEFTAZIDIME	CIPROFLOXACIN	121.101	XR	-86.6763	beta-lactams	quinolones	{'YHII', 'RFAC', 'OMPC', 'GUAA', 'CHBG', 'DUSB', 'YCHJ', 'MDTI', 'MRAW', 'YCFM', 'OMPA', 'FIS', 'HYAB', 'DSDA', 'RFAE'}
73	FUSIDICACID	CIPROFLOXACIN	-5.33649	CS	-58.0433	fusidic acid	quinolones	{'RFE', 'LPCA', 'YFJF', 'RFAC', 'DSBA', 'GUAA', 'RFAF', 'FRWC', 'HYAB', 'FEPG', 'RFAE', 'OSMB', 'RPME', 'MRAW', 'UBIF', 'FUR'}
74	DOXYCYCLINE	CIPROFLOXACIN	219.691	XR	-107.877	tetracyclines	quinolones	{'HYI', 'RBSR', 'AHPC', 'YFJF', 'ROB', 'DSBA', 'GUAA', 'RIBB', 'HFLD', 'OMPA', 'TATE', 'OMPR', 'RYEA', 'RBSK', 'FEPG', 'QUEA', 'YBEB', 'ACRA', 'YHJX', 'FLIQ', 'OSMB', 'ISPE', 'NUOC', 'YDAT', 'MARR', 'SROH', 'ACNB', 'PHOP', 'HYPE', 'ACRB', 'OMPF', 'DSRA', 'OXYR'}
75	VANCOMYCIN	CIPROFLOXACIN	-4.88591	CS	-27.2253	vancomycin	quinolones	{'RFE', 'LPCA', 'YHII', 'HEMY', 'FSR', 'RPIB', 'FUCK', 'YFJF', 'RFAC', 'YHEL', 'DSBA', 'RFAF', 'FABF', 'RECN', 'CYSB', 'RFFE', 'OMPR', 'YHEM', 'YJIY', 'RFAE', 'YHGG', 'YBGT', 'NUOC', 'FIS', 'HCHA', 'ACRA', 'ISCS', 'FUR'}
76	THIOLACTOMYCIN	CIPROFLOXACIN	11.2571	CS	-26.6232	thiolactomycin	quinolones	{'DMSD', 'YFJF', 'GUAA', 'DEAD', 'YDJK', 'FABF', 'RYEA', 'FEPG', 'YBEB', 'PRPD', 'SSPA', 'YNJA', 'YCFM', 'FIS', 'PHOP', 'YRBL', 'YLIG', 'ACRA', 'UBIF'}
77	SPECTINOMYCIN	CIPROFLOXACIN	49.3207	Neutral	-65.9921	aminoglycosides	quinolones
78	CLARITHROMYCIN	CHLORAMPHENICOL	385.116	XR	-276.153	macrolides	chloramphenicol	{'MHPB', 'YFJF', 'YOJL', 'NARH', 'YFCZ', 'YHBN', 'HRPA', 'RYFC', 'YRAN', 'CYSB', 'MURB', 'NORR', 'RBSK', 'YBIP', 'YEGK', 'AROB', 'MUTS', 'YCDW', 'PSTA', 'YRBL', 'RECF', 'AROK', 'DAM', 'YFGC', 'MOG', 'RSXG', 'DADX', 'YQGB', 'PYRC', 'RFAC', 'PYRD', 'YGEF', 'BLR', 'TOLC', 'GLMS', 'PDXH', 'MARR', 'LPXA', 'ACRB', 'FIS', 'ACRA', 'RLUC'}
79	STREPTOMYCIN	CHLORAMPHENICOL	-17.4726	CS	-24.0022	aminoglycosides	chloramphenicol	{'RFAC', 'CYSB', 'ATPA', 'ATPE', 'RPLI', 'PYRB', 'TFAD', 'BLR', 'ATPF', 'ATPD', 'ATPB', 'HFLK', 'YBIM', 'YCDW', 'LPXA', 'HYCA', 'TRXA', 'ACRA', 'AROK'}
80	TUNICAMYCIN	CHLORAMPHENICOL	-32.5582	CS	-17.0047	tunicamycin	chloramphenicol	{'MOG', 'MHPB', 'RYDC', 'YAIP', 'IDND', 'DSBA', 'ATPA', 'ATPE', 'RBSK', 'TFAD', 'NUDB', 'FEAB', 'UNG', 'YEGK', 'TOLC', 'ATPF', 'YDCA', 'ATPD', 'ISPE', 'YFJP', 'ATPB', 'UVRA', 'PINH', 'ACNB', 'YDHB', 'ACRA', 'ACRB'}
81	STREPTONIGRIN	CHLORAMPHENICOL	216.68	XR	-173.097	streptonigrin	chloramphenicol	{'GALU', 'RFAC', 'NAGC', 'HFQ', 'GREA', 'UXAB', 'BLR', 'YJIO', 'YRBE', 'TOLC', 'GLMS', 'DUSB', 'UVRA', 'MARR', 'LPXA', 'YNFN', 'ACRA', 'ACRB', 'MARB', 'YFGC'}
82	ERYTHROMYCIN	CHLORAMPHENICOL	330.847	XR	-228.465	macrolides	chloramphenicol	{'MDOH', 'DGKA', 'RSXG', 'YDFD', 'YFJF', 'NARH', 'YQGB', 'PYRC', 'RFAC', 'HFQ', 'CITE', 'PYRD', 'RYFC', 'CYSB', 'GREA', 'MLRA', 'ATPE', 'TDCC', 'NDH', 'GLXK', 'YLCE', 'AROB', 'GATB', 'TOLC', 'GLMS', 'MUTS', 'RFAB', 'MARR', 'LPXA', 'FIS', 'MFD', 'RECF', 'SUCC', 'ACRA', 'ACRB', 'YFGC'}
83	CEFTAZIDIME	CHLORAMPHENICOL	84.313	Neutral	-65.5205	beta-lactams	chloramphenicol
84	FUSIDICACID	CHLORAMPHENICOL	134.624	XR	-142.039	fusidic acid	chloramphenicol	{'GSPF', 'RSXG', 'YDCA', 'TOLC', 'MELA', 'RFAC', 'MARR', 'LPXA', 'GREA', 'THYA', 'ACRB', 'ACRA', 'YFGC'}
85	DOXYCYCLINE	CHLORAMPHENICOL	448.265	XR	-314.92	tetracyclines	chloramphenicol	{'RFAQ', 'MDOH', 'DGKA', 'YFJF', 'DSBA', 'YHBN', 'NAGC', 'HFQ', 'HRPA', 'RYFC', 'RSEC', 'REP', 'RBSK', 'RBSD', 'POXA', 'NLPI', 'RSXB', 'YRBE', 'YRBF', 'DUSB', 'YNFB', 'RFAZ', 'ACNB', 'MFD', 'YGEK', 'YHDL', 'RFAI', 'OMPF', 'RSXG', 'ROB', 'RYHA', 'PYRC', 'RIBB', 'PYRD', 'YQIK', 'OMPR', 'YMFA', 'YRBC', 'YCGG', 'TOLC', 'ISPE', 'GLMS', 'RFAB', 'TRUA', 'RFAY', 'MARR', 'SPR', 'LPXA', 'FIS', 'YDEE', 'SUC…
86	VANCOMYCIN	CHLORAMPHENICOL	51.8802	Neutral	-88.6534	vancomycin	chloramphenicol
87	THIOLACTOMYCIN	CHLORAMPHENICOL	92.0353	Neutral	-66.3139	thiolactomycin	chloramphenicol
88	SPECTINOMYCIN	CHLORAMPHENICOL	231.355	XR	-183.903	aminoglycosides	chloramphenicol	{'RFAQ', 'MHPB', 'YDFD', 'DEOD', 'DADX', 'PYRC', 'RPLA', 'PYRD', 'HRPA', 'RYFC', 'TFAD', 'NLPI', 'SELB', 'YEIL', 'YEGK', 'YRBE', 'RYBC', 'TOLC', 'RFAP', 'GLMS', 'MUTS', 'SUCC', 'GABT', 'ACRA', 'ACRB', 'YFGC'}
89	CIPROFLOXACIN	CHLORAMPHENICOL	209.139	XR	-110.435	quinolones	chloramphenicol	{'MOG', 'YDFD', 'YFJF', 'YBFE', 'YHII', 'ROB', 'DSBA', 'RIBB', 'YRAN', 'CYSB', 'CSPE', 'OMPR', 'RBSK', 'YBIP', 'YJIO', 'YBHU', 'ISPE', 'YCFT', 'PHOB', 'WBBJ', 'UVRA', 'MARR', 'ACNB', 'YRBL', 'GADX', 'RECF', 'ACRA', 'ACRB', 'OMPF', 'AROK'}
90	CLARITHROMYCIN	CEFACLOR	93.8071	Neutral	-64.3694	macrolides	beta-lactams
91	STREPTOMYCIN	CEFACLOR	197.002	XR	-146.136	aminoglycosides	beta-lactams	{'RFFM', 'RFFT', 'YCIU', 'YDAM', 'YKGI', 'RFFA', 'INFC', 'ATPA', 'RFFE', 'YFEC', 'ATPE', 'FLGJ', 'FUR', 'DNAB', 'YHCB', 'YHGG', 'RFFC', 'ATPF', 'RBFA', 'ATPD', 'YQIC', 'HSLU', 'DSBB', 'ATPB', 'EMTA', 'RFFH', 'WZXE', 'YFED', 'AROK', 'YGDD', 'OXYR'}
92	CEFOXITIN	CEFACLOR	444.226	XR	-355.081	beta-lactams	beta-lactams	{'RFAQ', 'FOLB', 'YFJF', 'SERC', 'CPSG', 'HFLD', 'MRCB', 'RPH', 'ATPA', 'TOLB', 'PURE', 'ISCR', 'LIPB', 'DAPF', 'RFAG', 'RBFA', 'CARB', 'DUSB', 'YCHJ', 'YCFM', 'PURM', 'YCGN', 'YHBC', 'MIAA', 'DACA', 'OXYR', 'YBGC', 'PYRC', 'PYRE', 'PYRD', 'RPLI', 'YFDG', 'METJ', 'PURL', 'ATPD', 'GLMS', 'SLT', 'ATPB', 'PDXH', 'PAL', 'FIS', 'RFFH', 'DAMX', 'PURD', 'YAJI'}
93	TUNICAMYCIN	CEFACLOR	132.537	XR	-96.6352	tunicamycin	beta-lactams	{'PYRE', 'PYRC', 'PYRD', 'ATOS', 'ATPA', 'ATPE', 'PURE', 'YRFA', 'ATPF', 'PURL', 'FEAR', 'ATPD', 'DUSB', 'ATPB', 'YCHJ', 'UBIE', 'FIS', 'RFFH', 'PURM', 'ACRB', 'PURD'}
94	STREPTONIGRIN	CEFACLOR	7.00825	CS	-44.8506	streptonigrin	beta-lactams	{'LPCA', 'YFJF', 'RPOZ', 'RFFT', 'RFAG', 'SECB', 'YQIC', 'YBAB', 'WZXE', 'ACRB', 'DNAB', 'RUMB', 'FUR', 'BIOA'}
95	ERYTHROMYCIN	CEFACLOR	125.819	XR	-93.6208	macrolides	beta-lactams	{'RFAQ', 'GIDA', 'YFJF', 'SERC', 'PYRE', 'PYRC', 'PYRD', 'TOLQ', 'PURE', 'DAPF', 'PURL', 'YQIC', 'GLMS', 'UBIE', 'FIS', 'PURM', 'PURD', 'SAPD'}
96	AMPICILLIN	CEFACLOR	181.977	XR	-161.65	beta-lactams	beta-lactams	{'MDOH', 'AMPC', 'TOLB', 'SLT', 'YHJV', 'TOLR', 'TOLQ', 'YCFM', 'PAL', 'MRCB', 'YJIY', 'DACA', 'DNAB', 'YAIA', 'BIOA'}
97	CEFTAZIDIME	CEFACLOR	204.074	XR	-185.04	beta-lactams	beta-lactams	{'AROK', 'PHET', 'YBGC', 'PYRC', 'MRCB', 'TOLQ', 'YRBA', 'PRFC', 'INFC', 'YFEC', 'TOLB', 'ACPP', 'DAPF', 'SLT', 'GLMS', 'HSLU', 'YCFM', 'MRAW', 'TOLR', 'DACA', 'DSDA', 'BASS', 'YMFT'}
98	FUSIDICACID	CEFACLOR	-9.92308	CS	-41.6956	fusidic acid	beta-lactams	{'SBCC', 'YHAB', 'LPCA', 'YFJF', 'DSBA', 'CPSG', 'PURC', 'RPLI', 'FUR', 'RNHA', 'ISCR', 'OSMB', 'CARB', 'DSBB', 'YHBC', 'YCHJ', 'MRAW', 'RFFH', 'ACRB', 'YKGI'}
99	DOXYCYCLINE	CEFACLOR	166.85	XR	-108.087	tetracyclines	beta-lactams	{'YFJF', 'PYRE', 'DSBA', 'PYRC', 'PYRD', 'TOLQ', 'ATOS', 'RPH', 'INFC', 'PURE', 'ACPP', 'PURL', 'OSMB', 'CARB', 'GLMS', 'DUSB', 'YGGH', 'CYTR', 'ACCD', 'YCFK', 'FIS', 'PURM', 'LLDR', 'PURD', 'OXYR'}
100	VANCOMYCIN	CEFACLOR	59.7011	Neutral	-94.8389	vancomycin	beta-lactams
101	THIOLACTOMYCIN	CEFACLOR	65.664	Neutral	-78.3386	thiolactomycin	beta-lactams
102	SPECTINOMYCIN	CEFACLOR	172.979	XR	-126.76	aminoglycosides	beta-lactams	{'YIIM', 'RFFM', 'SERC', 'PYRC', 'PYRE', 'PYRD', 'YQJK', 'INFC', 'YHCB', 'ISCR', 'MODC', 'FEAR', 'RBFA', 'CARB', 'GLMS', 'MOBA', 'YGDT', 'CPXA', 'YBGH', 'UBIX', 'MRAW', 'MOEA', 'SAPD'}
103	CIPROFLOXACIN	CEFACLOR	134.194	XR	-60.49	quinolones	beta-lactams	{'GIDA', 'LPCA', 'YFJF', 'DSBA', 'LPXB', 'YDBK', 'RFFE', 'DSDA', 'YHCB', 'TISA', 'YHGG', 'YBHU', 'OSMB', 'WCAI', 'YGDT', 'CPXA', 'YCFM', 'MRAW', 'GADX', 'LIGA', 'FUR', 'OXYR'}
104	CHLORAMPHENICOL	CEFACLOR	3.47805	CS	-37.1185	chloramphenicol	beta-lactams	{'RFAQ', 'MDOH', 'DAM', 'GIDA', 'ATPF', 'ATPD', 'YMFT', 'UDP', 'RYHA', 'ATPB', 'PDXH', 'RFAZ', 'PSTA', 'ATPA', 'ATPE', 'ACRB', 'AROK'}
105	CLARITHROMYCIN	PUROMYCIN	339.979	XR	-230.326	macrolides	puromycin	{'YIDQ', 'GUAA', 'ISPA', 'DEAD', 'LPXB', 'IDNK', 'YHBN', 'YEJM', 'CYSB', 'ASMA', 'TATE', 'CYSE', 'FUR', 'YBEB', 'YGAT', 'DAM', 'LIPB', 'TOLC', 'RFAP', 'GLMS', 'MUTS', 'MARR', 'YNEI', 'YFGL', 'ACRA', 'ACRB', 'ISCS', 'AROK', 'YFGC', 'INTE'}
106	STREPTOMYCIN	PUROMYCIN	-11.7058	CS	-25.6238	aminoglycosides	puromycin	{'NANA', 'AHPC', 'ACEK', 'FRR', 'YCII', 'YEHY', 'YDEU', 'CYSB', 'WBBI', 'YGAF', 'FDHE', 'YEEA', 'EUTP', 'YBIM', 'WZXE', 'ACRA', 'YFED', 'AROK', 'FUR', 'YJFP'}
107	CEFOXITIN	PUROMYCIN	22.2373	CS	-58.5332	beta-lactams	puromycin	{'YFDY', 'TONB', 'GIDA', 'YPDG', 'PYRE', 'GUAA', 'YCFJ', 'PURA', 'CYSB', 'UXAB', 'YCCK', 'FIMF', 'LIPB', 'PURL', 'YBJQ', 'YAIB', 'SSPA', 'TRUD', 'ARCA', 'SURA', 'CSPB', 'YCGN', 'YCIS', 'PURD'}
108	TUNICAMYCIN	PUROMYCIN	-58.0244	CS	-9.87387	tunicamycin	puromycin	{'YLBH', 'PYRE', 'YGGJ', 'GUAA', 'LON', 'PURB', 'IDNK', 'STHA', 'RPMI', 'PROQ', 'TATE', 'ENVC', 'PURL', 'TOLC', 'YBJQ', 'SSPA', 'SGCQ', 'YHBC', 'TRUD', 'ARCA', 'YEIQ', 'ACRA', 'ACRB', 'ISCS', 'PURD'}
109	STREPTONIGRIN	PUROMYCIN	313.519	XR	-203.31	streptonigrin	puromycin	{'GALU', 'GSS', 'YIDQ', 'GUAA', 'CYDA', 'YGFS', 'PURA', 'YBAB', 'ASMA', 'TATE', 'UXAB', 'RACC', 'CSPI', 'FUR', 'YBEB', 'BIOA', 'YODA', 'FIMF', 'YDFA', 'TOLC', 'GLMS', 'TRUD', 'SULA', 'MARR', 'ARCA', 'ACRB', 'YNFN', 'WZXE', 'ACRA', 'YFDY', 'MARB', 'YFGC', 'INTE'}
110	ERYTHROMYCIN	PUROMYCIN	289.103	XR	-196.868	macrolides	puromycin	{'DGKA', 'GIDA', 'HDFR', 'YGGJ', 'YIDQ', 'DEAD', 'CYSB', 'WBBI', 'ASMA', 'CYSE', 'YFGL', 'YBEB', 'RPMG', 'TOLC', 'RFAP', 'GLMS', 'MUTS', 'RFAB', 'MARR', 'FADL', 'YNEI', 'YEIQ', 'ACRA', 'ACRB', 'ISCS', 'YFGC'}
111	AMPICILLIN	PUROMYCIN	208.37	XR	-182.226	beta-lactams	puromycin	{'YFAX', 'YHJV', 'FRR', 'YHBN', 'YEDX', 'PLDB', 'ASMA', 'DCP', 'ENVC', 'TOLC', 'YMBA', 'SURA', 'YCFM', 'YFGL', 'ACRA', 'ACRB', 'PHOQ', 'FABH'}
112	CEFTAZIDIME	PUROMYCIN	100.286	Neutral	-59.6028	beta-lactams	puromycin
113	FUSIDICACID	PUROMYCIN	216.791	XR	-195.279	fusidic acid	puromycin	{'YJCE', 'YFAX', 'TAM', 'POTG', 'YEJM', 'ASMA', 'NUOA', 'FUR', 'RNHA', 'TOLC', 'MARR', 'RPME', 'YFGL', 'ACRA', 'ACRB', 'YFGC'}
114	DOXYCYCLINE	PUROMYCIN	264.878	XR	-208.556	tetracyclines	puromycin	{'DGKA', 'HYI', 'ROB', 'HDFR', 'YIDQ', 'GUAA', 'ISPA', 'YHBN', 'TATE', 'YBEB', 'YMFA', 'LIPB', 'VACJ', 'TOLC', 'YRBF', 'GLMS', 'SSPA', 'RFAB', 'MARR', 'RPME', 'PHOP', 'WZXE', 'ACRA', 'ACRB', 'YBHT', 'PHOQ'}
115	VANCOMYCIN	PUROMYCIN	166.667	XR	-110.827	vancomycin	puromycin	{'POTA', 'YIDQ', 'GUAA', 'MURF', 'DEAD', 'YHBN', 'YCIB', 'YIJD', 'ASMA', 'FUR', 'HYPC', 'ENVC', 'YNEH', 'RYBC', 'YAIB', 'RFAP', 'GLMS', 'HEMX', 'SURA', 'YQAA', 'YFGC', 'FABH'}
116	THIOLACTOMYCIN	PUROMYCIN	24.1137	CS	-55.3672	thiolactomycin	puromycin	{'GSPG', 'YIDQ', 'GUAA', 'YGFZ', 'ACEF', 'YEDX', 'DEAD', 'YCFM', 'YHBC', 'PHOP', 'ACRA', 'GNTP', 'YBEB', 'YEEP', 'YJFP'}
117	SPECTINOMYCIN	PUROMYCIN	117.726	XR	-121.812	aminoglycosides	puromycin	{'TONB', 'RYBC', 'TOLC', 'YGCO', 'GLMS', 'MUTS', 'YDAG', 'ASMA', 'ACRA', 'ACRB', 'ISCS', 'YFGC'}
118	CIPROFLOXACIN	PUROMYCIN	250.786	XR	-106.423	quinolones	puromycin	{'HYI', 'GIDA', 'TONB', 'ROB', 'FRR', 'LON', 'YAAY', 'GUAA', 'RFAF', 'DEAD', 'HUPB', 'RPMI', 'CYSB', 'STHA', 'CSPE', 'TATE', 'RACC', 'YBEB', 'ENVC', 'YBJQ', 'SULA', 'MUTY', 'MARR', 'YCFM', 'ACRB', 'HCHA', 'PHOP', 'YNEI', 'YEIQ', 'ACRA', 'YCCK', 'ISCS', 'AROK', 'INTE'}
119	CHLORAMPHENICOL	PUROMYCIN	311.449	XR	-248.164	chloramphenicol	puromycin	{'DGKA', 'GALU', 'YHBN', 'YCFJ', 'DDPB', 'CYSB', 'CSPE', 'YCGJ', 'YNEH', 'YRBF', 'MUTS', 'YNFN', 'GCVB', 'CSPB', 'AROK', 'DAM', 'YFGC', 'ROB', 'UXAB', 'YEEP', 'YMFA', 'RYBC', 'TOLC', 'FIMG', 'GLMS', 'RFAB', 'YCCR', 'YBIM', 'MARR', 'ACRB', 'ACRA', 'YNEF', 'YBHT', 'MARB'}
120	CEFACLOR	PUROMYCIN	12.4638	CS	-25.1925	beta-lactams	puromycin	{'AROK', 'PYRE', 'LPXB', 'YBAB', 'PURD', 'BIOA', 'CSPD', 'RNHA', 'LIPB', 'PURL', 'WCAI', 'WZXE', 'YCGN', 'ACRB', 'YFED', 'DAM', 'FUR'}
121	CLARITHROMYCIN	AZITHROMYCIN	782.71	XR	-540.679	macrolides	macrolides	{'MHPB', 'LPCA', 'YJIZ', 'FRR', 'DSBA', 'YHBN', 'HISB', 'NUOE', 'RYFC', 'CYSB', 'YRAN', 'YNFF', 'YGAT', 'DKSA', 'DDPC', 'YRBL', 'OPPD', 'NARX', 'ISCS', 'YFGC', 'INTE', 'YBJJ', 'YCBZ', 'YIDQ', 'RFAC', 'GUAA', 'ISPA', 'DEAD', 'PGM', 'AROA', 'RFAF', 'ZAPA', 'ULAB', 'TSX', 'RPLI', 'RFAE', 'FIMC', 'KSGA', 'LPXA', 'YNEI', 'TOLR', 'RFAD', 'YBDF', 'DNAJ', 'FUR', 'YFJF', 'YHEL', 'HRPA', 'PSTB', 'MURB', 'I…
122	STREPTOMYCIN	AZITHROMYCIN	21.2713	CS	-50.1449	aminoglycosides	macrolides	{'FDHE', 'CPXP', 'RFAC', 'TATB', 'BIPA', 'LPXA', 'HYCA', 'CYDD', 'CYSB', 'INFC', 'ACRA', 'YHCB', 'FUR'}
123	CEFOXITIN	AZITHROMYCIN	19.4655	CS	-32.9059	beta-lactams	macrolides	{'RFAQ', 'MHPB', 'LIPB', 'RFAG', 'DACC', 'RFAP', 'YHBC', 'RPLI', 'YNJI', 'GUAA', 'ARCA', 'SURA', 'CYSB', 'RECF', 'YLCG', 'ARCB'}
124	TUNICAMYCIN	AZITHROMYCIN	-11.5996	CS	-27.2105	tunicamycin	macrolides	{'MOG', 'ENTA', 'MHPB', 'YRAO', 'GUAA', 'PGM', 'YDJK', 'ATOS', 'OMPA', 'CITC', 'MALS', 'YIBA', 'ACRA', 'YFCA', 'DACC', 'TOLC', 'YJJW', 'RIMI', 'HUPA', 'CRR', 'ARCA', 'YEIQ', 'CRED', 'ACRB', 'ISCS', 'DNAJ'}
125	STREPTONIGRIN	AZITHROMYCIN	394.973	XR	-271.374	streptonigrin	macrolides	{'LPCA', 'NMPC', 'YBHN', 'YNFF', 'YLCG', 'RFAG', 'HUPA', 'YJEB', 'YBDB', 'MDOD', 'INTE', 'YFGC', 'SBCD', 'NFRB', 'FEPA', 'TATD', 'YIDQ', 'YNFE', 'GUAA', 'RFAC', 'RFAF', 'YMFJ', 'ASMA', 'ARCB', 'RFAE', 'YBEB', 'CSGA', 'TOLC', 'GLMS', 'MARR', 'ARCA', 'LPXA', 'ACRB', 'YBEF', 'YNCM', 'ACRA', 'RFAD', 'MARB', 'FUR'}
126	ERYTHROMYCIN	AZITHROMYCIN	490.128	XR	-325.122	macrolides	macrolides	{'MDOH', 'LPCA', 'YFJF', 'YHEL', 'TATB', 'FRR', 'DSBA', 'CITE', 'HISB', 'NUOE', 'RYFC', 'CYSB', 'YFGL', 'GLXK', 'YLCE', 'DKSA', 'MUTS', 'RFAD', 'YJEB', 'RECF', 'YBGI', 'ISCS', 'SSRA', 'YFGC', 'YBJJ', 'LPXM', 'FEPA', 'YCBZ', 'HDFR', 'YIDQ', 'YNFE', 'RFAC', 'PGM', 'DEAD', 'YDJK', 'TOLQ', 'ASMA', 'RFAE', 'YIBA', 'YBEB', 'TOLC', 'SUCD', 'YHDP', 'GLMS', 'MARR', 'LPXA', 'FIS', 'YNEI', 'YBJX', 'YEIQ', '…
127	CEFTAZIDIME	AZITHROMYCIN	181.977	XR	-137.718	beta-lactams	macrolides	{'YCJU', 'PHET', 'TPX', 'HDFR', 'GUAA', 'ZAPA', 'ATOS', 'HISB', 'TOLQ', 'OMPA', 'YFEC', 'YIBA', 'TOLB', 'NLPI', 'ACPP', 'YFCA', 'YLCE', 'GLMS', 'ARCA', 'DNAJ', 'TOLR', 'NAGD', 'YHBC', 'YFGL', 'MARB'}
128	FUSIDICACID	AZITHROMYCIN	361.186	XR	-310.298	fusidic acid	macrolides	{'SBCD', 'LPCA', 'TATD', 'MELA', 'RFAC', 'DSBA', 'RFAF', 'ASMA', 'YNFF', 'RPLI', 'RFAE', 'FUR', 'ACRA', 'MUTL', 'RNHA', 'MDTF', 'TOLC', 'MRCA', 'YHBC', 'MARR', 'CYDB', 'LPXA', 'YFGL', 'THYA', 'ACRB', 'SSRA', 'YFGC'}
129	DOXYCYCLINE	AZITHROMYCIN	350.491	XR	-267.054	tetracyclines	macrolides	{'RFAQ', 'MDOH', 'YFJF', 'YHBN', 'HRPA', 'RYFC', 'MDOG', 'NLPI', 'ACPP', 'YBJL', 'LIPB', 'RFAG', 'DKSA', 'CYDB', 'CYDD', 'NARX', 'YIFE', 'HDFR', 'YIDQ', 'GUAA', 'ISPA', 'ULAB', 'TOLQ', 'OMPA', 'YQIK', 'RFAE', 'QUEA', 'YBEB', 'RPSF', 'CSGA', 'TOLC', 'SUCD', 'GLMS', 'MARR', 'LPXA', 'FIS', 'ACRA', 'ACRB', 'DSRA'}
130	VANCOMYCIN	AZITHROMYCIN	415.853	XR	-338.49	vancomycin	macrolides	{'YCJU', 'LPCA', 'YJIZ', 'DSBA', 'YHBN', 'TIG', 'YLCG', 'TOLB', 'GMR', 'DKSA', 'HUPA', 'OXC', 'SSRA', 'YFGC', 'SBCD', 'LPXM', 'TATD', 'DADX', 'YIDQ', 'RFAC', 'GUAA', 'PGM', 'DEAD', 'MURF', 'RFAF', 'TOLQ', 'ASMA', 'RFAE', 'MUTL', 'FIMC', 'YHDP', 'GLMS', 'SURA', 'LPXA', 'FIS', 'TOLR', 'RFAD', 'DNAJ', 'FUR'}
131	THIOLACTOMYCIN	AZITHROMYCIN	46.1259	Neutral	-62.7401	thiolactomycin	macrolides
132	SPECTINOMYCIN	AZITHROMYCIN	361.996	XR	-282.356	aminoglycosides	macrolides	{'GLTA', 'RFAQ', 'MHPB', 'RFFM', 'LPCA', 'DSBA', 'YBHN', 'HRPA', 'NUOE', 'RYFC', 'YCDK', 'YGCO', 'NLPI', 'GSHA', 'RFAG', 'DKSA', 'RFAP', 'MUTS', 'RFAD', 'NARX', 'ISCS', 'YFGC', 'YBJJ', 'YEBZ', 'YIFE', 'BIOC', 'DADX', 'RFAF', 'MOAA', 'ASMA', 'RPLI', 'RFAE', 'YIBA', 'QUEA', 'KSGA', 'TOLC', 'GLMS', 'YBJX', 'ACRA', 'ACRB', 'DNAJ'}
133	CIPROFLOXACIN	AZITHROMYCIN	226.774	XR	-99.0043	quinolones	macrolides	{'MOG', 'SBCD', 'RFE', 'YFJF', 'YHEL', 'GUAA', 'DEAD', 'AROC', 'YDJK', 'OMPA', 'YRAN', 'CYSB', 'INFC', 'YNFF', 'RFFE', 'ARCB', 'YJIY', 'YBEB', 'QUEA', 'ACRA', 'YBGT', 'CPXP', 'CRR', 'HUPA', 'MUTY', 'MARR', 'YAHD', 'YNEI', 'YRBL', 'RECF', 'CSPA', 'YEIQ', 'ACRB', 'ISCS', 'DSRA', 'INTE'}
134	CHLORAMPHENICOL	AZITHROMYCIN	337.55	XR	-239.105	chloramphenicol	macrolides	{'RFAQ', 'MDOH', 'MHPB', 'YTJB', 'YFJF', 'MELA', 'YHBN', 'CITE', 'HRPA', 'RYFC', 'YRAN', 'CYSB', 'MURB', 'YDGD', 'NLPI', 'GLXK', 'YLCE', 'RFAP', 'MUTS', 'HYCA', 'GCVB', 'PSTA', 'YRBL', 'RECF', 'THYA', 'DAM', 'YFGC', 'MOG', 'YEGP', 'DADX', 'RFAC', 'YQIK', 'TOLC', 'FIMG', 'GLMS', 'MARR', 'LPXA', 'FIS', 'ACRA', 'ACRB', 'MARB'}
135	CEFACLOR	AZITHROMYCIN	13.2407	CS	-66.3306	beta-lactams	macrolides	{'RFAQ', 'YIFE', 'RFE', 'MDOH', 'LPCA', 'TSGA', 'YJIZ', 'DSBA', 'ULAB', 'ATOS', 'INFC', 'HOLB', 'RPLI', 'YHCB', 'YJIY', 'QUEA', 'RNHA', 'LIPB', 'RFAG', 'SUCD', 'YHBC', 'PSTA', 'LLDR', 'ACRB', 'DAM', 'FUR'}
136	PUROMYCIN	AZITHROMYCIN	324.287	XR	-220.068	puromycin	macrolides	{'YHBN', 'CYSB', 'YGCO', 'YGAT', 'LIPB', 'MUTS', 'MUTY', 'GCVB', 'ISCS', 'DAM', 'YFGC', 'INTE', 'YNBG', 'NUSG', 'HDFR', 'YIDQ', 'GUAA', 'ISPA', 'DEAD', 'MURF', 'ASMA', 'YBEB', 'RNHA', 'FDHE', 'TOLC', 'FIMG', 'GLMS', 'ACRR', 'MARR', 'ARCA', 'SURA', 'YNEI', 'YEIQ', 'YFGL', 'ACRA', 'ACRB', 'MARB', 'FUR'}
137	CLARITHROMYCIN	NALIDIXICACID	367.931	XR	-284.782	macrolides	quinolones	{'MHPB', 'LPCA', 'YCIU', 'CPSG', 'TATE', 'LIPB', 'GSHB', 'DKSA', 'SSPA', 'NUOC', 'RFAD', 'YCHJ', 'LPXL', 'DAM', 'YFGC', 'YJJB', 'LPXM', 'YCBZ', 'YIDQ', 'RFAC', 'RFAF', 'RPMF', 'DEAD', 'YFJS', 'RECN', 'FADR', 'RFAE', 'TOLC', 'LPXA', 'YNCM', 'ACRA', 'ACRB', 'PQIB'}
138	STREPTOMYCIN	NALIDIXICACID	-2.8219	CS	-30.5505	aminoglycosides	quinolones	{'YCIU', 'YDEO', 'RFAC', 'YBHK', 'YDEU', 'TFAD', 'DNAB', 'GUAB', 'YIDJ', 'RFFC', 'RBFA', 'ATPD', 'YZFA', 'ATPB', 'PROP', 'GLPR', 'LPXA', 'TRKH', 'RFFH', 'ACRA'}
139	TUNICAMYCIN	NALIDIXICACID	-17.2944	CS	-16.1267	tunicamycin	quinolones	{'PRFA', 'MHPB', 'YAIP', 'IDND', 'RPMF', 'CYSB', 'RNB', 'TATE', 'TFAD', 'PLSX', 'PURL', 'TOLC', 'ATPD', 'DUSB', 'NUOC', 'ATPB', 'TRUD', 'YCHJ', 'GLPR', 'FIS', 'RFFH', 'ACRA', 'ACRB', 'PQIB', 'PURD', 'YIDK'}
140	STREPTONIGRIN	NALIDIXICACID	370.525	XR	-308.114	streptonigrin	quinolones	{'LPCA', 'RUVA', 'YBDK', 'RNB', 'TATE', 'RUVC', 'YLCG', 'YJGZ', 'DNAB', 'RECC', 'RECB', 'YRBE', 'RFAG', 'SSPA', 'CITD', 'TRUD', 'NINE', 'RFAD', 'YFGC', 'YIDQ', 'RFAC', 'RFAF', 'NFSA', 'RECN', 'PURA', 'RACC', 'ARCB', 'RFAE', 'FIMF', 'YDFA', 'TOLC', 'RECG', 'LPXA', 'MRAW', 'CYSM', 'ACRB', 'YNCM', 'ACRA', 'XERC'}
141	CEFTAZIDIME	NALIDIXICACID	105.223	XR	-86.2233	beta-lactams	quinolones	{'TATC', 'YCIU', 'DUSB', 'EUTQ', 'TRUD', 'YCCR', 'YCHJ', 'MRAW', 'FIS', 'CYSB', 'YQJB', 'CUEO', 'FECB', 'YBIY'}
142	VANCOMYCIN	NALIDIXICACID	314.911	XR	-254.73	vancomycin	quinolones	{'LPCA', 'NUOH', 'THII', 'YQJB', 'CYSB', 'YLCG', 'RSEB', 'RFFC', 'DKSA', 'NINE', 'YCHJ', 'YFGC', 'LPXM', 'YIDQ', 'RFAC', 'YCDQ', 'RFAF', 'DEAD', 'FADR', 'CYSE', 'YDFV', 'RFAE', 'TATC', 'YFDG', 'PROV', 'SURA', 'LPXA', 'RFFH', 'GADX', 'RFAD', 'YGFX', 'ZNUA'}
143	THIOLACTOMYCIN	NALIDIXICACID	114.747	XR	-80.7976	thiolactomycin	quinolones	{'RFAQ', 'YGFX', 'PURA', 'ARCB', 'GUAB', 'RPSF', 'PURL', 'TOLC', 'LIPA', 'DUSB', 'YGFY', 'REND', 'RFAI', 'YCIS', 'OMPF', 'PURD'}
144	SPECTINOMYCIN	NALIDIXICACID	202.713	XR	-181.208	aminoglycosides	quinolones	{'RFAQ', 'MHPB', 'LPCA', 'RFAF', 'ISPA', 'GOR', 'RFAE', 'TFAD', 'RSEB', 'ACRA', 'YRBE', 'RFAG', 'DKSA', 'RFAP', 'TOLC', 'RFAD', 'MRAW', 'GST', 'YECC', 'LPXL', 'ACRB', 'YFGC'}
145	CEFACLOR	NALIDIXICACID	-46.0059	CS	-10.3102	beta-lactams	quinolones	{'RFAQ', 'FOLB', 'LPCA', 'YCIU', 'CPSG', 'PURC', 'PURD', 'DNAB', 'RFFC', 'YFDG', 'LIPB', 'PURL', 'RFAG', 'RBFA', 'ATPD', 'DUSB', 'ATPB', 'YCHJ', 'FIS', 'RFFH', 'ACRB', 'DAM', 'YAFN'}
146	PUROMYCIN	NALIDIXICACID	268.925	XR	-195.549	puromycin	quinolones	{'DGKA', 'ROB', 'YIDQ', 'DEAD', 'YDEU', 'PURA', 'RACC', 'TATE', 'DEGP', 'ULAE', 'PHOQ', 'FIMF', 'YDFA', 'DAM', 'LIPB', 'YDGH', 'PURL', 'VACJ', 'YRBF', 'TOLC', 'YCIS', 'RFAB', 'YCCR', 'TRUD', 'SURA', 'PHOP', 'YNFO', 'ACRA', 'ACRB', 'PURD', 'YFGC'}
147	CLARITHROMYCIN	AMOXICILLIN	24.0585	CS	-74.2575	macrolides	beta-lactams	{'SGCC', 'MOG', 'LPCA', 'CPSG', 'RPMF', 'YGFZ', 'YDJK', 'NUOE', 'RECN', 'CYSB', 'CYSE', 'ATPC', 'ASPA', 'YGAT', 'LIPB', 'FES', 'PDXH', 'YCHJ', 'YCFM', 'ACRB', 'YDCX', 'YNEI', 'NARX', 'DNAJ'}
148	STREPTOMYCIN	AMOXICILLIN	137.322	XR	-92.8645	aminoglycosides	beta-lactams	{'BDM', 'YOEF', 'FRUK', 'YBHK', 'RYEF', 'RPLA', 'YEBQ', 'CYSB', 'ATPA', 'YNFF', 'ATPE', 'RFFE', 'TFAD', 'YHGG', 'ATPF', 'RBFA', 'ATPD', 'ATPB', 'YFBN', 'YDCX'}
149	CEFOXITIN	AMOXICILLIN	328.649	XR	-264.238	beta-lactams	beta-lactams	{'YBGC', 'YBHK', 'RPLA', 'CPSG', 'MRCB', 'YEJE', 'YCBY', 'CYSB', 'ATPA', 'DDLB', 'YHCB', 'PPIB', 'DNAB', 'TOLB', 'YFDG', 'DACA', 'YTFL', 'LIPB', 'RBFA', 'RFAP', 'ATPD', 'GLMS', 'SLT', 'ATPB', 'PDXH', 'YCHJ', 'YCFM', 'YOBA', 'PAL', 'MURD', 'YCGN'}
150	TUNICAMYCIN	AMOXICILLIN	265.374	XR	-127.369	tunicamycin	beta-lactams	{'YCFP', 'YLBH', 'YAIP', 'PURB', 'YBDL', 'YDCM', 'YEBQ', 'DGOR', 'ATPA', 'ROF', 'FADD', 'TFAD', 'PPIB', 'YFCA', 'YDCO', 'YFJP', 'FES', 'YCHJ', 'PINH', 'APHA', 'SGRT', 'YDAN', 'MOG', 'RPMF', 'YDJK', 'YEJE', 'ATPE', 'DCUA', 'YIBA', 'FDNI', 'ATPC', 'UNG', 'ATPF', 'ATPD', 'SGCQ', 'ATPB', 'YOBH', 'ACRB', 'DNAJ'}
151	STREPTONIGRIN	AMOXICILLIN	21.0218	CS	-44.356	streptonigrin	beta-lactams	{'YGHD', 'LPCA', 'SECB', 'RECO', 'NAGC', 'HYCC', 'YBIW', 'YFBN', 'RECN', 'HYAB', 'FADD', 'ACRB'}
152	ERYTHROMYCIN	AMOXICILLIN	-6.13245	CS	-53.8517	macrolides	beta-lactams	{'LDHA', 'LPCA', 'YAJC', 'PPC', 'RPMF', 'YDJK', 'NUOE', 'CYSB', 'CYSE', 'ATPE', 'YIBA', 'YHGG', 'SLT', 'SECB', 'IDNR', 'YNEI', 'SUCC', 'MURD', 'ACRB'}
153	AMPICILLIN	AMOXICILLIN	245.566	XR	-229.308	beta-lactams	beta-lactams	{'AMPC', 'YCBC', 'UGPC', 'TOLQ', 'MRCB', 'DDLB', 'TFAD', 'YJIY', 'PPIB', 'TOLB', 'SLT', 'TOPB', 'YCFM', 'PAL', 'TOLR', 'DACA', 'YFGL', 'YDHT'}
154	CEFTAZIDIME	AMOXICILLIN	227.785	XR	-201.206	beta-lactams	beta-lactams	{'YBGC', 'YFCD', 'YHII', 'PTA', 'RPLA', 'PLDB', 'YBJN', 'MDH', 'TOLQ', 'MRCB', 'CYSB', 'DDLB', 'TOLB', 'RFAP', 'SLT', 'GLMS', 'YCFM', 'GLGP', 'TOLR', 'DACA', 'YFGL'}
155	FUSIDICACID	AMOXICILLIN	99.6799	Neutral	-65.2464	fusidic acid	beta-lactams
156	DOXYCYCLINE	AMOXICILLIN	18.8665	CS	-33.1881	tetracyclines	beta-lactams	{'YMFA', 'ASPA', 'LIPB', 'NAGC', 'ACCD', 'ACRB', 'SUCC', 'NARX', 'ISCS'}
157	VANCOMYCIN	AMOXICILLIN	218.596	XR	-171.65	vancomycin	beta-lactams	{'YBGC', 'YFCD', 'NUOH', 'YAIP', 'TOLQ', 'RECN', 'CYSB', 'FADR', 'DGOR', 'CYSE', 'YJIY', 'PPIB', 'TOLB', 'ATPC', 'DKSA', 'RFAP', 'GLMS', 'FRLD', 'PAL', 'TOLR', 'SGRT'}
158	THIOLACTOMYCIN	AMOXICILLIN	124.155	XR	-104.951	thiolactomycin	beta-lactams	{'YADE', 'YHII', 'YDJK', 'ATPA', 'ATPE', 'RPE', 'XDHC', 'TFAD', 'ATPC', 'ATPF', 'ATPD', 'SLT', 'ATPB', 'ACEF', 'PINH', 'NARX'}
159	SPECTINOMYCIN	AMOXICILLIN	46.4032	Neutral	-64.7681	aminoglycosides	beta-lactams
160	CIPROFLOXACIN	AMOXICILLIN	34.5954	Neutral	-45.8236	quinolones	beta-lactams
161	CHLORAMPHENICOL	AMOXICILLIN	-11.6533	CS	-28.2225	chloramphenicol	beta-lactams	{'MOG', 'YAIP', 'UGPC', 'NAGC', 'ALSB', 'CYSB', 'ATPA', 'ATPE', 'TFAD', 'YMFA', 'ATPF', 'UNG', 'ATPD', 'RFAP', 'ARSC', 'TOPB', 'ATPB', 'YFJP', 'PDXH', 'PINH', 'SUCC', 'ACRB'}
162	CEFACLOR	AMOXICILLIN	312.707	XR	-266.165	beta-lactams	beta-lactams	{'AMPC', 'LPCA', 'AMPD', 'CPSG', 'YEEF', 'MRCB', 'YQJK', 'ATPA', 'TOLB', 'YHGG', 'LIPB', 'RBFA', 'YCHJ', 'YCFM', 'YCGN', 'DACA', 'YFIH', 'YBGC', 'TOLQ', 'RFFE', 'ATPE', 'YJIY', 'YFDG', 'FKLB', 'ATPF', 'YIJF', 'ATPD', 'SECB', 'GLMS', 'SLT', 'ATPB', 'PDXH', 'PAL', 'TOLR', 'ACRB'}
163	PUROMYCIN	AMOXICILLIN	37.9573	Neutral	-53.3392	puromycin	beta-lactams
164	AZITHROMYCIN	AMOXICILLIN	55.662	Neutral	-80.9028	macrolides	beta-lactams
165	NALIDIXICACID	AMOXICILLIN	27.6163	Neutral	-58.9262	quinolones	beta-lactams
166	CLARITHROMYCIN	NITROFURANTOIN	-3.15244	CS	-28.6724	macrolides	nitrofurantoin	{'AMN', 'YFJF', 'PYRE', 'PYRC', 'GUAA', 'YGFZ', 'NUOE', 'INFC', 'FADR', 'MUTL', 'YBHF', 'DCTA', 'ARTJ', 'DAM', 'PURL', 'TOLC', 'RFAP', 'DNAQ', 'LIPA', 'SSPA', 'YEHR', 'MSCS', 'YDCX', 'RECF', 'UBIF', 'FPR'}
167	STREPTOMYCIN	NITROFURANTOIN	11.1013	CS	-15.7861	aminoglycosides	nitrofurantoin	{'RFFC', 'AMN', 'MUTL', 'YEEA', 'SFCA', 'ACEK', 'FIME', 'SERB', 'YFIQ', 'YZFA', 'AIDB', 'SSUA', 'YFED', 'GUAB', 'YHGE', 'FIMB', 'OXYR'}
168	TUNICAMYCIN	NITROFURANTOIN	35.4036	Neutral	-39.4023	tunicamycin	nitrofurantoin
169	STREPTONIGRIN	NITROFURANTOIN	270.296	XR	-251.479	streptonigrin	nitrofurantoin	{'YFJF', 'SFCA', 'UVRD', 'RUVA', 'PTRB', 'FABF', 'PURA', 'YBAB', 'INFC', 'RECA', 'RUVC', 'YAEQ', 'RECR', 'YFJG', 'RECC', 'UVRC', 'RFAG', 'RECG', 'TREB', 'HUPA', 'RECO', 'UVRA', 'YAIS', 'YDDE', 'RECJ', 'YMDB', 'RECF', 'UVRB', 'XERC', 'KEFB'}
170	CEFTAZIDIME	NITROFURANTOIN	17.9171	CS	-39.45	beta-lactams	nitrofurantoin	{'YCFM', 'YJTD', 'FIME', 'WCAB', 'RFAP', 'PYRC', 'GUAA', 'SLT'}
171	VANCOMYCIN	NITROFURANTOIN	29.635	Neutral	-30.416	vancomycin	nitrofurantoin
172	THIOLACTOMYCIN	NITROFURANTOIN	209.739	XR	-152.992	thiolactomycin	nitrofurantoin	{'YFJF', 'RDGC', 'YBDK', 'PTRB', 'GOR', 'YGIC', 'ATPA', 'ARTJ', 'ACPP', 'YFJV', 'GSHA', 'SSPA', 'ACEF', 'YCFM', 'YMDB', 'YHBC', 'UBIF', 'GUAA', 'PURA', 'FADR', 'RPE', 'GUAB', 'RNHA', 'YOBF', 'PURL', 'LIPA', 'YGFY', 'PDXH', 'YNBE', 'AIDB', 'YBJX', 'YCCF', 'PURD'}
173	SPECTINOMYCIN	NITROFURANTOIN	6.0637	CS	-53.6977	aminoglycosides	nitrofurantoin	{'NUOH', 'YDFB', 'ACEK', 'NUON', 'PYRE', 'PYRC', 'SERB', 'RDGC', 'NUOJ', 'FABF', 'YMDF', 'GOR', 'NUOE', 'MDLB', 'PURA', 'NUOA', 'GUAB', 'DCTA', 'ACPP', 'ANSA', 'GSHA', 'YRBE', 'TOLC', 'CARB', 'DNAQ', 'LIPA', 'YBJX', 'UVRB', 'UBIF'}
174	CEFACLOR	NITROFURANTOIN	3.74335	CS	-27.2944	beta-lactams	nitrofurantoin	{'AMPC', 'YECF', 'GIDA', 'YFJF', 'PYRC', 'DCUC', 'PYRE', 'ATOS', 'YBAB', 'PURD', 'RFFC', 'RNHA', 'PURL', 'RFAG', 'CARB', 'SLT', 'PDXH', 'YCFM', 'YDCL', 'FUSA', 'YHBC', 'YFED', 'TKTA', 'OXYR'}
175	PUROMYCIN	NITROFURANTOIN	-0.773929	CS	-23.4653	puromycin	nitrofurantoin	{'GIDA', 'YDGH', 'TOLC', 'RFAP', 'FRR', 'GUAA', 'ACEF', 'YCFM', 'YHBC', 'DAM'}
176	CLARITHROMYCIN	TOBRAMYCIN	50.2734	Neutral	-55.521	macrolides	aminoglycosides
177	TUNICAMYCIN	TOBRAMYCIN	-6.07707	CS	-20.1123	tunicamycin	aminoglycosides	{'YEDM', 'OGT', 'IDND', 'DSBA', 'YDCH', 'YEJE', 'YDBK', 'DGOR', 'ENTB', 'FADD', 'PURH', 'FLGK', 'GUAB', 'YIBA', 'YFCA', 'FEAB', 'SSPA', 'MICF', 'FLHA', 'PANE', 'DNAJ', 'YIDK'}
178	STREPTONIGRIN	TOBRAMYCIN	1.10362	CS	-20.53	streptonigrin	aminoglycosides	{'YEDM', 'YJJY', 'YFJF', 'RFFT', 'VISC', 'SSPA', 'YFBN', 'MRAW', 'CHBA', 'PSPA', 'UVRB', 'FUR', 'FIXA', 'YFJG', 'YIDD'}
179	CEFTAZIDIME	TOBRAMYCIN	16.312	CS	-23.8052	beta-lactams	aminoglycosides	{'YFAD', 'TREC', 'FLGE', 'DMSB', 'CYAY', 'MOAE', 'YAER', 'MRAW', 'YAFW', 'RSSA', 'FIS', 'CSGE', 'CODB', 'PNCA'}
180	VANCOMYCIN	TOBRAMYCIN	17.3884	CS	-21.12	vancomycin	aminoglycosides	{'FUCK', 'YFJF', 'RFFT', 'YRBF', 'NUOH', 'CYAY', 'MNGR', 'DSBA', 'FABF', 'YCBR', 'RFFH', 'DGOR', 'NUOF', 'FLGF', 'FUR'}
181	THIOLACTOMYCIN	TOBRAMYCIN	15.3331	CS	-25.5546	thiolactomycin	aminoglycosides	{'FLGF', 'STFR', 'YFJF', 'GNTY', 'YDEQ', 'FABF', 'YGIC', 'YFEC', 'PYRB', 'GUAB', 'XDHC', 'FEAB', 'FRE', 'VISC', 'YGFY', 'YNJA', 'YCIS', 'PURD'}
182	CEFACLOR	TOBRAMYCIN	41.1199	Neutral	-41.2992	beta-lactams	aminoglycosides
183	PUROMYCIN	TOBRAMYCIN	13.4699	CS	-14.3471	puromycin	aminoglycosides	{'YCJS', 'FLIS', 'YCII', 'YMBA', 'YCAP', 'CSRB', 'NUOA', 'YCIS', 'PURD', 'FUR', 'NANA'}
184	AZITHROMYCIN	TOBRAMYCIN	33.9964	Neutral	-38.2413	macrolides	aminoglycosides
185	AMOXICILLIN	TOBRAMYCIN	20.1974	CS	-21.9267	beta-lactams	aminoglycosides	{'ASPA', 'YFCA', 'NUOH', 'HSLU', 'UGPC', 'NUOJ', 'NIRB', 'DNAJ', 'YEJE', 'NUOE', 'DGOR', 'HSLV', 'FADD', 'YIBA', 'YAGU', 'XDHC', 'YICJ'}
186	CLARITHROMYCIN	OXACILLIN	309.293	XR	-267.879	macrolides	beta-lactams	{'LPCA', 'YGFZ', 'BIPA', 'AROC', 'TOLQ', 'YNEE', 'NDK', 'TSX', 'ASMA', 'CYSE', 'TOLB', 'BFD', 'PPX', 'TOLC', 'GLMS', 'PDXH', 'FLHA', 'TOLR', 'ACRA', 'ACRB', 'YFGL', 'YFGC'}
187	STREPTOMYCIN	OXACILLIN	-11.6388	CS	-11.6309	aminoglycosides	beta-lactams	{'YBGC', 'CPXP', 'BIPA', 'YZFA', 'YFAW', 'YCHA', 'YEHW', 'LEUO', 'RFFH', 'ACRA', 'TAUD', 'YIDJ', 'CYSI'}
188	CEFOXITIN	OXACILLIN	144.882	XR	-134.249	beta-lactams	beta-lactams	{'TOLB', 'YBGC', 'SLT', 'GLMS', 'YCFJ', 'MRCB', 'YCFM', 'PAL', 'YJDL', 'CYSE', 'YCCK', 'PPIB'}
189	TUNICAMYCIN	OXACILLIN	-22.0604	CS	-40.929	tunicamycin	beta-lactams	{'YJHX', 'PRFA', 'TATA', 'RYDC', 'PYRC', 'PYRE', 'PYRD', 'PURF', 'GSPE', 'FBP', 'PURK', 'PURL', 'TOLC', 'DUSB', 'FLHA', 'RFFH', 'PHNL', 'FIMI', 'ACRA', 'ACRB', 'YDJE', 'PURD'}
190	STREPTONIGRIN	OXACILLIN	218.084	XR	-194.172	streptonigrin	beta-lactams	{'BIOB', 'LPCA', 'YFJF', 'YFAW', 'PURA', 'ASMA', 'POTI', 'YBBA', 'YJGZ', 'YFJG', 'SELB', 'YCBK', 'TOLC', 'GLMS', 'NARL', 'ACRA', 'ACRB', 'YFGC'}
191	ERYTHROMYCIN	OXACILLIN	214.071	XR	-209.503	macrolides	beta-lactams	{'LPCA', 'TOLC', 'HDFR', 'NDH', 'GLMS', 'TOLQ', 'ASMA', 'CYSE', 'FUSA', 'ACRA', 'ACRB', 'YFGL', 'YFGC'}
192	AMPICILLIN	OXACILLIN	297.23	XR	-279.415	beta-lactams	beta-lactams	{'TATA', 'YBED', 'YGFZ', 'TOLQ', 'MRCB', 'ASMA', 'SUFI', 'YFGL', 'YGCO', 'PPIB', 'TOLB', 'FKLB', 'YKFG', 'TOLC', 'SLT', 'YGDE', 'YCFM', 'PAL', 'TOLR', 'ACRA', 'ACRB', 'ISCS'}
193	CEFTAZIDIME	OXACILLIN	167.927	XR	-164.02	beta-lactams	beta-lactams	{'TATA', 'YBGC', 'HDFR', 'CYAY', 'TOLQ', 'ISCS', 'MRCB', 'SUFI', 'YFGL', 'TOLB', 'YCBK', 'SLT', 'GLMS', 'DUSB', 'YCFM', 'TOLR', 'BASS'}
194	FUSIDICACID	OXACILLIN	242.103	XR	-227.058	fusidic acid	beta-lactams	{'LPCA', 'YFJF', 'TOLC', 'CARB', 'ACEE', 'RFFH', 'YJDL', 'ASMA', 'YFGL', 'FBP', 'ACRA', 'ACRB', 'YDJE', 'UBIF', 'YFGC'}
195	DOXYCYCLINE	OXACILLIN	174.951	XR	-156.787	tetracyclines	beta-lactams	{'DCD', 'TOLC', 'HDFR', 'GLMS', 'YBED', 'RIBB', 'ACCD', 'TOLQ', 'ISCS', 'RFFH', 'ACRA', 'ACRB', 'FIXA', 'YCCK'}
196	VANCOMYCIN	OXACILLIN	215.869	XR	-208.209	vancomycin	beta-lactams	{'YBGC', 'LPCA', 'YFJF', 'YBED', 'CYAY', 'TOLQ', 'REP', 'ASMA', 'PPIB', 'TOLB', 'GLMS', 'PAL', 'RFFH', 'TOLR', 'ISCS', 'YFGC'}
197	THIOLACTOMYCIN	OXACILLIN	227.743	XR	-137.38	thiolactomycin	beta-lactams	{'YGEY', 'CYDC', 'YBJJ', 'NARX', 'YFJF', 'YFDS', 'XAPB', 'YBED', 'YGFZ', 'YFAW', 'DEAD', 'ACEE', 'BIPA', 'GOR', 'PURA', 'PDXY', 'FLII', 'UBIF', 'RPSF', 'YEEP', 'YNAE', 'YOBF', 'PURK', 'PURL', 'TOLC', 'SLT', 'DUSB', 'PDXH', 'MAZG', 'RPIA', 'YBJX', 'YEBV', 'YDFI', 'PURD'}
198	SPECTINOMYCIN	OXACILLIN	156.302	XR	-132.332	aminoglycosides	beta-lactams	{'LPCA', 'TOLC', 'XAPB', 'YDIR', 'GLMS', 'YBED', 'YIDR', 'CYSD', 'DEAD', 'CYSN', 'UIDC', 'ASMA', 'ACRA', 'ACRB', 'YFGC'}
199	CIPROFLOXACIN	OXACILLIN	120.498	XR	-99.5085	quinolones	beta-lactams	{'DIND', 'YJHX', 'CPXP', 'DUSB', 'RIBB', 'AROC', 'FLHA', 'YNEE', 'YCFM', 'YJHU', 'XYLA', 'ACRA', 'ACRB', 'DHAL'}
200	CHLORAMPHENICOL	OXACILLIN	123.394	XR	-143.156	chloramphenicol	beta-lactams	{'RYDC', 'TOLC', 'GLMS', 'YJHB', 'RIBB', 'PDXH', 'ACRA', 'ACRB', 'NDH', 'YFGC'}
201	CEFACLOR	OXACILLIN	112.126	XR	-98.4504	beta-lactams	beta-lactams	{'PRFA', 'YBGC', 'SLT', 'GLMS', 'ACCD', 'TOLQ', 'YCFM', 'PAL', 'MRCB', 'TOLR', 'YEBV', 'BASS', 'TOLB'}
202	PUROMYCIN	OXACILLIN	224.428	XR	-197.239	puromycin	beta-lactams	{'PURL', 'TOLC', 'HDFR', 'PYRE', 'GLMS', 'YCFM', 'PURA', 'ASMA', 'CYSE', 'DEGP', 'ACRB', 'YFGL', 'PURD', 'ACRA', 'YFGC'}
203	AZITHROMYCIN	OXACILLIN	226.871	XR	-217.101	macrolides	beta-lactams	{'LPCA', 'TSGA', 'HDFR', 'BIPA', 'AROC', 'TOLQ', 'ASMA', 'TOLB', 'ACRA', 'YECS', 'TALA', 'TOLC', 'CPXP', 'GLMS', 'TOLR', 'TSX', 'ACRB', 'YFGL', 'YFGC'}
204	NALIDIXICACID	OXACILLIN	194.565	XR	-143.407	quinolones	beta-lactams	{'FOLB', 'PRFA', 'LPCA', 'NUOJ', 'PURA', 'YICL', 'DEGP', 'YJGZ', 'RPSF', 'YIDJ', 'PURL', 'TOLC', 'DUSB', 'YZFA', 'ACCD', 'RFFH', 'ACRA', 'ACRB', 'PURD', 'YFGC'}
205	AMOXICILLIN	OXACILLIN	190.674	XR	-181.341	beta-lactams	beta-lactams	{'YBGC', 'NUOJ', 'NAGC', 'MRCB', 'TOLQ', 'RSSA', 'NUOE', 'PPIB', 'TOLB', 'ILVI', 'YDEN', 'PROV', 'SLT', 'GLMS', 'YCFM', 'PAL', 'NARL', 'SUCC', 'TOLR', 'NARX', 'YFGL'}
206	NITROFURANTOIN	OXACILLIN	198.148	XR	-129.965	nitrofurantoin	beta-lactams	{'YJHX', 'YFJF', 'NUON', 'YLCH', 'MNGR', 'NUOJ', 'YEIN', 'GOR', 'NUOE', 'TKTA', 'REP', 'ILVI', 'RYEE', 'CARB', 'HEPA', 'FRLD', 'YZFA', 'FUSA', 'UBIF', 'YDFB', 'PYRE', 'PYRC', 'PURA', 'YBIA', 'YFJG', 'UGPQ', 'DIND', 'TALA', 'YOBF', 'PURL', 'RIHC', 'PDXH', 'CYSN', 'YBJX', 'PURD'}
207	TOBRAMYCIN	OXACILLIN	6.39726	CS	-12.2618	aminoglycosides	beta-lactams	{'YFJF', 'USPE', 'NUON', 'CARB', 'CYAY', 'NUOJ', 'YIAK', 'NUOE', 'RFFH', 'PURD', 'MUTT', 'BETI', 'YFJG'}
208	CLARITHROMYCIN	GENTAMICIN	50.7002	Neutral	-53.4904	macrolides	aminoglycosides
209	STREPTOMYCIN	GENTAMICIN	211.638	XR	-142.074	aminoglycosides	aminoglycosides	{'FRUK', 'RHAT', 'YCIU', 'YBHK', 'PAAD', 'YEBQ', 'CYNR', 'ATPA', 'DNAB', 'CYNX', 'FIMB', 'FRE', 'YHFZ', 'PROP', 'PEPP', 'YAGU', 'YGDD', 'PTSA', 'RFFT', 'LEXA', 'YPHF', 'RPLI', 'YGAF', 'TATC', 'SSUD', 'DMSC', 'ATPF', 'ATPD', 'HSLU', 'HFLK', 'SMPB', 'TRKH', 'YDCW', 'YBEZ', 'SECG', 'ESSQ', 'YADN', 'FUR'}
210	CEFOXITIN	GENTAMICIN	25.8352	CS	-30.6945	beta-lactams	aminoglycosides	{'YEJE', 'PDXH', 'YCFN', 'SSPA', 'DNAB', 'RPLI', 'OXYR'}
211	TUNICAMYCIN	GENTAMICIN	143.071	XR	-54.9354	tunicamycin	aminoglycosides	{'BIOB', 'YCFP', 'FUMC', 'PRFA', 'YNFC', 'YBDL', 'YEBQ', 'PROQ', 'ATPA', 'ATPC', 'FABR', 'CVRA', 'UNG', 'ATPF', 'YHFZ', 'ATPD', 'YDCO', 'DUSB', 'ISPE', 'PDXH', 'YCHJ', 'PINH', 'UBIE', 'FIS', 'PEPP', 'ESSQ'}
212	STREPTONIGRIN	GENTAMICIN	3.33259	CS	-14.9795	streptonigrin	aminoglycosides	{'RFFT', 'FUR', 'YBIX', 'SSPA', 'CYDA', 'MRAW', 'HYAB', 'LOLB', 'YFDY', 'DNAB', 'YIDD'}
213	ERYTHROMYCIN	GENTAMICIN	35.553	Neutral	-36.265	macrolides	aminoglycosides
214	CEFTAZIDIME	GENTAMICIN	-2.24476	CS	-42.6863	beta-lactams	aminoglycosides	{'FLGB', 'YCIU', 'EMRD', 'DMSB', 'YCIB', 'YAER', 'YBDL', 'RSSA', 'CSGE', 'HYAB', 'WRBA', 'YBIY', 'YCGN', 'PSPE', 'DUSB', 'DADA', 'YCCR', 'YCHJ', 'MRAW', 'FIS', 'NAGD', 'YCFN', 'YHBC'}
215	FUSIDICACID	GENTAMICIN	33.3084	Neutral	-37.9743	fusidic acid	aminoglycosides
216	DOXYCYCLINE	GENTAMICIN	13.3911	CS	-13.4061	tetracyclines	aminoglycosides	{'TATC', 'RFFT', 'EMRD', 'ISPE', 'ISPA', 'ATOS', 'FABF', 'POXA', 'BACA', 'GPT', 'HFLC', 'SAPD', 'OXYR'}
217	VANCOMYCIN	GENTAMICIN	59.5009	Neutral	-64.6211	vancomycin	aminoglycosides
218	THIOLACTOMYCIN	GENTAMICIN	105.406	XR	-64.5482	thiolactomycin	aminoglycosides	{'ACPP', 'ATPC', 'ATPF', 'MPRA', 'ATPD', 'SSPA', 'PDXH', 'PINH', 'YDFI', 'FIS', 'YEEO', 'ATPA', 'HSLV', 'FADD', 'FADR', 'ESSQ', 'YEEP'}
219	SPECTINOMYCIN	GENTAMICIN	70.1624	Neutral	-71.0337	aminoglycosides	aminoglycosides
220	CEFACLOR	GENTAMICIN	56.3194	Neutral	-58.064	beta-lactams	aminoglycosides
221	PUROMYCIN	GENTAMICIN	28.9283	Neutral	-30.4649	puromycin	aminoglycosides
222	NALIDIXICACID	GENTAMICIN	4.6275	CS	-18.1391	quinolones	aminoglycosides	{'PRFA', 'YCIU', 'YBHK', 'YJHH', 'FADR', 'DNAB', 'YBIY', 'CYSW', 'MPRA', 'PROV', 'ATPD', 'SSPA', 'DUSB', 'YCCR', 'PROP', 'YCHJ', 'MRAW', 'TRKH', 'YIEL', 'FIS', 'CYSN', 'YCIS', 'DAM', 'YAFN'}
223	NITROFURANTOIN	GENTAMICIN	111.118	XR	-77.063	nitrofurantoin	aminoglycosides	{'FCL', 'YNFC', 'MNGR', 'ATOS', 'FABF', 'NIKA', 'ATPA', 'NORR', 'FADR', 'ACPP', 'CYSG', 'CVRA', 'EUTB', 'SSPA', 'FRLD', 'PDXH', 'CYSN', 'RECF', 'DAM', 'KEFB', 'OXYR'}
224	TOBRAMYCIN	GENTAMICIN	326.683	XR	-197.547	aminoglycosides	aminoglycosides	{'YCFP', 'FUMC', 'FRUK', 'NARH', 'PAAD', 'MNGR', 'HYBB', 'YEDV', 'YFAL', 'YAER', 'CSGE', 'YBEZ', 'DGOR', 'FADD', 'MURG', 'WZC', 'GPT', 'FABR', 'YBAZ', 'FRE', 'HOKB', 'SSPA', 'SPEF', 'YNJA', 'LIGB', 'ENTF', 'AROM', 'YCIS', 'YAGU', 'SSRA', 'YIDD', 'BETB', 'RFFT', 'DMSB', 'YPHF', 'FABF', 'RSSA', 'YEJE', 'UPP', 'HSLV', 'RPLI', 'YIBA', 'KSGA', 'YBFM', 'YACH', 'FLK', 'HSLU', 'ISPE', 'HFLK', 'YFHM', 'SM…
225	OXACILLIN	GENTAMICIN	103.444	Neutral	-58.2156	beta-lactams	aminoglycosides
226	CLARITHROMYCIN	BACITRACIN	375.405	XR	-311.391	macrolides	bacitracin	{'RFAQ', 'LPCA', 'YDCS', 'TOLB', 'BFD', 'ASPA', 'YBHU', 'SSPA', 'PURM', 'FLDB', 'NARX', 'LPXL', 'YFGC', 'LPXM', 'GNTY', 'PYRC', 'PYRE', 'RFAF', 'YCII', 'PYRD', 'TOLQ', 'ASMA', 'RFAE', 'YOHH', 'YBCK', 'PURL', 'YHDP', 'GLMS', 'DSBB', 'SMPB', 'UBIE', 'LPXA', 'FIS', 'TOLR', 'RFAD', 'YFGL'}
227	STREPTOMYCIN	BACITRACIN	169.702	XR	-123.97	aminoglycosides	bacitracin	{'CSRC', 'RFFT', 'YCGX', 'TATB', 'YFAW', 'YCII', 'ABGR', 'YFFH', 'ATPE', 'ATPA', 'PYRB', 'TFAD', 'MDTC', 'ENVC', 'TATC', 'RFFC', 'ATPF', 'FIME', 'ATPD', 'ATPB', 'SMPB', 'APPY', 'RFFH', 'WZXE', 'ACRA', 'YFED', 'FUR'}
228	CEFOXITIN	BACITRACIN	400.966	XR	-257.783	beta-lactams	bacitracin	{'RFAQ', 'FUMC', 'SERC', 'LON', 'CPSG', 'GREA', 'ATPA', 'PPIB', 'TOLB', 'ASPA', 'HEPA', 'SSPA', 'DUSB', 'TRUB', 'CARB', 'YCHJ', 'PURM', 'YMDB', 'NUOF', 'YIIQ', 'YHBC', 'MIAA', 'TORR', 'YBGC', 'PYRC', 'PYRE', 'PYRD', 'PURA', 'YGEP', 'RPLI', 'ARCB', 'FEPD', 'YHFY', 'GLNG', 'PURL', 'ATPD', 'GLMS', 'ATPB', 'ARCA', 'PAL', 'FIS', 'DCUS', 'RFFH', 'PURD'}
229	TUNICAMYCIN	BACITRACIN	287.252	XR	-186.049	tunicamycin	bacitracin	{'PDXA', 'FUMC', 'GLNA', 'YLID', 'GCVA', 'ATPA', 'TFAD', 'PPIB', 'YFCA', 'ISCR', 'YEDQ', 'SSPA', 'DUSB', 'NUOC', 'FES', 'YCHJ', 'PINH', 'PURM', 'FIMI', 'SGRT', 'PYRC', 'PYRE', 'YDCH', 'YDJK', 'PYRD', 'FEPC', 'LLDP', 'RPE', 'ATPE', 'FEPD', 'ATPF', 'PURL', 'ATPD', 'ATPB', 'ARCA', 'UBIE', 'FIS', 'RFFH', 'ACRA', 'ACRB', 'PURD'}
230	STREPTONIGRIN	BACITRACIN	172.592	XR	-136.688	streptonigrin	bacitracin	{'LPCA', 'FEPA', 'TATD', 'RFAF', 'YBHN', 'GCVA', 'GREA', 'ASMA', 'YLCG', 'RFAE', 'FKPB', 'RECB', 'SSPA', 'DUSB', 'GLMS', 'NINE', 'LPXA', 'RFAD', 'MIAA', 'YFGC'}
231	ERYTHROMYCIN	BACITRACIN	349.551	XR	-290.255	macrolides	bacitracin	{'RFAQ', 'LPCA', 'SERC', 'ELBA', 'YPJJ', 'YKGE', 'GREA', 'YHGG', 'YBHU', 'SSPA', 'NINE', 'FES', 'GLNB', 'PURM', 'LPXL', 'YFGC', 'LPXM', 'FEPA', 'GNTY', 'PYRC', 'PYRE', 'PYRD', 'TOLQ', 'FEPC', 'PURD', 'ASMA', 'RFAE', 'FEPD', 'PURL', 'YHDP', 'GLMS', 'DSBB', 'SMPB', 'UBIE', 'LPXA', 'FIS', 'YFGL', 'RFAD', 'RPON'}
232	AMPICILLIN	BACITRACIN	253.663	XR	-235.742	beta-lactams	bacitracin	{'TATB', 'CYDA', 'TOLQ', 'FEPC', 'ASMA', 'YICC', 'YLCG', 'TFAD', 'PPIB', 'TOLB', 'FEPD', 'TATC', 'ENVC', 'FKPB', 'YAGS', 'RFAP', 'SURA', 'PAL', 'DCUS', 'TOLR', 'YFGL', 'FABH'}
233	CEFTAZIDIME	BACITRACIN	146.026	XR	-119.076	beta-lactams	bacitracin	{'TATC', 'YBGC', 'FIME', 'PYRC', 'GLMS', 'PSTS', 'TATB', 'TOLQ', 'YRBA', 'GLVC', 'TOLR', 'YFGL', 'TOLB', 'ARGB', 'EVGA'}
234	FUSIDICACID	BACITRACIN	178.53	XR	-163.529	fusidic acid	bacitracin	{'ISCR', 'LPCA', 'TATD', 'DSBB', 'ATPB', 'RFAF', 'LPXA', 'GREA', 'ASMA', 'ATPE', 'YFGL', 'RFAE', 'YFED', 'YFGC'}
235	DOXYCYCLINE	BACITRACIN	209.266	XR	-161.395	tetracyclines	bacitracin	{'PYRC', 'PYRE', 'PYRD', 'TOLQ', 'PURA', 'EPTB', 'PYRB', 'RFAE', 'YBIX', 'YHDW', 'ASPA', 'YBHU', 'PURL', 'CARB', 'GLMS', 'DUSB', 'NINE', 'LPXA', 'FIS', 'YGEK', 'PURM', 'CMK', 'YEJK', 'NARX', 'PURD'}
236	VANCOMYCIN	BACITRACIN	490.739	XR	-412.898	vancomycin	bacitracin	{'RFAQ', 'LPCA', 'YDCS', 'TATB', 'SUFE', 'YLCG', 'PPIB', 'TOLB', 'ENVC', 'YHGG', 'ILVI', 'ADE', 'HEPA', 'PSTS', 'NINE', 'NUOC', 'SGRT', 'YFGC', 'LPXM', 'YBGC', 'TATD', 'YCEH', 'RUSA', 'RFAF', 'TOLQ', 'PURA', 'ASMA', 'RFAE', 'YIFL', 'TATC', 'YHDP', 'GLMS', 'DSBB', 'SURA', 'LPXA', 'PAL', 'APPY', 'FIS', 'YCBR', 'GADX', 'TOLR', 'ACRA', 'RFAD', 'FABH'}
237	THIOLACTOMYCIN	BACITRACIN	35.9032	Neutral	-57.7444	thiolactomycin	bacitracin
238	SPECTINOMYCIN	BACITRACIN	203.914	XR	-168.831	aminoglycosides	bacitracin	{'PDXA', 'FUMC', 'LPCA', 'SERC', 'GNTY', 'PYRC', 'PYRE', 'RFAF', 'ISPA', 'YBHN', 'PYRD', 'PURA', 'ASMA', 'PYRB', 'RFAE', 'ASPA', 'RFAP', 'GLMS', 'CARB', 'RFAD', 'DCUS', 'MOEA', 'LPXL', 'NARX', 'YFGC'}
239	CIPROFLOXACIN	BACITRACIN	-14.3067	CS	-10.6193	quinolones	bacitracin	{'LPCA', 'RFAF', 'GLNA', 'YDCH', 'YDJK', 'GCVA', 'YFFH', 'YICC', 'RFAE', 'ARCB', 'YHGG', 'CLCB', 'YBHU', 'SECB', 'HNS', 'NUOC', 'YFJO', 'DUSB', 'YDFW', 'YCHJ', 'FIS', 'PHOP', 'ACRA', 'ACRB'}
240	CHLORAMPHENICOL	BACITRACIN	130.078	XR	-90.6634	chloramphenicol	bacitracin	{'YBEX', 'RUSA', 'PYRC', 'YLID', 'PYRD', 'GREA', 'YFFH', 'RPLI', 'YGEN', 'RFAP', 'GLMS', 'DUSB', 'GLND', 'LPXA', 'FIS', 'YGEK', 'YBHQ', 'GADX', 'YFGC'}
241	CEFACLOR	BACITRACIN	363.697	XR	-264.49	beta-lactams	bacitracin	{'RFAQ', 'TSGA', 'SERC', 'CPSG', 'YRBA', 'ATPA', 'FEPB', 'TOLB', 'RFFC', 'CARB', 'DUSB', 'YCHJ', 'PURM', 'WZXE', 'YHBC', 'MIAA', 'YCBL', 'YFED', 'TREA', 'YBGC', 'TOLR', 'RFFT', 'PYRC', 'LAMB', 'PYRE', 'PYRD', 'TOLQ', 'ATPE', 'RPLI', 'RNHA', 'ATPF', 'PURL', 'TRXB', 'YAGQ', 'METC', 'ATPD', 'SECB', 'YHFS', 'GLMS', 'UBIE', 'ATPB', 'PAL', 'FIS', 'RFFH', 'MOEA', 'GADX', 'HYCI', 'YEBV', 'ACRB', 'PURD', …
242	PUROMYCIN	BACITRACIN	17.0816	CS	-77.2696	puromycin	bacitracin	{'PYRE', 'RFAF', 'ISPA', 'CYDA', 'YCII', 'PURA', 'RNHA', 'YNHG', 'RYBC', 'PURL', 'RFAP', 'SSPA', 'ARCA', 'ACRB', 'PHOP', 'WZXE', 'ACRA', 'RFAD', 'YFED', 'PURD', 'FUR'}
243	AZITHROMYCIN	BACITRACIN	262.533	XR	-227.964	macrolides	bacitracin	{'LPXM', 'LPCA', 'FEPA', 'TATD', 'RFAF', 'YBHN', 'TOLQ', 'ASMA', 'YLCG', 'RFAE', 'TFAD', 'TOLB', 'YHDP', 'RFAP', 'GLMS', 'RFAD', 'SURA', 'LPXA', 'FIS', 'TOLR', 'NARX', 'YFGL', 'YFGC'}
244	NALIDIXICACID	BACITRACIN	181.132	XR	-164.191	quinolones	bacitracin	{'LPXM', 'LPCA', 'RFAF', 'ISPA', 'CYDA', 'YLCG', 'RFAE', 'TATC', 'RECB', 'MPRA', 'RFAP', 'SSPA', 'NINE', 'SURA', 'LPXA', 'GADX', 'LPXL', 'RFAD', 'YFGC'}
245	AMOXICILLIN	BACITRACIN	234.136	XR	-202.331	beta-lactams	bacitracin	{'YBGC', 'CPSG', 'YDJK', 'TOLQ', 'RSSA', 'ATPA', 'ATPE', 'TFAD', 'PPIB', 'TOLB', 'YFCA', 'ATPF', 'ATPD', 'SECB', 'GLMS', 'FES', 'ATPB', 'YCHJ', 'PINH', 'PAL', 'TOLR', 'SGRT', 'ACRB', 'YFGL'}
246	NITROFURANTOIN	BACITRACIN	-21.4056	CS	-10.222	nitrofurantoin	bacitracin	{'FCL', 'PYRE', 'PYRC', 'PURA', 'GREA', 'RPE', 'RFFC', 'RNHA', 'ILVI', 'GLNG', 'PURL', 'FIME', 'CARB', 'HEPA', 'SSPA', 'ACEF', 'YMDB', 'YHBC', 'YFED', 'PURD'}
247	TOBRAMYCIN	BACITRACIN	38.6903	Neutral	-39.8378	aminoglycosides	bacitracin
248	OXACILLIN	BACITRACIN	151.254	XR	-142.53	beta-lactams	bacitracin	{'TOLB', 'YBGC', 'LPCA', 'GLMS', 'CLPB', 'TOLQ', 'PAL', 'RSSA', 'ASMA', 'TOLR', 'YEBV', 'YFGL', 'PPIB', 'BFD', 'YFGC'}
249	GENTAMICIN	BACITRACIN	121.808	XR	-59.738	aminoglycosides	bacitracin	{'FUMC', 'RFFT', 'ISPA', 'CYDA', 'RSSA', 'ATPA', 'HYCH', 'FUR', 'YBIX', 'TATC', 'YBHU', 'ATPF', 'ATPD', 'DUSB', 'SMPB', 'YCHJ', 'PINH', 'UBIE', 'FIS', 'CLPB', 'YHBC', 'TREA'}
250	CLARITHROMYCIN	SPIRAMYCIN	660.209	XR	-464.297	macrolides	macrolides	{'LPCA', 'FRR', 'DSBA', 'YGFZ', 'YHBN', 'HFLX', 'RYFC', 'CYSB', 'NDK', 'MURB', 'YNFF', 'INFC', 'BFD', 'YBHU', 'ISCR', 'DKSA', 'SSPA', 'ECPD', 'RFAD', 'YCHJ', 'FLHA', 'RECF', 'RFAI', 'YCIS', 'AROK', 'DAM', 'YFGC', 'INTE', 'MOG', 'SBCD', 'DADX', 'YCBZ', 'YNFE', 'RFAF', 'ISPA', 'PGM', 'RPMF', 'AROC', 'YCII', 'YGAC', 'ASMA', 'TSX', 'RFAE', 'YBEB', 'MUTL', 'YRBC', 'TOLC', 'GLMS', 'MACB', 'DSBB', 'PDXH…
251	STREPTOMYCIN	SPIRAMYCIN	-19.7829	CS	-25.6925	aminoglycosides	macrolides	{'GPMI', 'TATB', 'YDEU', 'CYSB', 'INFC', 'SYD', 'ENVC', 'CPXP', 'EUTP', 'DSBB', 'LPXA', 'HYCA', 'CYDD', 'ACRA', 'YFED', 'AROK'}
252	TUNICAMYCIN	SPIRAMYCIN	-53.7082	CS	-9.25748	tunicamycin	macrolides	{'MOG', 'ENTA', 'LON', 'RPMF', 'PGM', 'FADD', 'FBP', 'YFCA', 'ISCR', 'YRFA', 'TOLC', 'CLPX', 'ISPE', 'DUSB', 'HUPA', 'YCHJ', 'FLHA', 'PHNL', 'FIMI', 'ACRA', 'ACRB', 'PURD'}
253	STREPTONIGRIN	SPIRAMYCIN	402.762	XR	-301.399	streptonigrin	macrolides	{'SBCD', 'LPCA', 'GSS', 'NMPC', 'YNFE', 'RFAF', 'PURA', 'YGAC', 'ASMA', 'YNFF', 'FADD', 'YLCG', 'ARCB', 'RFAE', 'YBEB', 'BIOA', 'CSGA', 'FLIQ', 'TOLC', 'SECB', 'SSPA', 'GLMS', 'NINE', 'RFAD', 'HUPA', 'LPXA', 'ACRB', 'YNCM', 'ACRA', 'YCIS', 'YIEN', 'YQAA', 'YFGC', 'INTE'}
254	CEFTAZIDIME	SPIRAMYCIN	52.6153	Neutral	-77.1725	beta-lactams	macrolides
255	VANCOMYCIN	SPIRAMYCIN	352.282	XR	-278.645	vancomycin	macrolides	{'SBCD', 'LPCA', 'DADX', 'RUSA', 'CYAY', 'MURF', 'PGM', 'YHBN', 'DSBA', 'RFAF', 'ASMA', 'YLCG', 'RFAE', 'RYJB', 'MUTL', 'YRBC', 'DKSA', 'GLMS', 'NINE', 'DSBB', 'YBGJ', 'RFAD', 'YCHJ', 'LPXA', 'HUPA', 'FIS', 'RFAI', 'SGRT', 'YCIS', 'YFGC'}
256	THIOLACTOMYCIN	SPIRAMYCIN	36.814	Neutral	-51.2016	thiolactomycin	macrolides
257	CEFACLOR	SPIRAMYCIN	-13.7342	CS	-27.0518	beta-lactams	macrolides	{'AROK', 'LPCA', 'TSGA', 'DSBA', 'TKTA', 'PURD', 'INFC', 'YJIY', 'RYJB', 'BIOA', 'YRFA', 'FKLB', 'YBHU', 'YAGQ', 'DUSB', 'DSBB', 'SECB', 'YHFS', 'PDXH', 'YCHJ', 'WCAI', 'YHFW', 'SGRT', 'ACRB', 'YFED', 'DAM', 'YAIA'}
258	PUROMYCIN	SPIRAMYCIN	323.772	XR	-232.277	puromycin	macrolides	{'GIDA', 'HDFR', 'GSS', 'LON', 'ISPA', 'MURF', 'YHBN', 'YDEU', 'PURA', 'PURD', 'CYSB', 'ASMA', 'YBEB', 'BIOA', 'YEHA', 'ATPI', 'DAM', 'TOLC', 'EUTP', 'GLMS', 'ACRB', 'GCVB', 'YFGL', 'ACRA', 'WCAI', 'YFED', 'AROK', 'YFGC', 'INTE'}
259	AZITHROMYCIN	SPIRAMYCIN	636.914	XR	-433.49	macrolides	macrolides	{'ENTA', 'LPCA', 'TSGA', 'RHAT', 'NMPC', 'TATB', 'FRR', 'DSBA', 'YHBN', 'RYFC', 'CYSB', 'MURB', 'INFC', 'YNFF', 'YLCG', 'YFCA', 'GSHA', 'DKSA', 'HUPA', 'ECPD', 'RFAD', 'CYDB', 'HYCA', 'CYDD', 'RELA', 'GCVB', 'RECF', 'CSPA', 'DAM', 'YBDZ', 'INTE', 'OPPC', 'MOG', 'SBCD', 'YEBZ', 'BIOC', 'YFGC', 'DADX', 'YCBZ', 'HDFR', 'YNFE', 'MURF', 'ISPA', 'PGM', 'AROC', 'RFAF', 'TSX', 'ASMA', 'RFAE', 'ARCB', 'YB…
260	AMOXICILLIN	SPIRAMYCIN	99.7164	Neutral	-77.6506	beta-lactams	macrolides
261	TOBRAMYCIN	SPIRAMYCIN	16.5054	CS	-25.7648	aminoglycosides	macrolides	{'SSPA', 'ASPA', 'ISPE', 'DNAJ', 'CYAY', 'DSBA', 'PURD'}
262	OXACILLIN	SPIRAMYCIN	545.511	XR	-465.089	beta-lactams	macrolides	{'CBRA', 'LPCA', 'TSGA', 'NDK', 'EXUT', 'NDH', 'BFD', 'DHAL', 'YCIA', 'FLHA', 'PHNL', 'YFGC', 'YGEY', 'YHDJ', 'EMRD', 'YJHB', 'YEGQ', 'CYAY', 'PUUA', 'TSX', 'HSLO', 'DIND', 'HYCG', 'RHAS', 'PDXH', 'XYLH', 'ACRB', 'YJHU', 'YEBV', 'PPIA', 'FIXA', 'YJGL', 'TKTA', 'YIIL', 'MNGR', 'YGFZ', 'CLD', 'KGTP', 'DUSB', 'FRLD', 'FIMI', 'TRKD', 'CYDC', 'YJIM', 'HDFR', 'AROC', 'PURA', 'XYLA', 'ASMA', 'PDXY', 'YI…
263	GENTAMICIN	SPIRAMYCIN	123.344	XR	-67.805	aminoglycosides	macrolides	{'FRUK', 'RHAT', 'YIIL', 'EMRD', 'MNGR', 'HSLV', 'FADD', 'EXUT', 'TNAA', 'YJBN', 'ATPI', 'YBHU', 'DMSA', 'YCIS', 'DADA', 'FRLD', 'PDXH', 'FIS', 'PHNL', 'YNCM', 'YDFI'}
264	BACITRACIN	SPIRAMYCIN	277.735	XR	-223.716	bacitracin	macrolides	{'LPCA', 'RUSA', 'LON', 'YCII', 'RFAF', 'ASMA', 'YLCG', 'RFAE', 'BFD', 'YBHU', 'SSPA', 'GLMS', 'DSBB', 'NINE', 'LPXA', 'FIS', 'DCUS', 'PHOP', 'YFGL', 'YEBV', 'SGRT', 'RFAD', 'YFGC'}
265	CLARITHROMYCIN	SULFAMETHIZOLE	-21.4972	CS	-16.5154	macrolides	sulfonamides	{'SBCD', 'GLMS', 'DSBA', 'RFAF', 'DSBC', 'MUTY', 'FIS', 'RFAD', 'RFAE', 'AROK', 'SSRA'}
266	STREPTOMYCIN	SULFAMETHIZOLE	12.7344	CS	-21.5988	aminoglycosides	sulfonamides	{'TATC', 'RFFM', 'RPIB', 'SAPA', 'RBFA', 'RPLA', 'CYDD', 'RFFH', 'POTD', 'LRP', 'ENVC'}
267	CEFOXITIN	SULFAMETHIZOLE	51.4335	Neutral	-57.9847	beta-lactams	sulfonamides
268	TUNICAMYCIN	SULFAMETHIZOLE	-11.6785	CS	-13.2533	tunicamycin	sulfonamides	{'MHPB', 'OGT', 'YCAJ', 'YRAO', 'DSBA', 'LON', 'GLNA', 'GUAA', 'IDNK', 'YDJK', 'RPMI', 'CYSC', 'GUAB', 'NUDB', 'YFCA', 'FABR', 'CVRA', 'YEGK', 'NIKR', 'ISPE', 'NUOC', 'CRR', 'YCHJ', 'FLHA', 'FIS', 'ACNB', 'PURN', 'KEFF', 'RFFH', 'MALS', 'DNAJ'}
269	STREPTONIGRIN	SULFAMETHIZOLE	21.9336	CS	-42.9324	streptonigrin	sulfonamides	{'SBCD', 'FKPB', 'YFCD', 'LIPB', 'RBFA', 'NPR', 'GLMS', 'RFAF', 'NAGC', 'RFAD', 'RFAE', 'YFJG'}
270	ERYTHROMYCIN	SULFAMETHIZOLE	20.5672	CS	-46.06	macrolides	sulfonamides	{'DGKA', 'YDFD', 'YDEO', 'DSBA', 'GUAA', 'DSBC', 'ARTQ', 'OPPB', 'RFAE', 'PLSX', 'YGEW', 'GLMS', 'FIS', 'MFD', 'FUSA', 'RFAD', 'SSRA', 'SAPD'}
271	AMPICILLIN	SULFAMETHIZOLE	5.39465	CS	-22.9386	beta-lactams	sulfonamides	{'TATC', 'PPS', 'FKPB', 'DNAQ', 'LON', 'PAL', 'YNFF', 'YDHT', 'ENVC', 'YHHJ'}
272	CEFTAZIDIME	SULFAMETHIZOLE	103.796	Neutral	-63.8383	beta-lactams	sulfonamides
273	FUSIDICACID	SULFAMETHIZOLE	-23.6511	CS	-24.2188	fusidic acid	sulfonamides	{'SBCD', 'THIQ', 'YFCD', 'NUOH', 'DSBA', 'GUAA', 'RFAF', 'DSBC', 'HYAB', 'NUOA', 'RFAE', 'PLSX', 'YDHU', 'SDHB', 'NUOK', 'YPJF', 'CYSN', 'NUOF', 'LLDR', 'THYA', 'SSRA'}
274	DOXYCYCLINE	SULFAMETHIZOLE	51.1809	Neutral	-60.186	tetracyclines	sulfonamides
275	VANCOMYCIN	SULFAMETHIZOLE	-7.06522	CS	-14.444	vancomycin	sulfonamides	{'SBCD', 'YCEG', 'HEMY', 'RPIB', 'YFCD', 'NUOH', 'DSBA', 'RFAF', 'DSBC', 'EXBD', 'YBIS', 'DEDA', 'YCFS', 'RFAE', 'RYJB', 'ENVC', 'TATC', 'FDX', 'HEPA', 'GLMS', 'RFAB', 'NUOC', 'CPXA', 'PAL', 'FIS', 'GADX', 'LLDR', 'NUOF', 'RFAD', 'SSRA'}
276	THIOLACTOMYCIN	SULFAMETHIZOLE	13.927	CS	-21.3138	thiolactomycin	sulfonamides	{'FRE', 'LIPA', 'GUAA', 'ACEF', 'YDJK', 'FIS', 'MDTG', 'RFAI', 'GUAB'}
277	SPECTINOMYCIN	SULFAMETHIZOLE	184.922	XR	-86.6811	aminoglycosides	sulfonamides	{'MHPB', 'NUOH', 'YDFB', 'NUON', 'YDEO', 'HSCA', 'SIBD', 'NUOJ', 'EXBD', 'NUOE', 'YAFW', 'HYAB', 'NUOA', 'GUAB', 'PLSX', 'GCVP', 'ASPA', 'YEGK', 'PIN', 'DNAQ', 'LIPA', 'SDHB', 'CYSN', 'SUCC', 'YEJG', 'YNCB', 'DNAJ', 'CUSS', 'CYSQ'}
278	CIPROFLOXACIN	SULFAMETHIZOLE	47.4717	Neutral	-47.6464	quinolones	sulfonamides
279	CHLORAMPHENICOL	SULFAMETHIZOLE	17.7343	CS	-30.1943	chloramphenicol	sulfonamides	{'DGKA', 'YEIL', 'YDFD', 'GLMS', 'RPLA', 'CEDA', 'ACEF', 'NAGC', 'ASPS', 'FIS', 'MFD', 'GADX', 'RFAI', 'THYA', 'AROK', 'GCVT'}
280	CEFACLOR	SULFAMETHIZOLE	9.08452	CS	-18.5552	beta-lactams	sulfonamides	{'RFFM', 'HFLD', 'MALG', 'PGPA', 'LIPB', 'RBFA', 'OSMB', 'GLMS', 'YGDT', 'CPXA', 'UBIX', 'YCHJ', 'MIOC', 'ASPS', 'FIS', 'PAL', 'RFFH', 'GADX', 'LLDR', 'SAPD'}
281	PUROMYCIN	SULFAMETHIZOLE	19.9747	CS	-19.9806	puromycin	sulfonamides	{'DGKA', 'AHPC', 'GLMS', 'YGFZ', 'YCII', 'NRDF', 'MALG', 'NUOA', 'AROK', 'ENVC'}
282	AZITHROMYCIN	SULFAMETHIZOLE	-22.015	CS	-20.6249	macrolides	sulfonamides	{'BTUC', 'SBCD', 'RFFM', 'RPSF', 'GLMS', 'DSBA', 'RFAF', 'FIS', 'THYA', 'RFAD', 'RFAE', 'SSRA', 'YECS'}
283	NALIDIXICACID	SULFAMETHIZOLE	7.14398	CS	-35.0839	quinolones	sulfonamides	{'SDHA', 'NIKC', 'DGKA', 'NUOH', 'YDEO', 'RFAF', 'NUOJ', 'RFAE', 'PLSX', 'GUAB', 'TATC', 'LIPA', 'CYSN', 'GADX', 'RFAI', 'RFAD'}
284	AMOXICILLIN	SULFAMETHIZOLE	1.13577	CS	-5.02806	beta-lactams	sulfonamides	{'YFCD', 'NUOH', 'RPLA', 'YGFZ', 'NUOJ', 'YDJK', 'NUOB', 'NUOE', 'YCBY', 'HYAB', 'PLSX', 'ASPA', 'YFCA', 'LIPB', 'RBFA', 'GLMS', 'ACEF', 'SDHC', 'NUOK', 'YCHJ', 'PAL', 'YOBA', 'SUCC', 'NUOM', 'DNAJ', 'YDHT', 'CUSS'}
285	NITROFURANTOIN	SULFAMETHIZOLE	8.27062	CS	-9.81869	nitrofurantoin	sulfonamides	{'THIQ', 'YDFB', 'NUOH', 'NUON', 'GUAA', 'YGFZ', 'NUOJ', 'NUOE', 'NUOA', 'GUAB', 'YFJG', 'CVRA', 'DNAQ', 'LIPA', 'ACEF', 'NUOK', 'FUSA'}
286	TOBRAMYCIN	SULFAMETHIZOLE	47.3547	Neutral	-47.9054	aminoglycosides	sulfonamides
287	OXACILLIN	SULFAMETHIZOLE	4.9615	CS	-11.6659	beta-lactams	sulfonamides	{'YDFB', 'NUON', 'GLMS', 'NUOJ', 'PAL', 'NUOE', 'SUCC', 'FUSA', 'YFJG', 'YECS'}
288	GENTAMICIN	SULFAMETHIZOLE	5.03936	CS	-5.49044	aminoglycosides	sulfonamides	{'TATC', 'FABR', 'CVRA', 'SAPD', 'ISPE', 'MUTY', 'YCHJ', 'FIS', 'HYAB', 'NAGD', 'YFDY', 'SSRA', 'CUSS'}
289	BACITRACIN	SULFAMETHIZOLE	-13.0565	CS	-13.3772	bacitracin	sulfonamides	{'YIBI', 'YIDG', 'RFAF', 'GLNA', 'YDJK', 'RFAE', 'ENVC', 'TATC', 'YFCA', 'YHFY', 'FKPB', 'HEPA', 'GUAC', 'GLMS', 'NUOC', 'YCHJ', 'PAL', 'FIS', 'RFFH', 'GADX', 'YEJK', 'RFAD'}
290	SPIRAMYCIN	SULFAMETHIZOLE	-20.3805	CS	-10.4885	macrolides	sulfonamides	{'FRDB', 'SBCD', 'ASPA', 'GLMS', 'DSBA', 'RFAF', 'DNAJ', 'FIS', 'RFAD', 'RFAE', 'AROK', 'RYJB', 'YECS'}
291	CLARITHROMYCIN	MINOCYCLINE	455.69	XR	-359.976	macrolides	tetracyclines	{'MHPB', 'LPCA', 'YFJF', 'YHBN', 'RYFC', 'CYSB', 'RBSK', 'TOLB', 'YGAT', 'LIPB', 'YEGK', 'DKSA', 'RFAD', 'LPXL', 'ISCS', 'AROK', 'DAM', 'YFGC', 'INTE', 'LPXM', 'YIDQ', 'RFAC', 'GUAA', 'RPMF', 'ISPA', 'AROC', 'YDJK', 'TOLQ', 'ASMA', 'RFAE', 'TOLC', 'SUCD', 'GLMS', 'MARR', 'LPXA', 'YNEI', 'TOLR', 'ACRA', 'ACRB'}
292	STREPTOMYCIN	MINOCYCLINE	-29.7425	CS	-18.2979	aminoglycosides	tetracyclines	{'ACEK', 'YBHK', 'SERB', 'RFAC', 'RNB', 'CYSB', 'POTD', 'IDNO', 'TYRB', 'YEDK', 'EUTP', 'LPXA', 'TRKH', 'WZXE', 'ACRA', 'YFED', 'AROK', 'YJFP'}
293	CEFOXITIN	MINOCYCLINE	27.143	CS	-54.5651	beta-lactams	tetracyclines	{'RFAQ', 'TONB', 'MHPB', 'YBHK', 'IDND', 'GUAA', 'HFLD', 'CYSB', 'POTD', 'YLCG', 'HIPA', 'YICH', 'FIMF', 'LIPB', 'RFAG', 'RFAP', 'SSPA', 'SURA', 'FIS', 'DCUS', 'MURD', 'PURD', 'INTG'}
294	TUNICAMYCIN	MINOCYCLINE	-60.7985	CS	-23.8953	tunicamycin	tetracyclines	{'MHPB', 'YAIP', 'DSBA', 'RBSK', 'FADD', 'FLGK', 'YFCA', 'EUTT', 'YEGK', 'SSPA', 'PINH', 'PANE', 'SGRT', 'YEBT', 'ISCS', 'IDND', 'GUAA', 'RPMF', 'YDJK', 'OMPA', 'PROQ', 'YICH', 'PLSX', 'TYRB', 'TOLC', 'UBIC', 'FIS', 'YEIQ', 'ACRA', 'ACRB', 'MALS', 'PURD'}
295	STREPTONIGRIN	MINOCYCLINE	310.844	XR	-234.018	streptonigrin	tetracyclines	{'LPCA', 'YIDQ', 'RFAC', 'GUAA', 'ASMA', 'FADD', 'FLGK', 'YLCG', 'RFAE', 'BIOA', 'FIMF', 'YCIM', 'YRBE', 'YQGE', 'RFAG', 'TOLC', 'GLMS', 'MARR', 'LPXA', 'ACRB', 'PANE', 'YNFN', 'WZXE', 'ACRA', 'RFAD', 'MARB', 'YFGC', 'INTE'}
296	ERYTHROMYCIN	MINOCYCLINE	413.577	XR	-316.626	macrolides	tetracyclines	{'MDOH', 'DGKA', 'LPCA', 'YFJF', 'CITE', 'RYFC', 'CYSB', 'FLGK', 'DKSA', 'RFAD', 'LPXL', 'ISCS', 'YFGC', 'LPXM', 'YDFB', 'HDFR', 'YIDQ', 'RFAC', 'RPMF', 'YDJK', 'TOLQ', 'YBDA', 'ASMA', 'RFAE', 'PLSX', 'TOLC', 'SUCD', 'GLMS', 'RFAB', 'YBAL', 'MARR', 'LPXA', 'MRAW', 'YNEI', 'SUCC', 'MURD', 'YEIQ', 'ACRA', 'ACRB', 'MALS', 'RPON'}
297	CEFTAZIDIME	MINOCYCLINE	147.387	XR	-111.968	beta-lactams	tetracyclines	{'HDFR', 'GUAA', 'TOLQ', 'OMPA', 'YBDA', 'RNB', 'FADD', 'POTD', 'TOLB', 'YMFA', 'YFCA', 'EUTP', 'GLMS', 'HSLU', 'FIS', 'MURD', 'TOLR', 'YFED', 'MARB'}
298	FUSIDICACID	MINOCYCLINE	272.935	XR	-261.666	fusidic acid	tetracyclines	{'LPCA', 'TOLC', 'RFAC', 'MARR', 'RPME', 'MRAW', 'LPXA', 'YFHD', 'ASMA', 'ACRA', 'ACRB', 'RFAE', 'PLSX', 'YFGC'}
299	DOXYCYCLINE	MINOCYCLINE	571.521	XR	-452.508	tetracyclines	tetracyclines	{'RFAQ', 'MDOH', 'DGKA', 'YHHF', 'YFJF', 'DSBA', 'YHBN', 'HFLD', 'RYFC', 'DEDA', 'YRBD', 'REP', 'MDOG', 'RBSK', 'MDOB', 'PGPA', 'LIPB', 'VACJ', 'YRBE', 'RFAG', 'DKSA', 'YRBF', 'SSPA', 'RPME', 'YHDL', 'WZXE', 'RFAI', 'SAPD', 'YIFE', 'HYI', 'AHPC', 'ROB', 'HDFR', 'RYHA', 'YIDQ', 'GUAA', 'ISPA', 'TOLQ', 'YEIU', 'OMPA', 'BACA', 'RFAE', 'DSRB', 'QUEA', 'YMFA', 'YRBC', 'TOLC', 'SUCD', 'GLMS', 'RFAB', '…
300	VANCOMYCIN	MINOCYCLINE	260.696	XR	-249.534	vancomycin	tetracyclines	{'LPXM', 'LPCA', 'YIDQ', 'RFAC', 'GUAA', 'YHBN', 'TOLQ', 'ASMA', 'YLCG', 'RFAE', 'RSEB', 'TOLB', 'DKSA', 'GLMS', 'SURA', 'LPXA', 'PAL', 'TOLR', 'RFAD', 'YFGC'}
301	THIOLACTOMYCIN	MINOCYCLINE	42.6738	Neutral	-74.7427	thiolactomycin	tetracyclines
302	SPECTINOMYCIN	MINOCYCLINE	312.898	XR	-268.994	aminoglycosides	tetracyclines	{'RFAQ', 'MHPB', 'LPCA', 'EXBD', 'RYFC', 'YCDK', 'YGCO', 'RSEB', 'YEGK', 'YRBE', 'RFAG', 'DKSA', 'RFAP', 'FRMR', 'RFAD', 'PNCB', 'YFHD', 'LPXL', 'ISCS', 'YFGC', 'YIFE', 'TONB', 'YDFB', 'ASMA', 'YDFV', 'RFAE', 'QUEA', 'TOLC', 'GLMS', 'CYSN', 'SUCC', 'ACRA', 'ACRB', 'CUSS'}
303	CEFACLOR	MINOCYCLINE	20.9218	CS	-64.8307	beta-lactams	tetracyclines	{'RFAQ', 'YIFE', 'RFE', 'MDOH', 'LPCA', 'AROK', 'RYHA', 'HFLD', 'TKTA', 'PURD', 'DSDA', 'YJIY', 'QUEA', 'PGPA', 'BIOA', 'LIPB', 'RFAG', 'SUCD', 'WCAI', 'YHFS', 'UBIX', 'MRAW', 'FIS', 'WZXE', 'ACRB', 'YFED', 'DAM', 'SAPD'}
304	PUROMYCIN	MINOCYCLINE	469.42	XR	-306.577	puromycin	tetracyclines	{'DGKA', 'GSPG', 'YHBN', 'YFAV', 'CYSB', 'YGCO', 'PHOQ', 'YGAT', 'LIPB', 'VACJ', 'YRBF', 'EUTP', 'SSPA', 'ACEF', 'RPME', 'HCHA', 'YNFN', 'WZXE', 'ISCS', 'YFED', 'YCGB', 'AROK', 'INTE', 'DAM', 'YMIB', 'HYI', 'TONB', 'YFGC', 'ACEK', 'ROB', 'HDFR', 'YIDQ', 'GUAA', 'ISPA', 'PURD', 'ASMA', 'PROQ', 'YGCU', 'BIOA', 'YMFA', 'FIMF', 'THRC', 'TOLC', 'FIMG', 'GLMS', 'RFAB', 'MARR', 'SURA', 'ACRB', 'PHOP', '…
305	NALIDIXICACID	MINOCYCLINE	493.68	XR	-428.295	quinolones	tetracyclines	{'RFAQ', 'DGKA', 'MHPB', 'LPCA', 'YBHK', 'YAIP', 'YRBD', 'MDOG', 'YLCG', 'HIPA', 'RSEB', 'PHOQ', 'LIPB', 'VACJ', 'YRBE', 'RFAG', 'DKSA', 'RFAP', 'YRBF', 'RFAD', 'YEGV', 'RFAI', 'LPXL', 'DAM', 'YFGC', 'LPXM', 'ROB', 'IDND', 'YIDQ', 'RFAC', 'RPMF', 'PGM', 'RFAE', 'PLSX', 'FIMF', 'YRBC', 'TOLC', 'RFAB', 'RFAY', 'SURA', 'LPXA', 'TRKH', 'FIS', 'PHOP', 'ACRA', 'ACRB', 'PURD', 'INTG'}
306	NITROFURANTOIN	MINOCYCLINE	10.5304	CS	-38.42	nitrofurantoin	tetracyclines	{'YHHF', 'MDOH', 'RFE', 'YRBE', 'YDFB', 'TOLC', 'YFJF', 'GUAA', 'ACEF', 'CSPA', 'REP', 'DAM'}
307	TOBRAMYCIN	MINOCYCLINE	38.4014	Neutral	-45.3336	aminoglycosides	tetracyclines
308	OXACILLIN	MINOCYCLINE	249.664	XR	-214.029	beta-lactams	tetracyclines	{'LPCA', 'YNCL', 'HDFR', 'AROC', 'TOLQ', 'YNFG', 'TKTA', 'ASMA', 'CBRC', 'TOLB', 'FLHB', 'TOLC', 'GLMS', 'PAL', 'CYSN', 'TOLR', 'ACRA', 'ACRB', 'PURD', 'YFGC'}
309	BACITRACIN	MINOCYCLINE	206.657	XR	-192.76	bacitracin	tetracyclines	{'LPXM', 'LPCA', 'ACEK', 'TOLQ', 'ASMA', 'YLCG', 'RFAE', 'TOLB', 'YFGC', 'RFAP', 'GLMS', 'ACEF', 'YCBV', 'SURA', 'LPXA', 'PAL', 'TOLR', 'LPXL', 'RFAD', 'RPON', 'FUR'}
310	SPIRAMYCIN	MINOCYCLINE	468.975	XR	-365.848	macrolides	tetracyclines	{'TIAE', 'LPCA', 'YPFE', 'YDCE', 'YHBN', 'TKTA', 'RYFC', 'CYSB', 'FADD', 'YLCG', 'YFCA', 'DKSA', 'EUTP', 'RFAD', 'CSPA', 'YFED', 'AROK', 'DAM', 'YFGC', 'INTE', 'HDFR', 'RPMF', 'ISPA', 'AROC', 'ASMA', 'RFAE', 'YJIY', 'DSRB', 'BIOA', 'TOLC', 'YBGT', 'GLMS', 'FLIO', 'EUTQ', 'YHFS', 'YIHL', 'LPXA', 'ACRB', 'ACRA', 'WCAI', 'PURD', 'INTG', 'YBDH'}
311	SULFAMETHIZOLE	MINOCYCLINE	168.457	XR	-60.7113	sulfonamides	tetracyclines	{'MHPB', 'AHPC', 'YDFB', 'NPR', 'DSBA', 'GUAA', 'HFLD', 'EXBD', 'YDJK', 'DEDA', 'YCFS', 'POTD', 'MALS', 'PGPA', 'YFCA', 'YDFT', 'FKPB', 'LIPB', 'YEGK', 'RFAB', 'ACEF', 'UBIX', 'ICD', 'CYSN', 'YHDL', 'FIS', 'SUCC', 'CUSS', 'YCGB', 'SAPD'}
312	CLARITHROMYCIN	TETRACYCLINE	323.918	XR	-165.867	macrolides	tetracyclines	{'YFJF', 'YOJL', 'HPT', 'YFCZ', 'YHBN', 'RYFC', 'YAIU', 'TATE', 'RBSK', 'YBIP', 'ASPA', 'LIPB', 'DKSA', 'RFAP', 'MUTS', 'FES', 'YEHR', 'MSCS', 'FLHA', 'YCIS', 'AROK', 'MOG', 'YNFE', 'PYRC', 'PYRE', 'ISPA', 'YCII', 'YDJK', 'PYRD', 'MPL', 'YBEB', 'TOLC', 'SUCD', 'GLMS', 'MACB', 'PDXH', 'MARR', 'UBIE', 'YNEI', 'ACRA', 'ACRB', 'PQIB', 'NORW'}
313	TUNICAMYCIN	TETRACYCLINE	9.43707	CS	-19.5008	tunicamycin	tetracyclines	{'ENTA', 'FUMC', 'DSBA', 'LON', 'GCVA', 'YEBQ', 'ATPA', 'TATE', 'RBSK', 'FADD', 'YNAE', 'FABR', 'EUTT', 'RARD', 'YFJP', 'FES', 'GLPR', 'PINH', 'FLHA', 'PANE', 'HYPB', 'MOG', 'OGT', 'PTSH', 'YDJK', 'YAJQ', 'ATPE', 'DEGP', 'YCBF', 'UNG', 'YDCA', 'TOLC', 'FLIF', 'ISPE', 'ATPB', 'FIS', 'ACRA', 'ACRB', 'PQIB', 'YIDK'}
314	STREPTONIGRIN	TETRACYCLINE	62.309	Neutral	-81.3314	streptonigrin	tetracyclines
315	CEFTAZIDIME	TETRACYCLINE	107.253	XR	-81.0268	beta-lactams	tetracyclines	{'HDFR', 'PYRC', 'FADD', 'POTD', 'RFAE', 'ACPP', 'YMFA', 'RFAP', 'GLMS', 'HSLU', 'TRUA', 'FIS', 'IHFA', 'YCGN', 'MARB', 'YCJD'}
316	VANCOMYCIN	TETRACYCLINE	-1.65318	CS	-25.1298	vancomycin	tetracyclines	{'YHDJ', 'LPCA', 'YFJF', 'YOJL', 'YNCL', 'HDFR', 'DSBA', 'RFAF', 'REP', 'YDFV', 'OMPR', 'RFAE', 'YCAI', 'TOLC', 'YBGT', 'DSBB', 'FIS', 'ACRA', 'SSRA'}
317	THIOLACTOMYCIN	TETRACYCLINE	32.9048	Neutral	-49.1217	thiolactomycin	tetracyclines
318	CEFACLOR	TETRACYCLINE	110.394	XR	-63.9817	beta-lactams	tetracyclines	{'CSPD', 'ACPP', 'STFR', 'YFJF', 'LPCA', 'METJ', 'CARB', 'PYRE', 'DSBA', 'DSBB', 'CPXA', 'PYRC', 'GLMS', 'UBIE', 'HSLU', 'PYRD', 'YAJQ'}
319	PUROMYCIN	TETRACYCLINE	238.835	XR	-157.941	puromycin	tetracyclines	{'DGKA', 'AROK', 'ROB', 'HDFR', 'LON', 'ISPA', 'RFAF', 'YHBN', 'YCGJ', 'TATE', 'YGCO', 'YGCU', 'YBEB', 'ACRA', 'YMFA', 'YBEH', 'LIPB', 'TOLC', 'RFAP', 'FIMG', 'MUTS', 'GLMS', 'MARR', 'RPME', 'YNEI', 'YCGN', 'ACRB', 'YBHT', 'MARB'}
320	TOBRAMYCIN	TETRACYCLINE	153.818	XR	-62.7414	aminoglycosides	tetracyclines	{'YHHF', 'STFR', 'YFJF', 'PQIA', 'OGT', 'DSBA', 'YCII', 'YADB', 'YPHF', 'INTR', 'YMFQ', 'YFAL', 'YEDV', 'MPL', 'HSLV', 'FADD', 'PYRB', 'ASPA', 'DCD', 'RFAP', 'CARB', 'HSLU', 'CPXA', 'FLHA', 'PANE', 'YCIS', 'YCJD', 'BETB', 'YIDK'}
321	OXACILLIN	TETRACYCLINE	109.087	XR	-119.187	beta-lactams	tetracyclines	{'YHDJ', 'YJIM', 'YNCL', 'DCD', 'TOLC', 'HDFR', 'GLMS', 'PDXH', 'FLHA', 'YNFG', 'FSAA', 'ACRA', 'ACRB', 'YIDJ'}
322	BACITRACIN	TETRACYCLINE	41.8792	Neutral	-69.3489	bacitracin	tetracyclines
323	SULFAMETHIZOLE	TETRACYCLINE	11.2059	CS	-22.8805	sulfonamides	tetracyclines	{'DGKA', 'YDFD', 'GLMS', 'CPXA', 'ARTQ', 'GCVA', 'PURN', 'YGFA', 'YEJK', 'AROK'}
324	CLARITHROMYCIN	TRIMETHOPRIM	264.906	XR	-174.476	macrolides	trimethoprim	{'LPXM', 'RSXG', 'YOJL', 'YFCZ', 'YCIU', 'YIDQ', 'SIBD', 'GUAA', 'LPXB', 'YHBN', 'NUOE', 'ACRA', 'LPXL', 'ASPA', 'DAM', 'LIPB', 'AROB', 'TOLC', 'YGDT', 'PSTS', 'PDXH', 'UBIE', 'MARR', 'YCHJ', 'FIS', 'TSX', 'ACRB', 'AROK', 'MTLR'}
325	TUNICAMYCIN	TRIMETHOPRIM	-18.173	CS	-32.3387	tunicamycin	trimethoprim	{'NUDB', 'YEDM', 'YJFM', 'NIKR', 'TOLC', 'YRAO', 'SSPA', 'DSBA', 'GUAA', 'LON', 'YHBC', 'YCHJ', 'OMPA', 'ACRA', 'ACRB', 'CBL'}
326	STREPTONIGRIN	TRIMETHOPRIM	203.439	XR	-161.28	streptonigrin	trimethoprim	{'RPIB', 'YIDQ', 'GUAA', 'DEOC', 'PPK', 'HYAB', 'RUVC', 'XERC', 'RECC', 'FIMF', 'YOHD', 'RFAG', 'TOLC', 'DUSB', 'AMPH', 'MARR', 'TDK', 'ACRB', 'ACRA', 'LIGA'}
327	CEFTAZIDIME	TRIMETHOPRIM	105.65	XR	-90.4215	beta-lactams	trimethoprim	{'SEQA', 'PHET', 'YOHD', 'PIN', 'YCIU', 'FLGE', 'GUAA', 'YCHJ', 'YCFM', 'OMPA', 'MRCB', 'HYAB', 'NAGD'}
328	VANCOMYCIN	TRIMETHOPRIM	36.704	Neutral	-69.9007	vancomycin	trimethoprim
329	THIOLACTOMYCIN	TRIMETHOPRIM	101.955	Neutral	-79.5081	thiolactomycin	trimethoprim
330	CEFACLOR	TRIMETHOPRIM	-6.56891	CS	-53.8665	beta-lactams	trimethoprim	{'RFAQ', 'RFE', 'AROK', 'DNAA', 'YCIU', 'YBED', 'LPXB', 'YEEF', 'TKTA', 'HOLB', 'LIPB', 'RFAG', 'YGDT', 'CPXA', 'PDXH', 'YCHJ', 'MRAW', 'ACRB', 'DAM', 'SAPD'}
331	PUROMYCIN	TRIMETHOPRIM	259.067	XR	-185.72	puromycin	trimethoprim	{'ROB', 'YIDQ', 'GUAA', 'LON', 'LPXB', 'YHBN', 'PHOQ', 'FIMF', 'DAM', 'FDHE', 'YNEH', 'LIPB', 'VACJ', 'TOLC', 'YCIS', 'SSPA', 'RFAB', 'ACEF', 'MARR', 'YCFM', 'ACRB', 'PHOP', 'YNFO', 'ACRA', 'YHBC', 'YBHT', 'AROK'}
332	OXACILLIN	TRIMETHOPRIM	182.282	XR	-155.498	beta-lactams	trimethoprim	{'NUDG', 'YBED', 'MRCB', 'TSX', 'PABC', 'YICL', 'ACRA', 'RIHB', 'DCD', 'TOLC', 'PDXH', 'YCFM', 'YBJX', 'PPIA', 'ACRB', 'FIXA', 'TKTA'}
333	BACITRACIN	TRIMETHOPRIM	-8.07206	CS	-35.1341	bacitracin	trimethoprim	{'RFAQ', 'TATC', 'LDCA', 'RFBD', 'SSPA', 'PSTS', 'YPJJ', 'YCHJ', 'DEOC', 'PHOP', 'ACRA', 'ACRB'}
334	SULFAMETHIZOLE	TRIMETHOPRIM	256.84	XR	-138.131	sulfonamides	trimethoprim	{'PHET', 'NUOH', 'RPIB', 'YRAO', 'SIBD', 'DSBA', 'LON', 'NUOJ', 'NUOB', 'NUOE', 'FOLM', 'NUDB', 'ASPA', 'YEIL', 'LIPB', 'PIN', 'AROB', 'NIKR', 'YGDT', 'ACEF', 'YCHJ', 'TDK', 'THYA', 'SSRA', 'SAPD', 'YDFB', 'GUAA', 'HYAB', 'NUOA', 'PLSX', 'TATC', 'METJ', 'UBIH', 'RFAB', 'CPXA', 'ICD', 'UBIE', 'NAGD'}
335	CLARITHROMYCIN	LEVOFLOXACIN	22.5798	CS	-28.3813	macrolides	quinolones	{'YFCZ', 'RFAF', 'RPMF', 'YGFZ', 'YCII', 'YNFF', 'DCTA', 'YBHF', 'ASPA', 'ATPC', 'ARTJ', 'GSHB', 'PURL', 'LIPA', 'SSPA', 'ARSC', 'PDXH', 'HEMX', 'UBIF'}
336	STREPTOMYCIN	LEVOFLOXACIN	8.16145	CS	-21.254	aminoglycosides	quinolones	{'CRL', 'YGCW', 'RPIB', 'SFCA', 'YFCZ', 'YCGX', 'RFFT', 'ACEK', 'YCII', 'YEHW', 'RFFA', 'SSUA', 'YNFF', 'GUAB', 'YEDK', 'GSHB', 'UVRY', 'YBGK', 'HCAR', 'YEJG', 'HYPE', 'LRP', 'YDHT', 'PHNK', 'OXYR'}
337	CEFOXITIN	LEVOFLOXACIN	-20.5632	CS	-31.9132	beta-lactams	quinolones	{'YBDR', 'NUOJ', 'YCFJ', 'INTB', 'PURA', 'GREA', 'GUAB', 'DCTA', 'ARTJ', 'ASPA', 'PURL', 'HEPA', 'LIPA', 'SSPA', 'CARB', 'SLT', 'HCAR', 'PURN', 'YDEP', 'YHBC', 'OXYR'}
338	TUNICAMYCIN	LEVOFLOXACIN	30.2104	Neutral	-33.7071	tunicamycin	quinolones
339	STREPTONIGRIN	LEVOFLOXACIN	137.201	XR	-119.409	streptonigrin	quinolones	{'RPIB', 'RFFT', 'SFCA', 'RUVA', 'PTRB', 'PURA', 'YIIU', 'RECA', 'RUVC', 'RECC', 'FKPB', 'RECB', 'RBFA', 'YBGK', 'CHAB', 'UVRD', 'XERC', 'LRP'}
340	ERYTHROMYCIN	LEVOFLOXACIN	10.9203	CS	-32.4077	macrolides	quinolones	{'MDOH', 'TALA', 'YDFD', 'GSHB', 'PURL', 'YBDR', 'SSPA', 'NINE', 'RPMF', 'HEMX', 'GREA', 'CHAB', 'GUAB', 'DCTA'}
341	CEFTAZIDIME	LEVOFLOXACIN	-5.75059	CS	-21.1328	beta-lactams	quinolones	{'YHII', 'SLT', 'OMPC', 'PLDB', 'YJTD', 'YQJB', 'YIIU', 'YEJG', 'TSX', 'YDEP', 'LRP', 'YDHT'}
342	FUSIDICACID	LEVOFLOXACIN	31.7252	Neutral	-38.4212	fusidic acid	quinolones
343	DOXYCYCLINE	LEVOFLOXACIN	-8.16336	CS	-14.7058	tetracyclines	quinolones	{'MDOH', 'ASPA', 'FLIQ', 'PURL', 'CARB', 'ISPE', 'NINE', 'YEHW', 'PURA', 'YQJB', 'REP', 'YEEO', 'LLDR', 'PHOP', 'HYPE', 'GUAB', 'OXYR'}
344	VANCOMYCIN	LEVOFLOXACIN	33.2484	Neutral	-39.71	vancomycin	quinolones
345	THIOLACTOMYCIN	LEVOFLOXACIN	123.485	XR	-65.1414	thiolactomycin	quinolones	{'CRL', 'YFDS', 'PLDB', 'PTRB', 'YDAU', 'PURA', 'GUAB', 'SODC', 'ARTJ', 'ATPC', 'PURL', 'GSHB', 'ATPD', 'LIPA', 'SSPA', 'FRDC', 'BFR', 'MAZG', 'PHOP', 'SRMB', 'YHBC', 'UBIF'}
346	SPECTINOMYCIN	LEVOFLOXACIN	12.6693	CS	-36.6142	aminoglycosides	quinolones	{'YDFD', 'ACEK', 'HSCA', 'RFAF', 'NUOJ', 'PURA', 'MDLB', 'UIDC', 'NUOA', 'GUAB', 'YEBY', 'DCTA', 'ASPA', 'CARB', 'LIPA', 'HCAR', 'YEEO', 'YEJG', 'HCR', 'UBIF'}
347	CEFACLOR	LEVOFLOXACIN	12.2277	CS	-29.1736	beta-lactams	quinolones	{'PURL', 'RFFT', 'CARB', 'DCUC', 'SLT', 'WCAI', 'RFFA', 'YFIH', 'YADH', 'LLDR', 'YHBC', 'TKTA', 'OXYR'}
348	PUROMYCIN	LEVOFLOXACIN	121.089	XR	-55.5069	puromycin	quinolones	{'GSPG', 'ACEK', 'RFAF', 'FLIS', 'PLDB', 'YEDX', 'IDNK', 'YGFZ', 'YCFJ', 'PURA', 'YKFJ', 'YCII', 'MIAB', 'NUOA', 'YEDJ', 'YCJS', 'YDJI', 'PURL', 'SSPA', 'HEMX', 'YBAT', 'WCAI', 'YMIB'}
349	NALIDIXICACID	LEVOFLOXACIN	113.651	XR	-100.479	quinolones	quinolones	{'RECB', 'PURL', 'LIPA', 'XSEA', 'RUVA', 'NUOJ', 'PURA', 'RUVC', 'XSEB', 'XERC', 'GUAB', 'YBFC', 'RECC'}
350	NITROFURANTOIN	LEVOFLOXACIN	295.783	XR	-226.236	nitrofurantoin	quinolones	{'MDOH', 'SFCA', 'PGI', 'YQJH', 'RUVA', 'YGFZ', 'NUOJ', 'TKTA', 'PTRB', 'GREA', 'REP', 'YDFC', 'RECA', 'RUVC', 'ARTJ', 'YBHF', 'RECC', 'YCIQ', 'FLIQ', 'CARB', 'HEPA', 'SSPA', 'YBAS', 'YHBC', 'UBIF', 'OXYR', 'ACEK', 'DCUC', 'PURA', 'YJTD', 'MDLB', 'YBIA', 'SSUA', 'GLCE', 'NUOA', 'GUAB', 'DCTA', 'TALA', 'YDGH', 'PURL', 'SLT', 'LIPA', 'CYSN', 'UVRD', 'XERC', 'DNAJ'}
351	TOBRAMYCIN	LEVOFLOXACIN	8.23458	CS	-27.1979	aminoglycosides	quinolones	{'ASPA', 'NUOA', 'YCJS', 'RFFT', 'GUAB', 'CARB', 'HSCA', 'FLIS', 'NUOJ', 'SSUA', 'YCII', 'UVRY', 'YFHM', 'YRFG', 'YDEP', 'HCR', 'YBAS', 'YBAY'}
352	OXACILLIN	LEVOFLOXACIN	127.38	XR	-52.9684	beta-lactams	quinolones	{'YNCL', 'YFDS', 'MENC', 'CYSD', 'YEHW', 'NUOJ', 'TKTA', 'PURA', 'REP', 'YAIX', 'GSPE', 'YBIA', 'UBIF', 'DHAL', 'TALA', 'PURL', 'CARB', 'HEPA', 'MAZG', 'CYSN', 'FSAA', 'TSX', 'CBRC'}
353	BACITRACIN	LEVOFLOXACIN	-1.40216	CS	-18.4768	bacitracin	quinolones	{'ASPA', 'PURL', 'RFFT', 'YCGX', 'HEPA', 'SSPA', 'CARB', 'YCII', 'NINE', 'RFAF', 'SUFE', 'PURA', 'GREA', 'SRMB', 'YAIX', 'YHBC'}
354	SPIRAMYCIN	LEVOFLOXACIN	26.1463	CS	-33.0877	macrolides	quinolones	{'YGCW', 'DMSA', 'FLIQ', 'SSPA', 'ISPE', 'NINE', 'RPMF', 'YGFZ', 'PDXH', 'YCII', 'RFAF', 'YNFF', 'PDXY', 'YDFI', 'YIEN', 'DNAJ', 'YFBB'}
355	SULFAMETHIZOLE	LEVOFLOXACIN	32.7992	Neutral	-38.7096	sulfonamides	quinolones
356	MINOCYCLINE	LEVOFLOXACIN	16.8199	CS	-18.9897	tetracyclines	quinolones	{'YDFT', 'MDOH', 'FKPB', 'YFJR', 'RPMF', 'YCFS', 'REP', 'PHOP', 'YBAY'}
357	TETRACYCLINE	LEVOFLOXACIN	8.07418	CS	-9.46664	tetracyclines	quinolones	{'ASPA', 'CRL', 'YDFD', 'RBFA', 'YFCZ', 'CARB', 'ISPE', 'YFJP', 'YCII', 'PDXH', 'PURN', 'REP', 'SSRA'}
358	TRIMETHOPRIM	LEVOFLOXACIN	94.4084	Neutral	-80.6471	trimethoprim	quinolones
359	CLARITHROMYCIN	NORFLOXACIN	-20.3634	CS	-39.2835	macrolides	quinolones	{'SBCD', 'YBHU', 'LPCA', 'YRBE', 'YRBF', 'DNAQ', 'YGDT', 'LPXB', 'RFAC', 'FRR', 'RFAF', 'MUTY', 'FIS', 'RFAD', 'RFAE', 'FUR'}
360	STREPTOMYCIN	NORFLOXACIN	43.2427	Neutral	-54.0862	aminoglycosides	quinolones
361	CEFOXITIN	NORFLOXACIN	1.91405	CS	-6.08431	beta-lactams	quinolones	{'YFDY', 'GIDA', 'RFAC', 'RPLA', 'HFLD', 'CYSB', 'YBJQ', 'DNAQ', 'DUSB', 'CPXA', 'YJFK', 'YOBA', 'FIS', 'ASLA', 'RECF', 'YGJN', 'HYBE'}
362	TUNICAMYCIN	NORFLOXACIN	-12.855	CS	-6.13036	tunicamycin	quinolones	{'YEDM', 'YIJE', 'YLBH', 'YGEX', 'LON', 'PGM', 'CHBG', 'GLNA', 'IDNK', 'YBDL', 'OMPA', 'YDBK', 'PROQ', 'TATE', 'RBSK', 'YIBA', 'RFAG', 'YBJQ', 'DNAQ', 'DUSB', 'UBIC', 'ISPE', 'YJFK', 'GLPR', 'FIS', 'PANE', 'ACNB', 'MALS', 'DNAJ'}
363	STREPTONIGRIN	NORFLOXACIN	164.076	XR	-100.632	streptonigrin	quinolones	{'GPMI', 'YFCD', 'GIDB', 'CHBG', 'FABF', 'RECN', 'TATE', 'RECA', 'RECC', 'YDEH', 'YRBE', 'YQGE', 'YGBK', 'LIGA', 'MARR', 'MRAW', 'PANE', 'LOLB', 'CITX', 'YFDY', 'MIAA', 'RPON', 'MPL'}
364	ERYTHROMYCIN	NORFLOXACIN	-22.1288	CS	-16.5603	macrolides	quinolones	{'YBHU', 'LPCA', 'FUCK', 'YBGT', 'RFAC', 'FRR', 'MRAW', 'FIS', 'FUSA', 'RFAD', 'RFAE', 'RPON', 'SAPD'}
365	AMPICILLIN	NORFLOXACIN	29.1727	Neutral	-42.9984	beta-lactams	quinolones
366	CEFTAZIDIME	NORFLOXACIN	159.891	XR	-99.5938	beta-lactams	quinolones	{'SEQA', 'YFCD', 'YHII', 'HDFR', 'EMRD', 'RFAC', 'MGTA', 'GIDB', 'CHBG', 'DMSB', 'YBDL', 'OMPA', 'YBDA', 'RFAE', 'YIBA', 'TATC', 'ACPP', 'WCAB', 'RFAP', 'YGBK', 'DUSB', 'EUTQ', 'MRAW', 'FIS', 'DNAJ'}
367	FUSIDICACID	NORFLOXACIN	-31.5934	CS	-43.4486	fusidic acid	quinolones	{'RNHA', 'SBCD', 'LPCA', 'YRBE', 'YBCK', 'PROX', 'UBIC', 'RFAC', 'RFAF', 'MRAW', 'THYA', 'RFAE', 'FUR'}
368	DOXYCYCLINE	NORFLOXACIN	149.846	XR	-84.6633	tetracyclines	quinolones	{'HYI', 'HDFR', 'EMRD', 'HFLD', 'ULAB', 'OMPA', 'REP', 'TATE', 'OMPR', 'RBSK', 'ACPP', 'YRBE', 'HYAD', 'YRBF', 'ISPE', 'MARR', 'ACCD', 'RPOS', 'ACNB', 'OMPF', 'SAPD'}
369	VANCOMYCIN	NORFLOXACIN	-14.7496	CS	-22.7183	vancomycin	quinolones	{'SBCD', 'LPCA', 'YHII', 'HEMY', 'FUCK', 'HDFR', 'RFAC', 'UDP', 'YHEL', 'RFAF', 'HYBB', 'FABF', 'RECN', 'CYSB', 'REP', 'OMPR', 'RFAE', 'YEDJ', 'YNEH', 'YRBE', 'YRBF', 'YBGT', 'FIS', 'HCHA', 'RFAD', 'FUR'}
370	THIOLACTOMYCIN	NORFLOXACIN	29.9184	Neutral	-38.3596	thiolactomycin	quinolones
371	SPECTINOMYCIN	NORFLOXACIN	124.171	XR	-91.9491	aminoglycosides	quinolones	{'ANSA', 'YEBZ', 'YRBE', 'YDFB', 'SERB', 'SIBD', 'YGDT', 'CPXA', 'DNAJ', 'GOR', 'MRAW', 'YEEJ', 'LOLB', 'GLTL', 'YIBA'}
372	CIPROFLOXACIN	NORFLOXACIN	448.463	XR	-190.401	quinolones	quinolones	{'LPCA', 'GMD', 'RPLA', 'FRR', 'YHEL', 'LON', 'GLNA', 'HFLD', 'XSEA', 'LPXB', 'HUPB', 'CYSB', 'INFC', 'TATE', 'RECA', 'YICC', 'RBSK', 'TISA', 'RECC', 'YBHU', 'DNAQ', 'YGDT', 'DUSB', 'MUTY', 'GLPR', 'MUTH', 'HCHA', 'ACNB', 'PANE', 'YRBL', 'RECF', 'CITX', 'LOLB', 'DING', 'OMPF', 'MENF', 'HYI', 'GIDA', 'FUCK', 'HEMY', 'YHII', 'RFAC', 'YAAY', 'TRME', 'RFAF', 'CHBG', 'FLGL', 'AROC', 'YDBK', 'FABF', 'O…
373	CHLORAMPHENICOL	NORFLOXACIN	132.601	XR	-75.4389	chloramphenicol	quinolones	{'CYDC', 'SEQA', 'YTJB', 'YHII', 'CYSB', 'REP', 'YDGD', 'OMPR', 'RBSK', 'YEEP', 'YBHU', 'YRBE', 'YRBF', 'ISPE', 'MARR', 'ACNB', 'YRBL', 'RECF', 'OMPF'}
374	CEFACLOR	NORFLOXACIN	138.679	XR	-67.4582	beta-lactams	quinolones	{'AMPC', 'YECO', 'GIDA', 'LPCA', 'UDP', 'LPXB', 'YHBH', 'YDBK', 'TISA', 'RNHA', 'ACPP', 'YBHU', 'FKLB', 'RFAG', 'YQIC', 'YGDT', 'CPXA', 'ACCD', 'MRAW', 'YADH', 'FUSA', 'LIGA', 'MIAA', 'FUR'}
375	PUROMYCIN	NORFLOXACIN	37.1139	Neutral	-38.5873	puromycin	quinolones
376	AZITHROMYCIN	NORFLOXACIN	142.297	XR	-60.7767	macrolides	quinolones	{'YEBZ', 'YTJB', 'HDFR', 'YHEL', 'MURF', 'PGM', 'AROC', 'ULAB', 'OMPA', 'CYSB', 'INFC', 'YDGD', 'YIBA', 'TFAD', 'ACPP', 'YBGT', 'MRCA', 'MUTY', 'MARR', 'YAHD', 'YRBL', 'RECF', 'MALS', 'DNAJ'}
377	NALIDIXICACID	NORFLOXACIN	167.078	XR	-117.03	quinolones	quinolones	{'CYDC', 'XSEA', 'UIDA', 'GOR', 'YFJS', 'RECN', 'FADR', 'TATE', 'YIGB', 'RECC', 'TATC', 'YRBE', 'YRBF', 'DUSB', 'EUTQ', 'GLPR', 'MUTH', 'MRAW', 'ACCD', 'FIS', 'OMPF', 'CYSI'}
378	AMOXICILLIN	NORFLOXACIN	22.7429	CS	-45.8166	beta-lactams	quinolones	{'UXUR', 'YLBH', 'RPLA', 'ACCD', 'YBDL', 'RECN', 'YOBA', 'CYSB', 'YIBA', 'DNAJ'}
379	NITROFURANTOIN	NORFLOXACIN	40.0489	Neutral	-56.9771	nitrofurantoin	quinolones
380	TOBRAMYCIN	NORFLOXACIN	105.749	XR	-53.6748	aminoglycosides	quinolones	{'YEDM', 'FRUK', 'FUCK', 'YDBK', 'FABF', 'YICC', 'YIBA', 'YQHA', 'FIEF', 'FRE', 'YRBF', 'RFAP', 'YACH', 'CPXA', 'PANE', 'ESSQ', 'DNAJ', 'FUR', 'MPL'}
381	OXACILLIN	NORFLOXACIN	4.54369	CS	-18.5312	beta-lactams	quinolones	{'CYDC', 'PAAI', 'RYEE', 'FKLB', 'LPCA', 'YDFB', 'YQGE', 'EMRD', 'CHBG', 'RPOS', 'GOR', 'YGHT', 'REP', 'PROQ', 'FUSA', 'YIDR', 'YEEP', 'CYSI'}
382	GENTAMICIN	NORFLOXACIN	11.7511	CS	-31.8702	aminoglycosides	quinolones	{'EMRD', 'DMSB', 'HYBB', 'YBDL', 'PROQ', 'FADR', 'YEEP', 'YBHU', 'YBGT', 'ISPE', 'DUSB', 'MUTY', 'MRAW', 'FIS', 'LOLB', 'RECF', 'YFDY', 'COBS', 'SAPD'}
383	BACITRACIN	NORFLOXACIN	-2.42875	CS	-18.0425	bacitracin	quinolones	{'YBHU', 'LPCA', 'RFAP', 'DUSB', 'RFAF', 'GLNA', 'YRBA', 'FIS', 'NANE', 'YEJK', 'RFAD', 'RFAE', 'RPON', 'YICC'}
384	SPIRAMYCIN	NORFLOXACIN	-21.5776	CS	-22.9916	macrolides	quinolones	{'CYDC', 'SBCD', 'GPMI', 'LPCA', 'EMRD', 'FRR', 'RFAF', 'YIDR', 'RFAE', 'YBHU', 'FKLB', 'EUTQ', 'FIS', 'ASLA', 'RFAD', 'DNAJ'}
385	SULFAMETHIZOLE	NORFLOXACIN	148.37	XR	-57.7083	sulfonamides	quinolones	{'SBCD', 'HEMY', 'YDFB', 'SIBD', 'RPLA', 'LON', 'RFAF', 'GLNA', 'HFLD', 'IDNK', 'FRWB', 'RFAE', 'FRE', 'ISPE', 'RFAD', 'MUTY', 'YOBA', 'FIS', 'ACNB', 'YEJK', 'FUSA', 'THYA', 'YFDY', 'MALS', 'DNAJ', 'SAPD'}
386	MINOCYCLINE	NORFLOXACIN	165.934	XR	-81.5316	tetracyclines	quinolones	{'HYI', 'YDFB', 'HDFR', 'AROC', 'HFLD', 'OMPA', 'YBDA', 'CYSB', 'YDIS', 'REP', 'PROQ', 'RBSK', 'YBHU', 'YRBE', 'YQGE', 'YBGT', 'SAPD', 'UBIC', 'YRBF', 'MARR', 'HCHA', 'PANE', 'FIS', 'MALS', 'FUR'}
387	TETRACYCLINE	NORFLOXACIN	39.1149	Neutral	-43.6166	tetracyclines	quinolones
388	TRIMETHOPRIM	NORFLOXACIN	89.374	Neutral	-64.0068	trimethoprim	quinolones
389	LEVOFLOXACIN	NORFLOXACIN	93.2876	Neutral	-77.4959	quinolones	quinolones
390	CLARITHROMYCIN	FOSFOMYCIN	-25.0837	CS	-5.58815	macrolides	fosfomycin	{'MOG', 'SBCD', 'LPXM', 'RSXG', 'YFJF', 'YRDD', 'GNTY', 'YNFE', 'YCII', 'DEAD', 'AROC', 'AROA', 'NUOE', 'CLS', 'ACRA', 'DCTA', 'KSGA', 'AROB', 'YQIC', 'SSPA', 'PSTS', 'YMBA', 'RNG', 'RFAI', 'LPXL', 'ISCS', 'DNAJ', 'INTE'}
391	STREPTOMYCIN	FOSFOMYCIN	10.7484	CS	-37.2713	aminoglycosides	fosfomycin	{'MRP', 'FRUK', 'YEDK', 'YAGU', 'FRE', 'YQIC', 'RPLA', 'YCII', 'YDAM', 'HCAT', 'YFBN', 'CYDD', 'WZXE', 'TRXA', 'YJFC'}
392	CEFOXITIN	FOSFOMYCIN	2.65032	CS	-27.9998	beta-lactams	fosfomycin	{'YFJF', 'NUOH', 'RPLA', 'GREA', 'RACC', 'ARCB', 'DCTA', 'TESB', 'GLTP', 'LIPB', 'SLT', 'SSPA', 'CPDA', 'CPXA', 'ARCA', 'IHFA', 'YMDB', 'NUOF', 'ASLA', 'NADA'}
393	TUNICAMYCIN	FOSFOMYCIN	44.5226	Neutral	-64.3318	tunicamycin	fosfomycin
394	STREPTONIGRIN	FOSFOMYCIN	150.489	XR	-132.637	streptonigrin	fosfomycin	{'DGKA', 'YJJY', 'YFJF', 'USHA', 'GAPC', 'ARCB', 'FKPB', 'YCDS', 'VISC', 'YGBK', 'YQIC', 'UBIC', 'RECO', 'ARCA', 'GLND', 'YFBN', 'YAIS', 'YBIW', 'YMDB', 'WZXE', 'NARL', 'YLIJ'}
395	ERYTHROMYCIN	FOSFOMYCIN	-10.9815	CS	-15.5584	macrolides	fosfomycin	{'LPXM', 'DGKA', 'RSXG', 'YFJF', 'GNTY', 'YNFE', 'DEAD', 'NUOE', 'GREA', 'FLGK', 'ACRA', 'DCTA', 'YOBF', 'AROB', 'VISC', 'YQIC', 'SSPA', 'YKFB', 'YAIS', 'RFAI', 'LPXL', 'ISCS'}
396	CEFTAZIDIME	FOSFOMYCIN	128.862	XR	-80.479	beta-lactams	fosfomycin	{'LPXM', 'HDFR', 'CYAY', 'YOAH', 'ATOS', 'YRBA', 'YCIB', 'RACC', 'DDLB', 'YGFM', 'ENVR', 'YGBK', 'PSTS', 'IHFB', 'ARCA', 'GLND', 'IHFA', 'YMDB', 'AROM', 'MINC', 'ISCS', 'PRFC'}
397	FUSIDICACID	FOSFOMYCIN	39.2246	Neutral	-54.1575	fusidic acid	fosfomycin
398	DOXYCYCLINE	FOSFOMYCIN	131.107	XR	-82.5816	tetracyclines	fosfomycin	{'YIFE', 'CBPM', 'GSPM', 'ECNB', 'HDFR', 'RIBB', 'ULAB', 'FABF', 'QUEA', 'RBSD', 'PGPA', 'LIPB', 'HYAD', 'OSMB', 'SSPA', 'SROH', 'CYDD', 'WZXE', 'RFAI', 'ISCS'}
399	VANCOMYCIN	FOSFOMYCIN	34.7214	Neutral	-42.5127	vancomycin	fosfomycin
400	THIOLACTOMYCIN	FOSFOMYCIN	135.638	XR	-109.095	thiolactomycin	fosfomycin	{'STFR', 'YFJF', 'ENDA', 'GNTY', 'DEAD', 'AROA', 'FABF', 'ARCB', 'FEPG', 'YFJV', 'YOBF', 'FRE', 'VISC', 'UBIC', 'SSPA', 'YMDB', 'WZXE', 'RFAI', 'ACRA'}
401	SPECTINOMYCIN	FOSFOMYCIN	41.0767	Neutral	-66.3107	aminoglycosides	fosfomycin
402	CEFACLOR	FOSFOMYCIN	-9.17853	CS	-26.0106	beta-lactams	fosfomycin	{'YIFE', 'STFR', 'YFJF', 'DNAA', 'ECNB', 'LIPB', 'SLT', 'YQIC', 'DCUC', 'PGPA', 'MODA', 'YDAM', 'ULAB', 'ATOS', 'WZXE', 'QUEA', 'YBCQ', 'ENTE'}
403	PUROMYCIN	FOSFOMYCIN	25.3865	CS	-57.9324	puromycin	fosfomycin	{'FIMF', 'DGKA', 'ENVR', 'DEAD', 'YCIB', 'YBIW', 'RACC', 'UXAB', 'ACRA', 'ISCS', 'ZNTR', 'INTE'}
404	NALIDIXICACID	FOSFOMYCIN	-9.10967	CS	-26.947	quinolones	fosfomycin	{'FOLB', 'FIMF', 'DGKA', 'LPXM', 'SSPA', 'CPDA', 'RPOC', 'LIPA', 'DEAD', 'ULAF', 'GLPR', 'PURC', 'RACC', 'LPXL', 'OMPF', 'ACRA'}
405	NITROFURANTOIN	FOSFOMYCIN	107.489	XR	-82.4423	nitrofurantoin	fosfomycin	{'YFJF', 'NUOH', 'DCUC', 'ATOS', 'NUOE', 'GREA', 'DCTA', 'YFJV', 'YOBF', 'YFEO', 'SLT', 'SSPA', 'RECO', 'YAIS', 'YMDB', 'EXO'}
406	TOBRAMYCIN	FOSFOMYCIN	-23.4668	CS	-9.44609	aminoglycosides	fosfomycin	{'FRUK', 'YJJY', 'STFR', 'YFJF', 'NUOH', 'GNTY', 'CYAY', 'FLIS', 'YCII', 'FABF', 'NUOE', 'FLGK', 'KSGA', 'FRE', 'VISC', 'MICF', 'YMBA', 'YFBN', 'HCAT', 'NUOF', 'TRXA', 'YAGU', 'DNAJ'}
407	OXACILLIN	FOSFOMYCIN	23.8728	CS	-54.1371	beta-lactams	fosfomycin	{'FOLB', 'KGTP', 'SLT', 'AROC', 'GOR', 'YRBA', 'PPIA', 'ACRA'}
408	GENTAMICIN	FOSFOMYCIN	4.82913	CS	-23.5839	aminoglycosides	fosfomycin	{'MURA', 'FRUK', 'KSGA', 'FRE', 'YCIB', 'FABF', 'EXO', 'YAGU'}
409	BACITRACIN	FOSFOMYCIN	-27.1753	CS	-5.79368	bacitracin	fosfomycin	{'YIBI', 'PDXA', 'LPXM', 'YEAV', 'GNTY', 'SSPA', 'YCII', 'ARCA', 'GCVA', 'GLND', 'GREA', 'YMDB', 'LLDP', 'NUOF', 'WZXE', 'LPXL', 'ARCB', 'ZNTR'}
410	SPIRAMYCIN	FOSFOMYCIN	-8.30414	CS	-23.624	macrolides	fosfomycin	{'MOG', 'SBCD', 'FRUK', 'CSGA', 'KGTP', 'SSPA', 'YNFE', 'YCII', 'PYRH', 'AROC', 'IHFA', 'RFAI', 'PPIA', 'ASLA', 'ACRA', 'INTE'}
411	SULFAMETHIZOLE	FOSFOMYCIN	-4.81161	CS	-19.3959	sulfonamides	fosfomycin	{'RFAI', 'FKPB', 'NUOH', 'FRE', 'AROB', 'OSMB', 'YCIH', 'YCII', 'UBIX', 'CPXA', 'GCVA', 'NUOE', 'NUOF', 'NUOM', 'NAGD', 'THYA', 'DNAJ'}
412	MINOCYCLINE	FOSFOMYCIN	13.759	CS	-53.7363	tetracyclines	fosfomycin	{'FIMF', 'DGKA', 'FKPB', 'LPXM', 'YFJF', 'UBIC', 'NARQ', 'UBIX', 'AROC', 'WCAJ', 'ISCS', 'PNCB', 'LPXL', 'FLGK', 'MINC', 'ACRA', 'INTE'}
413	TETRACYCLINE	FOSFOMYCIN	2.83841	CS	-32.178	tetracyclines	fosfomycin	{'MOG', 'DGKA', 'HYPB', 'STFR', 'YFJF', 'TEHA', 'YNFE', 'YCII', 'UBIX', 'WCAJ', 'GLPR', 'ACRA', 'ACRE', 'OMPF', 'INTQ'}
414	TRIMETHOPRIM	FOSFOMYCIN	-23.4833	CS	-18.3068	trimethoprim	fosfomycin	{'LPXM', 'YHJJ', 'RSXG', 'YBFE', 'NUOH', 'HDFR', 'AROE', 'NUOE', 'ACRA', 'LPXL', 'FIMF', 'AROB', 'PSTS', 'CPXA', 'IHFB', 'IHFA', 'NARL', 'NAGD', 'PPIA', 'ACRE', 'THYA'}
415	LEVOFLOXACIN	FOSFOMYCIN	43.6843	Neutral	-55.6864	quinolones	fosfomycin
416	NORFLOXACIN	FOSFOMYCIN	5.80175	CS	-45.7844	quinolones	fosfomycin	{'FRUK', 'FRE', 'UBIC', 'YQIC', 'AROC', 'GLPR', 'YOAH', 'FABF', 'YRBA', 'RECA', 'THYA', 'OMPF', 'DNAJ'}
417	CLARITHROMYCIN	CARBENICILLIN	196.533	XR	-169.701	macrolides	beta-lactams	{'YJGW', 'PYRC', 'PYRE', 'DSBA', 'PGM', 'YHBN', 'AROC', 'ULAB', 'PYRD', 'TOLQ', 'YAIU', 'RBSK', 'TOLB', 'PURL', 'RFAP', 'GLMS', 'FIS', 'PURM', 'TOLR', 'ACRA'}
418	STREPTOMYCIN	CARBENICILLIN	66.4927	Neutral	-78.6034	aminoglycosides	beta-lactams
419	CEFOXITIN	CARBENICILLIN	513.046	XR	-411.893	beta-lactams	beta-lactams	{'SERC', 'RPLA', 'MRCB', 'RPH', 'PURF', 'DDLB', 'YCIN', 'TOLB', 'PURE', 'DAPF', 'RFAG', 'RFAP', 'CARB', 'TRUB', 'YCHJ', 'YCFM', 'PURM', 'YBGI', 'YHBC', 'OXYR', 'TONB', 'PAAH', 'IDND', 'PYRC', 'PYRE', 'PYRD', 'YBHE', 'YGEP', 'RPLI', 'ARCB', 'GUAB', 'YHFY', 'PURL', 'GLMS', 'PEPA', 'PAL', 'FIS', 'PURN', 'PURD', 'YAJI'}
420	TUNICAMYCIN	CARBENICILLIN	156.683	XR	-128.604	tunicamycin	beta-lactams	{'IDND', 'PYRC', 'PYRE', 'DSBA', 'PYRD', 'FEPC', 'PURF', 'ROF', 'CYSC', 'PURE', 'YRFA', 'PURK', 'PURL', 'MICF', 'YCHJ', 'FIS', 'PURN', 'PURM', 'YEIQ', 'PURD'}
421	STREPTONIGRIN	CARBENICILLIN	72.5776	Neutral	-81.2511	streptonigrin	beta-lactams
422	ERYTHROMYCIN	CARBENICILLIN	328.875	XR	-302.319	macrolides	beta-lactams	{'RPIB', 'SERC', 'DSBA', 'HFQ', 'PURF', 'PURE', 'YCEF', 'DAPF', 'RFAP', 'NINE', 'GLNB', 'PURM', 'MFD', 'URAA', 'YBGI', 'YBJI', 'YAJC', 'HDFR', 'PYRC', 'PYRE', 'PGM', 'PYRD', 'TOLQ', 'FEPC', 'GUAB', 'PURL', 'GLMS', 'FIS', 'FLHC', 'MURD', 'ACRA', 'PURD'}
423	AMPICILLIN	CARBENICILLIN	232.99	XR	-214.559	beta-lactams	beta-lactams	{'YHBN', 'TOLQ', 'MRCB', 'FEPC', 'MDOG', 'DDLB', 'YICC', 'DCP', 'YLCG', 'SFMH', 'GUAB', 'TOLB', 'ENVC', 'APAG', 'YMFP', 'YCFM', 'PAL', 'TOLR', 'ACRA'}
424	CEFTAZIDIME	CARBENICILLIN	236.999	XR	-208.508	beta-lactams	beta-lactams	{'MNTR', 'YJGW', 'HDFR', 'PYRC', 'RPLA', 'DMSB', 'KCH', 'MRCB', 'TOLQ', 'OMPA', 'YAFW', 'PRFC', 'INFC', 'DDLB', 'DCP', 'YIGL', 'RFAE', 'TOLB', 'DAPF', 'RFAP', 'GLMS', 'DADA', 'TRUA', 'IHFB', 'YCFM', 'YFHD', 'MURD', 'TOLR', 'AROK'}
425	FUSIDICACID	CARBENICILLIN	-13.1561	CS	-29.0809	fusidic acid	beta-lactams	{'YHHZ', 'YIHI', 'RYHA', 'CARB', 'MOBA', 'UBIC', 'MENC', 'YHBC', 'YCHJ', 'YFHD', 'RPLI', 'RFAE'}
426	DOXYCYCLINE	CARBENICILLIN	486.013	XR	-408.233	tetracyclines	beta-lactams	{'RBSR', 'ECNB', 'YHBN', 'NAGC', 'HFQ', 'YAIU', 'RPH', 'REP', 'INFC', 'RBSK', 'TAUA', 'YBIX', 'GPT', 'PURE', 'YJBH', 'DCD', 'CARB', 'NINE', 'HSRA', 'YGFI', 'PURM', 'MFD', 'NLPD', 'YACC', 'OXYR', 'YIFE', 'TONB', 'YBJI', 'NPR', 'HDFR', 'IDND', 'PYRC', 'PYRE', 'BIPA', 'RYHA', 'ULAB', 'PYRD', 'TOLQ', 'OMPA', 'YBHE', 'PURD', 'GLGC', 'GUAB', 'TATC', 'PURL', 'IVY', 'GLMS', 'TRUA', 'RPOS', 'FIS', 'FLHC',…
427	VANCOMYCIN	CARBENICILLIN	172.392	XR	-151.401	vancomycin	beta-lactams	{'DSBA', 'PGM', 'YHBN', 'TOLQ', 'CYSE', 'YLCG', 'TOLB', 'ENVC', 'RFAP', 'GLMS', 'NINE', 'PAL', 'FIS', 'GADX', 'TOLR', 'SRAB'}
428	THIOLACTOMYCIN	CARBENICILLIN	-65.8937	CS	0	thiolactomycin	beta-lactams	{'PURK', 'PURL', 'GUAB', 'YGHA', 'UBIC', 'BIPA', 'YNJA', 'YCFM', 'PURM', 'RPIA', 'DDLB', 'NAGD', 'ACRA', 'YHBC', 'ARCB', 'PURD'}
429	SPECTINOMYCIN	CARBENICILLIN	204.155	XR	-204.155	aminoglycosides	beta-lactams	{'YIFE', 'SERC', 'PYRC', 'RPLA', 'PYRE', 'RPLD', 'DSBA', 'PYRD', 'YBHE', 'INFC', 'DDLB', 'GUAB', 'CARB', 'GLMS', 'NLPD', 'ACRA'}
430	CIPROFLOXACIN	CARBENICILLIN	107.307	XR	-81.329	quinolones	beta-lactams	{'KDPB', 'RBSR', 'DSRA', 'RPIB', 'AROC', 'YNJA', 'YCFM', 'OMPA', 'GADX', 'RBSK', 'ACRA', 'RFAE', 'INFA', 'ENVC', 'OXYR'}
431	CHLORAMPHENICOL	CARBENICILLIN	154.643	XR	-112.671	chloramphenicol	beta-lactams	{'YJEP', 'RYHA', 'PYRC', 'RPLA', 'YHBN', 'YDDJ', 'NAGC', 'HFQ', 'PYRD', 'REP', 'RBSK', 'RPLI', 'YBCY', 'GLMS', 'TRUA', 'FIS', 'MFD', 'YDEE', 'GADX', 'ACRA'}
432	CEFACLOR	CARBENICILLIN	296.909	XR	-239.204	beta-lactams	beta-lactams	{'SERC', 'MRCB', 'YCDZ', 'RPH', 'INFC', 'FEPB', 'TOLB', 'PURE', 'YRFA', 'DAPF', 'RFAG', 'CARB', 'YCHJ', 'MIOC', 'YCFM', 'PURM', 'YHBC', 'AROK', 'OXYR', 'DER', 'PYRC', 'PYRE', 'PYRD', 'TOLQ', 'PRFC', 'RPLI', 'PURL', 'SECB', 'GLMS', 'PAL', 'FIS', 'GADX', 'TOLR', 'PURD', 'YAJI'}
433	PUROMYCIN	CARBENICILLIN	57.9799	Neutral	-79.7175	puromycin	beta-lactams
434	AZITHROMYCIN	CARBENICILLIN	176.364	XR	-146.657	macrolides	beta-lactams	{'OPPC', 'YIFE', 'HDFR', 'DSBA', 'PGM', 'YHBN', 'AROC', 'ULAB', 'TOLQ', 'OMPA', 'YLCG', 'TOLB', 'ACRA', 'DSRA', 'YIHI', 'YFEZ', 'GLMS', 'FIS', 'TOLR', 'NADB', 'YBGI', 'YBDB'}
435	NALIDIXICACID	CARBENICILLIN	-13.6888	CS	-50.5233	quinolones	beta-lactams	{'IDND', 'PGM', 'MDOG', 'DEGP', 'ARCB', 'GUAB', 'RFAE', 'TATC', 'YDGH', 'PURL', 'RFAG', 'RFAP', 'YCHJ', 'YGFI', 'FIS', 'PHOP', 'PURD'}
436	AMOXICILLIN	CARBENICILLIN	191.672	XR	-134.875	beta-lactams	beta-lactams	{'YADE', 'RPLA', 'TOLQ', 'MRCB', 'SSEA', 'DDLB', 'ROF', 'DEGP', 'CYSE', 'YBGO', 'TOLB', 'RFAP', 'SECB', 'HSLU', 'GLMS', 'YCHJ', 'YCFM', 'PAL', 'YNEI', 'TOLR', 'YIBD', 'CUSS'}
437	NITROFURANTOIN	CARBENICILLIN	-40.1104	CS	-24.9345	nitrofurantoin	beta-lactams	{'PURL', 'GUAB', 'RFAG', 'CARB', 'PYRE', 'PYRC', 'RFAP', 'YCFM', 'REP', 'YHBC', 'PURD', 'OXYR'}
438	TOBRAMYCIN	CARBENICILLIN	78.4477	Neutral	-83.0354	aminoglycosides	beta-lactams
439	OXACILLIN	CARBENICILLIN	153.891	XR	-126.009	beta-lactams	beta-lactams	{'DCD', 'YNCL', 'HDFR', 'GLMS', 'MENC', 'AROC', 'TOLQ', 'YCFM', 'VSR', 'PAL', 'MRCB', 'TOLR', 'ACRA', 'TOLB', 'YGAY'}
440	GENTAMICIN	CARBENICILLIN	12.7695	CS	-16.4507	aminoglycosides	beta-lactams	{'TATC', 'YOHJ', 'YAJC', 'DMSB', 'DADA', 'HSLU', 'OXYR', 'RPLI', 'LAR', 'WZC', 'GPT', 'CYSW'}
441	BACITRACIN	CARBENICILLIN	355.174	XR	-264.651	bacitracin	beta-lactams	{'YEBA', 'KDGK', 'SERC', 'YICC', 'FEPB', 'YLCG', 'YBIX', 'TOLB', 'ENVC', 'RECB', 'CARB', 'TRUB', 'NINE', 'MDTA', 'YCHJ', 'GLNB', 'PURM', 'YHBC', 'YDAO', 'PYRC', 'PYRE', 'PYRD', 'TOLQ', 'FEPC', 'YGEP', 'RPLI', 'ARCB', 'YHFY', 'PURL', 'SECB', 'GLMS', 'TEHB', 'YCJP', 'PAL', 'FIS', 'PHOP', 'GADX', 'TOLR', 'PURD'}
442	SPIRAMYCIN	CARBENICILLIN	127.518	XR	-97.8185	macrolides	beta-lactams	{'OPPC', 'YBCJ', 'NAGA', 'HDFR', 'GLMS', 'DSBA', 'NINE', 'PGM', 'YHBN', 'AROC', 'YIHL', 'FIS', 'PHOP', 'ACRA', 'YLCG'}
443	SULFAMETHIZOLE	CARBENICILLIN	33.0194	Neutral	-43.2388	sulfonamides	beta-lactams
444	MINOCYCLINE	CARBENICILLIN	186.122	XR	-152.735	tetracyclines	beta-lactams	{'YIFE', 'YNCL', 'HDFR', 'RYHA', 'YHBN', 'YDDJ', 'AROC', 'TOLQ', 'OMPA', 'REP', 'RBSK', 'YLCG', 'TOLB', 'CYSK', 'UBIC', 'GLMS', 'YIHL', 'PAL', 'MURD', 'TOLR', 'ACRA'}
445	TETRACYCLINE	CARBENICILLIN	203.386	XR	-157.874	tetracyclines	beta-lactams	{'RBSR', 'YNCL', 'HDFR', 'RYHA', 'PYRC', 'PYRE', 'YHBN', 'HYBG', 'PYRD', 'YAIU', 'REP', 'YTFI', 'RBSK', 'DEGP', 'RFAE', 'ACRA', 'CYSW', 'YDGH', 'DCD', 'DSRA', 'RFAP', 'CARB', 'GLMS', 'TRUA', 'AAT', 'PURN', 'YACC', 'INFA'}
446	TRIMETHOPRIM	CARBENICILLIN	59.5667	Neutral	-79.3433	trimethoprim	beta-lactams
447	LEVOFLOXACIN	CARBENICILLIN	-6.05741	CS	-38.4099	quinolones	beta-lactams	{'KDPB', 'PURL', 'CARB', 'NINE', 'YGHW', 'PURN', 'REP', 'YHBC', 'GUAB', 'OXYR'}
448	NORFLOXACIN	CARBENICILLIN	31.5807	Neutral	-43.0159	quinolones	beta-lactams
449	FOSFOMYCIN	CARBENICILLIN	76.7147	Neutral	-64.6074	fosfomycin	beta-lactams
450	CLARITHROMYCIN	CEFSULODIN	170.318	XR	-138.322	macrolides	beta-lactams	{'YBJJ', 'MHPB', 'PYRC', 'PYRE', 'YGFZ', 'PYRD', 'TOLQ', 'RBSK', 'FUR', 'TOLB', 'YBCK', 'YEGK', 'PURL', 'GLMS', 'PSTS', 'FIS', 'PSTA', 'TOLR', 'MTLR'}
451	STREPTOMYCIN	CEFSULODIN	268.42	XR	-215.891	aminoglycosides	beta-lactams	{'RFFM', 'YCIU', 'RPLA', 'TATB', 'YEHW', 'INFC', 'SUFI', 'ENVC', 'YHGG', 'RFFC', 'YBCL', 'RBFA', 'PHES', 'YCDW', 'HSRA', 'NLPD', 'WZXE', 'LRP', 'AROK', 'OXYR', 'GPMI', 'RFFT', 'RFFA', 'WBBI', 'YFFH', 'POTD', 'TATC', 'ATPD', 'DSBB', 'YBIM', 'RFFH', 'YDCW', 'SECG'}
452	CEFOXITIN	CEFSULODIN	558.975	XR	-460.547	beta-lactams	beta-lactams	{'YCGV', 'NUON', 'RPLA', 'LON', 'CPSG', 'MRCB', 'DDLB', 'YLCG', 'YCIN', 'PPIB', 'TOLB', 'PURE', 'YBGF', 'DAPF', 'RBFA', 'DUSB', 'YCHJ', 'YCFM', 'RECF', 'YCGN', 'YIIQ', 'DACA', 'YCFN', 'OXYR', 'YBGC', 'PAAH', 'PYRC', 'PYRE', 'PYRD', 'PURA', 'POTD', 'GLNG', 'PURL', 'ATPD', 'GLMS', 'SLT', 'RFAB', 'YJFK', 'PAL', 'FIS', 'DCUS', 'RFFH', 'DAMX', 'YMDC', 'PURD'}
453	TUNICAMYCIN	CEFSULODIN	143.239	XR	-101.582	tunicamycin	beta-lactams	{'PDXA', 'PYRC', 'PYRE', 'PYRD', 'PPIB', 'PURE', 'GALT', 'PURL', 'YJGI', 'ATPD', 'DUSB', 'HUPA', 'YJFK', 'YCHJ', 'FIS', 'RFFH', 'CRED', 'YHBC', 'PURD'}
454	STREPTONIGRIN	CEFSULODIN	149.656	XR	-135.715	streptonigrin	beta-lactams	{'GPMI', 'NFSA', 'HFQ', 'FABF', 'PTRB', 'INFC', 'RECC', 'FKPB', 'YRBE', 'RBFA', 'GLMS', 'DUSB', 'YAIS', 'MRAW', 'YNFN', 'RECF', 'FUR'}
455	ERYTHROMYCIN	CEFSULODIN	144.02	XR	-121.187	macrolides	beta-lactams	{'YBJJ', 'RPMG', 'DAPF', 'PURL', 'PURE', 'PYRE', 'PYRC', 'GLMS', 'RFAB', 'HFQ', 'PYRD', 'TOLQ', 'FIS', 'PURD', 'YGFX'}
456	AMPICILLIN	CEFSULODIN	369.793	XR	-352.277	beta-lactams	beta-lactams	{'TATA', 'YEAU', 'YCBC', 'TATB', 'YGFZ', 'MRCB', 'TOLQ', 'SUFI', 'YICC', 'DDLB', 'DGSA', 'TOLB', 'PPIB', 'ENVC', 'YBGF', 'TATC', 'FKPB', 'RFAP', 'SLT', 'SDHC', 'YCFM', 'PAL', 'DCUS', 'TOLR', 'DACA', 'PHOQ', 'FABH'}
457	CEFTAZIDIME	CEFSULODIN	398.739	XR	-372.22	beta-lactams	beta-lactams	{'TATA', 'EAEH', 'AGAR', 'RPLA', 'TATB', 'MRCB', 'INFC', 'SUFI', 'DDLB', 'TOLB', 'NLPI', 'YBCL', 'ACPP', 'DAPF', 'YCFM', 'REND', 'DACA', 'YCFN', 'YHBC', 'LRP', 'AROK', 'YHDJ', 'YBGC', 'EMRD', 'PYRC', 'YAJG', 'TOLQ', 'OMPA', 'TATC', 'SLT', 'GLMS', 'MRAW', 'TOLR', 'PRFC'}
458	FUSIDICACID	CEFSULODIN	-10.5832	CS	-23.6171	fusidic acid	beta-lactams	{'YBDR', 'RYHA', 'DSBA', 'CPSG', 'MENC', 'YEJM', 'YRBD', 'YFFH', 'YRBE', 'YBCK', 'YDES', 'DSBB', 'PHES', 'YCHJ', 'MRAW', 'RFFH', 'YGFX'}
459	DOXYCYCLINE	CEFSULODIN	400.128	XR	-353.533	tetracyclines	beta-lactams	{'RFAQ', 'RBSR', 'YEAD', 'DSBA', 'YEHW', 'HFQ', 'YRBD', 'INFC', 'RBSK', 'PURE', 'NLPI', 'PAAK', 'PHOQ', 'ACPP', 'VACJ', 'YRBE', 'YRBF', 'SSPA', 'DUSB', 'HSRA', 'NLPD', 'YACC', 'OXYR', 'EMRD', 'RYHA', 'PYRC', 'PYRE', 'RIBB', 'PYRD', 'TOLQ', 'OMPA', 'PURA', 'PURD', 'YRBC', 'PURL', 'GLMS', 'RFAB', 'RPOS', 'YEIB', 'FIS', 'YGFX'}
460	VANCOMYCIN	CEFSULODIN	241.592	XR	-226.665	vancomycin	beta-lactams	{'YHDJ', 'YBGC', 'GPMI', 'TATB', 'TOLQ', 'PURA', 'RLPA', 'FUR', 'PPIB', 'TOLB', 'ENVC', 'TATC', 'GLMS', 'PAL', 'FIS', 'TOLR', 'SECG', 'TRKD', 'FLIR', 'FABH'}
461	THIOLACTOMYCIN	CEFSULODIN	115.255	XR	-100.36	thiolactomycin	beta-lactams	{'RFAQ', 'ACPP', 'YADE', 'ATPD', 'YIDQ', 'SSPA', 'SLT', 'YGFZ', 'DEAD', 'PTRB', 'FIS', 'YHBC'}
462	SPECTINOMYCIN	CEFSULODIN	280.515	XR	-215.402	aminoglycosides	beta-lactams	{'RFAQ', 'PDXA', 'MHPB', 'RFFM', 'NUON', 'RPLA', 'INFC', 'DDLB', 'YGCO', 'NLPI', 'SELB', 'MOAC', 'YEGK', 'LPP', 'YRBE', 'RBFA', 'RFAP', 'LTAE', 'NLPD', 'YBJJ', 'PYRC', 'PYRE', 'DEAD', 'MOAE', 'PYRD', 'PURA', 'MODC', 'GLMS', 'MRAW', 'DCUS', 'MOEA', 'SECG'}
463	CIPROFLOXACIN	CEFSULODIN	136.357	XR	-97.1222	quinolones	beta-lactams	{'RBSR', 'DSBA', 'LON', 'RIBB', 'FABF', 'OMPA', 'RBSK', 'ENVC', 'YHGG', 'RECC', 'YQGC', 'HNS', 'PHOB', 'YCFM', 'MRAW', 'WCAI', 'OXYR'}
464	CHLORAMPHENICOL	CEFSULODIN	224.297	XR	-160.113	chloramphenicol	beta-lactams	{'RFAQ', 'MHPB', 'RYHA', 'PYRC', 'DSBA', 'RPLA', 'RIBB', 'HFQ', 'PYRD', 'YFFH', 'RBSK', 'NLPI', 'SELB', 'YRBC', 'YEGK', 'YRBE', 'YRBF', 'RFAP', 'GLMS', 'DUSB', 'DSBB', 'PHOB', 'RFAB', 'FIS', 'YNFN', 'PSTA'}
465	CEFACLOR	CEFSULODIN	466.057	XR	-392.136	beta-lactams	beta-lactams	{'AMPG', 'RFFM', 'YCIU', 'DSBA', 'CPSG', 'DAMX', 'MRCB', 'INFC', 'TOLB', 'PURE', 'YHGG', 'RFFC', 'ACPP', 'DAPF', 'RBFA', 'DUSB', 'YCHJ', 'MIOC', 'YCFM', 'WZXE', 'YCGN', 'DACA', 'AROK', 'OXYR', 'YBGC', 'DER', 'RFFT', 'PYRC', 'PYRE', 'PYRD', 'TOLQ', 'RFFA', 'YBAB', 'PRFC', 'HOLB', 'MODC', 'PURL', 'ATPD', 'GLMS', 'SLT', 'DSBB', 'PAL', 'MRAW', 'FIS', 'RFFH', 'MOEA', 'TOLR', 'WCAI', 'PURD'}
466	PUROMYCIN	CEFSULODIN	130.12	XR	-114.284	puromycin	beta-lactams	{'RPMG', 'VACJ', 'YRBF', 'GLMS', 'SSPA', 'LON', 'RFAB', 'YCFM', 'YNFN', 'YGCO', 'PHOQ', 'ENVC', 'FUR', 'FABH'}
467	AZITHROMYCIN	CEFSULODIN	217.624	XR	-195.489	macrolides	beta-lactams	{'YBJJ', 'RFAQ', 'MHPB', 'RFFM', 'TOLQ', 'PSTC', 'OMPA', 'DGSA', 'YGCO', 'TOLB', 'NLPI', 'ACPP', 'RFAP', 'GLMS', 'PSTS', 'FIS', 'PSTA', 'YCDU', 'TOLR', 'YHBC', 'FUR'}
468	NALIDIXICACID	CEFSULODIN	168.728	XR	-150.597	quinolones	beta-lactams	{'RFAQ', 'MHPB', 'NFSA', 'YEHW', 'YRBD', 'FRSA', 'RECC', 'TATC', 'YRBC', 'VACJ', 'YRBE', 'YRBF', 'RFAP', 'RFAB', 'OMPL', 'MRAW', 'PHOQ'}
469	AMOXICILLIN	CEFSULODIN	301.239	XR	-272.01	beta-lactams	beta-lactams	{'YCBC', 'YBGC', 'YADE', 'RPLA', 'CPSG', 'MRCB', 'TOLQ', 'DDLB', 'CITB', 'PPIB', 'TOLB', 'YHGG', 'DACA', 'RBFA', 'ATPD', 'GLMS', 'SLT', 'YCHJ', 'YCFM', 'PAL', 'TOLR', 'YCGN', 'CUSS', 'DIPZ'}
470	NITROFURANTOIN	CEFSULODIN	101.787	Neutral	-97.2526	nitrofurantoin	beta-lactams
471	TOBRAMYCIN	CEFSULODIN	112.804	XR	-77.3083	aminoglycosides	beta-lactams	{'RFFT', 'NUON', 'DSBA', 'MOAE', 'FABF', 'PURD', 'YJET', 'YRBF', 'SSPA', 'FIS', 'YDCW', 'RFFH', 'NLPD', 'SECG', 'INFA', 'YIDD'}
472	OXACILLIN	CEFSULODIN	213.754	XR	-191.22	beta-lactams	beta-lactams	{'TATA', 'YBGC', 'PDXJ', 'YGFZ', 'MENC', 'RIBB', 'DEAD', 'TOLQ', 'MRCB', 'YEJM', 'GSPE', 'SUFI', 'PPIB', 'TOLB', 'SLT', 'GLMS', 'YCFM', 'PAL', 'TOLR'}
473	GENTAMICIN	CEFSULODIN	160.712	XR	-96.9027	aminoglycosides	beta-lactams	{'FLGB', 'RFFT', 'YCIU', 'FABF', 'YIDD', 'GSPE', 'DDLB', 'YCIN', 'SECG', 'YCGN', 'TATC', 'ACPP', 'MTLR', 'MOAC', 'ATPD', 'SSPA', 'DUSB', 'YCHJ', 'FIS', 'YDCW', 'RECF', 'NAGD', 'YMDC', 'CUSS'}
474	BACITRACIN	CEFSULODIN	422.112	XR	-364.186	bacitracin	beta-lactams	{'PDXA', 'LON', 'TATB', 'CPSG', 'YICC', 'TOLB', 'PPIB', 'ENVC', 'RFFC', 'RFAP', 'DUSB', 'YCHJ', 'WZXE', 'YIIQ', 'FCL', 'YBGC', 'RFFT', 'PYRC', 'PYRE', 'PYRD', 'TOLQ', 'PURA', 'YFFH', 'YAIX', 'TATC', 'FKPB', 'GLNG', 'YBCK', 'PURL', 'ATPD', 'GLMS', 'WCAF', 'PAL', 'FIS', 'DCUS', 'MOEA', 'RFFH', 'TOLR', 'PURD', 'FABH'}
475	SPIRAMYCIN	CEFSULODIN	-34.3629	CS	-18.092	macrolides	beta-lactams	{'AROK', 'GPMI', 'YHDJ', 'EMRD', 'DSBA', 'TATB', 'PURA', 'INFC', 'YICC', 'YLCG', 'ENVC', 'ATPI', 'YRBC', 'SSPA', 'DUSB', 'DSBB', 'HUPA', 'YCHJ', 'RECF', 'WCAI', 'TRKD', 'PURD'}
476	SULFAMETHIZOLE	CEFSULODIN	-18.4919	CS	-22.7005	sulfonamides	beta-lactams	{'TATC', 'RFFM', 'FKPB', 'YHCA', 'RBFA', 'GLMS', 'RPLA', 'MIOC', 'PAL', 'YCHJ', 'RFFH', 'FIS', 'DDPD', 'NAGD', 'POTD', 'LRP', 'ENVC', 'CUSS'}
477	MINOCYCLINE	CEFSULODIN	277.227	XR	-250.861	tetracyclines	beta-lactams	{'RFAQ', 'MHPB', 'RYHA', 'DSBA', 'GALM', 'TOLQ', 'OMPA', 'YRBD', 'RBSK', 'YGCO', 'TOLB', 'YRBC', 'YEGK', 'VACJ', 'YRBE', 'YRBF', 'RFAP', 'SSPA', 'GLMS', 'RFAB', 'PAL', 'YNFN', 'TOLR', 'PHOQ'}
478	TETRACYCLINE	CEFSULODIN	114.062	XR	-88.0435	tetracyclines	beta-lactams	{'ACPP', 'RBSR', 'RYHA', 'PYRC', 'DSBA', 'DSBB', 'LON', 'PYRE', 'GLMS', 'PYRD', 'RBSK', 'YACC', 'YGCO'}
479	TRIMETHOPRIM	CEFSULODIN	200.827	XR	-159.488	trimethoprim	beta-lactams	{'RFAQ', 'YCBC', 'DSBA', 'LON', 'MRCB', 'OMPA', 'RECC', 'VACJ', 'RFAP', 'SSPA', 'DUSB', 'OMPL', 'RFAB', 'LTAE', 'PSTS', 'YCFM', 'FIS', 'DCUS', 'PHOQ', 'MTLR'}
480	LEVOFLOXACIN	CEFSULODIN	99.6577	Neutral	-83.7372	quinolones	beta-lactams
481	NORFLOXACIN	CEFSULODIN	122.199	XR	-103.862	quinolones	beta-lactams	{'TATC', 'ACPP', 'GPMI', 'YBCK', 'YRBE', 'YRBF', 'EMRD', 'LON', 'RPOS', 'FABF', 'MRAW', 'OMPA', 'RBSK', 'MALK', 'RECC'}
482	FOSFOMYCIN	CEFSULODIN	26.412	CS	-59.0853	fosfomycin	beta-lactams	{'PDXA', 'FABF', 'WZXE', 'SLT', 'RPLA', 'PSTS'}
483	CARBENICILLIN	CEFSULODIN	442.873	XR	-388.373	beta-lactams	beta-lactams	{'RBSR', 'RPLA', 'HFQ', 'MRCB', 'INFC', 'DDLB', 'YICC', 'RBSK', 'YCIN', 'TOLB', 'PURE', 'ENVC', 'DAPF', 'YCHJ', 'MIOC', 'YCFM', 'HSRA', 'NLPD', 'YACC', 'AROK', 'YIDD', 'OXYR', 'PAAH', 'YADE', 'DER', 'RYHA', 'PYRC', 'PYRE', 'MENC', 'PYRD', 'TOLQ', 'OMPA', 'PRFC', 'PURL', 'GLMS', 'RPOS', 'PAL', 'FIS', 'TOLR', 'NAGD', 'PURD', 'CUSS'}
484	CLARITHROMYCIN	MECILLINAM	295.575	XR	-163.954	macrolides	beta-lactams	{'RFAQ', 'YOJL', 'YHEL', 'DSBA', 'TATE', 'TOLB', 'ISCR', 'YRBE', 'ENTC', 'RFAP', 'SSPA', 'MDTG', 'PEPP', 'PURM', 'RFAI', 'ISCS', 'PYRC', 'PYRE', 'GUAA', 'PGM', 'IDNK', 'RFAC', 'TOLQ', 'ZAPA', 'DSBC', 'FADR', 'YBEB', 'YRBC', 'PURL', 'DSBB', 'YCDL', 'TOLR', 'MARR', 'YNCM', 'ACRA', 'ACRB', 'DNAJ', 'MPL'}
485	STREPTOMYCIN	MECILLINAM	169.627	XR	-112.301	aminoglycosides	beta-lactams	{'GPMI', 'HDFR', 'TATB', 'YFFH', 'SUFI', 'FUR', 'YHCB', 'TFAD', 'GUAB', 'PYRB', 'RNK', 'RFFC', 'ENVC', 'YMIA', 'HSLU', 'YIBN', 'PHES', 'APPY', 'CYDD', 'PEPP', 'RFFH', 'SECG', 'PHNK', 'OXYR'}
486	CEFOXITIN	MECILLINAM	387.682	XR	-317.643	beta-lactams	beta-lactams	{'RFAQ', 'SERC', 'LON', 'MRCB', 'DDLB', 'PURE', 'TOLB', 'NAGZ', 'ISCR', 'RFAG', 'RFAP', 'HEPA', 'SSPA', 'CARB', 'YCFM', 'IHFA', 'YJEM', 'PURM', 'YIHS', 'OXYR', 'YBGC', 'PYRC', 'PYRE', 'RFAC', 'GUAB', 'YFDG', 'PURL', 'SLT', 'PAL', 'RFFH', 'PCNB', 'PURD'}
487	TUNICAMYCIN	MECILLINAM	116.125	XR	-74.2696	tunicamycin	beta-lactams	{'PDXA', 'PYRC', 'NMPC', 'PYRE', 'DSBA', 'PROQ', 'TFAD', 'PURE', 'NAGZ', 'PURL', 'SSPA', 'RFFH', 'PURM', 'PEPP', 'YJEM', 'PURD', 'CAIA'}
488	STREPTONIGRIN	MECILLINAM	198.952	XR	-104.521	streptonigrin	beta-lactams	{'YECA', 'GPMI', 'FEPA', 'RFAC', 'NMPC', 'GUAA', 'YBDK', 'PPK', 'HYAB', 'TATE', 'ARCB', 'YJGZ', 'YBEB', 'GLTK', 'VISC', 'SSPA', 'YQIC', 'TRUD', 'MARR', 'ARCA', 'YBEF', 'YNCM', 'ACRA', 'ACRB', 'MPL'}
489	ERYTHROMYCIN	MECILLINAM	300.795	XR	-206.448	macrolides	beta-lactams	{'RFAQ', 'GIDA', 'FEPA', 'SERC', 'HDFR', 'PYRC', 'YHEL', 'PYRE', 'PGM', 'DSBA', 'RFAC', 'TOLQ', 'DSBC', 'RYEA', 'GUAB', 'YBEB', 'PURE', 'YRBC', 'VACJ', 'PURL', 'RFAP', 'SSPA', 'DSBB', 'MARR', 'PURM', 'RFAI', 'ACRA', 'ACRB', 'ISCS', 'PURD', 'RZOD'}
490	AMPICILLIN	MECILLINAM	247.834	XR	-230.199	beta-lactams	beta-lactams	{'DCUC', 'TATB', 'TOLQ', 'MRCB', 'DDLB', 'SUFI', 'TFAD', 'GUAB', 'TOLB', 'ENVC', 'SLT', 'YQIC', 'YCFM', 'PAL', 'TOLR', 'ACRA', 'ACRB', 'CAIA'}
491	CEFTAZIDIME	MECILLINAM	303.694	XR	-261.194	beta-lactams	beta-lactams	{'TATB', 'YBJN', 'MRCB', 'YQJB', 'SUFI', 'DDLB', 'TOLB', 'RFAP', 'DUSB', 'PSTS', 'TRUD', 'YCFM', 'YCGN', 'DSDA', 'MINC', 'YBGC', 'HDFR', 'PYRC', 'CYAY', 'GUAA', 'ZAPA', 'MOAE', 'TOLQ', 'HYAB', 'PSPA', 'YRBC', 'GLTK', 'SLT', 'OMPC', 'RFAB', 'HSLU', 'ARCA', 'FIS', 'TOLR', 'DNAJ'}
492	FUSIDICACID	MECILLINAM	75.7716	Neutral	-82.834	fusidic acid	beta-lactams
493	DOXYCYCLINE	MECILLINAM	228.834	XR	-172.968	tetracyclines	beta-lactams	{'HYI', 'YHIQ', 'HDFR', 'PYRC', 'PYRE', 'GUAA', 'TOLQ', 'YQJB', 'TATE', 'RYEA', 'PYRB', 'YBHT', 'GUAB', 'YBEB', 'PURE', 'PURL', 'CARB', 'MARR', 'PURM', 'ACRA', 'ACRB', 'OMPF', 'PURD', 'SAPD', 'OXYR'}
494	VANCOMYCIN	MECILLINAM	306.574	XR	-189.912	vancomycin	beta-lactams	{'RFAQ', 'RFE', 'YBGC', 'GPMI', 'RFAC', 'DSBA', 'GUAA', 'PGM', 'TATB', 'CYAY', 'DSBC', 'TOLQ', 'YQJB', 'FADR', 'YHCB', 'TOLB', 'ENVC', 'YRBC', 'RYBB', 'VACJ', 'YRBE', 'GMR', 'RYBC', 'RFAP', 'HEPA', 'RFAB', 'PSTS', 'DSBB', 'TOLR', 'PAL', 'APPY', 'GADX', 'RFAI', 'SECG', 'MINC', 'DNAJ'}
495	THIOLACTOMYCIN	MECILLINAM	16.7315	CS	-44.4598	thiolactomycin	beta-lactams	{'RFAQ', 'CYDC', 'RFAI', 'TATB', 'GUAA', 'YBDK', 'FADR', 'RYEA', 'DDLB', 'PYRB', 'GUAB', 'YBEB', 'GSHA', 'PURL', 'SSPA', 'YCFM', 'FIS', 'PURM', 'PCNB', 'APPY', 'MDTG', 'ACRA', 'PURD'}
496	SPECTINOMYCIN	MECILLINAM	206.358	XR	-193.601	aminoglycosides	beta-lactams	{'PDXA', 'SERC', 'PYRC', 'DSBA', 'PYRE', 'HYAB', 'MINC', 'DDLB', 'PSPA', 'YHCB', 'PYRB', 'GUAB', 'SECG', 'ISCR', 'GSHA', 'RYBC', 'CARB', 'ACRA', 'ACRB', 'ISCS', 'DNAJ'}
497	CIPROFLOXACIN	MECILLINAM	282.145	XR	-144.625	quinolones	beta-lactams	{'KDPB', 'YHEL', 'LON', 'TATE', 'RYEA', 'AGAI', 'RCSD', 'ENVC', 'YBHU', 'SSPA', 'DUSB', 'WCAI', 'YCFM', 'PEPP', 'DSDA', 'OMPF', 'ISCS', 'OXYR', 'YFJK', 'HYI', 'GIDA', 'YAGR', 'HEMY', 'TRME', 'GUAA', 'RFAF', 'HYAB', 'YHCB', 'ARCB', 'YBEB', 'OMPC', 'CRR', 'MARR', 'FIS', 'GADX', 'ACRA', 'ACRB', 'FUR'}
498	CHLORAMPHENICOL	MECILLINAM	167.66	XR	-113.514	chloramphenicol	beta-lactams	{'CYDC', 'YBHU', 'RYBC', 'YOJL', 'PYRC', 'RFAC', 'YBHT', 'MARR', 'ACRB', 'GCVB', 'YFFH', 'GADX', 'THYA', 'YNEF', 'OMPF', 'HIPA', 'ACRA'}
499	CEFACLOR	MECILLINAM	257.847	XR	-209.478	beta-lactams	beta-lactams	{'RFAQ', 'AMPG', 'AMPD', 'SERC', 'MRCB', 'TOLB', 'PURE', 'RFFC', 'ISCR', 'YBHU', 'RFAG', 'CARB', 'MIOC', 'YCFM', 'PURM', 'DSDA', 'OXYR', 'RFE', 'GIDA', 'YBGC', 'PYRC', 'PYRE', 'TOLQ', 'PURD', 'YHCB', 'YFDG', 'PURL', 'SLT', 'HSLU', 'PAL', 'RFFH', 'GADX', 'TOLR', 'WCAI', 'TKTA', 'FUR'}
500	PUROMYCIN	MECILLINAM	215.834	XR	-110.737	puromycin	beta-lactams	{'HYI', 'GIDA', 'HDFR', 'GUAA', 'LON', 'RFAF', 'IDNK', 'TATE', 'ULAE', 'YBHT', 'YBEB', 'ACRA', 'ENVC', 'RYBC', 'RFAP', 'TRUD', 'RFAD', 'MARA', 'MARR', 'ARCA', 'YCFM', 'GCVB', 'ACRB', 'YCGN', 'YNEF', 'ISCS'}
501	AZITHROMYCIN	MECILLINAM	229.628	XR	-114.921	macrolides	beta-lactams	{'ENTA', 'YBEQ', 'FEPA', 'HDFR', 'RFAC', 'NMPC', 'YHEL', 'GUAA', 'PGM', 'DSBA', 'ZAPA', 'GLTJ', 'TOLQ', 'ARCB', 'TFAD', 'YBEB', 'ACRA', 'TOLB', 'GSHA', 'YBDO', 'GMR', 'CRR', 'TOLR', 'MARR', 'ARCA', 'GCVB', 'YBEF', 'YNCM', 'THYA', 'ACRB', 'ISCS', 'DNAJ'}
502	NALIDIXICACID	MECILLINAM	46.0111	Neutral	-95.4595	quinolones	beta-lactams
503	AMOXICILLIN	MECILLINAM	176.828	XR	-141.944	beta-lactams	beta-lactams	{'YHAC', 'YBGC', 'AMPD', 'YBJN', 'TOLQ', 'YZCX', 'MRCB', 'FADR', 'DDLB', 'TFAD', 'TOLB', 'YFDG', 'RFAP', 'SLT', 'YCFM', 'PAL', 'TOLR', 'ISCS', 'YJHE'}
504	NITROFURANTOIN	MECILLINAM	-14.1078	CS	-13.989	nitrofurantoin	beta-lactams	{'GIDA', 'PYRC', 'PYRE', 'RCSB', 'GUAA', 'YBDK', 'TKTA', 'FADR', 'RCSD', 'GUAB', 'RFFC', 'YTFP', 'GSHA', 'PURL', 'RFAG', 'CARB', 'SLT', 'RFAP', 'HEPA', 'SSPA', 'YCFM', 'PURD', 'OXYR'}
505	TOBRAMYCIN	MECILLINAM	140.727	XR	-122.608	aminoglycosides	beta-lactams	{'AMPD', 'PURD', 'YIDD', 'PSPA', 'FUR', 'PYRB', 'GUAB', 'RFAP', 'CARB', 'HSLU', 'YIBN', 'SPR', 'RFFH', 'SECG', 'DNAJ', 'RZOD', 'MPL'}
506	OXACILLIN	MECILLINAM	191.107	XR	-173.812	beta-lactams	beta-lactams	{'YBGC', 'HDFR', 'PDXJ', 'CYAY', 'TOLQ', 'MRCB', 'PROQ', 'SUFI', 'YJGZ', 'TOLB', 'SLT', 'DUSB', 'YCFM', 'PAL', 'TOLR', 'ACRA', 'ACRB', 'FLIR'}
507	GENTAMICIN	MECILLINAM	33.316	Neutral	-44.758	aminoglycosides	beta-lactams
508	BACITRACIN	MECILLINAM	257.621	XR	-191.719	bacitracin	beta-lactams	{'RFAQ', 'PDXA', 'YBGC', 'FEPA', 'SERC', 'PYRC', 'PYRE', 'LON', 'TATB', 'TOLQ', 'YFFH', 'PYRB', 'TFAD', 'TOLB', 'ENVC', 'RFFC', 'PURL', 'HEPA', 'SSPA', 'CARB', 'PSTS', 'DSBB', 'PAL', 'APPY', 'PURM', 'RFFH', 'GADX', 'TOLR', 'PURD', 'FUR'}
509	SPIRAMYCIN	MECILLINAM	196.923	XR	-119.014	macrolides	beta-lactams	{'ENTA', 'RFAI', 'GIDA', 'NAGA', 'HDFR', 'NMPC', 'LON', 'PGM', 'CYAY', 'DSBA', 'ARCB', 'YBEB', 'YRBC', 'ISCR', 'GSHA', 'SSPA', 'FLIO', 'DSBB', 'DUSB', 'GCVB', 'IHFA', 'YNCM', 'ACRA', 'ACRB'}
510	SULFAMETHIZOLE	MECILLINAM	53.1999	Neutral	-55.3	sulfonamides	beta-lactams
511	MINOCYCLINE	MECILLINAM	193.919	XR	-131.715	tetracyclines	beta-lactams	{'HYI', 'HDFR', 'RFAC', 'GUAA', 'POTC', 'TOLQ', 'YDIS', 'AGAI', 'HIPA', 'TOLB', 'YBHU', 'SAPD', 'FLIO', 'HSLU', 'MARR', 'PAL', 'FIS', 'TOLR', 'ACRA', 'ACRB', 'ISCS', 'FUR'}
512	TETRACYCLINE	MECILLINAM	179.266	XR	-92.1129	tetracyclines	beta-lactams	{'ENTA', 'YOJL', 'PTSH', 'HDFR', 'DCUC', 'PYRC', 'LON', 'RFAF', 'PYRE', 'TATE', 'PYRB', 'YBHT', 'YBEB', 'ACRA', 'YDGH', 'RFAP', 'CARB', 'HSLU', 'MARR', 'FIS', 'YCGN', 'ACRB', 'OMPF', 'SSRA', 'SAPD', 'MPL'}
513	TRIMETHOPRIM	MECILLINAM	177.89	XR	-121.062	trimethoprim	beta-lactams	{'YCDP', 'KDPB', 'CYDC', 'YCFL', 'YOJL', 'GUAA', 'LON', 'MURF', 'MRCB', 'PPK', 'HYAB', 'YHCB', 'YBEH', 'YBJT', 'MARR', 'YCFM', 'IHFA', 'ACRA', 'ACRB', 'YBHT', 'SSRA', 'SAPD'}
514	LEVOFLOXACIN	MECILLINAM	-6.2041	CS	-17.3286	quinolones	beta-lactams	{'KDPB', 'PURL', 'CARB', 'SLT', 'OMPC', 'HEPA', 'SSPA', 'TKTA', 'YQJB', 'MIAB', 'THYA', 'WCAI', 'YJBL', 'GUAB', 'SSRA', 'PHNK', 'OXYR'}
515	NORFLOXACIN	MECILLINAM	196.012	XR	-79.3778	quinolones	beta-lactams	{'CYDC', 'HYI', 'GIDA', 'PHET', 'GPMI', 'HEMY', 'HDFR', 'YHEL', 'LON', 'TRME', 'RFAF', 'PGM', 'IDNK', 'YDIS', 'TATE', 'FADR', 'FUR', 'TFAD', 'YBHU', 'RFAG', 'RFAP', 'DUSB', 'MARR', 'FIS', 'RFAD', 'OMPF', 'DNAJ', 'SAPD', 'MPL'}
516	FOSFOMYCIN	MECILLINAM	117.102	XR	-88.2613	fosfomycin	beta-lactams	{'YGIB', 'HDFR', 'DCUC', 'CYAY', 'DDLB', 'ARCB', 'KSGA', 'VISC', 'YQIC', 'PSTS', 'WCAJ', 'ARCA', 'THYA', 'MINC', 'NADA', 'PHNK'}
517	CARBENICILLIN	MECILLINAM	337.365	XR	-301.528	beta-lactams	beta-lactams	{'KDPB', 'OMPG', 'NAGA', 'SERC', 'HDFR', 'PYRC', 'DSBA', 'PYRE', 'PGM', 'MRCB', 'TOLQ', 'DDLB', 'TOLB', 'PURE', 'ENVC', 'GUAB', 'YDGH', 'PURL', 'RFAG', 'RFAP', 'CARB', 'MIOC', 'YCFM', 'PAL', 'PURM', 'GADX', 'TOLR', 'ACRA', 'PURD', 'YIDD', 'OXYR'}
518	CEFSULODIN	MECILLINAM	361.877	XR	-327.619	beta-lactams	beta-lactams	{'PDXA', 'AMPG', 'PDXJ', 'LON', 'TATB', 'MRCB', 'MIAB', 'SUFI', 'DDLB', 'TOLB', 'PURE', 'ENVC', 'RFFC', 'YBJK', 'PHES', 'MIOC', 'YCFM', 'YIDD', 'OXYR', 'YBGC', 'GPMI', 'PYRC', 'PYRE', 'TOLQ', 'YFFH', 'PURL', 'SLT', 'PAL', 'RFFH', 'TOLR', 'SECG', 'WCAI', 'PURD'}
519	CLARITHROMYCIN	POLYMYXINB	-49.3242	CS	-39.1736	macrolides	polymyxin B	{'LPCA', 'PYRE', 'FRR', 'CPSG', 'GLNA', 'ISPA', 'PYRD', 'TOLQ', 'ASMA', 'TOLB', 'YBEY', 'ISCR', 'AROB', 'TOLC', 'GLMS', 'YEAY', 'FES', 'FIS', 'YPJA', 'TOLR', 'ACRB', 'YJJB', 'FLIG'}
520	STREPTOMYCIN	POLYMYXINB	35.5274	Neutral	-38.9828	aminoglycosides	polymyxin B
521	CEFOXITIN	POLYMYXINB	18.5012	CS	-86.9993	beta-lactams	polymyxin B	{'SUFC', 'MHPB', 'YBGC', 'IDND', 'PYRE', 'TATB', 'FEPC', 'PYRD', 'PURA', 'PPIB', 'TOLB', 'ISCR', 'GLMS', 'RFAB', 'FES', 'PDXH', 'YCFM', 'PAL', 'FIS', 'MIAA', 'PURD'}
522	TUNICAMYCIN	POLYMYXINB	135.03	XR	-64.2386	tunicamycin	polymyxin B	{'PDXA', 'YIJE', 'YBED', 'YGEX', 'GLNA', 'FEPC', 'YEJE', 'OMPA', 'STHA', 'RNB', 'RPE', 'FADD', 'FEPG', 'ISCR', 'TOLC', 'SSPA', 'FES', 'PDXH', 'UBIE', 'YEIQ', 'ACRB'}
523	STREPTONIGRIN	POLYMYXINB	-24.0075	CS	-15.8609	streptonigrin	polymyxin B	{'LPCA', 'RFAG', 'TOLC', 'GLMS', 'YLIJ', 'XERC', 'RNB', 'YMDB', 'ASMA', 'RECA', 'FADD', 'ACRB', 'MIAA', 'YQAA', 'FLIG'}
524	ERYTHROMYCIN	POLYMYXINB	196.168	XR	-93.4746	macrolides	polymyxin B	{'RFAQ', 'SERC', 'GNTY', 'YEET', 'PGM', 'DSBC', 'YDJK', 'PUUA', 'FEPC', 'HOLD', 'WBBI', 'YIBA', 'GUAB', 'YHGG', 'PHOQ', 'YCCW', 'YRBC', 'YBGT', 'RFAP', 'SSPA', 'FES', 'UBIE', 'RFAI', 'YCIS', 'YGFX'}
525	CEFTAZIDIME	POLYMYXINB	25.1263	CS	-50.3406	beta-lactams	polymyxin B	{'YLCE', 'YBGC', 'CCME', 'GLMS', 'TOLQ', 'MDTI', 'YCFM', 'OMPA', 'YMDB', 'TOLR', 'FADD', 'TOLB'}
526	FUSIDICACID	POLYMYXINB	97.4934	Neutral	-76.546	fusidic acid	polymyxin B
527	DOXYCYCLINE	POLYMYXINB	-3.95911	CS	-50.5185	tetracyclines	polymyxin B	{'RFAQ', 'IDND', 'PYRE', 'ISPA', 'ATOS', 'PYRD', 'TOLQ', 'OMPA', 'PURA', 'REP', 'PURD', 'EPTB', 'FEPG', 'RPSF', 'RFFC', 'FHLA', 'YRBC', 'RFAG', 'TOLC', 'SSPA', 'GLMS', 'RFAB', 'RFAY', 'RPOS', 'FIS', 'MFD', 'PHOP', 'RFAI', 'ACRB', 'PHOQ'}
528	VANCOMYCIN	POLYMYXINB	191.872	XR	-101.566	vancomycin	polymyxin B	{'RFAQ', 'YGCW', 'YCEP', 'YBED', 'UDP', 'TATB', 'PGM', 'MICC', 'RFAF', 'DSBC', 'YNCH', 'REP', 'YHGG', 'YRBC', 'TOLC', 'YBGT', 'RFAP', 'TRXB', 'RFAB', 'RFAY', 'DNAJ', 'RFAI', 'YOAI', 'YCIS', 'YQAA', 'FABH'}
529	THIOLACTOMYCIN	POLYMYXINB	35.7752	Neutral	-44.3447	thiolactomycin	polymyxin B
530	SPECTINOMYCIN	POLYMYXINB	147.928	XR	-94.9945	aminoglycosides	polymyxin B	{'PDXA', 'MHPB', 'SERC', 'NUON', 'GNTY', 'SERB', 'YBED', 'RFAF', 'YDAG', 'ISPA', 'STHA', 'NUOA', 'NUOG', 'YIBA', 'GUAB', 'YBGT', 'LIPA', 'DNAJ', 'AMIA', 'YEJG', 'UBIF'}
531	CEFACLOR	POLYMYXINB	40.275	Neutral	-45.4844	beta-lactams	polymyxin B
532	PUROMYCIN	POLYMYXINB	103.603	Neutral	-42.9325	puromycin	polymyxin B
533	TOBRAMYCIN	POLYMYXINB	21.7792	CS	-25.8847	aminoglycosides	polymyxin B	{'YIHU', 'SSPA', 'CPXA', 'YEJE', 'FIS', 'FADL', 'FADD', 'ESSQ', 'PURD'}
534	OXACILLIN	POLYMYXINB	-44.1848	CS	-15.5164	beta-lactams	polymyxin B	{'YBGC', 'LPCA', 'NUON', 'PUUA', 'YEIN', 'YIDL', 'TOLQ', 'YEJM', 'ASMA', 'PPIB', 'TOLB', 'YCCW', 'PAAI', 'TOLC', 'GLMS', 'YCFM', 'PAL', 'MAZG', 'TOLR', 'ACRB', 'UBIF', 'CYSI'}
535	BACITRACIN	POLYMYXINB	182.998	XR	-109.651	bacitracin	polymyxin B	{'RFAQ', 'PDXA', 'FCL', 'SERC', 'GNTY', 'LON', 'TATB', 'ISPA', 'CPSG', 'RFAF', 'GLNA', 'FEPC', 'RPE', 'YHGG', 'RFFC', 'YLCE', 'ISCR', 'SSPA', 'FES', 'MDTA', 'UBIE', 'PHOP', 'YMDB', 'ACRB', 'FABH'}
536	SPIRAMYCIN	POLYMYXINB	-56.2572	CS	-8.39188	macrolides	polymyxin B	{'TIAE', 'YGCW', 'LPCA', 'FRR', 'TATB', 'ISPA', 'PUUA', 'ASMA', 'FADD', 'YBDZ', 'YDFA', 'ISCR', 'TOLC', 'YBGT', 'GLMS', 'DNAJ', 'FIS', 'ACRB', 'YQAA', 'YFBB'}
537	SULFAMETHIZOLE	POLYMYXINB	24.0799	CS	-25.691	sulfonamides	polymyxin B	{'MDTI', 'AROB', 'YNCB', 'GLNA', 'DSBC', 'RFAF', 'RFAB'}
538	TETRACYCLINE	POLYMYXINB	16.4672	CS	-25.6087	tetracyclines	polymyxin B	{'TOLC', 'YBGT', 'PDXJ', 'YQAB', 'PYRE', 'RFAF', 'CPXA', 'ISPA', 'FES', 'GLMS', 'PYRD', 'REP', 'FADD', 'ACRB', 'DCUR'}
539	TRIMETHOPRIM	POLYMYXINB	-8.68488	CS	-19.0785	trimethoprim	polymyxin B	{'RFAQ', 'OMPA', 'PHOQ', 'XERD', 'YBEH', 'AROB', 'RFAG', 'TOLC', 'RFAP', 'SSPA', 'RFAB', 'YCIS', 'AMIA', 'YCFM', 'FIS', 'PHOP', 'ACRB', 'XERC', 'DNAJ', 'YEEL'}
540	NORFLOXACIN	POLYMYXINB	52.1134	Neutral	-60.9209	quinolones	polymyxin B
541	CARBENICILLIN	POLYMYXINB	-12.7371	CS	-43.5043	beta-lactams	polymyxin B	{'IDND', 'PYRE', 'PYRD', 'TOLQ', 'OMPA', 'REP', 'TOLB', 'GLMS', 'RPOS', 'YCFM', 'PAL', 'FIS', 'MFD', 'RPIA', 'TOLR', 'PURD', 'ENTE'}
542	CEFSULODIN	POLYMYXINB	126.661	XR	-93.5022	beta-lactams	polymyxin B	{'YADS', 'RFFC', 'PDXA', 'MHPB', 'ACPP', 'FCL', 'NUON', 'PDXJ', 'HNS', 'LON', 'TATB', 'CPSG', 'MAZG', 'YGFX', 'FABH'}
543	MECILLINAM	POLYMYXINB	173.504	XR	-83.3896	beta-lactams	polymyxin B	{'RFAQ', 'PDXA', 'SERC', 'PDXJ', 'LON', 'PGM', 'IDNK', 'TATB', 'DSBC', 'ASMA', 'GUAB', 'RFFC', 'YRBC', 'RFAG', 'RFAP', 'SSPA', 'RFAB', 'FIS', 'RFAI', 'DNAJ'}
544	CLARITHROMYCIN	SULFAMONOMETHOXINE	39.281	Neutral	-51.2187	macrolides	sulfonamides
545	TUNICAMYCIN	SULFAMONOMETHOXINE	-0.710172	CS	-18.5453	tunicamycin	sulfonamides	{'YEDM', 'PTSH', 'YAIP', 'PYRE', 'PYRC', 'GLNA', 'RPMF', 'CHBG', 'PYRD', 'OMPA', 'STHA', 'PPIB', 'PURE', 'NUDB', 'YNAE', 'PURK', 'CLPX', 'ISPE', 'HUPA', 'CRR', 'MICF', 'YCHJ', 'PURM', 'ACNB', 'ISCS', 'PURD'}
546	STREPTONIGRIN	SULFAMONOMETHOXINE	97.8248	Neutral	-67.7614	streptonigrin	sulfonamides
547	CEFTAZIDIME	SULFAMONOMETHOXINE	50.9451	Neutral	-66.9291	beta-lactams	sulfonamides
548	VANCOMYCIN	SULFAMONOMETHOXINE	38.1338	Neutral	-48.8923	vancomycin	sulfonamides
549	THIOLACTOMYCIN	SULFAMONOMETHOXINE	55.9335	Neutral	-60.3821	thiolactomycin	sulfonamides
550	CEFACLOR	SULFAMONOMETHOXINE	3.47744	CS	-21.9226	beta-lactams	sulfonamides	{'RFAQ', 'RFFT', 'SERC', 'PYRE', 'PYRC', 'ULAB', 'PYRD', 'YRBA', 'YFIH', 'PURE', 'LIPB', 'RBFA', 'TRXB', 'YAGQ', 'GLMS', 'CYTR', 'YCHJ', 'ASPS', 'PURM', 'LLDR', 'PURD', 'YHGE', 'SAPD'}
551	PUROMYCIN	SULFAMONOMETHOXINE	36.8788	Neutral	-37.3484	puromycin	sulfonamides
552	AZITHROMYCIN	SULFAMONOMETHOXINE	112.291	XR	-83.636	macrolides	sulfonamides	{'RFAQ', 'YEBZ', 'PHET', 'RHAT', 'BIPA', 'YBHN', 'ULAB', 'OMPA', 'NLPI', 'RFFG', 'LIPB', 'DKSA', 'CRR', 'HUPA', 'CSPA', 'LLDR', 'TSX', 'ISCS', 'DSRA'}
553	AMOXICILLIN	SULFAMONOMETHOXINE	21.2017	CS	-34.3022	beta-lactams	sulfonamides	{'LIPB', 'PPIB', 'RBFA', 'YAIP', 'GLMS', 'RPMF', 'YGFZ', 'YCHJ', 'YFIH', 'YCBY', 'YIFN', 'GLGP', 'HYAB', 'YTFB', 'CUSS'}
554	TOBRAMYCIN	SULFAMONOMETHOXINE	42.2707	Neutral	-43.9952	aminoglycosides	sulfonamides
555	OXACILLIN	SULFAMONOMETHOXINE	40.0604	Neutral	-52.0676	beta-lactams	sulfonamides
556	GENTAMICIN	SULFAMONOMETHOXINE	4.01825	CS	-19.0419	aminoglycosides	sulfonamides	{'SAPC', 'RFFT', 'SAPD', 'ISPE', 'SMPB', 'YCHJ', 'HYAB', 'PPID', 'YIDD', 'YCIS', 'YCIN', 'SSRA', 'CUSS'}
557	BACITRACIN	SULFAMONOMETHOXINE	-36.0624	CS	-12.1345	bacitracin	sulfonamides	{'RFAQ', 'RFBD', 'RFFT', 'SERC', 'PYRC', 'PYRE', 'PFLB', 'GLNA', 'PYRD', 'YRBA', 'PPIB', 'ENVC', 'KATG', 'GLNG', 'TRXB', 'YAGQ', 'HEPA', 'DSBB', 'GLMS', 'YFJO', 'SMPB', 'YCHJ', 'YCJP', 'CMK', 'PURM', 'PURD'}
558	SULFAMETHIZOLE	SULFAMONOMETHOXINE	343.543	XR	-224.674	sulfonamides	sulfonamides	{'DGKA', 'PHET', 'THIQ', 'HSCA', 'GLNA', 'YGFZ', 'NAGC', 'GCVA', 'YCBY', 'NRDF', 'FOLM', 'ENVC', 'NUDB', 'BTUC', 'LIPB', 'YGGS', 'RBFA', 'AROB', 'HEPA', 'ASPS', 'YCHJ', 'TDK', 'YGFA', 'ACNB', 'DDPD', 'GCVH', 'LRP', 'SSRA', 'SAPD', 'NPR', 'RIMK', 'DSBC', 'YCII', 'FOLX', 'HYAB', 'RPSF', 'GCVP', 'YSDC', 'FRDB', 'METJ', 'FDX', 'GLMS', 'ISPE', 'CRR', 'ICD', 'LLDR', 'METF', 'GCVT', 'CUSS'}
559	MINOCYCLINE	SULFAMONOMETHOXINE	139.679	XR	-94.7076	tetracyclines	sulfonamides	{'RFAQ', 'YDCE', 'ROB', 'NPR', 'YDCV', 'YAIP', 'RPMF', 'OMPA', 'RNB', 'RSEB', 'LIPB', 'DKSA', 'ICD', 'HCHA', 'CSPA', 'RFAI', 'MINC', 'CUSS', 'ISCS', 'PURD', 'SAPD'}
560	TETRACYCLINE	SULFAMONOMETHOXINE	16.4667	CS	-27.9363	tetracyclines	sulfonamides	{'FABR', 'DGKA', 'DCD', 'YNCL', 'HPT', 'PYRC', 'PYRE', 'GLMS', 'GCVA', 'PYRD', 'YGFA', 'YCIS'}
561	TRIMETHOPRIM	SULFAMONOMETHOXINE	245.817	XR	-178.873	trimethoprim	sulfonamides	{'RFAQ', 'YEDM', 'DEOR', 'GPMI', 'PHET', 'HOLC', 'RFBD', 'ROB', 'APAH', 'DEOB', 'MRCB', 'OMPA', 'HYAB', 'FOLM', 'FBP', 'YCIN', 'YTFB', 'RECC', 'NUDB', 'LIPB', 'METJ', 'AROB', 'ICD', 'YCHJ', 'TDK', 'TSX', 'YCIS', 'YJJI', 'SSRA', 'SAPD'}
562	LEVOFLOXACIN	SULFAMONOMETHOXINE	45.7682	Neutral	-54.1837	quinolones	sulfonamides
563	NORFLOXACIN	SULFAMONOMETHOXINE	45.2267	Neutral	-49.1522	quinolones	sulfonamides
564	FOSFOMYCIN	SULFAMONOMETHOXINE	7.88895	CS	-25.7487	fosfomycin	sulfonamides	{'HPT', 'AROB', 'YGBK', 'YCII', 'MICF', 'YDAM', 'YOAH', 'GCVA', 'YRBA', 'ISCS', 'MINC', 'DCTA'}
565	CARBENICILLIN	SULFAMONOMETHOXINE	-22.4407	CS	-34.0478	beta-lactams	sulfonamides	{'YNCL', 'NPR', 'SERC', 'PYRC', 'YKFI', 'PYRE', 'MENC', 'BIPA', 'NAGC', 'PYRD', 'YJCC', 'YBHE', 'YIDD', 'YCIN', 'PURE', 'ENVC', 'DCD', 'PURK', 'GLMS', 'MICF', 'YCHJ', 'YCJP', 'PURM', 'BTUF', 'PURD', 'CUSS'}
566	CEFSULODIN	SULFAMONOMETHOXINE	0.615111	CS	-58.9981	beta-lactams	sulfonamides	{'GPMI', 'RFBC', 'RFFT', 'EMRD', 'PYRC', 'PYRE', 'MENC', 'PYRD', 'PURD', 'YIDD', 'MIAB', 'YCIN', 'PPIB', 'PURE', 'ENVC', 'YBCL', 'GLNG', 'RBFA', 'GLMS', 'HUPA', 'YCHJ', 'DDPD', 'LRP', 'CUSS'}
567	MECILLINAM	SULFAMONOMETHOXINE	4.01806	CS	-19.9736	beta-lactams	sulfonamides	{'RFAQ', 'PHET', 'RHAT', 'GPMI', 'SERC', 'PYRE', 'HSCA', 'PYRC', 'DSBC', 'POTC', 'MIAB', 'PURE', 'ENVC', 'HEPA', 'DSBB', 'PURM', 'RFAI', 'MINC', 'PURD', 'YIDD'}
568	POLYMYXINB	SULFAMONOMETHOXINE	2.85298	CS	-12.0677	polymyxin B	sulfonamides	{'RFAQ', 'ALDA', 'AROB', 'SERC', 'PUUC', 'GLNA', 'CPXA', 'DSBC', 'OMPA', 'STHA', 'RFAI', 'YLIJ', 'YCIS'}
569	CLARITHROMYCIN	RIFAMPICIN	123.989	XR	-80.8498	macrolides	rifampicin	{'YBGL', 'PYRC', 'RFAC', 'PYRD', 'LIPB', 'PURL', 'RFAP', 'DNAQ', 'GLMS', 'NUOC', 'LPXA', 'PURM', 'YFGL', 'YCIS', 'AROK', 'NORW'}
570	STREPTOMYCIN	RIFAMPICIN	5.4448	CS	-16.3963	aminoglycosides	rifampicin	{'AROK', 'GPMI', 'YDEO', 'RFAC', 'ATPB', 'PROP', 'YBIM', 'YEHW', 'LPXA', 'CSPE', 'ATPA', 'ROF', 'YHCB', 'MDTC', 'ENVC'}
571	CEFOXITIN	RIFAMPICIN	260.507	XR	-158.879	beta-lactams	rifampicin	{'MHPB', 'IDND', 'PYRC', 'RFAC', 'ALLD', 'PYRD', 'YEJE', 'YSAB', 'YCBY', 'FLDA', 'PURF', 'POTD', 'YHCB', 'ARCB', 'YCIN', 'NRFG', 'GUAB', 'YFHL', 'YHFY', 'YBAZ', 'PURL', 'YBJQ', 'RFAP', 'DNAQ', 'GLMS', 'CPXA', 'YCHJ', 'PURM', 'YJEM', 'YIHS', 'YCGN', 'YCIS', 'YBHL'}
572	TUNICAMYCIN	RIFAMPICIN	173.619	XR	-96.1045	tunicamycin	rifampicin	{'MHPB', 'YRAO', 'ATOS', 'PURF', 'RBSK', 'ROF', 'ENVC', 'YNAE', 'FABR', 'YEGK', 'DNAQ', 'YCHJ', 'PURM', 'FIMI', 'YJEM', 'YDAN', 'YNCD', 'OGT', 'IDND', 'PYRC', 'YDJK', 'PYRD', 'YEJE', 'OMPA', 'UNG', 'PURL', 'YDCA', 'YBJQ', 'YDCU', 'ISPE', 'LHR', 'LYSP'}
573	STREPTONIGRIN	RIFAMPICIN	28.8742	Neutral	-40.7518	streptonigrin	rifampicin
574	ERYTHROMYCIN	RIFAMPICIN	172.079	XR	-150.902	macrolides	rifampicin	{'YBGL', 'YDEO', 'PYRC', 'RFAC', 'UIDB', 'PYRD', 'YSAB', 'PURF', 'FLII', 'GUAB', 'YOBF', 'PURL', 'RFAP', 'GLMS', 'NUOC', 'LPXA', 'PURM', 'YFGL', 'YCIS'}
575	CEFTAZIDIME	RIFAMPICIN	26.4163	CS	-42.3063	beta-lactams	rifampicin	{'PIN', 'QOR', 'YDEO', 'RFAC', 'ZAPA', 'YQJG', 'ATOS', 'YCIB', 'YCHJ', 'OMPA', 'POTD', 'GLGP', 'YCFN', 'AROK', 'YCGN'}
576	FUSIDICACID	RIFAMPICIN	54.0525	Neutral	-55.2266	fusidic acid	rifampicin
577	DOXYCYCLINE	RIFAMPICIN	101.062	Neutral	-86.6563	tetracyclines	rifampicin
578	VANCOMYCIN	RIFAMPICIN	13.7581	CS	-62.3433	vancomycin	rifampicin	{'GPMI', 'YGDD', 'FUR', 'NUOC', 'CPXA', 'NINE', 'YFHJ', 'YCHJ', 'PAL', 'YHCB', 'ENVC', 'YFGC'}
579	THIOLACTOMYCIN	RIFAMPICIN	19.0996	CS	-24.8872	thiolactomycin	rifampicin	{'YOBF', 'PURL', 'HSLV', 'YRAO', 'ATPB', 'RDGC', 'PURM', 'ATPA', 'YLIG', 'FLII', 'EVGS', 'YCIS', 'ARCB', 'GUAB'}
580	SPECTINOMYCIN	RIFAMPICIN	63.5427	Neutral	-66.4037	aminoglycosides	rifampicin
581	CEFACLOR	RIFAMPICIN	98.8262	Neutral	-57.5636	beta-lactams	rifampicin
582	PUROMYCIN	RIFAMPICIN	86.5029	Neutral	-65.0286	puromycin	rifampicin
583	TOBRAMYCIN	RIFAMPICIN	38.2859	Neutral	-38.8101	aminoglycosides	rifampicin
584	OXACILLIN	RIFAMPICIN	36.4189	Neutral	-40.5681	beta-lactams	rifampicin
585	BACITRACIN	RIFAMPICIN	141.61	XR	-98.1193	bacitracin	rifampicin	{'LDCA', 'YHFY', 'PURL', 'FIME', 'PYRC', 'GLMS', 'YDJK', 'YCHJ', 'YCJP', 'PYRD', 'SUFE', 'LPXA', 'FIMI', 'YCBR', 'PURM', 'YFGL', 'ARCB', 'FUR'}
586	SPIRAMYCIN	RIFAMPICIN	45.0042	Neutral	-75.0998	macrolides	rifampicin
587	SULFAMETHIZOLE	RIFAMPICIN	9.44837	CS	-15.3103	sulfonamides	rifampicin	{'MHPB', 'NARJ', 'YDFB', 'OGT', 'YRAO', 'YDEO', 'YDJK', 'YCBY', 'POTD', 'FABR', 'YHFY', 'YEGK', 'PIN', 'GLMS', 'ISPE', 'YCHJ', 'AROK', 'CUSS', 'CYSQ'}
588	TETRACYCLINE	RIFAMPICIN	28.9309	Neutral	-30.2561	tetracyclines	rifampicin
589	TRIMETHOPRIM	RIFAMPICIN	-5.93929	CS	-15.19	trimethoprim	rifampicin	{'LDCA', 'YHJJ', 'PIN', 'YDFB', 'YCIS', 'YRAO', 'KDUI', 'RFAP', 'MARR', 'YCHJ', 'OMPA', 'HSLV', 'YHCB', 'YCIN', 'YEEL'}
590	NORFLOXACIN	RIFAMPICIN	3.86637	CS	-10.9743	quinolones	rifampicin	{'GPMI', 'MELB', 'YDFB', 'YBJQ', 'ISPE', 'RFAC', 'GMD', 'CPXA', 'DNAQ', 'MARR', 'OMPA', 'RBSK', 'GALF'}
591	CARBENICILLIN	RIFAMPICIN	171.538	XR	-111.497	beta-lactams	rifampicin	{'IDND', 'PYRC', 'PYRD', 'YCDZ', 'PURF', 'ROF', 'ARCB', 'YBGO', 'YCIN', 'GUAB', 'YHFY', 'PURL', 'RFAP', 'GLMS', 'YCHJ', 'YCJP', 'PURM', 'YNEI', 'NADB', 'CUSS'}
592	CEFSULODIN	RIFAMPICIN	-10.2436	CS	-42.6977	beta-lactams	rifampicin	{'MHPB', 'GPMI', 'YEGK', 'RFAP', 'YJJQ', 'YEHW', 'YBIM', 'PAL', 'OMPA', 'RBSK', 'YCFN', 'YGCO', 'AROK', 'ENVC', 'FUR'}
593	MECILLINAM	RIFAMPICIN	39.1562	Neutral	-47.7155	beta-lactams	rifampicin
594	SULFAMONOMETHOXINE	RIFAMPICIN	1.26792	CS	-17.4384	sulfonamides	rifampicin	{'PYRC', 'YEHW', 'PYRD', 'OMPA', 'YCBY', 'YCIN', 'YNAE', 'RFFG', 'GLPX', 'MALQ', 'GLMS', 'ISPE', 'CPXA', 'YCHJ', 'YCJP', 'MALT', 'PURM', 'YCIS', 'YBHL', 'CUSS'}
595	CLARITHROMYCIN	NOVOBIOCIN	368.722	XR	-351.766	macrolides	novobiocin	{'LPCA', 'YHBE', 'RFAC', 'YFCN', 'RFAF', 'YCBW', 'YDJK', 'LYSS', 'PSTB', 'PNTB', 'FUR', 'RFAE', 'TOLC', 'GLMS', 'YGDT', 'RFAD', 'LPXA', 'YFGL', 'ACRA', 'ACRB', 'ISCS', 'DNAJ', 'SSRA', 'MTLR'}
596	STREPTOMYCIN	NOVOBIOCIN	78.192	Neutral	-69.3972	aminoglycosides	novobiocin
597	CEFOXITIN	NOVOBIOCIN	-50.6196	CS	-40.4051	beta-lactams	novobiocin	{'RFAQ', 'TONB', 'PYRE', 'ALLD', 'PYRD', 'PURA', 'PURD', 'PURF', 'PPIB', 'GUAB', 'PURE', 'YDBL', 'ISCR', 'NHAA', 'RFAG', 'PURL', 'RFAP', 'LIPA', 'DUSB', 'SPEA', 'YDAE', 'COBB', 'SURA', 'RFFH', 'YMDB', 'YDEP', 'YHBC', 'YJGL'}
598	TUNICAMYCIN	NOVOBIOCIN	-41.8873	CS	-33.2569	tunicamycin	novobiocin	{'ENTA', 'PYRE', 'YDJK', 'PYRD', 'PURD', 'PURF', 'RPE', 'FBP', 'PPIB', 'PURE', 'RUMA', 'PURK', 'PURL', 'TOLC', 'EUTP', 'DUSB', 'RFFH', 'ACRA', 'ACRB', 'ISCS', 'DNAJ'}
599	STREPTONIGRIN	NOVOBIOCIN	313.387	XR	-304.16	streptonigrin	novobiocin	{'YEDM', 'LPCA', 'RFAC', 'RFAF', 'ALLD', 'PTRB', 'PURA', 'YBAB', 'RACC', 'RFAE', 'DNAB', 'YCIM', 'RFAG', 'TOLC', 'GLMS', 'UBIC', 'RFAD', 'LPXA', 'YMDB', 'RECF', 'ACRA', 'ACRB', 'FUR'}
600	ERYTHROMYCIN	NOVOBIOCIN	280.134	XR	-260.46	macrolides	novobiocin	{'YAJB', 'LPCA', 'RFAC', 'TATB', 'YDJK', 'PNTB', 'RFAE', 'TOLC', 'GLMS', 'RFAD', 'LPXA', 'YFGL', 'ACRA', 'ACRB', 'ISCS', 'SSRA'}
601	AMPICILLIN	NOVOBIOCIN	169.276	XR	-155.877	beta-lactams	novobiocin	{'AAEX', 'RFAG', 'RFAP', 'TOLC', 'YDDJ', 'SURA', 'YMDF', 'SUFI', 'TRXA', 'ACRA', 'ACRB', 'YFGL', 'DPPB'}
602	CEFTAZIDIME	NOVOBIOCIN	96.5919	Neutral	-96.5919	beta-lactams	novobiocin
603	FUSIDICACID	NOVOBIOCIN	355.415	XR	-339.411	fusidic acid	novobiocin	{'LPCA', 'RFAC', 'FEPE', 'RFAF', 'RPE', 'FBP', 'RFAE', 'ISCR', 'TOLC', 'UBIC', 'YHBC', 'LPXA', 'RFFH', 'YFGL', 'ACRA', 'ACRB', 'RFAS', 'UBIF', 'SSRA', 'FUR'}
604	DOXYCYCLINE	NOVOBIOCIN	197.725	XR	-182.861	tetracyclines	novobiocin	{'RFAQ', 'ACPP', 'RFAG', 'TOLC', 'GLMS', 'SPR', 'LPXA', 'RFFH', 'RFBX', 'ACRA', 'ACRB', 'RFAE'}
605	VANCOMYCIN	NOVOBIOCIN	179.093	XR	-160.525	vancomycin	novobiocin	{'LSRB', 'RFFM', 'LPCA', 'RFAC', 'CYAY', 'RFAF', 'YCIB', 'RFAE', 'GLMS', 'SURA', 'LPXA', 'RFFH', 'HCHA', 'SECG', 'RFAD', 'MINC', 'DNAJ', 'SSRA', 'FUR'}
606	THIOLACTOMYCIN	NOVOBIOCIN	239.751	XR	-175.604	thiolactomycin	novobiocin	{'RFAQ', 'YDFZ', 'YFDS', 'GSPG', 'TATB', 'PTRB', 'YFEC', 'ACPP', 'PURK', 'DUSB', 'YNJA', 'YJEB', 'YMDB', 'YHBC', 'UBIF', 'YHII', 'SERB', 'YDEQ', 'FEPE', 'PURA', 'RPE', 'PYRB', 'GUAB', 'YEGU', 'PURL', 'TOLC', 'LIPA', 'UBIC', 'COBB', 'MAZG', 'PRLC', 'YLIG', 'PURD', 'YJFP'}
607	SPECTINOMYCIN	NOVOBIOCIN	278.822	XR	-263.733	aminoglycosides	novobiocin	{'RFAQ', 'TONB', 'LPCA', 'YHBE', 'ACEK', 'SERB', 'RFAF', 'YMDF', 'YGCO', 'RFAE', 'SECG', 'ACRA', 'RFAG', 'TOLC', 'RFAP', 'GLMS', 'YEDL', 'RFAD', 'HCAR', 'MINC', 'ACRB', 'ISCS', 'DNAJ', 'YJFP'}
608	CIPROFLOXACIN	NOVOBIOCIN	114.372	XR	-97.6224	quinolones	novobiocin	{'TONB', 'YHII', 'CPXP', 'WCAI', 'DUSB', 'YDJK', 'DNAB', 'RACC', 'ACRA', 'ACRB', 'ISCS', 'YJIY'}
609	CHLORAMPHENICOL	NOVOBIOCIN	194.634	XR	-178.806	chloramphenicol	novobiocin	{'RFAQ', 'SEQA', 'YHII', 'TOLC', 'RFAP', 'GLMS', 'RFAC', 'SPR', 'LPXA', 'ACRB', 'TRXA', 'ACRA', 'PYRB'}
610	CEFACLOR	NOVOBIOCIN	-8.10185	CS	-39.9807	beta-lactams	novobiocin	{'RFAQ', 'RFFM', 'LPCA', 'PYRE', 'PYRD', 'YBAB', 'RFBX', 'PURD', 'YFEC', 'YJIY', 'DNAB', 'PURE', 'ISCR', 'PURL', 'RFAG', 'DUSB', 'YHBC', 'YGDT', 'ACCD', 'RFFH', 'ACRB', 'TKTA', 'FUR'}
611	PUROMYCIN	NOVOBIOCIN	259.451	XR	-220.606	puromycin	novobiocin	{'TONB', 'PYRE', 'YGFZ', 'YCIB', 'PURA', 'YBAB', 'RACC', 'YGCO', 'PURL', 'TOLC', 'GLMS', 'SURA', 'CSRB', 'YMIB', 'YFGL', 'ACRA', 'ACRB', 'ISCS', 'PURD', 'FUR'}
612	AZITHROMYCIN	NOVOBIOCIN	378.43	XR	-356.472	macrolides	novobiocin	{'RFAQ', 'ENTA', 'LPCA', 'RFAC', 'TATB', 'RFAF', 'YDJK', 'PSTB', 'YGCO', 'RFAE', 'YJIY', 'ACPP', 'TALA', 'RFAG', 'TOLC', 'RFAP', 'CPXP', 'GLMS', 'RFAD', 'SURA', 'LPXA', 'ACRB', 'YFGL', 'ACRA', 'YHBC', 'ISCS', 'DNAJ', 'SSRA', 'FUR'}
613	NALIDIXICACID	NOVOBIOCIN	325.26	XR	-276.674	quinolones	novobiocin	{'RFAQ', 'LPCA', 'RFAC', 'RFAF', 'PURA', 'RACC', 'YICL', 'RFAE', 'GUAB', 'DNAB', 'YTFK', 'MPRA', 'PURL', 'RFAG', 'TOLC', 'RFAP', 'LIPA', 'DUSB', 'RFAD', 'SURA', 'SPR', 'LPXA', 'RFFH', 'ACRA', 'ACRB', 'PURD'}
614	AMOXICILLIN	NOVOBIOCIN	90.8427	Neutral	-69.8466	beta-lactams	novobiocin
615	NITROFURANTOIN	NOVOBIOCIN	194.056	XR	-131.781	nitrofurantoin	novobiocin	{'LSRB', 'YCIV', 'YGFZ', 'TKTA', 'PTRB', 'YDFC', 'ACPP', 'NHAA', 'FLIQ', 'RFAG', 'RFAP', 'YFIQ', 'DNAJ', 'YMDB', 'RECF', 'YHBC', 'UBIF', 'FRWD', 'PYRE', 'PURA', 'YBAB', 'YJIV', 'RPE', 'GUAB', 'TALA', 'PURL', 'EUTB', 'LIPA', 'YFBQ', 'UGPE', 'PURD', 'FPR'}
616	TOBRAMYCIN	NOVOBIOCIN	11.1534	CS	-25.3608	aminoglycosides	novobiocin	{'YEDM', 'CYAY', 'YDEQ', 'GLNL', 'YDDJ', 'YFEC', 'YMJD', 'PYRB', 'GUAB', 'SPEA', 'RFAP', 'YFHM', 'YNJA', 'SPR', 'CSRB', 'RFFH', 'YDEP', 'TRXA', 'PURD', 'FUR'}
617	OXACILLIN	NOVOBIOCIN	355.213	XR	-266.31	beta-lactams	novobiocin	{'TEHA', 'LPCA', 'YFDS', 'YIDL', 'NAGC', 'TKTA', 'PURF', 'SUFI', 'YICL', 'PURK', 'YRFD', 'DUSB', 'NAPB', 'LPXL', 'FDOH', 'CBRC', 'UBIF', 'YFBJ', 'EMRD', 'PYRE', 'CYAY', 'PUUA', 'PYRD', 'PURA', 'FBP', 'TALA', 'PURL', 'TOLC', 'YJGL', 'CPXP', 'GLMS', 'PPHB', 'MAZG', 'RFFH', 'YFGL', 'ACRA', 'ACRB', 'PURD'}
618	GENTAMICIN	NOVOBIOCIN	84.6851	Neutral	-71.2448	aminoglycosides	novobiocin
619	BACITRACIN	NOVOBIOCIN	152.931	XR	-138.416	bacitracin	novobiocin	{'ISCR', 'LPCA', 'MPRA', 'RFAE', 'RFAP', 'SECB', 'GLMS', 'RFAF', 'SURA', 'LPXA', 'YFGL', 'RFAD', 'ARCB'}
620	SPIRAMYCIN	NOVOBIOCIN	373.673	XR	-349.092	macrolides	novobiocin	{'ENTA', 'TIAE', 'LPCA', 'DEGQ', 'EMRD', 'CYAY', 'TATB', 'RFAF', 'PUUA', 'TKTA', 'PURA', 'RFAE', 'YJIY', 'FBP', 'TALA', 'MDOC', 'TOLC', 'YJGL', 'CPXP', 'GLMS', 'DUSB', 'RFAD', 'LPXA', 'TTK', 'YFGL', 'ACRA', 'ACRB', 'PURD'}
621	SULFAMETHIZOLE	NOVOBIOCIN	-15.8493	CS	-17.6785	sulfonamides	novobiocin	{'YCJM', 'GLMS', 'LIPA', 'RFAF', 'YGFZ', 'RFAD', 'RFAE', 'GUAB', 'SSRA'}
622	MINOCYCLINE	NOVOBIOCIN	352.903	XR	-307.872	tetracyclines	novobiocin	{'RFAQ', 'TIAE', 'TONB', 'LPCA', 'AAEX', 'RFAC', 'YDJK', 'TKTA', 'PURD', 'YGCO', 'RFAE', 'YJIY', 'CYSK', 'YCIM', 'YEDK', 'RFAG', 'TOLC', 'RFAP', 'GLMS', 'WCAJ', 'RFAD', 'SURA', 'LPXA', 'YMIB', 'ACRA', 'ACRB', 'ISCS', 'CBRC'}
623	TETRACYCLINE	NOVOBIOCIN	92.9789	Neutral	-123.429	tetracyclines	novobiocin
624	TRIMETHOPRIM	NOVOBIOCIN	209.024	XR	-181.907	trimethoprim	novobiocin	{'RFAQ', 'PEPT', 'SEQA', 'YBFE', 'YTFK', 'RFAG', 'TOLC', 'RFAP', 'YGDT', 'YICL', 'HYPE', 'ACRB', 'TKTA', 'ACRA', 'MTLR'}
625	LEVOFLOXACIN	NOVOBIOCIN	177.657	XR	-93.288	quinolones	novobiocin	{'KDPB', 'AAEX', 'YFDS', 'YGFZ', 'TKTA', 'SUFE', 'PTRB', 'PURA', 'YDFC', 'UBIF', 'GUAB', 'YIEP', 'TALA', 'YEDK', 'PURL', 'OPPF', 'FLIQ', 'OMPC', 'LIPA', 'YFJP', 'YFHM', 'DNAJ', 'MAZG', 'CYSP', 'YMIB', 'YDEP', 'HYPE', 'YHBC', 'RFAS', 'CBRC', 'SSRA'}
626	NORFLOXACIN	NOVOBIOCIN	-1.28035	CS	-43.7825	quinolones	novobiocin	{'YEDM', 'LPCA', 'RFAG', 'EMRD', 'RFAP', 'YDAF', 'UBIC', 'RFAC', 'RFAF', 'YGDT', 'ACCD', 'HCHA', 'RECF', 'RFAD', 'RFAE', 'FUR'}
627	FOSFOMYCIN	NOVOBIOCIN	4.43836	CS	-35.9004	fosfomycin	novobiocin	{'YBFE', 'LIPA', 'WCAJ', 'YCIB', 'ISCS', 'RACC', 'ACRA', 'ARCB', 'DNAJ'}
628	CARBENICILLIN	NOVOBIOCIN	-24.2472	CS	-56.618	beta-lactams	novobiocin	{'KDPB', 'TONB', 'PYRE', 'YDDJ', 'NAGC', 'PYRD', 'PURF', 'RFAE', 'GUAB', 'PURE', 'CYSW', 'PURK', 'PURL', 'RFAG', 'RFAP', 'UBIC', 'YNJA', 'YHBC', 'PURD'}
629	CEFSULODIN	NOVOBIOCIN	147.058	XR	-135.497	beta-lactams	novobiocin	{'RFAQ', 'ACPP', 'YGCO', 'CADC', 'RFAP', 'GLMS', 'FUR', 'YHBC', 'PTRB', 'RECF', 'SUFI', 'SECG', 'WCAI', 'RFAS', 'MTLR'}
630	MECILLINAM	NOVOBIOCIN	142.028	XR	-119.655	beta-lactams	novobiocin	{'ENTA', 'YDGA', 'RFAC', 'CYAY', 'DUSB', 'WCAI', 'YKGG', 'MINC', 'SUFI', 'ACRA', 'ACRB', 'ISCS', 'DNAJ', 'SECG'}
631	POLYMYXINB	NOVOBIOCIN	-15.1432	CS	-53.4354	polymyxin B	novobiocin	{'RFAQ', 'TIAE', 'LPCA', 'YCEP', 'TATB', 'YIDL', 'PUUA', 'YNCH', 'RPE', 'YDFC', 'GUAB', 'RFAG', 'TOLC', 'RFAP', 'LIPA', 'GLMS', 'SPEA', 'YDAE', 'HCHA', 'MAZG', 'YMDB', 'ACRB', 'UBIF'}
632	SULFAMONOMETHOXINE	NOVOBIOCIN	12.0764	CS	-20.8514	sulfonamides	novobiocin	{'YEDM', 'AMTB', 'YDCE', 'GLMS', 'YGFZ', 'GLNL', 'HCHA', 'FBP', 'MINC', 'SSRA'}
633	RIFAMPICIN	NOVOBIOCIN	47.447	Neutral	-56.0568	rifampicin	novobiocin
