# Supplementary material for: Systematic mapping of antibiotic cross-resistance and collateral sensitivity with chemical genetics
Source: Nat Microbiol. 2024 Dec 2;10(1):202–16. doi: 10.1038/s41564-024-01857-w (PMC11726442; doi:10.1038/s41564-024-01857-w)
Supplement: Supplementary file 5 — Drugs used in this study. [file 41564_2024_1857_MOESM5_ESM.xlsx]

## Sheet: SuppTable3_Drugs_used
Drug	Class	Subclass	Targeted process	E. coli MIC (µg/ml)	Supplier	Solvent
Amoxicillin	beta-lactams	aminopenicillins	cell wall synthesis	2	Sigma-Aldrich	1 M NH4OH
Ampicillin	beta-lactams	aminopenicillins	cell wall synthesis	4	Sigma-Aldrich	H2O
Azithromycin	macrolides	ketolides	protein synthesis	2	Sigma-Aldrich	DMSO
Cefaclor	beta-lactams	second-generation cephalosporins	cell wall synthesis	1	Sigma-Aldrich	1 M HCl
Cefoxitin	beta-lactams	second-generation cephalosporins	cell wall synthesis	2.9	Sigma-Aldrich	H2O
Ceftazidime	beta-lactams	third-generation cephalosporins	cell wall	0.125	Sigma-Aldrich	H2O
Chloramphenicol	other protein synthesis	other protein synthesis	protein synthesis	2	Sigma-Aldrich	ethanol (CH3CH2OH)
Ciprofloxacin	quinolones	fluoroquinolones	DNA	0.013	Sigma-Aldrich	0.6 mM HCl
Doxycycline	tetracyclines	tetracyclines	protein synthesis	2	Sigma-Aldrich	ethanol (CH3CH2OH)
Fosfomycin	other cell wall targeting	other cell wall targeting	cell wall synthesis	0.5	Sigma-Aldrich	1 M HCl
Gentamicin	aminoglycosides	aminoglycosides	protein synthesis	0.5	Sigma-Aldrich	H2O
Levofloxacin	quinolones	fluoroquinolones	DNA	0.06	Sigma-Aldrich	chloroform (CHCl3)
Mecillinam	beta-lactams	aminopenicillins	cell wall	0.3	Sigma-Aldrich	H2O
Minocycline	tetracyclines	tetracyclines	protein synthesis	1	Sigma-Aldrich	H2O
Nalidixic acid	quinolones	quinolones	DNA	1	Sigma-Aldrich	chloroform (CHCl3)
Norfloxacin	quinolones	fluoroquinolones	DNA	0.04	Sigma-Aldrich	DMSO
Nitrofurantoin	DNA/oxidative stress targeting	DNA/oxidative stress targeting	multiple	12	Sigma-Aldrich	DMF
Polymyxin b	polymyxins	polymyxins	LPS	0.5	Sigma-Aldrich	H2O
Streptomycin	aminoglycosides	aminoglycosides	protein synthesis	2	Sigma-Aldrich	H2O
Sulfamethizole	sulfonamides	antifolates	DNA	10	Sigma-Aldrich	DMSO
Tetracycline	tetracyclines	tetracyclines	protein synthesis	2	Sigma-Aldrich	ethanol (CH3CH2OH)
Tobramycin	aminoglycosides	aminoglycosides	protein synthesis	0.5	Sigma-Aldrich	H2O
Trimethoprim	antifolates	antifolates	DNA	0.06	Sigma-Aldrich	DMSO
