# Supplementary material for: Systematic mapping of antibiotic cross-resistance and collateral sensitivity with chemical genetics
Source: Nat Microbiol. 2024 Dec 2;10(1):202–16. doi: 10.1038/s41564-024-01857-w (PMC11726442; doi:10.1038/s41564-024-01857-w)
Supplement: Supplementary file 6 — Source data table. [file 41564_2024_1857_MOESM6_ESM.xlsx]

## Sheet: Fig.2a
	sorted_pair	Missing in # studies out of 3	Merged interaction type across studies	drug1	drug2
0	('Ampicillin', 'Doxycycline')	1	XR & Neutral	Ampicillin	Doxycycline
1	('Chloramphenicol', 'Doxycycline')	1	XR	Chloramphenicol	Doxycycline
2	('Ciprofloxacin', 'Doxycycline')	1	XR & Neutral	Ciprofloxacin	Doxycycline
3	('Doxycycline', 'Erythromycin')	1	XR & Neutral	Doxycycline	Erythromycin
4	('Cefoxitin', 'Doxycycline')	1	XR	Cefoxitin	Doxycycline
5	('Doxycycline', 'Kanamycin')	1	CS & Neutral	Doxycycline	Kanamycin
6	('Doxycycline', 'Nalidixic acid')	1	XR & Neutral	Doxycycline	Nalidixic acid
7	('Doxycycline', 'Nitrofurantoin')	1	CS & Neutral	Doxycycline	Nitrofurantoin
8	('Doxycycline', 'Tetracycline')	1	XR & Neutral	Doxycycline	Tetracycline
9	('Doxycycline', 'Tobramycin')	1	CS & Neutral	Doxycycline	Tobramycin
10	('Doxycycline', 'Trimethoprim')	1	XR & Neutral	Doxycycline	Trimethoprim
11	('Ampicillin', 'Tetracycline')	0	XR & Neutral	Ampicillin	Tetracycline
12	('Chloramphenicol', 'Tetracycline')	0	XR & Neutral	Chloramphenicol	Tetracycline
13	('Ciprofloxacin', 'Tetracycline')	0	XR & Neutral	Ciprofloxacin	Tetracycline
14	('Erythromycin', 'Tetracycline')	1	XR & CS	Erythromycin	Tetracycline
15	('Cefoxitin', 'Tetracycline')	1	XR	Cefoxitin	Tetracycline
16	('Kanamycin', 'Tetracycline')	0	CS & Neutral	Kanamycin	Tetracycline
17	('Nalidixic acid', 'Tetracycline')	0	XR & Neutral	Nalidixic acid	Tetracycline
18	('Nitrofurantoin', 'Tetracycline')	0	CS & Neutral	Nitrofurantoin	Tetracycline
19	('Tetracycline', 'Tobramycin')	1	CS & Neutral	Tetracycline	Tobramycin
20	('Tetracycline', 'Trimethoprim')	0	XR & Neutral	Tetracycline	Trimethoprim
21	('Ampicillin', 'Kanamycin')	0	CS & Neutral	Ampicillin	Kanamycin
22	('Chloramphenicol', 'Kanamycin')	0	CS & Neutral	Chloramphenicol	Kanamycin
23	('Ciprofloxacin', 'Kanamycin')	0	CS & Neutral	Ciprofloxacin	Kanamycin
24	('Erythromycin', 'Kanamycin')	1	CS	Erythromycin	Kanamycin
25	('Cefoxitin', 'Kanamycin')	1	CS & Neutral	Cefoxitin	Kanamycin
26	('Kanamycin', 'Nalidixic acid')	0	CS & Neutral	Kanamycin	Nalidixic acid
27	('Kanamycin', 'Nitrofurantoin')	0	CS & Neutral	Kanamycin	Nitrofurantoin
28	('Kanamycin', 'Tobramycin')	1	XR	Kanamycin	Tobramycin
29	('Kanamycin', 'Trimethoprim')	0	XR & CS & Neutral	Kanamycin	Trimethoprim
30	('Ampicillin', 'Chloramphenicol')	0	XR & Neutral	Ampicillin	Chloramphenicol
31	('Chloramphenicol', 'Ciprofloxacin')	0	XR & Neutral	Chloramphenicol	Ciprofloxacin
32	('Chloramphenicol', 'Erythromycin')	1	XR & CS & Neutral	Chloramphenicol	Erythromycin
33	('Cefoxitin', 'Chloramphenicol')	1	XR & Neutral	Cefoxitin	Chloramphenicol
34	('Chloramphenicol', 'Nalidixic acid')	0	XR & Neutral	Chloramphenicol	Nalidixic acid
35	('Chloramphenicol', 'Nitrofurantoin')	0	XR & CS & Neutral	Chloramphenicol	Nitrofurantoin
36	('Chloramphenicol', 'Tobramycin')	1	CS & Neutral	Chloramphenicol	Tobramycin
37	('Chloramphenicol', 'Trimethoprim')	0	XR & Neutral	Chloramphenicol	Trimethoprim
38	('Ampicillin', 'Ciprofloxacin')	0	XR & Neutral	Ampicillin	Ciprofloxacin
39	('Ciprofloxacin', 'Erythromycin')	1	Neutral	Ciprofloxacin	Erythromycin
40	('Cefoxitin', 'Ciprofloxacin')	1	XR & Neutral	Cefoxitin	Ciprofloxacin
41	('Ciprofloxacin', 'Nalidixic acid')	0	XR	Ciprofloxacin	Nalidixic acid
42	('Ciprofloxacin', 'Nitrofurantoin')	0	XR & Neutral	Ciprofloxacin	Nitrofurantoin
43	('Ciprofloxacin', 'Tobramycin')	1	CS & Neutral	Ciprofloxacin	Tobramycin
44	('Ciprofloxacin', 'Trimethoprim')	0	XR & Neutral	Ciprofloxacin	Trimethoprim
45	('Ampicillin', 'Erythromycin')	1	Neutral	Ampicillin	Erythromycin
46	('Ampicillin', 'Cefoxitin')	1	XR	Ampicillin	Cefoxitin
47	('Ampicillin', 'Nalidixic acid')	0	XR & Neutral	Ampicillin	Nalidixic acid
48	('Ampicillin', 'Nitrofurantoin')	0	CS & Neutral	Ampicillin	Nitrofurantoin
49	('Ampicillin', 'Tobramycin')	1	CS & Neutral	Ampicillin	Tobramycin
50	('Ampicillin', 'Trimethoprim')	0	XR & Neutral	Ampicillin	Trimethoprim
51	('Erythromycin', 'Nitrofurantoin')	1	CS & Neutral	Erythromycin	Nitrofurantoin
52	('Cefoxitin', 'Nitrofurantoin')	1	XR & CS & Neutral	Cefoxitin	Nitrofurantoin
53	('Nalidixic acid', 'Nitrofurantoin')	0	XR	Nalidixic acid	Nitrofurantoin
54	('Nitrofurantoin', 'Tobramycin')	1	CS & Neutral	Nitrofurantoin	Tobramycin
55	('Nitrofurantoin', 'Trimethoprim')	0	Neutral	Nitrofurantoin	Trimethoprim
56	('Cefoxitin', 'Erythromycin')	1	Neutral	Cefoxitin	Erythromycin
57	('Erythromycin', 'Nalidixic acid')	1	XR & Neutral	Erythromycin	Nalidixic acid
58	('Erythromycin', 'Tobramycin')	1	CS & Neutral	Erythromycin	Tobramycin
59	('Erythromycin', 'Trimethoprim')	1	XR & Neutral	Erythromycin	Trimethoprim
60	('Cefoxitin', 'Nalidixic acid')	1	XR	Cefoxitin	Nalidixic acid
61	('Nalidixic acid', 'Tobramycin')	1	CS & Neutral	Nalidixic acid	Tobramycin
62	('Nalidixic acid', 'Trimethoprim')	0	XR & Neutral	Nalidixic acid	Trimethoprim
63	('Cefoxitin', 'Tobramycin')	1	CS & Neutral	Cefoxitin	Tobramycin
64	('Cefoxitin', 'Trimethoprim')	1	XR & Neutral	Cefoxitin	Trimethoprim
65	('Tobramycin', 'Trimethoprim')	1	CS & Neutral	Tobramycin	Trimethoprim
66	('Amikacin', 'Gentamicin')	2	XR	Amikacin	Gentamicin
67	('Amikacin', 'Kanamycin')	1	XR	Amikacin	Kanamycin
68	('Amikacin', 'Streptomycin')	2	XR	Amikacin	Streptomycin
69	('Amikacin', 'Ampicillin')	1	Neutral	Amikacin	Ampicillin
70	('Amikacin', 'Amoxicillin')	2	Neutral	Amikacin	Amoxicillin
71	('Amikacin', 'Piperacillin')	1	Neutral	Amikacin	Piperacillin
72	('Amikacin', 'Cefuroxime')	2	CS	Amikacin	Cefuroxime
73	('Amikacin', 'Cefepime')	2	Neutral	Amikacin	Cefepime
74	('Amikacin', 'Nalidixic acid')	1	Neutral	Amikacin	Nalidixic acid
75	('Amikacin', 'Ciprofloxacin')	1	Neutral	Amikacin	Ciprofloxacin
76	('Amikacin', 'Levofloxacin')	2	Neutral	Amikacin	Levofloxacin
77	('Amikacin', 'Tetracycline')	1	Neutral	Amikacin	Tetracycline
78	('Amikacin', 'Minocycline')	2	Neutral	Amikacin	Minocycline
79	('Amikacin', 'Tigecycline')	2	Neutral	Amikacin	Tigecycline
80	('Amikacin', 'Chloramphenicol')	1	CS & Neutral	Amikacin	Chloramphenicol
81	('Amikacin', 'Colistin')	2	Neutral	Amikacin	Colistin
82	('Amikacin', 'Polymyxin B')	2	Neutral	Amikacin	Polymyxin B
83	('Amikacin', 'Azithromycin')	2	Neutral	Amikacin	Azithromycin
84	('Amikacin', 'Fosfomycin')	2	Neutral	Amikacin	Fosfomycin
85	('Amikacin', 'Rifampicin')	2	Neutral	Amikacin	Rifampicin
86	('Amikacin', 'Nitrofurantoin')	1	Neutral	Amikacin	Nitrofurantoin
87	('Amikacin', 'Trimethoprim')	1	XR & Neutral	Amikacin	Trimethoprim
88	('Gentamicin', 'Kanamycin')	2	XR	Gentamicin	Kanamycin
89	('Gentamicin', 'Streptomycin')	2	XR	Gentamicin	Streptomycin
90	('Ampicillin', 'Gentamicin')	2	Neutral	Ampicillin	Gentamicin
91	('Amoxicillin', 'Gentamicin')	2	Neutral	Amoxicillin	Gentamicin
92	('Gentamicin', 'Piperacillin')	2	Neutral	Gentamicin	Piperacillin
93	('Cefuroxime', 'Gentamicin')	2	Neutral	Cefuroxime	Gentamicin
94	('Cefepime', 'Gentamicin')	2	Neutral	Cefepime	Gentamicin
95	('Gentamicin', 'Nalidixic acid')	2	Neutral	Gentamicin	Nalidixic acid
96	('Ciprofloxacin', 'Gentamicin')	2	Neutral	Ciprofloxacin	Gentamicin
97	('Gentamicin', 'Levofloxacin')	2	Neutral	Gentamicin	Levofloxacin
98	('Gentamicin', 'Tetracycline')	2	Neutral	Gentamicin	Tetracycline
99	('Gentamicin', 'Minocycline')	2	Neutral	Gentamicin	Minocycline
100	('Gentamicin', 'Tigecycline')	2	Neutral	Gentamicin	Tigecycline
101	('Chloramphenicol', 'Gentamicin')	2	CS	Chloramphenicol	Gentamicin
102	('Colistin', 'Gentamicin')	2	CS	Colistin	Gentamicin
103	('Gentamicin', 'Polymyxin B')	2	CS	Gentamicin	Polymyxin B
104	('Azithromycin', 'Gentamicin')	2	XR & CS	Azithromycin	Gentamicin
105	('Fosfomycin', 'Gentamicin')	2	CS	Fosfomycin	Gentamicin
106	('Gentamicin', 'Rifampicin')	2	Neutral	Gentamicin	Rifampicin
107	('Gentamicin', 'Nitrofurantoin')	2	Neutral	Gentamicin	Nitrofurantoin
108	('Gentamicin', 'Trimethoprim')	2	XR	Gentamicin	Trimethoprim
109	('Kanamycin', 'Streptomycin')	2	XR	Kanamycin	Streptomycin
110	('Amoxicillin', 'Kanamycin')	2	Neutral	Amoxicillin	Kanamycin
111	('Kanamycin', 'Piperacillin')	1	Neutral	Kanamycin	Piperacillin
112	('Cefuroxime', 'Kanamycin')	2	CS	Cefuroxime	Kanamycin
113	('Cefepime', 'Kanamycin')	2	Neutral	Cefepime	Kanamycin
114	('Kanamycin', 'Levofloxacin')	2	Neutral	Kanamycin	Levofloxacin
115	('Kanamycin', 'Minocycline')	2	Neutral	Kanamycin	Minocycline
116	('Kanamycin', 'Tigecycline')	2	Neutral	Kanamycin	Tigecycline
117	('Colistin', 'Kanamycin')	2	CS	Colistin	Kanamycin
118	('Kanamycin', 'Polymyxin B')	2	Neutral	Kanamycin	Polymyxin B
119	('Azithromycin', 'Kanamycin')	2	Neutral	Azithromycin	Kanamycin
120	('Fosfomycin', 'Kanamycin')	2	Neutral	Fosfomycin	Kanamycin
121	('Kanamycin', 'Rifampicin')	2	Neutral	Kanamycin	Rifampicin
122	('Ampicillin', 'Streptomycin')	1	Neutral	Ampicillin	Streptomycin
123	('Amoxicillin', 'Streptomycin')	2	Neutral	Amoxicillin	Streptomycin
124	('Piperacillin', 'Streptomycin')	1	Neutral	Piperacillin	Streptomycin
125	('Cefuroxime', 'Streptomycin')	2	Neutral	Cefuroxime	Streptomycin
126	('Cefepime', 'Streptomycin')	2	Neutral	Cefepime	Streptomycin
127	('Nalidixic acid', 'Streptomycin')	1	Neutral	Nalidixic acid	Streptomycin
128	('Ciprofloxacin', 'Streptomycin')	1	Neutral	Ciprofloxacin	Streptomycin
129	('Levofloxacin', 'Streptomycin')	2	Neutral	Levofloxacin	Streptomycin
130	('Streptomycin', 'Tetracycline')	1	Neutral	Streptomycin	Tetracycline
131	('Minocycline', 'Streptomycin')	2	Neutral	Minocycline	Streptomycin
132	('Streptomycin', 'Tigecycline')	2	Neutral	Streptomycin	Tigecycline
133	('Chloramphenicol', 'Streptomycin')	1	Neutral	Chloramphenicol	Streptomycin
134	('Colistin', 'Streptomycin')	2	Neutral	Colistin	Streptomycin
135	('Polymyxin B', 'Streptomycin')	2	Neutral	Polymyxin B	Streptomycin
136	('Azithromycin', 'Streptomycin')	2	Neutral	Azithromycin	Streptomycin
137	('Fosfomycin', 'Streptomycin')	2	Neutral	Fosfomycin	Streptomycin
138	('Rifampicin', 'Streptomycin')	2	Neutral	Rifampicin	Streptomycin
139	('Nitrofurantoin', 'Streptomycin')	1	Neutral	Nitrofurantoin	Streptomycin
140	('Streptomycin', 'Trimethoprim')	1	Neutral	Streptomycin	Trimethoprim
141	('Amoxicillin', 'Ampicillin')	2	XR	Amoxicillin	Ampicillin
142	('Ampicillin', 'Piperacillin')	1	XR & Neutral	Ampicillin	Piperacillin
143	('Ampicillin', 'Cefuroxime')	2	XR	Ampicillin	Cefuroxime
144	('Ampicillin', 'Cefepime')	2	XR	Ampicillin	Cefepime
145	('Ampicillin', 'Levofloxacin')	2	XR	Ampicillin	Levofloxacin
146	('Ampicillin', 'Minocycline')	2	Neutral	Ampicillin	Minocycline
147	('Ampicillin', 'Tigecycline')	2	Neutral	Ampicillin	Tigecycline
148	('Ampicillin', 'Colistin')	2	Neutral	Ampicillin	Colistin
149	('Ampicillin', 'Polymyxin B')	2	Neutral	Ampicillin	Polymyxin B
150	('Ampicillin', 'Azithromycin')	2	Neutral	Ampicillin	Azithromycin
151	('Ampicillin', 'Fosfomycin')	2	Neutral	Ampicillin	Fosfomycin
152	('Ampicillin', 'Rifampicin')	2	Neutral	Ampicillin	Rifampicin
153	('Amoxicillin', 'Piperacillin')	2	XR	Amoxicillin	Piperacillin
154	('Amoxicillin', 'Cefuroxime')	2	XR	Amoxicillin	Cefuroxime
155	('Amoxicillin', 'Cefepime')	2	XR	Amoxicillin	Cefepime
156	('Amoxicillin', 'Nalidixic acid')	2	Neutral	Amoxicillin	Nalidixic acid
157	('Amoxicillin', 'Ciprofloxacin')	2	Neutral	Amoxicillin	Ciprofloxacin
158	('Amoxicillin', 'Levofloxacin')	2	XR	Amoxicillin	Levofloxacin
159	('Amoxicillin', 'Tetracycline')	2	Neutral	Amoxicillin	Tetracycline
160	('Amoxicillin', 'Minocycline')	2	Neutral	Amoxicillin	Minocycline
161	('Amoxicillin', 'Tigecycline')	2	Neutral	Amoxicillin	Tigecycline
162	('Amoxicillin', 'Chloramphenicol')	2	Neutral	Amoxicillin	Chloramphenicol
163	('Amoxicillin', 'Colistin')	2	Neutral	Amoxicillin	Colistin
164	('Amoxicillin', 'Polymyxin B')	2	Neutral	Amoxicillin	Polymyxin B
165	('Amoxicillin', 'Azithromycin')	2	Neutral	Amoxicillin	Azithromycin
166	('Amoxicillin', 'Fosfomycin')	2	Neutral	Amoxicillin	Fosfomycin
167	('Amoxicillin', 'Rifampicin')	2	Neutral	Amoxicillin	Rifampicin
168	('Amoxicillin', 'Nitrofurantoin')	2	Neutral	Amoxicillin	Nitrofurantoin
169	('Amoxicillin', 'Trimethoprim')	2	Neutral	Amoxicillin	Trimethoprim
170	('Cefuroxime', 'Piperacillin')	2	XR	Cefuroxime	Piperacillin
171	('Cefepime', 'Piperacillin')	2	XR	Cefepime	Piperacillin
172	('Nalidixic acid', 'Piperacillin')	1	XR & Neutral	Nalidixic acid	Piperacillin
173	('Ciprofloxacin', 'Piperacillin')	1	XR & Neutral	Ciprofloxacin	Piperacillin
174	('Levofloxacin', 'Piperacillin')	2	XR	Levofloxacin	Piperacillin
175	('Piperacillin', 'Tetracycline')	1	XR & Neutral	Piperacillin	Tetracycline
176	('Minocycline', 'Piperacillin')	2	XR	Minocycline	Piperacillin
177	('Piperacillin', 'Tigecycline')	2	XR	Piperacillin	Tigecycline
178	('Chloramphenicol', 'Piperacillin')	1	XR & Neutral	Chloramphenicol	Piperacillin
179	('Colistin', 'Piperacillin')	2	Neutral	Colistin	Piperacillin
180	('Piperacillin', 'Polymyxin B')	2	Neutral	Piperacillin	Polymyxin B
181	('Azithromycin', 'Piperacillin')	2	XR	Azithromycin	Piperacillin
182	('Fosfomycin', 'Piperacillin')	2	Neutral	Fosfomycin	Piperacillin
183	('Piperacillin', 'Rifampicin')	2	XR	Piperacillin	Rifampicin
184	('Nitrofurantoin', 'Piperacillin')	1	Neutral	Nitrofurantoin	Piperacillin
185	('Piperacillin', 'Trimethoprim')	1	XR & Neutral	Piperacillin	Trimethoprim
186	('Cefepime', 'Cefuroxime')	2	XR	Cefepime	Cefuroxime
187	('Cefuroxime', 'Nalidixic acid')	2	XR	Cefuroxime	Nalidixic acid
188	('Cefuroxime', 'Ciprofloxacin')	2	XR	Cefuroxime	Ciprofloxacin
189	('Cefuroxime', 'Levofloxacin')	2	XR	Cefuroxime	Levofloxacin
190	('Cefuroxime', 'Tetracycline')	2	XR	Cefuroxime	Tetracycline
191	('Cefuroxime', 'Minocycline')	2	XR	Cefuroxime	Minocycline
192	('Cefuroxime', 'Tigecycline')	2	XR	Cefuroxime	Tigecycline
193	('Cefuroxime', 'Chloramphenicol')	2	XR	Cefuroxime	Chloramphenicol
194	('Cefuroxime', 'Colistin')	2	Neutral	Cefuroxime	Colistin
195	('Cefuroxime', 'Polymyxin B')	2	Neutral	Cefuroxime	Polymyxin B
196	('Azithromycin', 'Cefuroxime')	2	XR	Azithromycin	Cefuroxime
197	('Cefuroxime', 'Fosfomycin')	2	XR & CS	Cefuroxime	Fosfomycin
198	('Cefuroxime', 'Rifampicin')	2	Neutral	Cefuroxime	Rifampicin
199	('Cefuroxime', 'Nitrofurantoin')	2	XR	Cefuroxime	Nitrofurantoin
200	('Cefuroxime', 'Trimethoprim')	2	XR	Cefuroxime	Trimethoprim
201	('Cefepime', 'Nalidixic acid')	2	XR	Cefepime	Nalidixic acid
202	('Cefepime', 'Ciprofloxacin')	2	XR	Cefepime	Ciprofloxacin
203	('Cefepime', 'Levofloxacin')	2	XR	Cefepime	Levofloxacin
204	('Cefepime', 'Tetracycline')	2	XR	Cefepime	Tetracycline
205	('Cefepime', 'Minocycline')	2	XR	Cefepime	Minocycline
206	('Cefepime', 'Tigecycline')	2	XR	Cefepime	Tigecycline
207	('Cefepime', 'Chloramphenicol')	2	XR	Cefepime	Chloramphenicol
208	('Cefepime', 'Colistin')	2	Neutral	Cefepime	Colistin
209	('Cefepime', 'Polymyxin B')	2	Neutral	Cefepime	Polymyxin B
210	('Azithromycin', 'Cefepime')	2	XR	Azithromycin	Cefepime
211	('Cefepime', 'Fosfomycin')	2	XR	Cefepime	Fosfomycin
212	('Cefepime', 'Rifampicin')	2	Neutral	Cefepime	Rifampicin
213	('Cefepime', 'Nitrofurantoin')	2	XR	Cefepime	Nitrofurantoin
214	('Cefepime', 'Trimethoprim')	2	XR	Cefepime	Trimethoprim
215	('Levofloxacin', 'Nalidixic acid')	2	XR	Levofloxacin	Nalidixic acid
216	('Minocycline', 'Nalidixic acid')	2	Neutral	Minocycline	Nalidixic acid
217	('Nalidixic acid', 'Tigecycline')	2	XR	Nalidixic acid	Tigecycline
218	('Colistin', 'Nalidixic acid')	2	Neutral	Colistin	Nalidixic acid
219	('Nalidixic acid', 'Polymyxin B')	2	Neutral	Nalidixic acid	Polymyxin B
220	('Azithromycin', 'Nalidixic acid')	2	Neutral	Azithromycin	Nalidixic acid
221	('Fosfomycin', 'Nalidixic acid')	2	Neutral	Fosfomycin	Nalidixic acid
222	('Nalidixic acid', 'Rifampicin')	2	Neutral	Nalidixic acid	Rifampicin
223	('Ciprofloxacin', 'Levofloxacin')	2	XR	Ciprofloxacin	Levofloxacin
224	('Ciprofloxacin', 'Minocycline')	2	XR	Ciprofloxacin	Minocycline
225	('Ciprofloxacin', 'Tigecycline')	2	XR	Ciprofloxacin	Tigecycline
226	('Ciprofloxacin', 'Colistin')	2	Neutral	Ciprofloxacin	Colistin
227	('Ciprofloxacin', 'Polymyxin B')	2	Neutral	Ciprofloxacin	Polymyxin B
228	('Azithromycin', 'Ciprofloxacin')	2	XR	Azithromycin	Ciprofloxacin
229	('Ciprofloxacin', 'Fosfomycin')	2	Neutral	Ciprofloxacin	Fosfomycin
230	('Ciprofloxacin', 'Rifampicin')	2	Neutral	Ciprofloxacin	Rifampicin
231	('Levofloxacin', 'Tetracycline')	2	XR	Levofloxacin	Tetracycline
232	('Levofloxacin', 'Minocycline')	2	XR	Levofloxacin	Minocycline
233	('Levofloxacin', 'Tigecycline')	2	XR	Levofloxacin	Tigecycline
234	('Chloramphenicol', 'Levofloxacin')	2	XR	Chloramphenicol	Levofloxacin
235	('Colistin', 'Levofloxacin')	2	Neutral	Colistin	Levofloxacin
236	('Levofloxacin', 'Polymyxin B')	2	Neutral	Levofloxacin	Polymyxin B
237	('Azithromycin', 'Levofloxacin')	2	XR	Azithromycin	Levofloxacin
238	('Fosfomycin', 'Levofloxacin')	2	XR	Fosfomycin	Levofloxacin
239	('Levofloxacin', 'Rifampicin')	2	XR	Levofloxacin	Rifampicin
240	('Levofloxacin', 'Nitrofurantoin')	2	Neutral	Levofloxacin	Nitrofurantoin
241	('Levofloxacin', 'Trimethoprim')	2	XR	Levofloxacin	Trimethoprim
242	('Minocycline', 'Tetracycline')	2	XR	Minocycline	Tetracycline
243	('Tetracycline', 'Tigecycline')	2	XR	Tetracycline	Tigecycline
244	('Colistin', 'Tetracycline')	2	CS	Colistin	Tetracycline
245	('Polymyxin B', 'Tetracycline')	2	CS	Polymyxin B	Tetracycline
246	('Azithromycin', 'Tetracycline')	2	XR	Azithromycin	Tetracycline
247	('Fosfomycin', 'Tetracycline')	2	CS	Fosfomycin	Tetracycline
248	('Rifampicin', 'Tetracycline')	2	Neutral	Rifampicin	Tetracycline
249	('Minocycline', 'Tigecycline')	2	XR	Minocycline	Tigecycline
250	('Chloramphenicol', 'Minocycline')	2	XR	Chloramphenicol	Minocycline
251	('Colistin', 'Minocycline')	2	CS	Colistin	Minocycline
252	('Minocycline', 'Polymyxin B')	2	CS	Minocycline	Polymyxin B
253	('Azithromycin', 'Minocycline')	2	XR	Azithromycin	Minocycline
254	('Fosfomycin', 'Minocycline')	2	CS	Fosfomycin	Minocycline
255	('Minocycline', 'Rifampicin')	2	Neutral	Minocycline	Rifampicin
256	('Minocycline', 'Nitrofurantoin')	2	CS	Minocycline	Nitrofurantoin
257	('Minocycline', 'Trimethoprim')	2	XR	Minocycline	Trimethoprim
258	('Chloramphenicol', 'Tigecycline')	2	XR	Chloramphenicol	Tigecycline
259	('Colistin', 'Tigecycline')	2	Neutral	Colistin	Tigecycline
260	('Polymyxin B', 'Tigecycline')	2	Neutral	Polymyxin B	Tigecycline
261	('Azithromycin', 'Tigecycline')	2	Neutral	Azithromycin	Tigecycline
262	('Fosfomycin', 'Tigecycline')	2	CS	Fosfomycin	Tigecycline
263	('Rifampicin', 'Tigecycline')	2	Neutral	Rifampicin	Tigecycline
264	('Nitrofurantoin', 'Tigecycline')	2	Neutral	Nitrofurantoin	Tigecycline
265	('Tigecycline', 'Trimethoprim')	2	XR	Tigecycline	Trimethoprim
266	('Chloramphenicol', 'Colistin')	2	CS	Chloramphenicol	Colistin
267	('Chloramphenicol', 'Polymyxin B')	2	CS	Chloramphenicol	Polymyxin B
268	('Azithromycin', 'Chloramphenicol')	2	XR	Azithromycin	Chloramphenicol
269	('Chloramphenicol', 'Fosfomycin')	2	Neutral	Chloramphenicol	Fosfomycin
270	('Chloramphenicol', 'Rifampicin')	2	XR	Chloramphenicol	Rifampicin
271	('Colistin', 'Polymyxin B')	2	XR	Colistin	Polymyxin B
272	('Azithromycin', 'Colistin')	2	Neutral	Azithromycin	Colistin
273	('Colistin', 'Fosfomycin')	2	XR	Colistin	Fosfomycin
274	('Colistin', 'Rifampicin')	2	Neutral	Colistin	Rifampicin
275	('Colistin', 'Nitrofurantoin')	2	Neutral	Colistin	Nitrofurantoin
276	('Colistin', 'Trimethoprim')	2	Neutral	Colistin	Trimethoprim
277	('Azithromycin', 'Polymyxin B')	2	XR & CS	Azithromycin	Polymyxin B
278	('Fosfomycin', 'Polymyxin B')	2	XR	Fosfomycin	Polymyxin B
279	('Polymyxin B', 'Rifampicin')	2	Neutral	Polymyxin B	Rifampicin
280	('Nitrofurantoin', 'Polymyxin B')	2	Neutral	Nitrofurantoin	Polymyxin B
281	('Polymyxin B', 'Trimethoprim')	2	Neutral	Polymyxin B	Trimethoprim
282	('Azithromycin', 'Fosfomycin')	2	XR	Azithromycin	Fosfomycin
283	('Azithromycin', 'Rifampicin')	2	Neutral	Azithromycin	Rifampicin
284	('Azithromycin', 'Nitrofurantoin')	2	Neutral	Azithromycin	Nitrofurantoin
285	('Azithromycin', 'Trimethoprim')	2	XR	Azithromycin	Trimethoprim
286	('Fosfomycin', 'Rifampicin')	2	Neutral	Fosfomycin	Rifampicin
287	('Fosfomycin', 'Nitrofurantoin')	2	Neutral	Fosfomycin	Nitrofurantoin
288	('Fosfomycin', 'Trimethoprim')	2	Neutral	Fosfomycin	Trimethoprim
289	('Nitrofurantoin', 'Rifampicin')	2	Neutral	Nitrofurantoin	Rifampicin
290	('Rifampicin', 'Trimethoprim')	2	Neutral	Rifampicin	Trimethoprim
291	('Amikacin', 'Cefoxitin')	2	XR	Amikacin	Cefoxitin
292	('Amikacin', 'Clindamycin')	2	Neutral	Amikacin	Clindamycin
293	('Amikacin', 'Doxycycline')	2	Neutral	Amikacin	Doxycycline
294	('Amikacin', 'Erythromycin')	2	CS	Amikacin	Erythromycin
295	('Amikacin', 'Fusidic Acid')	2	Neutral	Amikacin	Fusidic Acid
296	('Amikacin', 'Lomefloxacin')	2	Neutral	Amikacin	Lomefloxacin
297	('Amikacin', 'Spectinomycin')	2	Neutral	Amikacin	Spectinomycin
298	('Amikacin', 'Spiramycin')	2	Neutral	Amikacin	Spiramycin
299	('Amikacin', 'Sulfamethoxazol')	2	Neutral	Amikacin	Sulfamethoxazol
300	('Amikacin', 'Sulfamonomethoxine')	2	Neutral	Amikacin	Sulfamonomethoxine
301	('Amikacin', 'Tobramycin')	2	XR	Amikacin	Tobramycin
302	('Ampicillin', 'Clindamycin')	2	Neutral	Ampicillin	Clindamycin
303	('Ampicillin', 'Fusidic Acid')	2	XR	Ampicillin	Fusidic Acid
304	('Ampicillin', 'Lomefloxacin')	2	XR	Ampicillin	Lomefloxacin
305	('Ampicillin', 'Spectinomycin')	2	XR	Ampicillin	Spectinomycin
306	('Ampicillin', 'Spiramycin')	2	Neutral	Ampicillin	Spiramycin
307	('Ampicillin', 'Sulfamethoxazol')	2	Neutral	Ampicillin	Sulfamethoxazol
308	('Ampicillin', 'Sulfamonomethoxine')	2	Neutral	Ampicillin	Sulfamonomethoxine
309	('Cefoxitin', 'Clindamycin')	2	Neutral	Cefoxitin	Clindamycin
310	('Cefoxitin', 'Fusidic Acid')	2	Neutral	Cefoxitin	Fusidic Acid
311	('Cefoxitin', 'Lomefloxacin')	2	XR	Cefoxitin	Lomefloxacin
312	('Cefoxitin', 'Piperacillin')	2	XR	Cefoxitin	Piperacillin
313	('Cefoxitin', 'Spectinomycin')	2	Neutral	Cefoxitin	Spectinomycin
314	('Cefoxitin', 'Spiramycin')	2	XR	Cefoxitin	Spiramycin
315	('Cefoxitin', 'Sulfamethoxazol')	2	XR	Cefoxitin	Sulfamethoxazol
316	('Cefoxitin', 'Sulfamonomethoxine')	2	XR	Cefoxitin	Sulfamonomethoxine
317	('Chloramphenicol', 'Clindamycin')	2	XR	Chloramphenicol	Clindamycin
318	('Chloramphenicol', 'Fusidic Acid')	2	XR	Chloramphenicol	Fusidic Acid
319	('Chloramphenicol', 'Lomefloxacin')	2	XR	Chloramphenicol	Lomefloxacin
320	('Chloramphenicol', 'Spectinomycin')	2	Neutral	Chloramphenicol	Spectinomycin
321	('Chloramphenicol', 'Spiramycin')	2	Neutral	Chloramphenicol	Spiramycin
322	('Chloramphenicol', 'Sulfamethoxazol')	2	CS	Chloramphenicol	Sulfamethoxazol
323	('Chloramphenicol', 'Sulfamonomethoxine')	2	Neutral	Chloramphenicol	Sulfamonomethoxine
324	('Ciprofloxacin', 'Clindamycin')	2	Neutral	Ciprofloxacin	Clindamycin
325	('Ciprofloxacin', 'Fusidic Acid')	2	Neutral	Ciprofloxacin	Fusidic Acid
326	('Ciprofloxacin', 'Lomefloxacin')	2	XR	Ciprofloxacin	Lomefloxacin
327	('Ciprofloxacin', 'Spectinomycin')	2	Neutral	Ciprofloxacin	Spectinomycin
328	('Ciprofloxacin', 'Spiramycin')	2	Neutral	Ciprofloxacin	Spiramycin
329	('Ciprofloxacin', 'Sulfamethoxazol')	2	Neutral	Ciprofloxacin	Sulfamethoxazol
330	('Ciprofloxacin', 'Sulfamonomethoxine')	2	Neutral	Ciprofloxacin	Sulfamonomethoxine
331	('Clindamycin', 'Doxycycline')	2	XR	Clindamycin	Doxycycline
332	('Clindamycin', 'Erythromycin')	2	Neutral	Clindamycin	Erythromycin
333	('Clindamycin', 'Fusidic Acid')	2	Neutral	Clindamycin	Fusidic Acid
334	('Clindamycin', 'Kanamycin')	2	Neutral	Clindamycin	Kanamycin
335	('Clindamycin', 'Lomefloxacin')	2	XR	Clindamycin	Lomefloxacin
336	('Clindamycin', 'Nalidixic acid')	2	Neutral	Clindamycin	Nalidixic acid
337	('Clindamycin', 'Nitrofurantoin')	2	Neutral	Clindamycin	Nitrofurantoin
338	('Clindamycin', 'Piperacillin')	2	Neutral	Clindamycin	Piperacillin
339	('Clindamycin', 'Spectinomycin')	2	XR	Clindamycin	Spectinomycin
340	('Clindamycin', 'Spiramycin')	2	XR	Clindamycin	Spiramycin
341	('Clindamycin', 'Sulfamethoxazol')	2	Neutral	Clindamycin	Sulfamethoxazol
342	('Clindamycin', 'Sulfamonomethoxine')	2	Neutral	Clindamycin	Sulfamonomethoxine
343	('Clindamycin', 'Tetracycline')	2	CS	Clindamycin	Tetracycline
344	('Clindamycin', 'Tobramycin')	2	Neutral	Clindamycin	Tobramycin
345	('Clindamycin', 'Trimethoprim')	2	Neutral	Clindamycin	Trimethoprim
346	('Doxycycline', 'Fusidic Acid')	2	Neutral	Doxycycline	Fusidic Acid
347	('Doxycycline', 'Lomefloxacin')	2	XR	Doxycycline	Lomefloxacin
348	('Doxycycline', 'Piperacillin')	2	XR	Doxycycline	Piperacillin
349	('Doxycycline', 'Spectinomycin')	2	Neutral	Doxycycline	Spectinomycin
350	('Doxycycline', 'Spiramycin')	2	Neutral	Doxycycline	Spiramycin
351	('Doxycycline', 'Sulfamethoxazol')	2	Neutral	Doxycycline	Sulfamethoxazol
352	('Doxycycline', 'Sulfamonomethoxine')	2	Neutral	Doxycycline	Sulfamonomethoxine
353	('Erythromycin', 'Fusidic Acid')	2	Neutral	Erythromycin	Fusidic Acid
354	('Erythromycin', 'Lomefloxacin')	2	XR	Erythromycin	Lomefloxacin
355	('Erythromycin', 'Piperacillin')	2	Neutral	Erythromycin	Piperacillin
356	('Erythromycin', 'Spectinomycin')	2	Neutral	Erythromycin	Spectinomycin
357	('Erythromycin', 'Spiramycin')	2	XR	Erythromycin	Spiramycin
358	('Erythromycin', 'Sulfamethoxazol')	2	Neutral	Erythromycin	Sulfamethoxazol
359	('Erythromycin', 'Sulfamonomethoxine')	2	Neutral	Erythromycin	Sulfamonomethoxine
360	('Fusidic Acid', 'Kanamycin')	2	Neutral	Fusidic Acid	Kanamycin
361	('Fusidic Acid', 'Lomefloxacin')	2	Neutral	Fusidic Acid	Lomefloxacin
362	('Fusidic Acid', 'Nalidixic acid')	2	Neutral	Fusidic Acid	Nalidixic acid
363	('Fusidic Acid', 'Nitrofurantoin')	2	Neutral	Fusidic Acid	Nitrofurantoin
364	('Fusidic Acid', 'Piperacillin')	2	Neutral	Fusidic Acid	Piperacillin
365	('Fusidic Acid', 'Spectinomycin')	2	Neutral	Fusidic Acid	Spectinomycin
366	('Fusidic Acid', 'Spiramycin')	2	Neutral	Fusidic Acid	Spiramycin
367	('Fusidic Acid', 'Sulfamethoxazol')	2	Neutral	Fusidic Acid	Sulfamethoxazol
368	('Fusidic Acid', 'Sulfamonomethoxine')	2	Neutral	Fusidic Acid	Sulfamonomethoxine
369	('Fusidic Acid', 'Tetracycline')	2	Neutral	Fusidic Acid	Tetracycline
370	('Fusidic Acid', 'Tobramycin')	2	Neutral	Fusidic Acid	Tobramycin
371	('Fusidic Acid', 'Trimethoprim')	2	Neutral	Fusidic Acid	Trimethoprim
372	('Kanamycin', 'Lomefloxacin')	2	Neutral	Kanamycin	Lomefloxacin
373	('Kanamycin', 'Spectinomycin')	2	XR	Kanamycin	Spectinomycin
374	('Kanamycin', 'Spiramycin')	2	Neutral	Kanamycin	Spiramycin
375	('Kanamycin', 'Sulfamethoxazol')	2	Neutral	Kanamycin	Sulfamethoxazol
376	('Kanamycin', 'Sulfamonomethoxine')	2	CS	Kanamycin	Sulfamonomethoxine
377	('Lomefloxacin', 'Nalidixic acid')	2	XR	Lomefloxacin	Nalidixic acid
378	('Lomefloxacin', 'Nitrofurantoin')	2	Neutral	Lomefloxacin	Nitrofurantoin
379	('Lomefloxacin', 'Piperacillin')	2	XR	Lomefloxacin	Piperacillin
380	('Lomefloxacin', 'Spectinomycin')	2	Neutral	Lomefloxacin	Spectinomycin
381	('Lomefloxacin', 'Spiramycin')	2	Neutral	Lomefloxacin	Spiramycin
382	('Lomefloxacin', 'Sulfamethoxazol')	2	Neutral	Lomefloxacin	Sulfamethoxazol
383	('Lomefloxacin', 'Sulfamonomethoxine')	2	XR	Lomefloxacin	Sulfamonomethoxine
384	('Lomefloxacin', 'Tetracycline')	2	XR	Lomefloxacin	Tetracycline
385	('Lomefloxacin', 'Tobramycin')	2	Neutral	Lomefloxacin	Tobramycin
386	('Lomefloxacin', 'Trimethoprim')	2	XR	Lomefloxacin	Trimethoprim
387	('Nalidixic acid', 'Spectinomycin')	2	Neutral	Nalidixic acid	Spectinomycin
388	('Nalidixic acid', 'Spiramycin')	2	XR	Nalidixic acid	Spiramycin
389	('Nalidixic acid', 'Sulfamethoxazol')	2	Neutral	Nalidixic acid	Sulfamethoxazol
390	('Nalidixic acid', 'Sulfamonomethoxine')	2	XR	Nalidixic acid	Sulfamonomethoxine
391	('Nitrofurantoin', 'Spectinomycin')	2	Neutral	Nitrofurantoin	Spectinomycin
392	('Nitrofurantoin', 'Spiramycin')	2	Neutral	Nitrofurantoin	Spiramycin
393	('Nitrofurantoin', 'Sulfamethoxazol')	2	XR	Nitrofurantoin	Sulfamethoxazol
394	('Nitrofurantoin', 'Sulfamonomethoxine')	2	XR	Nitrofurantoin	Sulfamonomethoxine
395	('Piperacillin', 'Spectinomycin')	2	Neutral	Piperacillin	Spectinomycin
396	('Piperacillin', 'Spiramycin')	2	Neutral	Piperacillin	Spiramycin
397	('Piperacillin', 'Sulfamethoxazol')	2	Neutral	Piperacillin	Sulfamethoxazol
398	('Piperacillin', 'Sulfamonomethoxine')	2	Neutral	Piperacillin	Sulfamonomethoxine
399	('Piperacillin', 'Tobramycin')	2	Neutral	Piperacillin	Tobramycin
400	('Spectinomycin', 'Spiramycin')	2	Neutral	Spectinomycin	Spiramycin
401	('Spectinomycin', 'Sulfamethoxazol')	2	Neutral	Spectinomycin	Sulfamethoxazol
402	('Spectinomycin', 'Sulfamonomethoxine')	2	Neutral	Spectinomycin	Sulfamonomethoxine
403	('Spectinomycin', 'Tetracycline')	2	Neutral	Spectinomycin	Tetracycline
404	('Spectinomycin', 'Tobramycin')	2	Neutral	Spectinomycin	Tobramycin
405	('Spectinomycin', 'Trimethoprim')	2	Neutral	Spectinomycin	Trimethoprim
406	('Spiramycin', 'Sulfamethoxazol')	2	Neutral	Spiramycin	Sulfamethoxazol
407	('Spiramycin', 'Sulfamonomethoxine')	2	Neutral	Spiramycin	Sulfamonomethoxine
408	('Spiramycin', 'Tetracycline')	2	Neutral	Spiramycin	Tetracycline
409	('Spiramycin', 'Tobramycin')	2	CS	Spiramycin	Tobramycin
410	('Spiramycin', 'Trimethoprim')	2	XR	Spiramycin	Trimethoprim
411	('Cefoxitin', 'Streptomycin')	2	Neutral	Cefoxitin	Streptomycin
412	('Clindamycin', 'Streptomycin')	2	Neutral	Clindamycin	Streptomycin
413	('Doxycycline', 'Streptomycin')	2	Neutral	Doxycycline	Streptomycin
414	('Erythromycin', 'Streptomycin')	2	Neutral	Erythromycin	Streptomycin
415	('Fusidic Acid', 'Streptomycin')	2	Neutral	Fusidic Acid	Streptomycin
416	('Lomefloxacin', 'Streptomycin')	2	Neutral	Lomefloxacin	Streptomycin
417	('Spectinomycin', 'Streptomycin')	2	Neutral	Spectinomycin	Streptomycin
418	('Spiramycin', 'Streptomycin')	2	Neutral	Spiramycin	Streptomycin
419	('Streptomycin', 'Sulfamethoxazol')	2	Neutral	Streptomycin	Sulfamethoxazol
420	('Streptomycin', 'Sulfamonomethoxine')	2	Neutral	Streptomycin	Sulfamonomethoxine
421	('Streptomycin', 'Tobramycin')	2	XR	Streptomycin	Tobramycin
422	('Sulfamethoxazol', 'Sulfamonomethoxine')	2	XR	Sulfamethoxazol	Sulfamonomethoxine
423	('Sulfamethoxazol', 'Tetracycline')	2	Neutral	Sulfamethoxazol	Tetracycline
424	('Sulfamethoxazol', 'Tobramycin')	2	XR & CS	Sulfamethoxazol	Tobramycin
425	('Sulfamethoxazol', 'Trimethoprim')	2	Neutral	Sulfamethoxazol	Trimethoprim
426	('Sulfamonomethoxine', 'Tetracycline')	2	Neutral	Sulfamonomethoxine	Tetracycline
427	('Sulfamonomethoxine', 'Tobramycin')	2	CS	Sulfamonomethoxine	Tobramycin
428	('Sulfamonomethoxine', 'Trimethoprim')	2	Neutral	Sulfamonomethoxine	Trimethoprim

## Sheet: Fig.2bc
	drug1	drug2	Interaction type	OCDM
0	AMPICILLIN	DOXYCYCLINE	XR	181.988
1	CHLORAMPHENICOL	DOXYCYCLINE	XR	448.265
2	CIPROFLOXACIN	DOXYCYCLINE	XR	219.691
3	DOXYCYCLINE	ERYTHROMYCIN	XR	418.491
4	CEFOXITIN	DOXYCYCLINE	XR	274.649
5	DOXYCYCLINE	NALIDIXICACID	XR	329.054
6	DOXYCYCLINE	NITROFURANTOIN	CS	62.1695
7	DOXYCYCLINE	TETRACYCLINE	XR	392.372
8	DOXYCYCLINE	TOBRAMYCIN	CS	134.644
9	DOXYCYCLINE	TRIMETHOPRIM	XR	296.366
10	AMPICILLIN	TETRACYCLINE	XR	40.5993
11	CHLORAMPHENICOL	TETRACYCLINE	XR	373.688
12	CIPROFLOXACIN	TETRACYCLINE	XR	279.398
13	CEFOXITIN	TETRACYCLINE	XR	142.562
14	NALIDIXICACID	TETRACYCLINE	XR	128.462
15	NITROFURANTOIN	TETRACYCLINE	CS	13.9058
16	TETRACYCLINE	TOBRAMYCIN	CS	153.818
17	TETRACYCLINE	TRIMETHOPRIM	XR	178.548
18	AMPICILLIN	CHLORAMPHENICOL	XR	120.955
19	CHLORAMPHENICOL	CIPROFLOXACIN	XR	209.139
20	CEFOXITIN	CHLORAMPHENICOL	XR	100.096
21	CHLORAMPHENICOL	NALIDIXICACID	XR	275.172
22	CHLORAMPHENICOL	TOBRAMYCIN	CS	8.21078
23	CHLORAMPHENICOL	TRIMETHOPRIM	XR	296.023
24	AMPICILLIN	CIPROFLOXACIN	XR	54.7457
25	CIPROFLOXACIN	ERYTHROMYCIN	Neutral	22.19
26	CEFOXITIN	CIPROFLOXACIN	XR	53.4681
27	CIPROFLOXACIN	NALIDIXICACID	XR	247.241
28	CIPROFLOXACIN	NITROFURANTOIN	XR	80.2189
29	CIPROFLOXACIN	TOBRAMYCIN	CS	18.2078
30	CIPROFLOXACIN	TRIMETHOPRIM	XR	170.882
31	AMPICILLIN	ERYTHROMYCIN	Neutral	184.486
32	AMPICILLIN	CEFOXITIN	XR	249.209
33	AMPICILLIN	NALIDIXICACID	XR	115.66
34	AMPICILLIN	NITROFURANTOIN	CS	-13.2525
35	AMPICILLIN	TOBRAMYCIN	CS	31.0986
36	AMPICILLIN	TRIMETHOPRIM	XR	180.543
37	ERYTHROMYCIN	NITROFURANTOIN	CS	-30.3778
38	NALIDIXICACID	NITROFURANTOIN	XR	146.17
39	NITROFURANTOIN	TOBRAMYCIN	CS	-6.36396
40	NITROFURANTOIN	TRIMETHOPRIM	Neutral	101.505
41	CEFOXITIN	ERYTHROMYCIN	Neutral	362.312
42	ERYTHROMYCIN	NALIDIXICACID	XR	278.018
43	ERYTHROMYCIN	TOBRAMYCIN	CS	72.2504
44	ERYTHROMYCIN	TRIMETHOPRIM	XR	179.884
45	CEFOXITIN	NALIDIXICACID	XR	-41.139
46	NALIDIXICACID	TOBRAMYCIN	CS	-13.089
47	NALIDIXICACID	TRIMETHOPRIM	XR	295.782
48	CEFOXITIN	TOBRAMYCIN	CS	162.422
49	CEFOXITIN	TRIMETHOPRIM	XR	162.544
50	TOBRAMYCIN	TRIMETHOPRIM	CS	16.9209
51	GENTAMICIN	STREPTOMYCIN	XR	211.638
52	AMPICILLIN	GENTAMICIN	Neutral	18.5647
53	AMOXICILLIN	GENTAMICIN	Neutral	131.104
54	GENTAMICIN	NALIDIXICACID	Neutral	4.6275
55	CIPROFLOXACIN	GENTAMICIN	Neutral	1.63396
56	GENTAMICIN	LEVOFLOXACIN	Neutral	29.6137
57	GENTAMICIN	TETRACYCLINE	Neutral	90.5716
58	GENTAMICIN	MINOCYCLINE	Neutral	19.8391
59	CHLORAMPHENICOL	GENTAMICIN	CS	8.49558
60	GENTAMICIN	POLYMYXINB	CS	27.2248
61	FOSFOMYCIN	GENTAMICIN	CS	4.82913
62	GENTAMICIN	RIFAMPICIN	Neutral	32.8723
63	GENTAMICIN	NITROFURANTOIN	Neutral	111.118
64	GENTAMICIN	TRIMETHOPRIM	XR	5.49148
65	AMPICILLIN	STREPTOMYCIN	Neutral	87.4338
66	AMOXICILLIN	STREPTOMYCIN	Neutral	137.322
67	NALIDIXICACID	STREPTOMYCIN	Neutral	-2.8219
68	CIPROFLOXACIN	STREPTOMYCIN	Neutral	105.159
69	LEVOFLOXACIN	STREPTOMYCIN	Neutral	8.16145
70	STREPTOMYCIN	TETRACYCLINE	Neutral	7.97247
71	MINOCYCLINE	STREPTOMYCIN	Neutral	-29.7425
72	CHLORAMPHENICOL	STREPTOMYCIN	Neutral	-17.4726
73	POLYMYXINB	STREPTOMYCIN	Neutral	35.5274
74	AZITHROMYCIN	STREPTOMYCIN	Neutral	79.4015
75	FOSFOMYCIN	STREPTOMYCIN	Neutral	10.7484
76	RIFAMPICIN	STREPTOMYCIN	Neutral	5.4448
77	NITROFURANTOIN	STREPTOMYCIN	Neutral	11.1013
78	STREPTOMYCIN	TRIMETHOPRIM	Neutral	-8.40201
79	AMOXICILLIN	AMPICILLIN	XR	245.566
80	AMPICILLIN	LEVOFLOXACIN	XR	77.7886
81	AMPICILLIN	MINOCYCLINE	Neutral	217.111
82	AMPICILLIN	POLYMYXINB	Neutral	-1.13526
83	AMPICILLIN	AZITHROMYCIN	Neutral	179.006
84	AMPICILLIN	FOSFOMYCIN	Neutral	160.112
85	AMPICILLIN	RIFAMPICIN	Neutral	28.161
86	AMOXICILLIN	NALIDIXICACID	Neutral	87.8398
87	AMOXICILLIN	CIPROFLOXACIN	Neutral	74.9136
88	AMOXICILLIN	LEVOFLOXACIN	XR	104.381
89	AMOXICILLIN	TETRACYCLINE	Neutral	33.121
90	AMOXICILLIN	MINOCYCLINE	Neutral	100.105
91	AMOXICILLIN	CHLORAMPHENICOL	Neutral	-11.6533
92	AMOXICILLIN	POLYMYXINB	Neutral	-6.01368
93	AMOXICILLIN	AZITHROMYCIN	Neutral	109.573
94	AMOXICILLIN	FOSFOMYCIN	Neutral	71.779
95	AMOXICILLIN	RIFAMPICIN	Neutral	44.0675
96	AMOXICILLIN	NITROFURANTOIN	Neutral	77.593
97	AMOXICILLIN	TRIMETHOPRIM	Neutral	18.1422
98	LEVOFLOXACIN	NALIDIXICACID	XR	113.651
99	MINOCYCLINE	NALIDIXICACID	Neutral	493.68
100	NALIDIXICACID	POLYMYXINB	Neutral	-0.019269
101	AZITHROMYCIN	NALIDIXICACID	Neutral	296.853
102	FOSFOMYCIN	NALIDIXICACID	Neutral	-9.10967
103	NALIDIXICACID	RIFAMPICIN	Neutral	15.167
104	CIPROFLOXACIN	LEVOFLOXACIN	XR	88.9811
105	CIPROFLOXACIN	MINOCYCLINE	XR	274.9
106	CIPROFLOXACIN	POLYMYXINB	Neutral	17.3646
107	AZITHROMYCIN	CIPROFLOXACIN	XR	226.774
108	CIPROFLOXACIN	FOSFOMYCIN	Neutral	15.2264
109	CIPROFLOXACIN	RIFAMPICIN	Neutral	5.37931
110	LEVOFLOXACIN	TETRACYCLINE	XR	8.07418
111	LEVOFLOXACIN	MINOCYCLINE	XR	16.8199
112	CHLORAMPHENICOL	LEVOFLOXACIN	XR	12.9237
113	LEVOFLOXACIN	POLYMYXINB	Neutral	21.0856
114	AZITHROMYCIN	LEVOFLOXACIN	XR	56.7061
115	FOSFOMYCIN	LEVOFLOXACIN	XR	83.1928
116	LEVOFLOXACIN	RIFAMPICIN	XR	14.2616
117	LEVOFLOXACIN	NITROFURANTOIN	Neutral	295.783
118	LEVOFLOXACIN	TRIMETHOPRIM	XR	94.4084
119	MINOCYCLINE	TETRACYCLINE	XR	443.82
120	POLYMYXINB	TETRACYCLINE	CS	16.4672
121	AZITHROMYCIN	TETRACYCLINE	XR	236.19
122	FOSFOMYCIN	TETRACYCLINE	CS	2.83841
123	RIFAMPICIN	TETRACYCLINE	Neutral	28.9309
124	CHLORAMPHENICOL	MINOCYCLINE	XR	432.976
125	MINOCYCLINE	POLYMYXINB	CS	-50.9752
126	AZITHROMYCIN	MINOCYCLINE	XR	564.656
127	FOSFOMYCIN	MINOCYCLINE	CS	13.759
128	MINOCYCLINE	RIFAMPICIN	Neutral	29.8811
129	MINOCYCLINE	NITROFURANTOIN	CS	10.5304
130	MINOCYCLINE	TRIMETHOPRIM	XR	337.807
131	CHLORAMPHENICOL	POLYMYXINB	CS	-8.4556
132	AZITHROMYCIN	CHLORAMPHENICOL	XR	337.55
133	CHLORAMPHENICOL	FOSFOMYCIN	Neutral	2.47446
134	CHLORAMPHENICOL	RIFAMPICIN	XR	71.9926
135	FOSFOMYCIN	POLYMYXINB	XR	-1.09263
136	POLYMYXINB	RIFAMPICIN	Neutral	99.808
137	NITROFURANTOIN	POLYMYXINB	Neutral	5.02634
138	POLYMYXINB	TRIMETHOPRIM	Neutral	-8.68488
139	AZITHROMYCIN	FOSFOMYCIN	XR	83.616
140	AZITHROMYCIN	RIFAMPICIN	Neutral	47.0183
141	AZITHROMYCIN	NITROFURANTOIN	Neutral	78.55
142	AZITHROMYCIN	TRIMETHOPRIM	XR	236.824
143	FOSFOMYCIN	RIFAMPICIN	Neutral	-2.60957
144	FOSFOMYCIN	NITROFURANTOIN	Neutral	107.489
145	FOSFOMYCIN	TRIMETHOPRIM	Neutral	-23.4833
146	NITROFURANTOIN	RIFAMPICIN	Neutral	-0.438443
147	RIFAMPICIN	TRIMETHOPRIM	Neutral	-5.93929
148	AMPICILLIN	FUSIDICACID	XR	134.232
149	AMPICILLIN	SPECTINOMYCIN	XR	143.236
150	AMPICILLIN	SPIRAMYCIN	Neutral	144.214
151	AMPICILLIN	SULFAMONOMETHOXINE	Neutral	4.24771
152	CEFOXITIN	FUSIDICACID	Neutral	9.47155
153	CEFOXITIN	SPECTINOMYCIN	Neutral	268.436
154	CEFOXITIN	SPIRAMYCIN	XR	2.42605
155	CEFOXITIN	SULFAMONOMETHOXINE	XR	-12.7149
156	CHLORAMPHENICOL	FUSIDICACID	XR	134.624
157	CHLORAMPHENICOL	SPECTINOMYCIN	Neutral	231.355
158	CHLORAMPHENICOL	SPIRAMYCIN	Neutral	281.842
159	CHLORAMPHENICOL	SULFAMONOMETHOXINE	Neutral	80.7287
160	CIPROFLOXACIN	FUSIDICACID	Neutral	-5.33649
161	CIPROFLOXACIN	SPECTINOMYCIN	Neutral	113.271
162	CIPROFLOXACIN	SPIRAMYCIN	Neutral	230.501
163	CIPROFLOXACIN	SULFAMONOMETHOXINE	Neutral	169.142
164	DOXYCYCLINE	FUSIDICACID	Neutral	197.813
165	DOXYCYCLINE	SPECTINOMYCIN	Neutral	312.09
166	DOXYCYCLINE	SPIRAMYCIN	Neutral	264.644
167	DOXYCYCLINE	SULFAMONOMETHOXINE	Neutral	141.357
168	ERYTHROMYCIN	FUSIDICACID	Neutral	346.9
169	ERYTHROMYCIN	SPECTINOMYCIN	Neutral	361.255
170	ERYTHROMYCIN	SPIRAMYCIN	XR	469.648
171	ERYTHROMYCIN	SULFAMONOMETHOXINE	Neutral	-25.6817
172	FUSIDICACID	NALIDIXICACID	Neutral	324.478
173	FUSIDICACID	NITROFURANTOIN	Neutral	96.0562
174	FUSIDICACID	SPECTINOMYCIN	Neutral	235.608
175	FUSIDICACID	SPIRAMYCIN	Neutral	372.78
176	FUSIDICACID	SULFAMONOMETHOXINE	Neutral	9.71122
177	FUSIDICACID	TETRACYCLINE	Neutral	22.4447
178	FUSIDICACID	TOBRAMYCIN	Neutral	18.8436
179	FUSIDICACID	TRIMETHOPRIM	Neutral	110.522
180	NALIDIXICACID	SPECTINOMYCIN	Neutral	202.713
181	NALIDIXICACID	SPIRAMYCIN	XR	317.961
182	NALIDIXICACID	SULFAMONOMETHOXINE	XR	140.907
183	NITROFURANTOIN	SPECTINOMYCIN	Neutral	6.0637
184	NITROFURANTOIN	SPIRAMYCIN	Neutral	63.0216
185	NITROFURANTOIN	SULFAMONOMETHOXINE	XR	22.3197
186	SPECTINOMYCIN	SPIRAMYCIN	Neutral	268.073
187	SPECTINOMYCIN	SULFAMONOMETHOXINE	Neutral	113.56
188	SPECTINOMYCIN	TETRACYCLINE	Neutral	164.205
189	SPECTINOMYCIN	TOBRAMYCIN	Neutral	210.378
190	SPECTINOMYCIN	TRIMETHOPRIM	Neutral	207.151
191	SPIRAMYCIN	SULFAMONOMETHOXINE	Neutral	132.53
192	SPIRAMYCIN	TETRACYCLINE	Neutral	249.895
193	SPIRAMYCIN	TOBRAMYCIN	CS	16.5054
194	SPIRAMYCIN	TRIMETHOPRIM	XR	220.965
195	CEFOXITIN	STREPTOMYCIN	Neutral	127.289
196	DOXYCYCLINE	STREPTOMYCIN	Neutral	101.609
197	ERYTHROMYCIN	STREPTOMYCIN	Neutral	28.6131
198	FUSIDICACID	STREPTOMYCIN	Neutral	6.04012
199	SPECTINOMYCIN	STREPTOMYCIN	Neutral	161.448
200	SPIRAMYCIN	STREPTOMYCIN	Neutral	-19.7829
201	STREPTOMYCIN	SULFAMONOMETHOXINE	Neutral	14.802
202	STREPTOMYCIN	TOBRAMYCIN	XR	251.138
203	SULFAMONOMETHOXINE	TETRACYCLINE	Neutral	16.4667
204	SULFAMONOMETHOXINE	TOBRAMYCIN	CS	42.2707
205	SULFAMONOMETHOXINE	TRIMETHOPRIM	Neutral	245.817

## Sheet: Fig.2d
Interaction type	Number of interactions	Novelty
CS	39	previously known
XR	127	previously known
Neutral	138	previously known
CS	196	measured by OCDM
XR	313	measured by OCDM
Neutral	125	measured by OCDM
CS	8	previously known, but inferred differently
XR	23	previously known, but inferred differently
Neutral	85	previously known, but inferred differently
