# Supplementary material for: Systematic mapping of antibiotic cross-resistance and collateral sensitivity with chemical genetics
Source: Nat Microbiol. 2024 Dec 2;10(1):202–16. doi: 10.1038/s41564-024-01857-w (PMC11726442; doi:10.1038/s41564-024-01857-w)
Supplement: Supplementary file 7 — Source data table. [file 41564_2024_1857_MOESM7_ESM.xlsx]

## Sheet: Fig.3bcd
	Drug pair number	drug1 (evolved to)	drug2 (tested againt)	Average log2 fold-change (drug 2)	Previously measured	Inferred by OCDM	Validated interaction	Validated	Bi-directional	Monochromatic	Frequency	OCDM
0	1	Cefaclor	Azithromycin	-2.43938	No	CS	CS	Yes	No	Yes	12/12	13.2407
1	1	Azithromycin	Cefaclor	0.0630583	No	CS	Neutral	Yes	No	Yes	12/12	13.2407
2	2	Cefoxitin	Levofloxacin	-1.93501	No	CS	CS	Yes	Yes	Yes	12/12	-20.5632
3	2	Levofloxacin	Cefoxitin	-1.97462	No	CS	CS	Yes	Yes	Yes	12/12	-20.5632
4	3	Doxycycline	Polymyxin B	-2.26864	No	CS	CS	Yes	Yes	Yes	12/12	-3.9591
5	3	Polymyxin B	Doxycycline	-3.39971	No	CS	CS	Yes	Yes	Yes	12/12	-3.9591
6	4	Doxycycline	Levofloxacin	-1.82687	No	CS	CS	Yes	Yes	Yes	12/12	-8.1634
7	4	Levofloxacin	Doxycycline	-1.86651	No	CS	CS	Yes	Yes	Yes	12/12	-8.1634
8	5	Gentamicin	Norfloxacin	-1.70815	No	CS	CS	Yes	Yes	Yes	11/12	11.7511
9	5	Gentamicin	Norfloxacin	0.2512	No	CS	Neutral	Yes	Yes	Yes	1/12	11.7511
10	5	Norfloxacin	Gentamicin	-1.54075	No	CS	CS	Yes	Yes	Yes	12/12	11.7511
11	6	Nitrofurantoin	Mecillinam	0.1445	No	CS	Neutral	Yes	Yes	Yes	3/12	-14.1078
12	6	Nitrofurantoin	Mecillinam	-2.0701	No	CS	CS	Yes	Yes	Yes	9/12	-14.1078
13	6	Mecillinam	Nitrofurantoin	0.181117	No	CS	Neutral	Yes	Yes	Yes	6/9	-14.1078
14	6	Mecillinam	Nitrofurantoin	-2.4942	No	CS	CS	Yes	Yes	Yes	3/9	-14.1078
15	7	Mecillinam	Levofloxacin	0.0667667	No	CS	Neutral	Yes	Yes	Yes	6/9	-6.2041
16	7	Mecillinam	Levofloxacin	-1.82377	No	CS	CS	Yes	Yes	Yes	3/9	-6.2041
17	7	Levofloxacin	Mecillinam	0.247663	No	CS	Neutral	Yes	Yes	Yes	8/12	-6.2041
18	7	Levofloxacin	Mecillinam	-1.79933	No	CS	CS	Yes	Yes	Yes	4/12	-6.2041
19	8	Nalidixic acid	Sulfamethizole	0.216892	No	CS	Neutral	Yes	No	Yes	12/12	7.144
20	8	Sulfamethizole	Nalidixic acid	-1.68993	No	CS	CS	Yes	No	Yes	6/12	7.144
21	8	Sulfamethizole	Nalidixic acid	0.270733	No	CS	Neutral	Yes	No	Yes	6/12	7.144
22	9	Cefaclor	Nalidixic acid	-3.70002	No	CS	CS	Yes	Yes	Yes	5/12	-46.0059
23	9	Cefaclor	Nalidixic acid	0.193086	No	CS	Neutral	Yes	Yes	Yes	7/12	-46.0059
24	9	Nalidixic acid	Cefaclor	0.2659	No	CS	Neutral	Yes	Yes	Yes	7/12	-46.0059
25	9	Nalidixic acid	Cefaclor	-3.91998	No	CS	CS	Yes	Yes	Yes	5/12	-46.0059
26	10	Tobramycin	Fosfomycin	-2.95947	No	CS	CS	Yes	No	Yes	8/12	-23.4668
27	10	Tobramycin	Fosfomycin	0.223775	No	CS	Neutral	Yes	No	Yes	4/12	-23.4668
28	10	Fosfomycin	Tobramycin	0.221742	No	CS	Neutral	Yes	No	Yes	12/12	-23.4668
29	11	Cefoxitin	Azithromycin	0.201027	No	CS	Neutral	Yes	No	Yes	11/12	19.4655
30	11	Cefoxitin	Azithromycin	-3.4612	No	CS	CS	Yes	No	Yes	1/12	19.4655
31	11	Azithromycin	Cefoxitin	0.11865	No	CS	Neutral	Yes	No	Yes	12/12	19.4655
32	12	Cefaclor	Minocycline	-4.1178	No	CS	CS	Yes	Yes	Yes	1/12	20.9218
33	12	Minocycline	Cefaclor	0.0724636	No	CS	Neutral	Yes	Yes	Yes	11/12	20.9218
34	12	Minocycline	Cefaclor	-4.7919	No	CS	CS	Yes	Yes	Yes	1/12	20.9218
35	12	Cefaclor	Minocycline	0.165418	No	CS	Neutral	Yes	Yes	Yes	11/12	20.9218
36	13	Minocycline	Cefoxitin	-2.83453	No	CS	CS	Yes	Yes	Yes	12/12	27.143
37	13	Cefoxitin	Minocycline	-2.49698	No	CS	CS	Yes	Yes	Yes	12/12	27.143
38	14	Cefoxitin	Nitrofurantoin	-4.30652	XR according to evolution experiments vs CS according to OCDM	CS	CS	Yes	Yes	Yes	12/12	-87.592
39	14	Nitrofurantoin	Cefoxitin	-3.80396	XR according to evolution experiments vs CS according to OCDM	CS	CS	Yes	Yes	Yes	12/12	-87.592
40	15	Cefoxitin	Nalidixic acid	-3.72959	XR according to evolution experiments vs CS according to OCDM	CS	CS	Yes	No	Yes	12/12	-41.139
41	15	Nalidixic acid	Cefoxitin	0.221258	XR according to evolution experiments vs CS according to OCDM	CS	Neutral	Yes	No	Yes	12/12	-41.139
42	16	Levofloxacin	Minocycline	-0.099992	XR according to evolution experiments vs CS according to OCDM	CS	Neutral	Yes	No	Yes	12/12	16.8199
43	16	Minocycline	Levofloxacin	-0.01408	XR according to evolution experiments vs CS according to OCDM	CS	Neutral	Yes	No	Yes	9/12	16.8199
44	16	Minocycline	Levofloxacin	-1.43601	XR according to evolution experiments vs CS according to OCDM	CS	CS	Yes	No	Yes	3/12	16.8199
45	17	Chloramphenicol	Levofloxacin	0.061934	XR according to evolution experiments vs CS according to OCDM	CS	Neutral	Yes	No	Yes	11/12	12.9237
46	17	Chloramphenicol	Levofloxacin	-1.82427	XR according to evolution experiments vs CS according to OCDM	CS	CS	Yes	No	Yes	1/12	12.9237
47	17	Levofloxacin	Chloramphenicol	0.076853	XR according to evolution experiments vs CS according to OCDM	CS	Neutral	Yes	No	Yes	12/12	12.9237
48	18	Gentamicin	Ciprofloxacin	0.184871	Neutral according to evolution experiments vs CS according to OCDM	CS	Neutral	Yes	Yes	Yes	7/12	1.634
49	18	Gentamicin	Ciprofloxacin	-1.94244	Neutral according to evolution experiments vs CS according to OCDM	CS	CS	Yes	Yes	Yes	5/12	1.634
50	18	Ciprofloxacin	Gentamicin	0.167229	Neutral according to evolution experiments vs CS according to OCDM	CS	Neutral	Yes	Yes	Yes	7/12	1.634
51	18	Ciprofloxacin	Gentamicin	-2.42086	Neutral according to evolution experiments vs CS according to OCDM	CS	CS	Yes	Yes	Yes	5/12	1.634
52	19	Nalidixic acid	Streptomycin	-1.71261	Neutral according to evolution experiments vs CS according to OCDM	CS	CS	Yes	Yes	Yes	12/12	-2.8219
53	19	Streptomycin	Nalidixic acid	-2.05782	Neutral according to evolution experiments vs CS according to OCDM	CS	CS	Yes	Yes	Yes	12/12	-2.8219
54	20	Levofloxacin	Streptomycin	0.21065	Neutral according to evolution experiments vs CS according to OCDM	CS	Neutral	Yes	Yes	Yes	6/12	8.1615
55	20	Levofloxacin	Streptomycin	-1.99325	Neutral according to evolution experiments vs CS according to OCDM	CS	CS	Yes	Yes	Yes	6/12	8.1615
56	20	Streptomycin	Levofloxacin	0.114829	Neutral according to evolution experiments vs CS according to OCDM	CS	Neutral	Yes	Yes	Yes	7/12	8.1615
57	20	Streptomycin	Levofloxacin	-2.05178	Neutral according to evolution experiments vs CS according to OCDM	CS	CS	Yes	Yes	Yes	5/12	8.1615
58	21	Trimethoprim	Polymyxin B	-3.45978	Neutral according to evolution experiments vs CS according to OCDM	CS	CS	Yes	Yes	Yes	12/12	-8.6849
59	21	Polymyxin B	Trimethoprim	-3.30809	Neutral according to evolution experiments vs CS according to OCDM	CS	CS	Yes	Yes	Yes	12/12	-8.6849
60	22	Trimethoprim	Fosfomycin	-1.79302	Neutral according to evolution experiments vs CS according to OCDM	CS	CS	Yes	Yes	Yes	12/12	-23.4833
61	22	Fosfomycin	Trimethoprim	-1.93825	Neutral according to evolution experiments vs CS according to OCDM	CS	CS	Yes	Yes	Yes	12/12	-23.4833
62	23	Streptomycin	Minocycline	0.20515	Neutral according to evolution experiments vs CS according to OCDM	CS	Neutral	Yes	No	Yes	12/12	-29.7425
63	23	Minocycline	Streptomycin	0.132213	Neutral according to evolution experiments vs CS according to OCDM	CS	Neutral	Yes	No	Yes	8/12	-29.7425
64	23	Minocycline	Streptomycin	-1.96572	Neutral according to evolution experiments vs CS according to OCDM	CS	CS	Yes	No	Yes	4/12	-29.7425
65	24	Amoxicillin	Chloramphenicol	0.17552	Neutral according to evolution experiments vs CS according to OCDM	CS	Neutral	No	Yes	Yes	9/12	-11.6533
66	24	Amoxicillin	Chloramphenicol	-1.29531	Neutral according to evolution experiments vs CS according to OCDM	CS	CS	No	Yes	Yes	3/12	-11.6533
67	24	Chloramphenicol	Amoxicillin	-0.187401	Neutral according to evolution experiments vs CS according to OCDM	CS	Neutral	No	Yes	No	10/12	-11.6533
68	24	Chloramphenicol	Amoxicillin	1.02624	Neutral according to evolution experiments vs CS according to OCDM	CS	XR	No	Yes	No	1/12	-11.6533
69	24	Chloramphenicol	Amoxicillin	-1.00553	Neutral according to evolution experiments vs CS according to OCDM	CS	CS	No	Yes	No	1/12	-11.6533
70	25	Chloramphenicol	Streptomycin	0.181261	Neutral according to evolution experiments vs CS according to OCDM	CS	Neutral	No	Yes	Yes	11/12	-17.4726
71	25	Chloramphenicol	Streptomycin	-1.23455	Neutral according to evolution experiments vs CS according to OCDM	CS	CS	No	Yes	Yes	1/12	-17.4726
72	25	Streptomycin	Chloramphenicol	-1.21623	Neutral according to evolution experiments vs CS according to OCDM	CS	CS	No	Yes	No	5/12	-17.4726
73	25	Streptomycin	Chloramphenicol	-0.168426	Neutral according to evolution experiments vs CS according to OCDM	CS	Neutral	No	Yes	No	6/12	-17.4726
74	25	Streptomycin	Chloramphenicol	1.41604	Neutral according to evolution experiments vs CS according to OCDM	CS	XR	No	Yes	No	1/12	-17.4726
75	26	Tobramycin	Nalidixic acid	0.1092	Positive control	CS	Neutral	Yes	No	Yes	2/12	-13.089
76	26	Nalidixic acid	Tobramycin	0.294308	Positive control	CS	Neutral	Yes	No	Yes	12/12	-13.089
77	26	Tobramycin	Nalidixic acid	-2.08411	Positive control	CS	CS	Yes	No	Yes	10/12	-13.089
78	27	Ampicillin	Nitrofurantoin	0.110017	Positive control	CS	Neutral	Yes	No	Yes	12/12	-13.2525
79	27	Nitrofurantoin	Ampicillin	-1.91473	Positive control	CS	CS	Yes	No	Yes	12/12	-13.2525
80	28	Ciprofloxacin	Cefoxitin	0.247133	XR according to evolution experiments vs Neutral according to OCDM	Neutral	Neutral	Yes	Yes	Yes	12/12	53.4681
81	28	Cefoxitin	Ciprofloxacin	0.203167	XR according to evolution experiments vs Neutral according to OCDM	Neutral	Neutral	Yes	Yes	Yes	12/12	53.4681
82	29	Tobramycin	Ampicillin	0.278217	CS according to evolution experiments vs Neutral according to OCDM	Neutral	Neutral	Yes	Yes	Yes	12/12	31.0986
83	29	Ampicillin	Tobramycin	0.314508	CS according to evolution experiments vs Neutral according to OCDM	Neutral	Neutral	Yes	Yes	Yes	12/12	31.0986
84	30	Tetracycline	Norfloxacin	0.324442	No	Neutral	Neutral	Yes	Yes	Yes	12/12	39.1149
85	30	Norfloxacin	Tetracycline	0.366192	No	Neutral	Neutral	Yes	Yes	Yes	12/12	39.1149
86	31	Ceftazidime	Chloramphenicol	0.282058	No	Neutral	Neutral	Yes	Yes	Yes	12/12	84.313
87	31	Chloramphenicol	Ceftazidime	0.329392	No	Neutral	Neutral	Yes	Yes	Yes	12/12	84.313
88	32	Amoxicillin	Tetracycline	0.0404333	Positive control	Neutral	Neutral	Yes	Yes	Yes	12/12	33.121
89	32	Tetracycline	Amoxicillin	0.124675	Positive control	Neutral	Neutral	Yes	Yes	Yes	12/12	33.121
90	33	Cefaclor	Mecillinam	0.455552	No	XR	Neutral	Yes	Yes	Yes	10/12	257.8
91	33	Cefaclor	Mecillinam	1.80751	No	XR	XR	Yes	Yes	Yes	2/12	257.8
92	33	Mecillinam	Cefaclor	4.51723	No	XR	XR	Yes	Yes	Yes	9/9	257.8
93	34	Mecillinam	Cefoxitin	1.82198	No	XR	XR	Yes	Yes	Yes	2/9	387.7
94	34	Mecillinam	Cefoxitin	-0.09608	No	XR	Neutral	Yes	Yes	Yes	7/9	387.7
95	34	Cefoxitin	Mecillinam	2.39193	No	XR	XR	Yes	Yes	Yes	12/12	387.7
96	35	Cefoxitin	Cefaclor	3.66155	No	XR	XR	Yes	Yes	Yes	10/12	444.2
97	35	Cefoxitin	Cefaclor	0.767113	No	XR	Neutral	Yes	Yes	Yes	2/12	444.2
98	35	Cefaclor	Cefoxitin	2.61758	No	XR	XR	Yes	Yes	Yes	12/12	444.2
99	36	Ceftazidime	Norfloxacin	2.07001	No	XR	XR	Yes	Yes	Yes	9/12	159.891
100	36	Ceftazidime	Norfloxacin	0.245133	No	XR	Neutral	Yes	Yes	Yes	3/12	159.891
101	36	Norfloxacin	Ceftazidime	1.86881	No	XR	XR	Yes	Yes	Yes	8/12	159.891
102	36	Norfloxacin	Ceftazidime	0.19	No	XR	Neutral	Yes	Yes	Yes	4/12	159.891
103	37	Minocycline	Ceftazidime	-1.77	No	XR	CS	Yes	Yes	No	1/12	147.387
104	37	Minocycline	Ceftazidime	0.2871	No	XR	Neutral	Yes	Yes	No	8/12	147.387
105	37	Minocycline	Ceftazidime	1.79547	No	XR	XR	Yes	Yes	No	3/12	147.387
106	37	Ceftazidime	Minocycline	-2.23115	No	XR	CS	Yes	Yes	No	2/12	147.387
107	37	Ceftazidime	Minocycline	1.80783	No	XR	XR	Yes	Yes	No	8/12	147.387
108	37	Ceftazidime	Minocycline	0.2245	No	XR	Neutral	Yes	Yes	No	2/12	147.387
109	38	Mecillinam	Ciprofloxacin	0.16698	No	XR	Neutral	Yes	Yes	Yes	5/9	282.144
110	38	Mecillinam	Ciprofloxacin	2.21473	No	XR	XR	Yes	Yes	Yes	4/9	282.144
111	38	Ciprofloxacin	Mecillinam	0.195814	No	XR	Neutral	Yes	Yes	Yes	7/12	282.144
112	38	Ciprofloxacin	Mecillinam	2.43718	No	XR	XR	Yes	Yes	Yes	5/12	282.144
113	39	Mecillinam	Streptomycin	2.54312	No	XR	XR	Yes	Yes	Yes	5/9	169.627
114	39	Mecillinam	Streptomycin	0.2088	No	XR	Neutral	Yes	Yes	Yes	4/9	169.627
115	39	Streptomycin	Mecillinam	0.167567	No	XR	Neutral	Yes	Yes	Yes	9/12	169.627
116	39	Streptomycin	Mecillinam	2.3057	No	XR	XR	Yes	Yes	Yes	3/12	169.627
117	40	Norfloxacin	Mecillinam	3.11075	No	XR	XR	Yes	Yes	Yes	2/12	196.012
118	40	Norfloxacin	Mecillinam	0.17935	No	XR	Neutral	Yes	Yes	Yes	10/12	196.012
119	40	Mecillinam	Norfloxacin	0.191971	No	XR	Neutral	Yes	Yes	Yes	7/9	196.012
120	40	Mecillinam	Norfloxacin	3.00765	No	XR	XR	Yes	Yes	Yes	2/9	196.012
121	41	Mecillinam	Trimethoprim	2.78498	No	XR	XR	Yes	No	No	6/9	177.89
122	41	Mecillinam	Trimethoprim	-3.1659	No	XR	CS	Yes	No	No	2/9	177.89
123	41	Mecillinam	Trimethoprim	0.1483	No	XR	Neutral	Yes	No	No	1/9	177.89
124	41	Trimethoprim	Mecillinam	0.214708	No	XR	Neutral	Yes	No	Yes	12/12	177.89
125	42	Azithromycin	Mecillinam	0.2125	No	XR	Neutral	Yes	Yes	Yes	10/12	229.628
126	42	Mecillinam	Azithromycin	3.3266	No	XR	XR	Yes	Yes	No	4/9	229.628
127	42	Mecillinam	Azithromycin	0.193475	No	XR	Neutral	Yes	Yes	No	4/9	229.628
128	42	Mecillinam	Azithromycin	-3.3674	No	XR	CS	Yes	Yes	No	1/9	229.628
129	42	Azithromycin	Mecillinam	3.1906	No	XR	XR	Yes	Yes	Yes	2/12	229.628
130	43	Tetracycline	Mecillinam	2.3814	No	XR	XR	Yes	Yes	Yes	1/12	179.266
131	43	Tetracycline	Mecillinam	0.140582	No	XR	Neutral	Yes	Yes	Yes	11/12	179.266
132	43	Mecillinam	Tetracycline	2.8498	No	XR	XR	Yes	Yes	Yes	1/9	179.266
133	43	Mecillinam	Tetracycline	0.184762	No	XR	Neutral	Yes	Yes	Yes	8/9	179.266
134	44	Doxycycline	Fosfomycin	0.10263	No	XR	Neutral	Yes	Yes	Yes	10/12	131.107
135	44	Doxycycline	Fosfomycin	2.54905	No	XR	XR	Yes	Yes	Yes	2/12	131.107
136	44	Fosfomycin	Doxycycline	0.1624	No	XR	Neutral	Yes	Yes	Yes	11/12	131.107
137	44	Fosfomycin	Doxycycline	3.0391	No	XR	XR	Yes	Yes	Yes	1/12	131.107
138	45	Doxycycline	Minocycline	3.20803	No	XR	XR	Yes	Yes	Yes	7/12	571.521
139	45	Doxycycline	Minocycline	0.1533	No	XR	Neutral	Yes	Yes	Yes	5/12	571.521
140	45	Minocycline	Doxycycline	0.16314	No	XR	Neutral	Yes	Yes	Yes	10/12	571.521
141	45	Minocycline	Doxycycline	1.66485	No	XR	XR	Yes	Yes	Yes	2/12	571.521
142	46	Mecillinam	Doxycycline	-3.2905	No	XR	CS	Yes	Yes	No	1/9	228.834
143	46	Mecillinam	Doxycycline	3.92903	No	XR	XR	Yes	Yes	No	3/9	228.834
144	46	Mecillinam	Doxycycline	0.18842	No	XR	Neutral	Yes	Yes	No	5/9	228.834
145	46	Doxycycline	Mecillinam	0.206475	No	XR	Neutral	Yes	Yes	No	4/12	228.834
146	46	Doxycycline	Mecillinam	2.21347	No	XR	XR	Yes	Yes	No	7/12	228.834
147	46	Doxycycline	Mecillinam	-3.6385	No	XR	CS	Yes	Yes	No	1/12	228.834
148	47	Doxycycline	Cefaclor	0.277033	No	XR	Neutral	Yes	Yes	No	6/12	166.85
149	47	Doxycycline	Cefaclor	2.4346	No	XR	XR	Yes	Yes	No	3/12	166.85
150	47	Doxycycline	Cefaclor	-2.1564	No	XR	CS	Yes	Yes	No	3/12	166.85
151	47	Cefaclor	Doxycycline	0.181844	No	XR	Neutral	Yes	Yes	Yes	9/12	166.85
152	47	Cefaclor	Doxycycline	1.41087	No	XR	XR	Yes	Yes	Yes	3/12	166.85
153	48	Mecillinam	Minocycline	3.4716	No	XR	XR	Yes	Yes	Yes	3/9	193.919
154	48	Mecillinam	Minocycline	0.260067	No	XR	Neutral	Yes	Yes	Yes	6/9	193.919
155	48	Minocycline	Mecillinam	-2.55815	No	XR	CS	Yes	Yes	No	2/12	193.919
156	48	Minocycline	Mecillinam	1.55143	No	XR	XR	Yes	Yes	No	4/12	193.919
157	48	Minocycline	Mecillinam	0.240583	No	XR	Neutral	Yes	Yes	No	6/12	193.919
158	49	Trimethoprim	Sulfamethizole	0.119889	No	XR	Neutral	Yes	No	Yes	9/12	256.84
159	49	Trimethoprim	Sulfamethizole	3.62147	No	XR	XR	Yes	No	Yes	3/12	256.84
160	49	Sulfamethizole	Trimethoprim	0.19145	No	XR	Neutral	Yes	No	Yes	12/12	256.84
161	50	Ceftazidime	Azithromycin	0.308975	No	XR	Neutral	Yes	No	No	8/12	181.977
162	50	Ceftazidime	Azithromycin	-2.13077	No	XR	CS	Yes	No	No	3/12	181.977
163	50	Ceftazidime	Azithromycin	3.7328	No	XR	XR	Yes	No	No	1/12	181.977
164	50	Azithromycin	Ceftazidime	0.26135	No	XR	Neutral	Yes	No	Yes	12/12	181.977
165	51	Azithromycin	Doxycycline	1.9342	No	XR	XR	Yes	Yes	Yes	1/12	350.491
166	51	Azithromycin	Doxycycline	0.312573	No	XR	Neutral	Yes	Yes	Yes	11/12	350.491
167	51	Doxycycline	Azithromycin	0.339736	No	XR	Neutral	Yes	Yes	Yes	11/12	350.491
168	51	Doxycycline	Azithromycin	3.1282	No	XR	XR	Yes	Yes	Yes	1/12	350.491
169	52	Norfloxacin	Azithromycin	0.209962	No	XR	Neutral	Yes	No	No	8/12	142.297
170	52	Norfloxacin	Azithromycin	-3.17413	No	XR	CS	Yes	No	No	3/12	142.297
171	52	Norfloxacin	Azithromycin	2.0677	No	XR	XR	Yes	No	No	1/12	142.297
172	52	Azithromycin	Norfloxacin	0.43525	No	XR	Neutral	Yes	No	Yes	12/12	142.297
173	53	Streptomycin	Cefaclor	0.5115	No	XR	Neutral	No	No	Yes	12/12	197.002
174	53	Cefaclor	Streptomycin	0.426217	No	XR	Neutral	No	No	Yes	12/12	197.002
175	54	Tetracycline	Cefaclor	0.389233	No	XR	Neutral	No	No	Yes	12/12	110.394
176	54	Cefaclor	Tetracycline	0.242525	No	XR	Neutral	No	No	Yes	12/12	110.394
177	55	Tobramycin	Norfloxacin	0.294442	No	XR	Neutral	No	No	Yes	12/12	105.749
178	55	Norfloxacin	Tobramycin	0.386517	No	XR	Neutral	No	No	Yes	12/12	105.749
179	56	Tetracycline	Tobramycin	0.406833	CS according to evolution experiments vs XR according to OCDM	XR	Neutral	No	No	Yes	12/12	153.818
180	56	Tobramycin	Tetracycline	0.28785	CS according to evolution experiments vs XR according to OCDM	XR	Neutral	No	No	Yes	12/12	153.818
181	57	Cefoxitin	Tobramycin	0.166321	CS according to evolution experiments vs XR according to OCDM	XR	Neutral	Yes	Yes	Yes	9/12	91.2904
182	57	Cefoxitin	Tobramycin	3.89609	CS according to evolution experiments vs XR according to OCDM	XR	XR	Yes	Yes	Yes	3/12	91.2904
183	57	Tobramycin	Cefoxitin	-0.035987	CS according to evolution experiments vs XR according to OCDM	XR	Neutral	Yes	Yes	Yes	7/12	91.2904
184	57	Tobramycin	Cefoxitin	3.23531	CS according to evolution experiments vs XR according to OCDM	XR	XR	Yes	Yes	Yes	5/12	91.2904
185	58	Ampicillin	Minocycline	1.31731	Neutral according to evolution experiments vs XR according to OCDM	XR	XR	Yes	Yes	Yes	6/12	217.111
186	58	Ampicillin	Minocycline	0.677927	Neutral according to evolution experiments vs XR according to OCDM	XR	Neutral	Yes	Yes	Yes	6/12	217.111
187	58	Minocycline	Ampicillin	1.64381	Neutral according to evolution experiments vs XR according to OCDM	XR	XR	Yes	Yes	Yes	9/12	217.111
188	58	Minocycline	Ampicillin	0.985989	Neutral according to evolution experiments vs XR according to OCDM	XR	Neutral	Yes	Yes	Yes	3/12	217.111
189	59	Levofloxacin	Nitrofurantoin	0.483692	Neutral according to evolution experiments vs XR according to OCDM	XR	Neutral	Yes	No	Yes	10/12	295.783
190	59	Levofloxacin	Nitrofurantoin	1.37389	Neutral according to evolution experiments vs XR according to OCDM	XR	XR	Yes	No	Yes	2/12	295.783
191	59	Nitrofurantoin	Levofloxacin	-1.29075	Neutral according to evolution experiments vs XR according to OCDM	XR	Neutral	Yes	No	Yes	11/12	295.783
192	59	Nitrofurantoin	Levofloxacin	-0.080409	Neutral according to evolution experiments vs XR according to OCDM	XR	CS	Yes	No	Yes	1/12	295.783
193	60	Ampicillin	Azithromycin	0.504158	Neutral according to evolution experiments vs XR according to OCDM	XR	Neutral	Yes	No	Yes	12/12	179.006
194	60	Azithromycin	Ampicillin	5.06996	Neutral according to evolution experiments vs XR according to OCDM	XR	XR	Yes	No	Yes	12/12	179.006
195	61	Nalidixic acid	Azithromycin	0.2796	Neutral according to evolution experiments vs XR according to OCDM	XR	Neutral	Yes	No	Yes	12/12	296.853
196	61	Azithromycin	Nalidixic acid	0.259778	Neutral according to evolution experiments vs XR according to OCDM	XR	Neutral	Yes	No	Yes	9/12	296.853
197	61	Azithromycin	Nalidixic acid	1.945	Neutral according to evolution experiments vs XR according to OCDM	XR	XR	Yes	No	Yes	3/12	296.853
198	62	Minocycline	Nalidixic acid	0.254233	Neutral according to evolution experiments vs XR according to OCDM	XR	Neutral	Yes	Yes	Yes	9/12	493.68
199	62	Minocycline	Nalidixic acid	1.57407	Neutral according to evolution experiments vs XR according to OCDM	XR	XR	Yes	Yes	Yes	3/12	493.68
200	62	Nalidixic acid	Minocycline	0.166187	Neutral according to evolution experiments vs XR according to OCDM	XR	Neutral	Yes	Yes	Yes	8/12	493.68
201	62	Nalidixic acid	Minocycline	2.1462	Neutral according to evolution experiments vs XR according to OCDM	XR	XR	Yes	Yes	Yes	4/12	493.68
202	63	Trimethoprim	Ampicillin	2.73018	Positive control	XR	XR	Yes	No	Yes	12/12	180.543
203	63	Ampicillin	Trimethoprim	0.439367	Positive control	XR	Neutral	Yes	No	Yes	12/12	180.543
204	63	Trimethoprim	Ampicillin	2.73018	Positive control	XR	XR	Yes	Yes	Yes	12/12	180.543
205	64	Doxycycline	Ampicillin	2.16009	Positive control	XR	XR	Yes	Yes	Yes	12/12	181.988
206	64	Ampicillin	Doxycycline	2.44957	Positive control	XR	XR	Yes	Yes	Yes	12/12	181.988
207	65	Tetracycline	Ciprofloxacin	0.5154	Positive control	XR	Neutral	Yes	Yes	Yes	9/12	279.398
208	65	Tetracycline	Ciprofloxacin	2.70773	Positive control	XR	XR	Yes	Yes	Yes	3/12	279.398
209	65	Ciprofloxacin	Tetracycline	0.325011	Positive control	XR	Neutral	Yes	Yes	Yes	9/12	279.398
210	65	Ciprofloxacin	Tetracycline	3.13387	Positive control	XR	XR	Yes	Yes	Yes	3/12	279.398
211	66	Minocycline	Trimethoprim	2.39007	Positive control	XR	XR	Yes	Yes	Yes	3/12	337.807
212	66	Trimethoprim	Minocycline	0.2005	Positive control	XR	Neutral	Yes	Yes	Yes	7/12	337.807
213	66	Trimethoprim	Minocycline	3.94574	Positive control	XR	XR	Yes	Yes	Yes	5/12	337.807
214	66	Minocycline	Trimethoprim	0.195844	Positive control	XR	Neutral	Yes	Yes	Yes	9/12	337.807
215	67	Tetracycline	Azithromycin	-0.855	Positive control	XR	Neutral	Yes	No	No	2/12	236.19
216	67	Tetracycline	Azithromycin	-4.60833	Positive control	XR	CS	Yes	No	No	6/12	236.19
217	67	Azithromycin	Tetracycline	0.17405	Positive control	XR	Neutral	Yes	No	Yes	12/12	236.19
218	67	Tetracycline	Azithromycin	1.4	Positive control	XR	XR	Yes	No	No	4/12	236.19
219	68	Trimethoprim	Doxycycline	2.10031	Positive control	XR	XR	Yes	Yes	Yes	12/12	296.366
220	68	Doxycycline	Trimethoprim	2.27982	Positive control	XR	XR	Yes	Yes	Yes	12/12	296.366
221	69	Ciprofloxacin	Nalidixic acid	0.1378	Positive control	XR	Neutral	Yes	Yes	No	6/12	247.241
222	69	Ciprofloxacin	Nalidixic acid	1.86898	Positive control	XR	XR	Yes	Yes	No	4/12	247.241
223	69	Ciprofloxacin	Nalidixic acid	-2.0805	Positive control	XR	CS	Yes	Yes	No	2/12	247.241
224	69	Nalidixic acid	Ciprofloxacin	0.144733	Positive control	XR	Neutral	Yes	Yes	No	9/12	247.241
225	69	Nalidixic acid	Ciprofloxacin	1.90835	Positive control	XR	XR	Yes	Yes	No	2/12	247.241
226	69	Nalidixic acid	Ciprofloxacin	-2.2502	Positive control	XR	CS	Yes	Yes	No	1/12	247.241
227	70	Ciprofloxacin	Doxycycline	1.7731	Positive control	XR	XR	Yes	Yes	No	3/12	219.691
228	70	Doxycycline	Ciprofloxacin	-2.193	Positive control	XR	CS	Yes	Yes	No	1/12	219.691
229	70	Doxycycline	Ciprofloxacin	2.52793	Positive control	XR	XR	Yes	Yes	No	3/12	219.691
230	70	Ciprofloxacin	Doxycycline	0.1817	Positive control	XR	Neutral	Yes	Yes	No	7/12	219.691
231	70	Ciprofloxacin	Doxycycline	-2.27545	Positive control	XR	CS	Yes	Yes	No	2/12	219.691
231	70	Doxycycline	Ciprofloxacin	0.146825	Positive control	XR	Neutral	Yes	Yes	No	8/12	219.691
