# Supplementary material for: Systematic mapping of antibiotic cross-resistance and collateral sensitivity with chemical genetics
Source: Nat Microbiol. 2024 Dec 2;10(1):202–16. doi: 10.1038/s41564-024-01857-w (PMC11726442; doi:10.1038/s41564-024-01857-w)
Supplement: Supplementary file 8 — Source data table. [file 41564_2024_1857_MOESM8_ESM.xlsx]

## Sheet: Fig.4a
	drug1	drug2	OCDM	Inferred by OCDM	Drug category (drug1)	Drug category (drug2)	Same/Different Class
0	CLARITHROMYCIN	STREPTOMYCIN	4.5136	CS	macrolides	aminoglycosides	0
1	CLARITHROMYCIN	CEFOXITIN	221.326	XR	macrolides	beta-lactams	0
2	STREPTOMYCIN	CEFOXITIN	127.289	XR	aminoglycosides	beta-lactams	0
3	CLARITHROMYCIN	TUNICAMYCIN	-15.4031	CS	macrolides	tunicamycin	0
4	STREPTOMYCIN	TUNICAMYCIN	106.416	XR	aminoglycosides	tunicamycin	0
5	CEFOXITIN	TUNICAMYCIN	273.679	XR	beta-lactams	tunicamycin	0
6	CLARITHROMYCIN	STREPTONIGRIN	402.532	XR	macrolides	streptonigrin	0
7	STREPTOMYCIN	STREPTONIGRIN	-4.64073	CS	aminoglycosides	streptonigrin	0
8	CEFOXITIN	STREPTONIGRIN	45.5621	Neutral	beta-lactams	streptonigrin	0
9	TUNICAMYCIN	STREPTONIGRIN	-22.3045	CS	tunicamycin	streptonigrin	0
10	CLARITHROMYCIN	ERYTHROMYCIN	748.375	XR	macrolides	macrolides	1
11	STREPTOMYCIN	ERYTHROMYCIN	28.6131	Neutral	aminoglycosides	macrolides	0
12	TUNICAMYCIN	ERYTHROMYCIN	138.17	XR	tunicamycin	macrolides	0
13	STREPTONIGRIN	ERYTHROMYCIN	324.615	XR	streptonigrin	macrolides	0
14	CLARITHROMYCIN	AMPICILLIN	193.572	XR	macrolides	beta-lactams	0
15	STREPTOMYCIN	AMPICILLIN	66.4187	Neutral	aminoglycosides	beta-lactams	0
16	CEFOXITIN	AMPICILLIN	249.209	XR	beta-lactams	beta-lactams	1
17	TUNICAMYCIN	AMPICILLIN	96.7594	Neutral	tunicamycin	beta-lactams	0
18	STREPTONIGRIN	AMPICILLIN	106.318	XR	streptonigrin	beta-lactams	0
19	ERYTHROMYCIN	AMPICILLIN	184.486	XR	macrolides	beta-lactams	0
20	CLARITHROMYCIN	CEFTAZIDIME	125.47	XR	macrolides	beta-lactams	0
21	STREPTOMYCIN	CEFTAZIDIME	129.772	XR	aminoglycosides	beta-lactams	0
22	CEFOXITIN	CEFTAZIDIME	218.061	XR	beta-lactams	beta-lactams	1
23	TUNICAMYCIN	CEFTAZIDIME	-7.33796	CS	tunicamycin	beta-lactams	0
24	STREPTONIGRIN	CEFTAZIDIME	49.953	Neutral	streptonigrin	beta-lactams	0
25	ERYTHROMYCIN	CEFTAZIDIME	17.54	CS	macrolides	beta-lactams	0
26	AMPICILLIN	CEFTAZIDIME	250.797	XR	beta-lactams	beta-lactams	1
27	CLARITHROMYCIN	FUSIDICACID	468.528	XR	macrolides	fusidic acid	0
28	STREPTOMYCIN	FUSIDICACID	6.04012	CS	aminoglycosides	fusidic acid	0
29	TUNICAMYCIN	FUSIDICACID	-8.23882	CS	tunicamycin	fusidic acid	0
30	STREPTONIGRIN	FUSIDICACID	362.759	XR	streptonigrin	fusidic acid	0
31	CEFTAZIDIME	FUSIDICACID	-9.3376	CS	beta-lactams	fusidic acid	0
32	CLARITHROMYCIN	DOXYCYCLINE	331.528	XR	macrolides	tetracyclines	0
33	STREPTOMYCIN	DOXYCYCLINE	101.609	Neutral	aminoglycosides	tetracyclines	0
34	TUNICAMYCIN	DOXYCYCLINE	123.758	XR	tunicamycin	tetracyclines	0
35	STREPTONIGRIN	DOXYCYCLINE	224.933	XR	streptonigrin	tetracyclines	0
36	ERYTHROMYCIN	DOXYCYCLINE	418.491	XR	macrolides	tetracyclines	0
37	CEFTAZIDIME	DOXYCYCLINE	107.968	XR	beta-lactams	tetracyclines	0
38	FUSIDICACID	DOXYCYCLINE	147.525	XR	fusidic acid	tetracyclines	0
39	CLARITHROMYCIN	VANCOMYCIN	492.307	XR	macrolides	vancomycin	0
40	STREPTOMYCIN	VANCOMYCIN	40.6727	Neutral	aminoglycosides	vancomycin	0
41	CEFOXITIN	VANCOMYCIN	149.504	XR	beta-lactams	vancomycin	0
42	TUNICAMYCIN	VANCOMYCIN	49.2905	Neutral	tunicamycin	vancomycin	0
43	STREPTONIGRIN	VANCOMYCIN	234.558	XR	streptonigrin	vancomycin	0
44	ERYTHROMYCIN	VANCOMYCIN	346.001	XR	macrolides	vancomycin	0
45	AMPICILLIN	VANCOMYCIN	232.321	XR	beta-lactams	vancomycin	0
46	CEFTAZIDIME	VANCOMYCIN	218.54	XR	beta-lactams	vancomycin	0
47	FUSIDICACID	VANCOMYCIN	330.662	XR	fusidic acid	vancomycin	0
48	DOXYCYCLINE	VANCOMYCIN	164.075	XR	tetracyclines	vancomycin	0
49	CLARITHROMYCIN	THIOLACTOMYCIN	32.4107	Neutral	macrolides	thiolactomycin	0
50	STREPTOMYCIN	THIOLACTOMYCIN	35.3745	Neutral	aminoglycosides	thiolactomycin	0
51	CEFOXITIN	THIOLACTOMYCIN	-66.7596	CS	beta-lactams	thiolactomycin	0
52	TUNICAMYCIN	THIOLACTOMYCIN	178.509	XR	tunicamycin	thiolactomycin	0
53	STREPTONIGRIN	THIOLACTOMYCIN	46.242	Neutral	streptonigrin	thiolactomycin	0
54	ERYTHROMYCIN	THIOLACTOMYCIN	1.66512	CS	macrolides	thiolactomycin	0
55	AMPICILLIN	THIOLACTOMYCIN	44.0805	Neutral	beta-lactams	thiolactomycin	0
56	CEFTAZIDIME	THIOLACTOMYCIN	123.573	XR	beta-lactams	thiolactomycin	0
57	FUSIDICACID	THIOLACTOMYCIN	158.222	XR	fusidic acid	thiolactomycin	0
58	DOXYCYCLINE	THIOLACTOMYCIN	17.7185	CS	tetracyclines	thiolactomycin	0
59	VANCOMYCIN	THIOLACTOMYCIN	35.0291	Neutral	vancomycin	thiolactomycin	0
60	CLARITHROMYCIN	SPECTINOMYCIN	394.263	XR	macrolides	aminoglycosides	0
61	STREPTOMYCIN	SPECTINOMYCIN	161.448	XR	aminoglycosides	aminoglycosides	1
62	TUNICAMYCIN	SPECTINOMYCIN	101.259	Neutral	tunicamycin	aminoglycosides	0
63	STREPTONIGRIN	SPECTINOMYCIN	195.388	XR	streptonigrin	aminoglycosides	0
64	CEFTAZIDIME	SPECTINOMYCIN	134.273	XR	beta-lactams	aminoglycosides	0
65	VANCOMYCIN	SPECTINOMYCIN	207.696	XR	vancomycin	aminoglycosides	0
66	THIOLACTOMYCIN	SPECTINOMYCIN	21.6848	CS	thiolactomycin	aminoglycosides	0
67	CLARITHROMYCIN	CIPROFLOXACIN	19.0816	CS	macrolides	quinolones	0
68	STREPTOMYCIN	CIPROFLOXACIN	105.159	Neutral	aminoglycosides	quinolones	0
69	TUNICAMYCIN	CIPROFLOXACIN	-8.93912	CS	tunicamycin	quinolones	0
70	STREPTONIGRIN	CIPROFLOXACIN	299.424	XR	streptonigrin	quinolones	0
71	ERYTHROMYCIN	CIPROFLOXACIN	22.19	CS	macrolides	quinolones	0
72	CEFTAZIDIME	CIPROFLOXACIN	121.101	XR	beta-lactams	quinolones	0
73	FUSIDICACID	CIPROFLOXACIN	-5.33649	CS	fusidic acid	quinolones	0
74	DOXYCYCLINE	CIPROFLOXACIN	219.691	XR	tetracyclines	quinolones	0
75	VANCOMYCIN	CIPROFLOXACIN	-4.88591	CS	vancomycin	quinolones	0
76	THIOLACTOMYCIN	CIPROFLOXACIN	11.2571	CS	thiolactomycin	quinolones	0
77	SPECTINOMYCIN	CIPROFLOXACIN	49.3207	Neutral	aminoglycosides	quinolones	0
78	CLARITHROMYCIN	CHLORAMPHENICOL	385.116	XR	macrolides	chloramphenicol	0
79	STREPTOMYCIN	CHLORAMPHENICOL	-17.4726	CS	aminoglycosides	chloramphenicol	0
80	TUNICAMYCIN	CHLORAMPHENICOL	-32.5582	CS	tunicamycin	chloramphenicol	0
81	STREPTONIGRIN	CHLORAMPHENICOL	216.68	XR	streptonigrin	chloramphenicol	0
82	ERYTHROMYCIN	CHLORAMPHENICOL	330.847	XR	macrolides	chloramphenicol	0
83	CEFTAZIDIME	CHLORAMPHENICOL	84.313	Neutral	beta-lactams	chloramphenicol	0
84	FUSIDICACID	CHLORAMPHENICOL	134.624	XR	fusidic acid	chloramphenicol	0
85	DOXYCYCLINE	CHLORAMPHENICOL	448.265	XR	tetracyclines	chloramphenicol	0
86	VANCOMYCIN	CHLORAMPHENICOL	51.8802	Neutral	vancomycin	chloramphenicol	0
87	THIOLACTOMYCIN	CHLORAMPHENICOL	92.0353	Neutral	thiolactomycin	chloramphenicol	0
88	SPECTINOMYCIN	CHLORAMPHENICOL	231.355	XR	aminoglycosides	chloramphenicol	0
89	CIPROFLOXACIN	CHLORAMPHENICOL	209.139	XR	quinolones	chloramphenicol	0
90	CLARITHROMYCIN	CEFACLOR	93.8071	Neutral	macrolides	beta-lactams	0
91	STREPTOMYCIN	CEFACLOR	197.002	XR	aminoglycosides	beta-lactams	0
92	CEFOXITIN	CEFACLOR	444.226	XR	beta-lactams	beta-lactams	1
93	TUNICAMYCIN	CEFACLOR	132.537	XR	tunicamycin	beta-lactams	0
94	STREPTONIGRIN	CEFACLOR	7.00825	CS	streptonigrin	beta-lactams	0
95	ERYTHROMYCIN	CEFACLOR	125.819	XR	macrolides	beta-lactams	0
96	AMPICILLIN	CEFACLOR	181.977	XR	beta-lactams	beta-lactams	1
97	CEFTAZIDIME	CEFACLOR	204.074	XR	beta-lactams	beta-lactams	1
98	FUSIDICACID	CEFACLOR	-9.92308	CS	fusidic acid	beta-lactams	0
99	DOXYCYCLINE	CEFACLOR	166.85	XR	tetracyclines	beta-lactams	0
100	VANCOMYCIN	CEFACLOR	59.7011	Neutral	vancomycin	beta-lactams	0
101	THIOLACTOMYCIN	CEFACLOR	65.664	Neutral	thiolactomycin	beta-lactams	0
102	SPECTINOMYCIN	CEFACLOR	172.979	XR	aminoglycosides	beta-lactams	0
103	CIPROFLOXACIN	CEFACLOR	134.194	XR	quinolones	beta-lactams	0
104	CHLORAMPHENICOL	CEFACLOR	3.47805	CS	chloramphenicol	beta-lactams	0
105	CLARITHROMYCIN	PUROMYCIN	339.979	XR	macrolides	puromycin	0
106	STREPTOMYCIN	PUROMYCIN	-11.7058	CS	aminoglycosides	puromycin	0
107	CEFOXITIN	PUROMYCIN	22.2373	CS	beta-lactams	puromycin	0
108	TUNICAMYCIN	PUROMYCIN	-58.0244	CS	tunicamycin	puromycin	0
109	STREPTONIGRIN	PUROMYCIN	313.519	XR	streptonigrin	puromycin	0
110	ERYTHROMYCIN	PUROMYCIN	289.103	XR	macrolides	puromycin	0
111	AMPICILLIN	PUROMYCIN	208.37	XR	beta-lactams	puromycin	0
112	CEFTAZIDIME	PUROMYCIN	100.286	Neutral	beta-lactams	puromycin	0
113	FUSIDICACID	PUROMYCIN	216.791	XR	fusidic acid	puromycin	0
114	DOXYCYCLINE	PUROMYCIN	264.878	XR	tetracyclines	puromycin	0
115	VANCOMYCIN	PUROMYCIN	166.667	XR	vancomycin	puromycin	0
116	THIOLACTOMYCIN	PUROMYCIN	24.1137	CS	thiolactomycin	puromycin	0
117	SPECTINOMYCIN	PUROMYCIN	117.726	XR	aminoglycosides	puromycin	0
118	CIPROFLOXACIN	PUROMYCIN	250.786	XR	quinolones	puromycin	0
119	CHLORAMPHENICOL	PUROMYCIN	311.449	XR	chloramphenicol	puromycin	0
120	CEFACLOR	PUROMYCIN	12.4638	CS	beta-lactams	puromycin	0
121	CLARITHROMYCIN	AZITHROMYCIN	782.71	XR	macrolides	macrolides	1
122	STREPTOMYCIN	AZITHROMYCIN	21.2713	CS	aminoglycosides	macrolides	0
123	CEFOXITIN	AZITHROMYCIN	19.4655	CS	beta-lactams	macrolides	0
124	TUNICAMYCIN	AZITHROMYCIN	-11.5996	CS	tunicamycin	macrolides	0
125	STREPTONIGRIN	AZITHROMYCIN	394.973	XR	streptonigrin	macrolides	0
126	ERYTHROMYCIN	AZITHROMYCIN	490.128	XR	macrolides	macrolides	1
127	CEFTAZIDIME	AZITHROMYCIN	181.977	XR	beta-lactams	macrolides	0
128	FUSIDICACID	AZITHROMYCIN	361.186	XR	fusidic acid	macrolides	0
129	DOXYCYCLINE	AZITHROMYCIN	350.491	XR	tetracyclines	macrolides	0
130	VANCOMYCIN	AZITHROMYCIN	415.853	XR	vancomycin	macrolides	0
131	THIOLACTOMYCIN	AZITHROMYCIN	46.1259	Neutral	thiolactomycin	macrolides	0
132	SPECTINOMYCIN	AZITHROMYCIN	361.996	XR	aminoglycosides	macrolides	0
133	CIPROFLOXACIN	AZITHROMYCIN	226.774	XR	quinolones	macrolides	0
134	CHLORAMPHENICOL	AZITHROMYCIN	337.55	XR	chloramphenicol	macrolides	0
135	CEFACLOR	AZITHROMYCIN	13.2407	CS	beta-lactams	macrolides	0
136	PUROMYCIN	AZITHROMYCIN	324.287	XR	puromycin	macrolides	0
137	CLARITHROMYCIN	NALIDIXICACID	367.931	XR	macrolides	quinolones	0
138	STREPTOMYCIN	NALIDIXICACID	-2.8219	CS	aminoglycosides	quinolones	0
139	TUNICAMYCIN	NALIDIXICACID	-17.2944	CS	tunicamycin	quinolones	0
140	STREPTONIGRIN	NALIDIXICACID	370.525	XR	streptonigrin	quinolones	0
141	CEFTAZIDIME	NALIDIXICACID	105.223	XR	beta-lactams	quinolones	0
142	VANCOMYCIN	NALIDIXICACID	314.911	XR	vancomycin	quinolones	0
143	THIOLACTOMYCIN	NALIDIXICACID	114.747	XR	thiolactomycin	quinolones	0
144	SPECTINOMYCIN	NALIDIXICACID	202.713	XR	aminoglycosides	quinolones	0
145	CEFACLOR	NALIDIXICACID	-46.0059	CS	beta-lactams	quinolones	0
146	PUROMYCIN	NALIDIXICACID	268.925	XR	puromycin	quinolones	0
147	CLARITHROMYCIN	AMOXICILLIN	24.0585	CS	macrolides	beta-lactams	0
148	STREPTOMYCIN	AMOXICILLIN	137.322	XR	aminoglycosides	beta-lactams	0
149	CEFOXITIN	AMOXICILLIN	328.649	XR	beta-lactams	beta-lactams	1
150	TUNICAMYCIN	AMOXICILLIN	265.374	XR	tunicamycin	beta-lactams	0
151	STREPTONIGRIN	AMOXICILLIN	21.0218	CS	streptonigrin	beta-lactams	0
152	ERYTHROMYCIN	AMOXICILLIN	-6.13245	CS	macrolides	beta-lactams	0
153	AMPICILLIN	AMOXICILLIN	245.566	XR	beta-lactams	beta-lactams	1
154	CEFTAZIDIME	AMOXICILLIN	227.785	XR	beta-lactams	beta-lactams	1
155	FUSIDICACID	AMOXICILLIN	99.6799	Neutral	fusidic acid	beta-lactams	0
156	DOXYCYCLINE	AMOXICILLIN	18.8665	CS	tetracyclines	beta-lactams	0
157	VANCOMYCIN	AMOXICILLIN	218.596	XR	vancomycin	beta-lactams	0
158	THIOLACTOMYCIN	AMOXICILLIN	124.155	XR	thiolactomycin	beta-lactams	0
159	SPECTINOMYCIN	AMOXICILLIN	46.4032	Neutral	aminoglycosides	beta-lactams	0
160	CIPROFLOXACIN	AMOXICILLIN	34.5954	Neutral	quinolones	beta-lactams	0
161	CHLORAMPHENICOL	AMOXICILLIN	-11.6533	CS	chloramphenicol	beta-lactams	0
162	CEFACLOR	AMOXICILLIN	312.707	XR	beta-lactams	beta-lactams	1
163	PUROMYCIN	AMOXICILLIN	37.9573	Neutral	puromycin	beta-lactams	0
164	AZITHROMYCIN	AMOXICILLIN	55.662	Neutral	macrolides	beta-lactams	0
165	NALIDIXICACID	AMOXICILLIN	27.6163	Neutral	quinolones	beta-lactams	0
166	CLARITHROMYCIN	NITROFURANTOIN	-3.15244	CS	macrolides	nitrofurantoin	0
167	STREPTOMYCIN	NITROFURANTOIN	11.1013	CS	aminoglycosides	nitrofurantoin	0
168	TUNICAMYCIN	NITROFURANTOIN	35.4036	Neutral	tunicamycin	nitrofurantoin	0
169	STREPTONIGRIN	NITROFURANTOIN	270.296	XR	streptonigrin	nitrofurantoin	0
170	CEFTAZIDIME	NITROFURANTOIN	17.9171	CS	beta-lactams	nitrofurantoin	0
171	VANCOMYCIN	NITROFURANTOIN	29.635	Neutral	vancomycin	nitrofurantoin	0
172	THIOLACTOMYCIN	NITROFURANTOIN	209.739	XR	thiolactomycin	nitrofurantoin	0
173	SPECTINOMYCIN	NITROFURANTOIN	6.0637	CS	aminoglycosides	nitrofurantoin	0
174	CEFACLOR	NITROFURANTOIN	3.74335	CS	beta-lactams	nitrofurantoin	0
175	PUROMYCIN	NITROFURANTOIN	-0.773929	CS	puromycin	nitrofurantoin	0
176	CLARITHROMYCIN	TOBRAMYCIN	50.2734	Neutral	macrolides	aminoglycosides	0
177	TUNICAMYCIN	TOBRAMYCIN	-6.07707	CS	tunicamycin	aminoglycosides	0
178	STREPTONIGRIN	TOBRAMYCIN	1.10362	CS	streptonigrin	aminoglycosides	0
179	CEFTAZIDIME	TOBRAMYCIN	16.312	CS	beta-lactams	aminoglycosides	0
180	VANCOMYCIN	TOBRAMYCIN	17.3884	CS	vancomycin	aminoglycosides	0
181	THIOLACTOMYCIN	TOBRAMYCIN	15.3331	CS	thiolactomycin	aminoglycosides	0
182	CEFACLOR	TOBRAMYCIN	41.1199	Neutral	beta-lactams	aminoglycosides	0
183	PUROMYCIN	TOBRAMYCIN	13.4699	CS	puromycin	aminoglycosides	0
184	AZITHROMYCIN	TOBRAMYCIN	33.9964	Neutral	macrolides	aminoglycosides	0
185	AMOXICILLIN	TOBRAMYCIN	20.1974	CS	beta-lactams	aminoglycosides	0
186	CLARITHROMYCIN	OXACILLIN	309.293	XR	macrolides	beta-lactams	0
187	STREPTOMYCIN	OXACILLIN	-11.6388	CS	aminoglycosides	beta-lactams	0
188	CEFOXITIN	OXACILLIN	144.882	XR	beta-lactams	beta-lactams	1
189	TUNICAMYCIN	OXACILLIN	-22.0604	CS	tunicamycin	beta-lactams	0
190	STREPTONIGRIN	OXACILLIN	218.084	XR	streptonigrin	beta-lactams	0
191	ERYTHROMYCIN	OXACILLIN	214.071	XR	macrolides	beta-lactams	0
192	AMPICILLIN	OXACILLIN	297.23	XR	beta-lactams	beta-lactams	1
193	CEFTAZIDIME	OXACILLIN	167.927	XR	beta-lactams	beta-lactams	1
194	FUSIDICACID	OXACILLIN	242.103	XR	fusidic acid	beta-lactams	0
195	DOXYCYCLINE	OXACILLIN	174.951	XR	tetracyclines	beta-lactams	0
196	VANCOMYCIN	OXACILLIN	215.869	XR	vancomycin	beta-lactams	0
197	THIOLACTOMYCIN	OXACILLIN	227.743	XR	thiolactomycin	beta-lactams	0
198	SPECTINOMYCIN	OXACILLIN	156.302	XR	aminoglycosides	beta-lactams	0
199	CIPROFLOXACIN	OXACILLIN	120.498	XR	quinolones	beta-lactams	0
200	CHLORAMPHENICOL	OXACILLIN	123.394	XR	chloramphenicol	beta-lactams	0
201	CEFACLOR	OXACILLIN	112.126	XR	beta-lactams	beta-lactams	1
202	PUROMYCIN	OXACILLIN	224.428	XR	puromycin	beta-lactams	0
203	AZITHROMYCIN	OXACILLIN	226.871	XR	macrolides	beta-lactams	0
204	NALIDIXICACID	OXACILLIN	194.565	XR	quinolones	beta-lactams	0
205	AMOXICILLIN	OXACILLIN	190.674	XR	beta-lactams	beta-lactams	1
206	NITROFURANTOIN	OXACILLIN	198.148	XR	nitrofurantoin	beta-lactams	0
207	TOBRAMYCIN	OXACILLIN	6.39726	CS	aminoglycosides	beta-lactams	0
208	CLARITHROMYCIN	GENTAMICIN	50.7002	Neutral	macrolides	aminoglycosides	0
209	STREPTOMYCIN	GENTAMICIN	211.638	XR	aminoglycosides	aminoglycosides	1
210	CEFOXITIN	GENTAMICIN	25.8352	CS	beta-lactams	aminoglycosides	0
211	TUNICAMYCIN	GENTAMICIN	143.071	XR	tunicamycin	aminoglycosides	0
212	STREPTONIGRIN	GENTAMICIN	3.33258	CS	streptonigrin	aminoglycosides	0
213	ERYTHROMYCIN	GENTAMICIN	35.553	Neutral	macrolides	aminoglycosides	0
214	CEFTAZIDIME	GENTAMICIN	-2.24476	CS	beta-lactams	aminoglycosides	0
215	FUSIDICACID	GENTAMICIN	33.3084	Neutral	fusidic acid	aminoglycosides	0
216	DOXYCYCLINE	GENTAMICIN	13.3911	CS	tetracyclines	aminoglycosides	0
217	VANCOMYCIN	GENTAMICIN	59.5009	Neutral	vancomycin	aminoglycosides	0
218	THIOLACTOMYCIN	GENTAMICIN	105.406	XR	thiolactomycin	aminoglycosides	0
219	SPECTINOMYCIN	GENTAMICIN	70.1624	Neutral	aminoglycosides	aminoglycosides	1
220	CEFACLOR	GENTAMICIN	56.3194	Neutral	beta-lactams	aminoglycosides	0
221	PUROMYCIN	GENTAMICIN	28.9283	Neutral	puromycin	aminoglycosides	0
222	NALIDIXICACID	GENTAMICIN	4.62749	CS	quinolones	aminoglycosides	0
223	NITROFURANTOIN	GENTAMICIN	111.118	XR	nitrofurantoin	aminoglycosides	0
224	TOBRAMYCIN	GENTAMICIN	326.683	XR	aminoglycosides	aminoglycosides	1
225	OXACILLIN	GENTAMICIN	103.444	Neutral	beta-lactams	aminoglycosides	0
226	CLARITHROMYCIN	BACITRACIN	375.405	XR	macrolides	bacitracin	0
227	STREPTOMYCIN	BACITRACIN	169.702	XR	aminoglycosides	bacitracin	0
228	CEFOXITIN	BACITRACIN	400.966	XR	beta-lactams	bacitracin	0
229	TUNICAMYCIN	BACITRACIN	287.252	XR	tunicamycin	bacitracin	0
230	STREPTONIGRIN	BACITRACIN	172.592	XR	streptonigrin	bacitracin	0
231	ERYTHROMYCIN	BACITRACIN	349.551	XR	macrolides	bacitracin	0
232	AMPICILLIN	BACITRACIN	253.663	XR	beta-lactams	bacitracin	0
233	CEFTAZIDIME	BACITRACIN	146.026	XR	beta-lactams	bacitracin	0
234	FUSIDICACID	BACITRACIN	178.53	XR	fusidic acid	bacitracin	0
235	DOXYCYCLINE	BACITRACIN	209.266	XR	tetracyclines	bacitracin	0
236	VANCOMYCIN	BACITRACIN	490.739	XR	vancomycin	bacitracin	0
237	THIOLACTOMYCIN	BACITRACIN	35.9032	Neutral	thiolactomycin	bacitracin	0
238	SPECTINOMYCIN	BACITRACIN	203.914	XR	aminoglycosides	bacitracin	0
239	CIPROFLOXACIN	BACITRACIN	-14.3067	CS	quinolones	bacitracin	0
240	CHLORAMPHENICOL	BACITRACIN	130.078	XR	chloramphenicol	bacitracin	0
241	CEFACLOR	BACITRACIN	363.697	XR	beta-lactams	bacitracin	0
242	PUROMYCIN	BACITRACIN	17.0816	CS	puromycin	bacitracin	0
243	AZITHROMYCIN	BACITRACIN	262.533	XR	macrolides	bacitracin	0
244	NALIDIXICACID	BACITRACIN	181.132	XR	quinolones	bacitracin	0
245	AMOXICILLIN	BACITRACIN	234.136	XR	beta-lactams	bacitracin	0
246	NITROFURANTOIN	BACITRACIN	-21.4056	CS	nitrofurantoin	bacitracin	0
247	TOBRAMYCIN	BACITRACIN	38.6903	Neutral	aminoglycosides	bacitracin	0
248	OXACILLIN	BACITRACIN	151.254	XR	beta-lactams	bacitracin	0
249	GENTAMICIN	BACITRACIN	121.808	XR	aminoglycosides	bacitracin	0
250	CLARITHROMYCIN	SPIRAMYCIN	660.209	XR	macrolides	macrolides	1
251	STREPTOMYCIN	SPIRAMYCIN	-19.7829	CS	aminoglycosides	macrolides	0
252	TUNICAMYCIN	SPIRAMYCIN	-53.7082	CS	tunicamycin	macrolides	0
253	STREPTONIGRIN	SPIRAMYCIN	402.762	XR	streptonigrin	macrolides	0
254	CEFTAZIDIME	SPIRAMYCIN	52.6153	Neutral	beta-lactams	macrolides	0
255	VANCOMYCIN	SPIRAMYCIN	352.282	XR	vancomycin	macrolides	0
256	THIOLACTOMYCIN	SPIRAMYCIN	36.814	Neutral	thiolactomycin	macrolides	0
257	CEFACLOR	SPIRAMYCIN	-13.7342	CS	beta-lactams	macrolides	0
258	PUROMYCIN	SPIRAMYCIN	323.772	XR	puromycin	macrolides	0
259	AZITHROMYCIN	SPIRAMYCIN	636.914	XR	macrolides	macrolides	1
260	AMOXICILLIN	SPIRAMYCIN	99.7164	Neutral	beta-lactams	macrolides	0
261	TOBRAMYCIN	SPIRAMYCIN	16.5054	CS	aminoglycosides	macrolides	0
262	OXACILLIN	SPIRAMYCIN	545.511	XR	beta-lactams	macrolides	0
263	GENTAMICIN	SPIRAMYCIN	123.344	XR	aminoglycosides	macrolides	0
264	BACITRACIN	SPIRAMYCIN	277.735	XR	bacitracin	macrolides	0
265	CLARITHROMYCIN	SULFAMETHIZOLE	-21.4972	CS	macrolides	sulfonamides	0
266	STREPTOMYCIN	SULFAMETHIZOLE	12.7344	CS	aminoglycosides	sulfonamides	0
267	CEFOXITIN	SULFAMETHIZOLE	51.4335	Neutral	beta-lactams	sulfonamides	0
268	TUNICAMYCIN	SULFAMETHIZOLE	-11.6785	CS	tunicamycin	sulfonamides	0
269	STREPTONIGRIN	SULFAMETHIZOLE	21.9336	CS	streptonigrin	sulfonamides	0
270	ERYTHROMYCIN	SULFAMETHIZOLE	20.5672	CS	macrolides	sulfonamides	0
271	AMPICILLIN	SULFAMETHIZOLE	5.39465	CS	beta-lactams	sulfonamides	0
272	CEFTAZIDIME	SULFAMETHIZOLE	103.796	Neutral	beta-lactams	sulfonamides	0
273	FUSIDICACID	SULFAMETHIZOLE	-23.6511	CS	fusidic acid	sulfonamides	0
274	DOXYCYCLINE	SULFAMETHIZOLE	51.1809	Neutral	tetracyclines	sulfonamides	0
275	VANCOMYCIN	SULFAMETHIZOLE	-7.06522	CS	vancomycin	sulfonamides	0
276	THIOLACTOMYCIN	SULFAMETHIZOLE	13.927	CS	thiolactomycin	sulfonamides	0
277	SPECTINOMYCIN	SULFAMETHIZOLE	184.922	XR	aminoglycosides	sulfonamides	0
278	CIPROFLOXACIN	SULFAMETHIZOLE	47.4717	Neutral	quinolones	sulfonamides	0
279	CHLORAMPHENICOL	SULFAMETHIZOLE	17.7343	CS	chloramphenicol	sulfonamides	0
280	CEFACLOR	SULFAMETHIZOLE	9.08452	CS	beta-lactams	sulfonamides	0
281	PUROMYCIN	SULFAMETHIZOLE	19.9747	CS	puromycin	sulfonamides	0
282	AZITHROMYCIN	SULFAMETHIZOLE	-22.015	CS	macrolides	sulfonamides	0
283	NALIDIXICACID	SULFAMETHIZOLE	7.14398	CS	quinolones	sulfonamides	0
284	AMOXICILLIN	SULFAMETHIZOLE	1.13577	CS	beta-lactams	sulfonamides	0
285	NITROFURANTOIN	SULFAMETHIZOLE	8.27062	CS	nitrofurantoin	sulfonamides	0
286	TOBRAMYCIN	SULFAMETHIZOLE	47.3547	Neutral	aminoglycosides	sulfonamides	0
287	OXACILLIN	SULFAMETHIZOLE	4.9615	CS	beta-lactams	sulfonamides	0
288	GENTAMICIN	SULFAMETHIZOLE	5.03936	CS	aminoglycosides	sulfonamides	0
289	BACITRACIN	SULFAMETHIZOLE	-13.0565	CS	bacitracin	sulfonamides	0
290	SPIRAMYCIN	SULFAMETHIZOLE	-20.3805	CS	macrolides	sulfonamides	0
291	CLARITHROMYCIN	MINOCYCLINE	455.69	XR	macrolides	tetracyclines	0
292	STREPTOMYCIN	MINOCYCLINE	-29.7425	CS	aminoglycosides	tetracyclines	0
293	CEFOXITIN	MINOCYCLINE	27.143	CS	beta-lactams	tetracyclines	0
294	TUNICAMYCIN	MINOCYCLINE	-60.7985	CS	tunicamycin	tetracyclines	0
295	STREPTONIGRIN	MINOCYCLINE	310.844	XR	streptonigrin	tetracyclines	0
296	ERYTHROMYCIN	MINOCYCLINE	413.577	XR	macrolides	tetracyclines	0
297	CEFTAZIDIME	MINOCYCLINE	147.387	XR	beta-lactams	tetracyclines	0
298	FUSIDICACID	MINOCYCLINE	272.935	XR	fusidic acid	tetracyclines	0
299	DOXYCYCLINE	MINOCYCLINE	571.521	XR	tetracyclines	tetracyclines	1
300	VANCOMYCIN	MINOCYCLINE	260.696	XR	vancomycin	tetracyclines	0
301	THIOLACTOMYCIN	MINOCYCLINE	42.6738	Neutral	thiolactomycin	tetracyclines	0
302	SPECTINOMYCIN	MINOCYCLINE	312.898	XR	aminoglycosides	tetracyclines	0
303	CEFACLOR	MINOCYCLINE	20.9218	CS	beta-lactams	tetracyclines	0
304	PUROMYCIN	MINOCYCLINE	469.42	XR	puromycin	tetracyclines	0
305	NALIDIXICACID	MINOCYCLINE	493.68	XR	quinolones	tetracyclines	0
306	NITROFURANTOIN	MINOCYCLINE	10.5304	CS	nitrofurantoin	tetracyclines	0
307	TOBRAMYCIN	MINOCYCLINE	38.4014	Neutral	aminoglycosides	tetracyclines	0
308	OXACILLIN	MINOCYCLINE	249.664	XR	beta-lactams	tetracyclines	0
309	BACITRACIN	MINOCYCLINE	206.657	XR	bacitracin	tetracyclines	0
310	SPIRAMYCIN	MINOCYCLINE	468.975	XR	macrolides	tetracyclines	0
311	SULFAMETHIZOLE	MINOCYCLINE	168.457	XR	sulfonamides	tetracyclines	0
312	CLARITHROMYCIN	TETRACYCLINE	323.918	XR	macrolides	tetracyclines	0
313	TUNICAMYCIN	TETRACYCLINE	9.43707	CS	tunicamycin	tetracyclines	0
314	STREPTONIGRIN	TETRACYCLINE	62.309	Neutral	streptonigrin	tetracyclines	0
315	CEFTAZIDIME	TETRACYCLINE	107.253	XR	beta-lactams	tetracyclines	0
316	VANCOMYCIN	TETRACYCLINE	-1.65318	CS	vancomycin	tetracyclines	0
317	THIOLACTOMYCIN	TETRACYCLINE	32.9048	Neutral	thiolactomycin	tetracyclines	0
318	CEFACLOR	TETRACYCLINE	110.394	XR	beta-lactams	tetracyclines	0
319	PUROMYCIN	TETRACYCLINE	238.835	XR	puromycin	tetracyclines	0
320	TOBRAMYCIN	TETRACYCLINE	153.818	XR	aminoglycosides	tetracyclines	0
321	OXACILLIN	TETRACYCLINE	109.087	XR	beta-lactams	tetracyclines	0
322	BACITRACIN	TETRACYCLINE	41.8792	Neutral	bacitracin	tetracyclines	0
323	SULFAMETHIZOLE	TETRACYCLINE	11.2059	CS	sulfonamides	tetracyclines	0
324	CLARITHROMYCIN	TRIMETHOPRIM	264.906	XR	macrolides	trimethoprim	0
325	TUNICAMYCIN	TRIMETHOPRIM	-18.173	CS	tunicamycin	trimethoprim	0
326	STREPTONIGRIN	TRIMETHOPRIM	203.439	XR	streptonigrin	trimethoprim	0
327	CEFTAZIDIME	TRIMETHOPRIM	105.65	XR	beta-lactams	trimethoprim	0
328	VANCOMYCIN	TRIMETHOPRIM	36.704	Neutral	vancomycin	trimethoprim	0
329	THIOLACTOMYCIN	TRIMETHOPRIM	101.955	Neutral	thiolactomycin	trimethoprim	0
330	CEFACLOR	TRIMETHOPRIM	-6.56891	CS	beta-lactams	trimethoprim	0
331	PUROMYCIN	TRIMETHOPRIM	259.067	XR	puromycin	trimethoprim	0
332	OXACILLIN	TRIMETHOPRIM	182.282	XR	beta-lactams	trimethoprim	0
333	BACITRACIN	TRIMETHOPRIM	-8.07206	CS	bacitracin	trimethoprim	0
334	SULFAMETHIZOLE	TRIMETHOPRIM	256.84	XR	sulfonamides	trimethoprim	0
335	CLARITHROMYCIN	LEVOFLOXACIN	22.5798	CS	macrolides	quinolones	0
336	STREPTOMYCIN	LEVOFLOXACIN	8.16145	CS	aminoglycosides	quinolones	0
337	CEFOXITIN	LEVOFLOXACIN	-20.5632	CS	beta-lactams	quinolones	0
338	TUNICAMYCIN	LEVOFLOXACIN	30.2104	Neutral	tunicamycin	quinolones	0
339	STREPTONIGRIN	LEVOFLOXACIN	137.201	XR	streptonigrin	quinolones	0
340	ERYTHROMYCIN	LEVOFLOXACIN	10.9203	CS	macrolides	quinolones	0
341	CEFTAZIDIME	LEVOFLOXACIN	-5.75059	CS	beta-lactams	quinolones	0
342	FUSIDICACID	LEVOFLOXACIN	31.7252	Neutral	fusidic acid	quinolones	0
343	DOXYCYCLINE	LEVOFLOXACIN	-8.16336	CS	tetracyclines	quinolones	0
344	VANCOMYCIN	LEVOFLOXACIN	33.2484	Neutral	vancomycin	quinolones	0
345	THIOLACTOMYCIN	LEVOFLOXACIN	123.485	XR	thiolactomycin	quinolones	0
346	SPECTINOMYCIN	LEVOFLOXACIN	12.6693	CS	aminoglycosides	quinolones	0
347	CEFACLOR	LEVOFLOXACIN	12.2277	CS	beta-lactams	quinolones	0
348	PUROMYCIN	LEVOFLOXACIN	121.089	XR	puromycin	quinolones	0
349	NALIDIXICACID	LEVOFLOXACIN	113.651	XR	quinolones	quinolones	1
350	NITROFURANTOIN	LEVOFLOXACIN	295.783	XR	nitrofurantoin	quinolones	0
351	TOBRAMYCIN	LEVOFLOXACIN	8.23458	CS	aminoglycosides	quinolones	0
352	OXACILLIN	LEVOFLOXACIN	127.38	XR	beta-lactams	quinolones	0
353	BACITRACIN	LEVOFLOXACIN	-1.40216	CS	bacitracin	quinolones	0
354	SPIRAMYCIN	LEVOFLOXACIN	26.1463	CS	macrolides	quinolones	0
355	SULFAMETHIZOLE	LEVOFLOXACIN	32.7992	Neutral	sulfonamides	quinolones	0
356	MINOCYCLINE	LEVOFLOXACIN	16.8199	CS	tetracyclines	quinolones	0
357	TETRACYCLINE	LEVOFLOXACIN	8.07418	CS	tetracyclines	quinolones	0
358	TRIMETHOPRIM	LEVOFLOXACIN	94.4084	Neutral	trimethoprim	quinolones	0
359	CLARITHROMYCIN	NORFLOXACIN	-20.3634	CS	macrolides	quinolones	0
360	STREPTOMYCIN	NORFLOXACIN	43.2427	Neutral	aminoglycosides	quinolones	0
361	CEFOXITIN	NORFLOXACIN	1.91405	CS	beta-lactams	quinolones	0
362	TUNICAMYCIN	NORFLOXACIN	-12.855	CS	tunicamycin	quinolones	0
363	STREPTONIGRIN	NORFLOXACIN	164.076	XR	streptonigrin	quinolones	0
364	ERYTHROMYCIN	NORFLOXACIN	-22.1288	CS	macrolides	quinolones	0
365	AMPICILLIN	NORFLOXACIN	29.1727	Neutral	beta-lactams	quinolones	0
366	CEFTAZIDIME	NORFLOXACIN	159.891	XR	beta-lactams	quinolones	0
367	FUSIDICACID	NORFLOXACIN	-31.5934	CS	fusidic acid	quinolones	0
368	DOXYCYCLINE	NORFLOXACIN	149.846	XR	tetracyclines	quinolones	0
369	VANCOMYCIN	NORFLOXACIN	-14.7496	CS	vancomycin	quinolones	0
370	THIOLACTOMYCIN	NORFLOXACIN	29.9184	Neutral	thiolactomycin	quinolones	0
371	SPECTINOMYCIN	NORFLOXACIN	124.171	XR	aminoglycosides	quinolones	0
372	CIPROFLOXACIN	NORFLOXACIN	448.463	XR	quinolones	quinolones	1
373	CHLORAMPHENICOL	NORFLOXACIN	132.601	XR	chloramphenicol	quinolones	0
374	CEFACLOR	NORFLOXACIN	138.679	XR	beta-lactams	quinolones	0
375	PUROMYCIN	NORFLOXACIN	37.1139	Neutral	puromycin	quinolones	0
376	AZITHROMYCIN	NORFLOXACIN	142.297	XR	macrolides	quinolones	0
377	NALIDIXICACID	NORFLOXACIN	167.078	XR	quinolones	quinolones	1
378	AMOXICILLIN	NORFLOXACIN	22.7429	CS	beta-lactams	quinolones	0
379	NITROFURANTOIN	NORFLOXACIN	40.0489	Neutral	nitrofurantoin	quinolones	0
380	TOBRAMYCIN	NORFLOXACIN	105.749	XR	aminoglycosides	quinolones	0
381	OXACILLIN	NORFLOXACIN	4.54369	CS	beta-lactams	quinolones	0
382	GENTAMICIN	NORFLOXACIN	11.7511	CS	aminoglycosides	quinolones	0
383	BACITRACIN	NORFLOXACIN	-2.42875	CS	bacitracin	quinolones	0
384	SPIRAMYCIN	NORFLOXACIN	-21.5776	CS	macrolides	quinolones	0
385	SULFAMETHIZOLE	NORFLOXACIN	148.37	XR	sulfonamides	quinolones	0
386	MINOCYCLINE	NORFLOXACIN	165.934	XR	tetracyclines	quinolones	0
387	TETRACYCLINE	NORFLOXACIN	39.1149	Neutral	tetracyclines	quinolones	0
388	TRIMETHOPRIM	NORFLOXACIN	89.374	Neutral	trimethoprim	quinolones	0
389	LEVOFLOXACIN	NORFLOXACIN	93.2876	Neutral	quinolones	quinolones	1
390	CLARITHROMYCIN	FOSFOMYCIN	-25.0837	CS	macrolides	fosfomycin	0
391	STREPTOMYCIN	FOSFOMYCIN	10.7484	CS	aminoglycosides	fosfomycin	0
392	CEFOXITIN	FOSFOMYCIN	2.65032	CS	beta-lactams	fosfomycin	0
393	TUNICAMYCIN	FOSFOMYCIN	44.5226	Neutral	tunicamycin	fosfomycin	0
394	STREPTONIGRIN	FOSFOMYCIN	150.489	XR	streptonigrin	fosfomycin	0
395	ERYTHROMYCIN	FOSFOMYCIN	-10.9815	CS	macrolides	fosfomycin	0
396	CEFTAZIDIME	FOSFOMYCIN	128.862	XR	beta-lactams	fosfomycin	0
397	FUSIDICACID	FOSFOMYCIN	39.2246	Neutral	fusidic acid	fosfomycin	0
398	DOXYCYCLINE	FOSFOMYCIN	131.107	XR	tetracyclines	fosfomycin	0
399	VANCOMYCIN	FOSFOMYCIN	34.7214	Neutral	vancomycin	fosfomycin	0
400	THIOLACTOMYCIN	FOSFOMYCIN	135.638	XR	thiolactomycin	fosfomycin	0
401	SPECTINOMYCIN	FOSFOMYCIN	41.0767	Neutral	aminoglycosides	fosfomycin	0
402	CEFACLOR	FOSFOMYCIN	-9.17853	CS	beta-lactams	fosfomycin	0
403	PUROMYCIN	FOSFOMYCIN	25.3865	CS	puromycin	fosfomycin	0
404	NALIDIXICACID	FOSFOMYCIN	-9.10967	CS	quinolones	fosfomycin	0
405	NITROFURANTOIN	FOSFOMYCIN	107.489	XR	nitrofurantoin	fosfomycin	0
406	TOBRAMYCIN	FOSFOMYCIN	-23.4668	CS	aminoglycosides	fosfomycin	0
407	OXACILLIN	FOSFOMYCIN	23.8728	CS	beta-lactams	fosfomycin	0
408	GENTAMICIN	FOSFOMYCIN	4.82913	CS	aminoglycosides	fosfomycin	0
409	BACITRACIN	FOSFOMYCIN	-27.1753	CS	bacitracin	fosfomycin	0
410	SPIRAMYCIN	FOSFOMYCIN	-8.30414	CS	macrolides	fosfomycin	0
411	SULFAMETHIZOLE	FOSFOMYCIN	-4.81161	CS	sulfonamides	fosfomycin	0
412	MINOCYCLINE	FOSFOMYCIN	13.759	CS	tetracyclines	fosfomycin	0
413	TETRACYCLINE	FOSFOMYCIN	2.83841	CS	tetracyclines	fosfomycin	0
414	TRIMETHOPRIM	FOSFOMYCIN	-23.4833	CS	trimethoprim	fosfomycin	0
415	LEVOFLOXACIN	FOSFOMYCIN	43.6843	Neutral	quinolones	fosfomycin	0
416	NORFLOXACIN	FOSFOMYCIN	5.80175	CS	quinolones	fosfomycin	0
417	CLARITHROMYCIN	CARBENICILLIN	196.533	XR	macrolides	beta-lactams	0
418	STREPTOMYCIN	CARBENICILLIN	66.4927	Neutral	aminoglycosides	beta-lactams	0
419	CEFOXITIN	CARBENICILLIN	513.046	XR	beta-lactams	beta-lactams	1
420	TUNICAMYCIN	CARBENICILLIN	156.683	XR	tunicamycin	beta-lactams	0
421	STREPTONIGRIN	CARBENICILLIN	72.5776	Neutral	streptonigrin	beta-lactams	0
422	ERYTHROMYCIN	CARBENICILLIN	328.875	XR	macrolides	beta-lactams	0
423	AMPICILLIN	CARBENICILLIN	232.99	XR	beta-lactams	beta-lactams	1
424	CEFTAZIDIME	CARBENICILLIN	236.999	XR	beta-lactams	beta-lactams	1
425	FUSIDICACID	CARBENICILLIN	-13.1561	CS	fusidic acid	beta-lactams	0
426	DOXYCYCLINE	CARBENICILLIN	486.013	XR	tetracyclines	beta-lactams	0
427	VANCOMYCIN	CARBENICILLIN	172.392	XR	vancomycin	beta-lactams	0
428	THIOLACTOMYCIN	CARBENICILLIN	-65.8937	CS	thiolactomycin	beta-lactams	0
429	SPECTINOMYCIN	CARBENICILLIN	204.155	XR	aminoglycosides	beta-lactams	0
430	CIPROFLOXACIN	CARBENICILLIN	107.307	XR	quinolones	beta-lactams	0
431	CHLORAMPHENICOL	CARBENICILLIN	154.643	XR	chloramphenicol	beta-lactams	0
432	CEFACLOR	CARBENICILLIN	296.909	XR	beta-lactams	beta-lactams	1
433	PUROMYCIN	CARBENICILLIN	57.9799	Neutral	puromycin	beta-lactams	0
434	AZITHROMYCIN	CARBENICILLIN	176.364	XR	macrolides	beta-lactams	0
435	NALIDIXICACID	CARBENICILLIN	-13.6888	CS	quinolones	beta-lactams	0
436	AMOXICILLIN	CARBENICILLIN	191.672	XR	beta-lactams	beta-lactams	1
437	NITROFURANTOIN	CARBENICILLIN	-40.1105	CS	nitrofurantoin	beta-lactams	0
438	TOBRAMYCIN	CARBENICILLIN	78.4477	Neutral	aminoglycosides	beta-lactams	0
439	OXACILLIN	CARBENICILLIN	153.891	XR	beta-lactams	beta-lactams	1
440	GENTAMICIN	CARBENICILLIN	12.7695	CS	aminoglycosides	beta-lactams	0
441	BACITRACIN	CARBENICILLIN	355.174	XR	bacitracin	beta-lactams	0
442	SPIRAMYCIN	CARBENICILLIN	127.518	XR	macrolides	beta-lactams	0
443	SULFAMETHIZOLE	CARBENICILLIN	33.0194	Neutral	sulfonamides	beta-lactams	0
444	MINOCYCLINE	CARBENICILLIN	186.122	XR	tetracyclines	beta-lactams	0
445	TETRACYCLINE	CARBENICILLIN	203.386	XR	tetracyclines	beta-lactams	0
446	TRIMETHOPRIM	CARBENICILLIN	59.5667	Neutral	trimethoprim	beta-lactams	0
447	LEVOFLOXACIN	CARBENICILLIN	-6.05741	CS	quinolones	beta-lactams	0
448	NORFLOXACIN	CARBENICILLIN	31.5807	Neutral	quinolones	beta-lactams	0
449	FOSFOMYCIN	CARBENICILLIN	76.7147	Neutral	fosfomycin	beta-lactams	0
450	CLARITHROMYCIN	CEFSULODIN	170.318	XR	macrolides	beta-lactams	0
451	STREPTOMYCIN	CEFSULODIN	268.42	XR	aminoglycosides	beta-lactams	0
452	CEFOXITIN	CEFSULODIN	558.975	XR	beta-lactams	beta-lactams	1
453	TUNICAMYCIN	CEFSULODIN	143.239	XR	tunicamycin	beta-lactams	0
454	STREPTONIGRIN	CEFSULODIN	149.656	XR	streptonigrin	beta-lactams	0
455	ERYTHROMYCIN	CEFSULODIN	144.02	XR	macrolides	beta-lactams	0
456	AMPICILLIN	CEFSULODIN	369.793	XR	beta-lactams	beta-lactams	1
457	CEFTAZIDIME	CEFSULODIN	398.739	XR	beta-lactams	beta-lactams	1
458	FUSIDICACID	CEFSULODIN	-10.5832	CS	fusidic acid	beta-lactams	0
459	DOXYCYCLINE	CEFSULODIN	400.128	XR	tetracyclines	beta-lactams	0
460	VANCOMYCIN	CEFSULODIN	241.592	XR	vancomycin	beta-lactams	0
461	THIOLACTOMYCIN	CEFSULODIN	115.255	XR	thiolactomycin	beta-lactams	0
462	SPECTINOMYCIN	CEFSULODIN	280.515	XR	aminoglycosides	beta-lactams	0
463	CIPROFLOXACIN	CEFSULODIN	136.357	XR	quinolones	beta-lactams	0
464	CHLORAMPHENICOL	CEFSULODIN	224.297	XR	chloramphenicol	beta-lactams	0
465	CEFACLOR	CEFSULODIN	466.057	XR	beta-lactams	beta-lactams	1
466	PUROMYCIN	CEFSULODIN	130.12	XR	puromycin	beta-lactams	0
467	AZITHROMYCIN	CEFSULODIN	217.624	XR	macrolides	beta-lactams	0
468	NALIDIXICACID	CEFSULODIN	168.728	XR	quinolones	beta-lactams	0
469	AMOXICILLIN	CEFSULODIN	301.239	XR	beta-lactams	beta-lactams	1
470	NITROFURANTOIN	CEFSULODIN	101.787	Neutral	nitrofurantoin	beta-lactams	0
471	TOBRAMYCIN	CEFSULODIN	112.804	XR	aminoglycosides	beta-lactams	0
472	OXACILLIN	CEFSULODIN	213.754	XR	beta-lactams	beta-lactams	1
473	GENTAMICIN	CEFSULODIN	160.712	XR	aminoglycosides	beta-lactams	0
474	BACITRACIN	CEFSULODIN	422.112	XR	bacitracin	beta-lactams	0
475	SPIRAMYCIN	CEFSULODIN	-34.3629	CS	macrolides	beta-lactams	0
476	SULFAMETHIZOLE	CEFSULODIN	-18.4919	CS	sulfonamides	beta-lactams	0
477	MINOCYCLINE	CEFSULODIN	277.227	XR	tetracyclines	beta-lactams	0
478	TETRACYCLINE	CEFSULODIN	114.062	XR	tetracyclines	beta-lactams	0
479	TRIMETHOPRIM	CEFSULODIN	200.827	XR	trimethoprim	beta-lactams	0
480	LEVOFLOXACIN	CEFSULODIN	99.6577	Neutral	quinolones	beta-lactams	0
481	NORFLOXACIN	CEFSULODIN	122.199	XR	quinolones	beta-lactams	0
482	FOSFOMYCIN	CEFSULODIN	26.412	CS	fosfomycin	beta-lactams	0
483	CARBENICILLIN	CEFSULODIN	442.873	XR	beta-lactams	beta-lactams	1
484	CLARITHROMYCIN	MECILLINAM	295.575	XR	macrolides	beta-lactams	0
485	STREPTOMYCIN	MECILLINAM	169.627	XR	aminoglycosides	beta-lactams	0
486	CEFOXITIN	MECILLINAM	387.682	XR	beta-lactams	beta-lactams	1
487	TUNICAMYCIN	MECILLINAM	116.125	XR	tunicamycin	beta-lactams	0
488	STREPTONIGRIN	MECILLINAM	198.952	XR	streptonigrin	beta-lactams	0
489	ERYTHROMYCIN	MECILLINAM	300.795	XR	macrolides	beta-lactams	0
490	AMPICILLIN	MECILLINAM	247.834	XR	beta-lactams	beta-lactams	1
491	CEFTAZIDIME	MECILLINAM	303.694	XR	beta-lactams	beta-lactams	1
492	FUSIDICACID	MECILLINAM	75.7716	Neutral	fusidic acid	beta-lactams	0
493	DOXYCYCLINE	MECILLINAM	228.834	XR	tetracyclines	beta-lactams	0
494	VANCOMYCIN	MECILLINAM	306.574	XR	vancomycin	beta-lactams	0
495	THIOLACTOMYCIN	MECILLINAM	16.7315	CS	thiolactomycin	beta-lactams	0
496	SPECTINOMYCIN	MECILLINAM	206.358	XR	aminoglycosides	beta-lactams	0
497	CIPROFLOXACIN	MECILLINAM	282.145	XR	quinolones	beta-lactams	0
498	CHLORAMPHENICOL	MECILLINAM	167.66	XR	chloramphenicol	beta-lactams	0
499	CEFACLOR	MECILLINAM	257.847	XR	beta-lactams	beta-lactams	1
500	PUROMYCIN	MECILLINAM	215.834	XR	puromycin	beta-lactams	0
501	AZITHROMYCIN	MECILLINAM	229.628	XR	macrolides	beta-lactams	0
502	NALIDIXICACID	MECILLINAM	46.0111	Neutral	quinolones	beta-lactams	0
503	AMOXICILLIN	MECILLINAM	176.828	XR	beta-lactams	beta-lactams	1
504	NITROFURANTOIN	MECILLINAM	-14.1078	CS	nitrofurantoin	beta-lactams	0
505	TOBRAMYCIN	MECILLINAM	140.727	XR	aminoglycosides	beta-lactams	0
506	OXACILLIN	MECILLINAM	191.107	XR	beta-lactams	beta-lactams	1
507	GENTAMICIN	MECILLINAM	33.316	Neutral	aminoglycosides	beta-lactams	0
508	BACITRACIN	MECILLINAM	257.621	XR	bacitracin	beta-lactams	0
509	SPIRAMYCIN	MECILLINAM	196.923	XR	macrolides	beta-lactams	0
510	SULFAMETHIZOLE	MECILLINAM	53.1999	Neutral	sulfonamides	beta-lactams	0
511	MINOCYCLINE	MECILLINAM	193.919	XR	tetracyclines	beta-lactams	0
512	TETRACYCLINE	MECILLINAM	179.266	XR	tetracyclines	beta-lactams	0
513	TRIMETHOPRIM	MECILLINAM	177.89	XR	trimethoprim	beta-lactams	0
514	LEVOFLOXACIN	MECILLINAM	-6.2041	CS	quinolones	beta-lactams	0
515	NORFLOXACIN	MECILLINAM	196.012	XR	quinolones	beta-lactams	0
516	FOSFOMYCIN	MECILLINAM	117.102	XR	fosfomycin	beta-lactams	0
517	CARBENICILLIN	MECILLINAM	337.365	XR	beta-lactams	beta-lactams	1
518	CEFSULODIN	MECILLINAM	361.877	XR	beta-lactams	beta-lactams	1
519	CLARITHROMYCIN	POLYMYXINB	-49.3242	CS	macrolides	polymyxin B	0
520	STREPTOMYCIN	POLYMYXINB	35.5274	Neutral	aminoglycosides	polymyxin B	0
521	CEFOXITIN	POLYMYXINB	18.5012	CS	beta-lactams	polymyxin B	0
522	TUNICAMYCIN	POLYMYXINB	135.03	XR	tunicamycin	polymyxin B	0
523	STREPTONIGRIN	POLYMYXINB	-24.0075	CS	streptonigrin	polymyxin B	0
524	ERYTHROMYCIN	POLYMYXINB	196.168	XR	macrolides	polymyxin B	0
525	CEFTAZIDIME	POLYMYXINB	25.1263	CS	beta-lactams	polymyxin B	0
526	FUSIDICACID	POLYMYXINB	97.4934	Neutral	fusidic acid	polymyxin B	0
527	DOXYCYCLINE	POLYMYXINB	-3.95911	CS	tetracyclines	polymyxin B	0
528	VANCOMYCIN	POLYMYXINB	191.872	XR	vancomycin	polymyxin B	0
529	THIOLACTOMYCIN	POLYMYXINB	35.7752	Neutral	thiolactomycin	polymyxin B	0
530	SPECTINOMYCIN	POLYMYXINB	147.928	XR	aminoglycosides	polymyxin B	0
531	CEFACLOR	POLYMYXINB	40.275	Neutral	beta-lactams	polymyxin B	0
532	PUROMYCIN	POLYMYXINB	103.603	Neutral	puromycin	polymyxin B	0
533	TOBRAMYCIN	POLYMYXINB	21.7792	CS	aminoglycosides	polymyxin B	0
534	OXACILLIN	POLYMYXINB	-44.1848	CS	beta-lactams	polymyxin B	0
535	BACITRACIN	POLYMYXINB	182.998	XR	bacitracin	polymyxin B	0
536	SPIRAMYCIN	POLYMYXINB	-56.2572	CS	macrolides	polymyxin B	0
537	SULFAMETHIZOLE	POLYMYXINB	24.0799	CS	sulfonamides	polymyxin B	0
538	TETRACYCLINE	POLYMYXINB	16.4672	CS	tetracyclines	polymyxin B	0
539	TRIMETHOPRIM	POLYMYXINB	-8.68488	CS	trimethoprim	polymyxin B	0
540	NORFLOXACIN	POLYMYXINB	52.1134	Neutral	quinolones	polymyxin B	0
541	CARBENICILLIN	POLYMYXINB	-12.7371	CS	beta-lactams	polymyxin B	0
542	CEFSULODIN	POLYMYXINB	126.661	XR	beta-lactams	polymyxin B	0
543	MECILLINAM	POLYMYXINB	173.504	XR	beta-lactams	polymyxin B	0
544	CLARITHROMYCIN	SULFAMONOMETHOXINE	39.281	Neutral	macrolides	sulfonamides	0
545	TUNICAMYCIN	SULFAMONOMETHOXINE	-0.710172	CS	tunicamycin	sulfonamides	0
546	STREPTONIGRIN	SULFAMONOMETHOXINE	97.8248	Neutral	streptonigrin	sulfonamides	0
547	CEFTAZIDIME	SULFAMONOMETHOXINE	50.9451	Neutral	beta-lactams	sulfonamides	0
548	VANCOMYCIN	SULFAMONOMETHOXINE	38.1338	Neutral	vancomycin	sulfonamides	0
549	THIOLACTOMYCIN	SULFAMONOMETHOXINE	55.9335	Neutral	thiolactomycin	sulfonamides	0
550	CEFACLOR	SULFAMONOMETHOXINE	3.47744	CS	beta-lactams	sulfonamides	0
551	PUROMYCIN	SULFAMONOMETHOXINE	36.8788	Neutral	puromycin	sulfonamides	0
552	AZITHROMYCIN	SULFAMONOMETHOXINE	112.291	XR	macrolides	sulfonamides	0
553	AMOXICILLIN	SULFAMONOMETHOXINE	21.2017	CS	beta-lactams	sulfonamides	0
554	TOBRAMYCIN	SULFAMONOMETHOXINE	42.2707	Neutral	aminoglycosides	sulfonamides	0
555	OXACILLIN	SULFAMONOMETHOXINE	40.0604	Neutral	beta-lactams	sulfonamides	0
556	GENTAMICIN	SULFAMONOMETHOXINE	4.01825	CS	aminoglycosides	sulfonamides	0
557	BACITRACIN	SULFAMONOMETHOXINE	-36.0624	CS	bacitracin	sulfonamides	0
558	SULFAMETHIZOLE	SULFAMONOMETHOXINE	343.543	XR	sulfonamides	sulfonamides	1
559	MINOCYCLINE	SULFAMONOMETHOXINE	139.679	XR	tetracyclines	sulfonamides	0
560	TETRACYCLINE	SULFAMONOMETHOXINE	16.4667	CS	tetracyclines	sulfonamides	0
561	TRIMETHOPRIM	SULFAMONOMETHOXINE	245.817	XR	trimethoprim	sulfonamides	0
562	LEVOFLOXACIN	SULFAMONOMETHOXINE	45.7682	Neutral	quinolones	sulfonamides	0
563	NORFLOXACIN	SULFAMONOMETHOXINE	45.2267	Neutral	quinolones	sulfonamides	0
564	FOSFOMYCIN	SULFAMONOMETHOXINE	7.88896	CS	fosfomycin	sulfonamides	0
565	CARBENICILLIN	SULFAMONOMETHOXINE	-22.4407	CS	beta-lactams	sulfonamides	0
566	CEFSULODIN	SULFAMONOMETHOXINE	0.615111	CS	beta-lactams	sulfonamides	0
567	MECILLINAM	SULFAMONOMETHOXINE	4.01806	CS	beta-lactams	sulfonamides	0
568	POLYMYXINB	SULFAMONOMETHOXINE	2.85298	CS	polymyxin B	sulfonamides	0
569	CLARITHROMYCIN	RIFAMPICIN	123.989	XR	macrolides	rifampicin	0
570	STREPTOMYCIN	RIFAMPICIN	5.4448	CS	aminoglycosides	rifampicin	0
571	CEFOXITIN	RIFAMPICIN	260.507	XR	beta-lactams	rifampicin	0
572	TUNICAMYCIN	RIFAMPICIN	173.619	XR	tunicamycin	rifampicin	0
573	STREPTONIGRIN	RIFAMPICIN	28.8742	Neutral	streptonigrin	rifampicin	0
574	ERYTHROMYCIN	RIFAMPICIN	172.079	XR	macrolides	rifampicin	0
575	CEFTAZIDIME	RIFAMPICIN	26.4163	CS	beta-lactams	rifampicin	0
576	FUSIDICACID	RIFAMPICIN	54.0525	Neutral	fusidic acid	rifampicin	0
577	DOXYCYCLINE	RIFAMPICIN	101.062	Neutral	tetracyclines	rifampicin	0
578	VANCOMYCIN	RIFAMPICIN	13.7581	CS	vancomycin	rifampicin	0
579	THIOLACTOMYCIN	RIFAMPICIN	19.0996	CS	thiolactomycin	rifampicin	0
580	SPECTINOMYCIN	RIFAMPICIN	63.5427	Neutral	aminoglycosides	rifampicin	0
581	CEFACLOR	RIFAMPICIN	98.8262	Neutral	beta-lactams	rifampicin	0
582	PUROMYCIN	RIFAMPICIN	86.5029	Neutral	puromycin	rifampicin	0
583	TOBRAMYCIN	RIFAMPICIN	38.2859	Neutral	aminoglycosides	rifampicin	0
584	OXACILLIN	RIFAMPICIN	36.4189	Neutral	beta-lactams	rifampicin	0
585	BACITRACIN	RIFAMPICIN	141.61	XR	bacitracin	rifampicin	0
586	SPIRAMYCIN	RIFAMPICIN	45.0042	Neutral	macrolides	rifampicin	0
587	SULFAMETHIZOLE	RIFAMPICIN	9.44837	CS	sulfonamides	rifampicin	0
588	TETRACYCLINE	RIFAMPICIN	28.9309	Neutral	tetracyclines	rifampicin	0
589	TRIMETHOPRIM	RIFAMPICIN	-5.93929	CS	trimethoprim	rifampicin	0
590	NORFLOXACIN	RIFAMPICIN	3.86637	CS	quinolones	rifampicin	0
591	CARBENICILLIN	RIFAMPICIN	171.538	XR	beta-lactams	rifampicin	0
592	CEFSULODIN	RIFAMPICIN	-10.2436	CS	beta-lactams	rifampicin	0
593	MECILLINAM	RIFAMPICIN	39.1562	Neutral	beta-lactams	rifampicin	0
594	SULFAMONOMETHOXINE	RIFAMPICIN	1.26791	CS	sulfonamides	rifampicin	0
595	CLARITHROMYCIN	NOVOBIOCIN	368.722	XR	macrolides	novobiocin	0
596	STREPTOMYCIN	NOVOBIOCIN	78.192	Neutral	aminoglycosides	novobiocin	0
597	CEFOXITIN	NOVOBIOCIN	-50.6196	CS	beta-lactams	novobiocin	0
598	TUNICAMYCIN	NOVOBIOCIN	-41.8873	CS	tunicamycin	novobiocin	0
599	STREPTONIGRIN	NOVOBIOCIN	313.387	XR	streptonigrin	novobiocin	0
600	ERYTHROMYCIN	NOVOBIOCIN	280.134	XR	macrolides	novobiocin	0
601	AMPICILLIN	NOVOBIOCIN	169.276	XR	beta-lactams	novobiocin	0
602	CEFTAZIDIME	NOVOBIOCIN	96.5919	Neutral	beta-lactams	novobiocin	0
603	FUSIDICACID	NOVOBIOCIN	355.415	XR	fusidic acid	novobiocin	0
604	DOXYCYCLINE	NOVOBIOCIN	197.725	XR	tetracyclines	novobiocin	0
605	VANCOMYCIN	NOVOBIOCIN	179.093	XR	vancomycin	novobiocin	0
606	THIOLACTOMYCIN	NOVOBIOCIN	239.751	XR	thiolactomycin	novobiocin	0
607	SPECTINOMYCIN	NOVOBIOCIN	278.822	XR	aminoglycosides	novobiocin	0
608	CIPROFLOXACIN	NOVOBIOCIN	114.372	XR	quinolones	novobiocin	0
609	CHLORAMPHENICOL	NOVOBIOCIN	194.634	XR	chloramphenicol	novobiocin	0
610	CEFACLOR	NOVOBIOCIN	-8.10185	CS	beta-lactams	novobiocin	0
611	PUROMYCIN	NOVOBIOCIN	259.451	XR	puromycin	novobiocin	0
612	AZITHROMYCIN	NOVOBIOCIN	378.43	XR	macrolides	novobiocin	0
613	NALIDIXICACID	NOVOBIOCIN	325.26	XR	quinolones	novobiocin	0
614	AMOXICILLIN	NOVOBIOCIN	90.8427	Neutral	beta-lactams	novobiocin	0
615	NITROFURANTOIN	NOVOBIOCIN	194.056	XR	nitrofurantoin	novobiocin	0
616	TOBRAMYCIN	NOVOBIOCIN	11.1534	CS	aminoglycosides	novobiocin	0
617	OXACILLIN	NOVOBIOCIN	355.213	XR	beta-lactams	novobiocin	0
618	GENTAMICIN	NOVOBIOCIN	84.6851	Neutral	aminoglycosides	novobiocin	0
619	BACITRACIN	NOVOBIOCIN	152.931	XR	bacitracin	novobiocin	0
620	SPIRAMYCIN	NOVOBIOCIN	373.673	XR	macrolides	novobiocin	0
621	SULFAMETHIZOLE	NOVOBIOCIN	-15.8493	CS	sulfonamides	novobiocin	0
622	MINOCYCLINE	NOVOBIOCIN	352.903	XR	tetracyclines	novobiocin	0
623	TETRACYCLINE	NOVOBIOCIN	92.9789	Neutral	tetracyclines	novobiocin	0
624	TRIMETHOPRIM	NOVOBIOCIN	209.024	XR	trimethoprim	novobiocin	0
625	LEVOFLOXACIN	NOVOBIOCIN	177.657	XR	quinolones	novobiocin	0
626	NORFLOXACIN	NOVOBIOCIN	-1.28035	CS	quinolones	novobiocin	0
627	FOSFOMYCIN	NOVOBIOCIN	4.43836	CS	fosfomycin	novobiocin	0
628	CARBENICILLIN	NOVOBIOCIN	-24.2472	CS	beta-lactams	novobiocin	0
629	CEFSULODIN	NOVOBIOCIN	147.058	XR	beta-lactams	novobiocin	0
630	MECILLINAM	NOVOBIOCIN	142.028	XR	beta-lactams	novobiocin	0
631	POLYMYXINB	NOVOBIOCIN	-15.1432	CS	polymyxin B	novobiocin	0
632	SULFAMONOMETHOXINE	NOVOBIOCIN	12.0764	CS	sulfonamides	novobiocin	0
633	RIFAMPICIN	NOVOBIOCIN	47.447	Neutral	rifampicin	novobiocin	0
634	AMPICILLIN	DOXYCYCLINE	181.988	XR	beta-lactams	tetracyclines	0
635	CHLORAMPHENICOL	DOXYCYCLINE	448.265	XR	chloramphenicol	tetracyclines	0
636	CIPROFLOXACIN	DOXYCYCLINE	219.691	XR	quinolones	tetracyclines	0
637	DOXYCYCLINE	ERYTHROMYCIN	418.491	XR	tetracyclines	macrolides	0
638	CEFOXITIN	DOXYCYCLINE	274.649	XR	beta-lactams	tetracyclines	0
639	DOXYCYCLINE	NALIDIXICACID	329.054	XR	tetracyclines	quinolones	0
640	DOXYCYCLINE	NITROFURANTOIN	62.1695	Neutral	tetracyclines	nitrofurantoin	0
641	DOXYCYCLINE	TETRACYCLINE	392.372	XR	tetracyclines	tetracyclines	1
642	DOXYCYCLINE	TOBRAMYCIN	134.644	XR	tetracyclines	aminoglycosides	0
643	DOXYCYCLINE	TRIMETHOPRIM	296.366	XR	tetracyclines	trimethoprim	0
644	AMPICILLIN	TETRACYCLINE	40.5993	Neutral	beta-lactams	tetracyclines	0
645	CHLORAMPHENICOL	TETRACYCLINE	373.688	XR	chloramphenicol	tetracyclines	0
646	CIPROFLOXACIN	TETRACYCLINE	279.398	XR	quinolones	tetracyclines	0
647	CEFOXITIN	TETRACYCLINE	142.562	XR	beta-lactams	tetracyclines	0
648	NALIDIXICACID	TETRACYCLINE	128.462	XR	quinolones	tetracyclines	0
649	NITROFURANTOIN	TETRACYCLINE	13.9058	CS	nitrofurantoin	tetracyclines	0
650	TETRACYCLINE	TOBRAMYCIN	153.818	XR	tetracyclines	aminoglycosides	0
651	TETRACYCLINE	TRIMETHOPRIM	178.548	XR	tetracyclines	trimethoprim	0
652	AMPICILLIN	CHLORAMPHENICOL	120.955	XR	beta-lactams	chloramphenicol	0
653	CHLORAMPHENICOL	CIPROFLOXACIN	209.139	XR	chloramphenicol	quinolones	0
654	CEFOXITIN	CHLORAMPHENICOL	100.096	Neutral	beta-lactams	chloramphenicol	0
655	CHLORAMPHENICOL	NALIDIXICACID	275.172	XR	chloramphenicol	quinolones	0
656	CHLORAMPHENICOL	TOBRAMYCIN	8.21078	CS	chloramphenicol	aminoglycosides	0
657	CHLORAMPHENICOL	TRIMETHOPRIM	296.023	XR	chloramphenicol	trimethoprim	0
658	AMPICILLIN	CIPROFLOXACIN	54.7457	Neutral	beta-lactams	quinolones	0
659	CIPROFLOXACIN	ERYTHROMYCIN	22.19	CS	quinolones	macrolides	0
660	CEFOXITIN	CIPROFLOXACIN	53.4681	Neutral	beta-lactams	quinolones	0
661	CIPROFLOXACIN	NALIDIXICACID	247.241	XR	quinolones	quinolones	1
662	CIPROFLOXACIN	NITROFURANTOIN	80.2189	Neutral	quinolones	nitrofurantoin	0
663	CIPROFLOXACIN	TOBRAMYCIN	18.2078	CS	quinolones	aminoglycosides	0
664	CIPROFLOXACIN	TRIMETHOPRIM	170.882	XR	quinolones	trimethoprim	0
665	AMPICILLIN	ERYTHROMYCIN	184.486	XR	beta-lactams	macrolides	0
666	AMPICILLIN	CEFOXITIN	249.209	XR	beta-lactams	beta-lactams	1
667	AMPICILLIN	NALIDIXICACID	115.66	XR	beta-lactams	quinolones	0
668	AMPICILLIN	NITROFURANTOIN	-13.2525	CS	beta-lactams	nitrofurantoin	0
669	AMPICILLIN	TOBRAMYCIN	31.0986	Neutral	beta-lactams	aminoglycosides	0
670	AMPICILLIN	TRIMETHOPRIM	180.543	XR	beta-lactams	trimethoprim	0
671	ERYTHROMYCIN	NITROFURANTOIN	-30.3778	CS	macrolides	nitrofurantoin	0
672	NALIDIXICACID	NITROFURANTOIN	146.17	XR	quinolones	nitrofurantoin	0
673	NITROFURANTOIN	TOBRAMYCIN	-6.36396	CS	nitrofurantoin	aminoglycosides	0
674	NITROFURANTOIN	TRIMETHOPRIM	101.505	Neutral	nitrofurantoin	trimethoprim	0
675	CEFOXITIN	ERYTHROMYCIN	362.312	XR	beta-lactams	macrolides	0
676	ERYTHROMYCIN	NALIDIXICACID	278.018	XR	macrolides	quinolones	0
677	ERYTHROMYCIN	TOBRAMYCIN	72.2504	Neutral	macrolides	aminoglycosides	0
678	ERYTHROMYCIN	TRIMETHOPRIM	179.884	XR	macrolides	trimethoprim	0
679	CEFOXITIN	NALIDIXICACID	-41.139	CS	beta-lactams	quinolones	0
680	NALIDIXICACID	TOBRAMYCIN	-13.089	CS	quinolones	aminoglycosides	0
681	NALIDIXICACID	TRIMETHOPRIM	295.782	XR	quinolones	trimethoprim	0
682	CEFOXITIN	TOBRAMYCIN	162.422	XR	beta-lactams	aminoglycosides	0
683	CEFOXITIN	TRIMETHOPRIM	162.544	XR	beta-lactams	trimethoprim	0
684	TOBRAMYCIN	TRIMETHOPRIM	16.9209	CS	aminoglycosides	trimethoprim	0
685	GENTAMICIN	STREPTOMYCIN	211.638	XR	aminoglycosides	aminoglycosides	1
686	AMPICILLIN	GENTAMICIN	18.5647	CS	beta-lactams	aminoglycosides	0
687	AMOXICILLIN	GENTAMICIN	131.104	XR	beta-lactams	aminoglycosides	0
688	GENTAMICIN	NALIDIXICACID	4.62749	CS	aminoglycosides	quinolones	0
689	CIPROFLOXACIN	GENTAMICIN	1.63396	CS	quinolones	aminoglycosides	0
690	GENTAMICIN	LEVOFLOXACIN	29.6137	Neutral	aminoglycosides	quinolones	0
691	GENTAMICIN	TETRACYCLINE	90.5716	Neutral	aminoglycosides	tetracyclines	0
692	GENTAMICIN	MINOCYCLINE	19.8391	CS	aminoglycosides	tetracyclines	0
693	CHLORAMPHENICOL	GENTAMICIN	8.49558	CS	chloramphenicol	aminoglycosides	0
694	GENTAMICIN	POLYMYXINB	27.2248	Neutral	aminoglycosides	polymyxin B	0
695	FOSFOMYCIN	GENTAMICIN	4.82913	CS	fosfomycin	aminoglycosides	0
696	GENTAMICIN	RIFAMPICIN	32.8723	Neutral	aminoglycosides	rifampicin	0
697	GENTAMICIN	NITROFURANTOIN	111.118	XR	aminoglycosides	nitrofurantoin	0
698	GENTAMICIN	TRIMETHOPRIM	5.49148	CS	aminoglycosides	trimethoprim	0
699	AMPICILLIN	STREPTOMYCIN	87.4338	Neutral	beta-lactams	aminoglycosides	0
700	AMOXICILLIN	STREPTOMYCIN	137.322	XR	beta-lactams	aminoglycosides	0
701	NALIDIXICACID	STREPTOMYCIN	-2.8219	CS	quinolones	aminoglycosides	0
702	CIPROFLOXACIN	STREPTOMYCIN	105.159	Neutral	quinolones	aminoglycosides	0
703	LEVOFLOXACIN	STREPTOMYCIN	8.16145	CS	quinolones	aminoglycosides	0
704	STREPTOMYCIN	TETRACYCLINE	7.97247	CS	aminoglycosides	tetracyclines	0
705	MINOCYCLINE	STREPTOMYCIN	-29.7425	CS	tetracyclines	aminoglycosides	0
706	CHLORAMPHENICOL	STREPTOMYCIN	-17.4726	CS	chloramphenicol	aminoglycosides	0
707	POLYMYXINB	STREPTOMYCIN	35.5274	Neutral	polymyxin B	aminoglycosides	0
708	AZITHROMYCIN	STREPTOMYCIN	79.4015	Neutral	macrolides	aminoglycosides	0
709	FOSFOMYCIN	STREPTOMYCIN	10.7484	CS	fosfomycin	aminoglycosides	0
710	RIFAMPICIN	STREPTOMYCIN	5.4448	CS	rifampicin	aminoglycosides	0
711	NITROFURANTOIN	STREPTOMYCIN	11.1013	CS	nitrofurantoin	aminoglycosides	0
712	STREPTOMYCIN	TRIMETHOPRIM	-8.40201	CS	aminoglycosides	trimethoprim	0
713	AMOXICILLIN	AMPICILLIN	245.566	XR	beta-lactams	beta-lactams	1
714	AMPICILLIN	LEVOFLOXACIN	77.7886	Neutral	beta-lactams	quinolones	0
715	AMPICILLIN	MINOCYCLINE	217.111	XR	beta-lactams	tetracyclines	0
716	AMPICILLIN	POLYMYXINB	-1.13526	CS	beta-lactams	polymyxin B	0
717	AMPICILLIN	AZITHROMYCIN	179.006	XR	beta-lactams	macrolides	0
718	AMPICILLIN	FOSFOMYCIN	160.112	XR	beta-lactams	fosfomycin	0
719	AMPICILLIN	RIFAMPICIN	28.161	Neutral	beta-lactams	rifampicin	0
720	AMOXICILLIN	NALIDIXICACID	87.8398	Neutral	beta-lactams	quinolones	0
721	AMOXICILLIN	CIPROFLOXACIN	74.9136	Neutral	beta-lactams	quinolones	0
722	AMOXICILLIN	LEVOFLOXACIN	104.381	Neutral	beta-lactams	quinolones	0
723	AMOXICILLIN	TETRACYCLINE	33.121	Neutral	beta-lactams	tetracyclines	0
724	AMOXICILLIN	MINOCYCLINE	100.105	Neutral	beta-lactams	tetracyclines	0
725	AMOXICILLIN	CHLORAMPHENICOL	-11.6533	CS	beta-lactams	chloramphenicol	0
726	AMOXICILLIN	POLYMYXINB	-6.01368	CS	beta-lactams	polymyxin B	0
727	AMOXICILLIN	AZITHROMYCIN	109.573	XR	beta-lactams	macrolides	0
728	AMOXICILLIN	FOSFOMYCIN	71.779	Neutral	beta-lactams	fosfomycin	0
729	AMOXICILLIN	RIFAMPICIN	44.0675	Neutral	beta-lactams	rifampicin	0
730	AMOXICILLIN	NITROFURANTOIN	77.593	Neutral	beta-lactams	nitrofurantoin	0
731	AMOXICILLIN	TRIMETHOPRIM	18.1422	CS	beta-lactams	trimethoprim	0
732	LEVOFLOXACIN	NALIDIXICACID	113.651	XR	quinolones	quinolones	1
733	MINOCYCLINE	NALIDIXICACID	493.68	XR	tetracyclines	quinolones	0
734	NALIDIXICACID	POLYMYXINB	-0.019269	CS	quinolones	polymyxin B	0
735	AZITHROMYCIN	NALIDIXICACID	296.853	XR	macrolides	quinolones	0
736	FOSFOMYCIN	NALIDIXICACID	-9.10967	CS	fosfomycin	quinolones	0
737	NALIDIXICACID	RIFAMPICIN	15.167	CS	quinolones	rifampicin	0
738	CIPROFLOXACIN	LEVOFLOXACIN	88.9811	Neutral	quinolones	quinolones	1
739	CIPROFLOXACIN	MINOCYCLINE	274.9	XR	quinolones	tetracyclines	0
740	CIPROFLOXACIN	POLYMYXINB	17.3646	CS	quinolones	polymyxin B	0
741	AZITHROMYCIN	CIPROFLOXACIN	226.774	XR	macrolides	quinolones	0
742	CIPROFLOXACIN	FOSFOMYCIN	15.2264	CS	quinolones	fosfomycin	0
743	CIPROFLOXACIN	RIFAMPICIN	5.37931	CS	quinolones	rifampicin	0
744	LEVOFLOXACIN	TETRACYCLINE	8.07418	CS	quinolones	tetracyclines	0
745	LEVOFLOXACIN	MINOCYCLINE	16.8199	CS	quinolones	tetracyclines	0
746	CHLORAMPHENICOL	LEVOFLOXACIN	12.9237	CS	chloramphenicol	quinolones	0
747	LEVOFLOXACIN	POLYMYXINB	21.0856	CS	quinolones	polymyxin B	0
748	AZITHROMYCIN	LEVOFLOXACIN	56.7061	Neutral	macrolides	quinolones	0
749	FOSFOMYCIN	LEVOFLOXACIN	83.1928	Neutral	fosfomycin	quinolones	0
750	LEVOFLOXACIN	RIFAMPICIN	14.2616	CS	quinolones	rifampicin	0
751	LEVOFLOXACIN	NITROFURANTOIN	295.783	XR	quinolones	nitrofurantoin	0
752	LEVOFLOXACIN	TRIMETHOPRIM	94.4084	Neutral	quinolones	trimethoprim	0
753	MINOCYCLINE	TETRACYCLINE	443.82	XR	tetracyclines	tetracyclines	1
754	POLYMYXINB	TETRACYCLINE	16.4672	CS	polymyxin B	tetracyclines	0
755	AZITHROMYCIN	TETRACYCLINE	236.19	XR	macrolides	tetracyclines	0
756	FOSFOMYCIN	TETRACYCLINE	2.83841	CS	fosfomycin	tetracyclines	0
757	RIFAMPICIN	TETRACYCLINE	28.9309	Neutral	rifampicin	tetracyclines	0
758	CHLORAMPHENICOL	MINOCYCLINE	432.976	XR	chloramphenicol	tetracyclines	0
759	MINOCYCLINE	POLYMYXINB	-50.9752	CS	tetracyclines	polymyxin B	0
760	AZITHROMYCIN	MINOCYCLINE	564.656	XR	macrolides	tetracyclines	0
761	FOSFOMYCIN	MINOCYCLINE	13.759	CS	fosfomycin	tetracyclines	0
762	MINOCYCLINE	RIFAMPICIN	29.8811	Neutral	tetracyclines	rifampicin	0
763	MINOCYCLINE	NITROFURANTOIN	10.5304	CS	tetracyclines	nitrofurantoin	0
764	MINOCYCLINE	TRIMETHOPRIM	337.807	XR	tetracyclines	trimethoprim	0
765	CHLORAMPHENICOL	POLYMYXINB	-8.4556	CS	chloramphenicol	polymyxin B	0
766	AZITHROMYCIN	CHLORAMPHENICOL	337.55	XR	macrolides	chloramphenicol	0
767	CHLORAMPHENICOL	FOSFOMYCIN	2.47446	CS	chloramphenicol	fosfomycin	0
768	CHLORAMPHENICOL	RIFAMPICIN	71.9926	Neutral	chloramphenicol	rifampicin	0
769	FOSFOMYCIN	POLYMYXINB	-1.09263	CS	fosfomycin	polymyxin B	0
770	POLYMYXINB	RIFAMPICIN	99.808	Neutral	polymyxin B	rifampicin	0
771	NITROFURANTOIN	POLYMYXINB	5.02634	CS	nitrofurantoin	polymyxin B	0
772	POLYMYXINB	TRIMETHOPRIM	-8.68488	CS	polymyxin B	trimethoprim	0
773	AZITHROMYCIN	FOSFOMYCIN	83.616	Neutral	macrolides	fosfomycin	0
774	AZITHROMYCIN	RIFAMPICIN	47.0183	Neutral	macrolides	rifampicin	0
775	AZITHROMYCIN	NITROFURANTOIN	78.55	Neutral	macrolides	nitrofurantoin	0
776	AZITHROMYCIN	TRIMETHOPRIM	236.824	XR	macrolides	trimethoprim	0
777	FOSFOMYCIN	RIFAMPICIN	-2.60957	CS	fosfomycin	rifampicin	0
778	FOSFOMYCIN	NITROFURANTOIN	107.489	XR	fosfomycin	nitrofurantoin	0
779	FOSFOMYCIN	TRIMETHOPRIM	-23.4833	CS	fosfomycin	trimethoprim	0
780	NITROFURANTOIN	RIFAMPICIN	-0.438443	CS	nitrofurantoin	rifampicin	0
781	RIFAMPICIN	TRIMETHOPRIM	-5.93929	CS	rifampicin	trimethoprim	0
782	AMPICILLIN	FUSIDICACID	134.232	XR	beta-lactams	fusidic acid	0
783	AMPICILLIN	SPECTINOMYCIN	143.236	XR	beta-lactams	aminoglycosides	0
784	AMPICILLIN	SPIRAMYCIN	144.214	XR	beta-lactams	macrolides	0
785	AMPICILLIN	SULFAMONOMETHOXINE	4.24771	CS	beta-lactams	sulfonamides	0
786	CEFOXITIN	FUSIDICACID	9.47155	CS	beta-lactams	fusidic acid	0
787	CEFOXITIN	SPECTINOMYCIN	268.436	XR	beta-lactams	aminoglycosides	0
788	CEFOXITIN	SPIRAMYCIN	2.42605	CS	beta-lactams	macrolides	0
789	CEFOXITIN	SULFAMONOMETHOXINE	-12.7149	CS	beta-lactams	sulfonamides	0
790	CHLORAMPHENICOL	FUSIDICACID	134.624	XR	chloramphenicol	fusidic acid	0
791	CHLORAMPHENICOL	SPECTINOMYCIN	231.355	XR	chloramphenicol	aminoglycosides	0
792	CHLORAMPHENICOL	SPIRAMYCIN	281.842	XR	chloramphenicol	macrolides	0
793	CHLORAMPHENICOL	SULFAMONOMETHOXINE	80.7287	Neutral	chloramphenicol	sulfonamides	0
794	CIPROFLOXACIN	FUSIDICACID	-5.33649	CS	quinolones	fusidic acid	0
795	CIPROFLOXACIN	SPECTINOMYCIN	113.271	XR	quinolones	aminoglycosides	0
796	CIPROFLOXACIN	SPIRAMYCIN	230.501	XR	quinolones	macrolides	0
797	CIPROFLOXACIN	SULFAMONOMETHOXINE	169.142	XR	quinolones	sulfonamides	0
798	DOXYCYCLINE	FUSIDICACID	197.813	XR	tetracyclines	fusidic acid	0
799	DOXYCYCLINE	SPECTINOMYCIN	312.09	XR	tetracyclines	aminoglycosides	0
800	DOXYCYCLINE	SPIRAMYCIN	264.644	XR	tetracyclines	macrolides	0
801	DOXYCYCLINE	SULFAMONOMETHOXINE	141.357	XR	tetracyclines	sulfonamides	0
802	ERYTHROMYCIN	FUSIDICACID	346.9	XR	macrolides	fusidic acid	0
803	ERYTHROMYCIN	SPECTINOMYCIN	361.255	XR	macrolides	aminoglycosides	0
804	ERYTHROMYCIN	SPIRAMYCIN	469.648	XR	macrolides	macrolides	1
805	ERYTHROMYCIN	SULFAMONOMETHOXINE	-25.6817	CS	macrolides	sulfonamides	0
806	FUSIDICACID	NALIDIXICACID	324.478	XR	fusidic acid	quinolones	0
807	FUSIDICACID	NITROFURANTOIN	96.0562	Neutral	fusidic acid	nitrofurantoin	0
808	FUSIDICACID	SPECTINOMYCIN	235.608	XR	fusidic acid	aminoglycosides	0
809	FUSIDICACID	SPIRAMYCIN	372.78	XR	fusidic acid	macrolides	0
810	FUSIDICACID	SULFAMONOMETHOXINE	9.71122	CS	fusidic acid	sulfonamides	0
811	FUSIDICACID	TETRACYCLINE	22.4447	CS	fusidic acid	tetracyclines	0
812	FUSIDICACID	TOBRAMYCIN	18.8436	CS	fusidic acid	aminoglycosides	0
813	FUSIDICACID	TRIMETHOPRIM	110.522	XR	fusidic acid	trimethoprim	0
814	NALIDIXICACID	SPECTINOMYCIN	202.713	XR	quinolones	aminoglycosides	0
815	NALIDIXICACID	SPIRAMYCIN	317.961	XR	quinolones	macrolides	0
816	NALIDIXICACID	SULFAMONOMETHOXINE	140.907	XR	quinolones	sulfonamides	0
817	NITROFURANTOIN	SPECTINOMYCIN	6.0637	CS	nitrofurantoin	aminoglycosides	0
818	NITROFURANTOIN	SPIRAMYCIN	63.0216	Neutral	nitrofurantoin	macrolides	0
819	NITROFURANTOIN	SULFAMONOMETHOXINE	22.3197	CS	nitrofurantoin	sulfonamides	0
820	SPECTINOMYCIN	SPIRAMYCIN	268.073	XR	aminoglycosides	macrolides	0
821	SPECTINOMYCIN	SULFAMONOMETHOXINE	113.56	XR	aminoglycosides	sulfonamides	0
822	SPECTINOMYCIN	TETRACYCLINE	164.205	XR	aminoglycosides	tetracyclines	0
823	SPECTINOMYCIN	TOBRAMYCIN	210.378	XR	aminoglycosides	aminoglycosides	1
824	SPECTINOMYCIN	TRIMETHOPRIM	207.151	XR	aminoglycosides	trimethoprim	0
825	SPIRAMYCIN	SULFAMONOMETHOXINE	132.53	XR	macrolides	sulfonamides	0
826	SPIRAMYCIN	TETRACYCLINE	249.895	XR	macrolides	tetracyclines	0
827	SPIRAMYCIN	TOBRAMYCIN	16.5054	CS	macrolides	aminoglycosides	0
828	SPIRAMYCIN	TRIMETHOPRIM	220.965	XR	macrolides	trimethoprim	0
829	CEFOXITIN	STREPTOMYCIN	127.289	XR	beta-lactams	aminoglycosides	0
830	DOXYCYCLINE	STREPTOMYCIN	101.609	Neutral	tetracyclines	aminoglycosides	0
831	ERYTHROMYCIN	STREPTOMYCIN	28.6131	Neutral	macrolides	aminoglycosides	0
832	FUSIDICACID	STREPTOMYCIN	6.04012	CS	fusidic acid	aminoglycosides	0
833	SPECTINOMYCIN	STREPTOMYCIN	161.448	XR	aminoglycosides	aminoglycosides	1
834	SPIRAMYCIN	STREPTOMYCIN	-19.7829	CS	macrolides	aminoglycosides	0
835	STREPTOMYCIN	SULFAMONOMETHOXINE	14.802	CS	aminoglycosides	sulfonamides	0
836	STREPTOMYCIN	TOBRAMYCIN	251.138	XR	aminoglycosides	aminoglycosides	1
837	SULFAMONOMETHOXINE	TETRACYCLINE	16.4667	CS	sulfonamides	tetracyclines	0
838	SULFAMONOMETHOXINE	TOBRAMYCIN	42.2707	Neutral	sulfonamides	aminoglycosides	0
839	SULFAMONOMETHOXINE	TRIMETHOPRIM	245.817	XR	sulfonamides	trimethoprim	0

## Sheet: Fig.4b
drug1	drug2	Number of interactions	Interaction type
aminoglycosides	bacitracin	3	XR
aminoglycosides	beta-lactams	21	XR
chloramphenicol	aminoglycosides	2	XR
fusidic acid	aminoglycosides	1	XR
macrolides	aminoglycosides	5	XR
nitrofurantoin	aminoglycosides	2	XR
aminoglycosides	novobiocin	1	XR
aminoglycosides	polymyxin B	1	XR
puromycin	aminoglycosides	1	XR
aminoglycosides	quinolones	5	XR
aminoglycosides	streptonigrin	1	XR
aminoglycosides	sulfonamides	2	XR
tetracyclines	aminoglycosides	6	XR
thiolactomycin	aminoglycosides	1	XR
aminoglycosides	trimethoprim	1	XR
aminoglycosides	tunicamycin	2	XR
aminoglycosides	vancomycin	1	XR
bacitracin	beta-lactams	9	XR
chloramphenicol	bacitracin	1	XR
fusidic acid	bacitracin	1	XR
macrolides	bacitracin	4	XR
novobiocin	bacitracin	1	XR
polymyxin B	bacitracin	1	XR
quinolones	bacitracin	1	XR
rifampicin	bacitracin	1	XR
streptonigrin	bacitracin	1	XR
tetracyclines	bacitracin	2	XR
tunicamycin	bacitracin	1	XR
vancomycin	bacitracin	1	XR
chloramphenicol	beta-lactams	5	XR
fosfomycin	beta-lactams	3	XR
fusidic acid	beta-lactams	2	XR
macrolides	beta-lactams	26	XR
nitrofurantoin	beta-lactams	1	XR
novobiocin	beta-lactams	4	XR
polymyxin B	beta-lactams	2	XR
puromycin	beta-lactams	4	XR
quinolones	beta-lactams	15	XR
rifampicin	beta-lactams	2	XR
streptonigrin	beta-lactams	4	XR
tetracyclines	beta-lactams	21	XR
thiolactomycin	beta-lactams	4	XR
trimethoprim	beta-lactams	6	XR
tunicamycin	beta-lactams	6	XR
vancomycin	beta-lactams	8	XR
fusidic acid	chloramphenicol	2	XR
chloramphenicol	macrolides	5	XR
chloramphenicol	novobiocin	1	XR
puromycin	chloramphenicol	1	XR
chloramphenicol	quinolones	4	XR
chloramphenicol	streptonigrin	1	XR
chloramphenicol	tetracyclines	4	XR
chloramphenicol	trimethoprim	1	XR
nitrofurantoin	fosfomycin	2	XR
streptonigrin	fosfomycin	1	XR
tetracyclines	fosfomycin	1	XR
thiolactomycin	fosfomycin	1	XR
fusidic acid	macrolides	4	XR
fusidic acid	novobiocin	1	XR
puromycin	fusidic acid	1	XR
fusidic acid	quinolones	1	XR
fusidic acid	streptonigrin	1	XR
fusidic acid	tetracyclines	3	XR
thiolactomycin	fusidic acid	1	XR
fusidic acid	trimethoprim	1	XR
fusidic acid	vancomycin	1	XR
macrolides	novobiocin	4	XR
macrolides	polymyxin B	1	XR
puromycin	macrolides	4	XR
macrolides	quinolones	8	XR
macrolides	rifampicin	2	XR
macrolides	streptonigrin	4	XR
macrolides	sulfonamides	2	XR
macrolides	tetracyclines	12	XR
macrolides	trimethoprim	4	XR
macrolides	tunicamycin	1	XR
macrolides	vancomycin	4	XR
nitrofurantoin	novobiocin	1	XR
nitrofurantoin	quinolones	3	XR
nitrofurantoin	streptonigrin	1	XR
nitrofurantoin	thiolactomycin	1	XR
puromycin	novobiocin	1	XR
novobiocin	quinolones	3	XR
streptonigrin	novobiocin	1	XR
tetracyclines	novobiocin	2	XR
thiolactomycin	novobiocin	1	XR
trimethoprim	novobiocin	1	XR
novobiocin	vancomycin	1	XR
tunicamycin	polymyxin B	1	XR
polymyxin B	vancomycin	1	XR
puromycin	quinolones	3	XR
puromycin	streptonigrin	1	XR
puromycin	tetracyclines	3	XR
puromycin	trimethoprim	1	XR
puromycin	vancomycin	1	XR
streptonigrin	quinolones	4	XR
sulfonamides	quinolones	3	XR
tetracyclines	quinolones	10	XR
thiolactomycin	quinolones	2	XR
trimethoprim	quinolones	2	XR
quinolones	vancomycin	1	XR
rifampicin	tunicamycin	1	XR
tetracyclines	streptonigrin	2	XR
streptonigrin	trimethoprim	1	XR
streptonigrin	vancomycin	1	XR
tetracyclines	sulfonamides	3	XR
trimethoprim	sulfonamides	3	XR
tetracyclines	trimethoprim	3	XR
tetracyclines	tunicamycin	1	XR
tetracyclines	vancomycin	2	XR
thiolactomycin	tunicamycin	1	XR
beta-lactams	aminoglycosides	8	CS
aminoglycosides	chloramphenicol	4	CS
fosfomycin	aminoglycosides	5	CS
aminoglycosides	fusidic acid	3	CS
aminoglycosides	macrolides	6	CS
aminoglycosides	nitrofurantoin	5	CS
novobiocin	aminoglycosides	1	CS
polymyxin B	aminoglycosides	1	CS
aminoglycosides	puromycin	2	CS
quinolones	aminoglycosides	12	CS
rifampicin	aminoglycosides	2	CS
streptonigrin	aminoglycosides	3	CS
sulfonamides	aminoglycosides	4	CS
aminoglycosides	tetracyclines	5	CS
aminoglycosides	thiolactomycin	2	CS
trimethoprim	aminoglycosides	3	CS
tunicamycin	aminoglycosides	1	CS
vancomycin	aminoglycosides	1	CS
bacitracin	fosfomycin	1	CS
bacitracin	nitrofurantoin	1	CS
bacitracin	puromycin	1	CS
bacitracin	quinolones	3	CS
bacitracin	sulfonamides	2	CS
bacitracin	trimethoprim	1	CS
beta-lactams	chloramphenicol	3	CS
beta-lactams	fosfomycin	4	CS
beta-lactams	fusidic acid	5	CS
beta-lactams	macrolides	8	CS
beta-lactams	nitrofurantoin	5	CS
beta-lactams	novobiocin	3	CS
beta-lactams	polymyxin B	6	CS
beta-lactams	puromycin	2	CS
beta-lactams	quinolones	11	CS
beta-lactams	rifampicin	2	CS
beta-lactams	streptonigrin	2	CS
beta-lactams	sulfonamides	12	CS
beta-lactams	tetracyclines	3	CS
beta-lactams	thiolactomycin	3	CS
beta-lactams	trimethoprim	2	CS
beta-lactams	tunicamycin	2	CS
fosfomycin	chloramphenicol	1	CS
polymyxin B	chloramphenicol	1	CS
quinolones	chloramphenicol	1	CS
sulfonamides	chloramphenicol	1	CS
tunicamycin	chloramphenicol	1	CS
fosfomycin	macrolides	3	CS
fosfomycin	novobiocin	1	CS
fosfomycin	polymyxin B	1	CS
fosfomycin	puromycin	1	CS
fosfomycin	quinolones	4	CS
fosfomycin	rifampicin	1	CS
fosfomycin	sulfonamides	2	CS
fosfomycin	tetracyclines	4	CS
fosfomycin	trimethoprim	2	CS
quinolones	fusidic acid	3	CS
sulfonamides	fusidic acid	2	CS
tetracyclines	fusidic acid	1	CS
tunicamycin	fusidic acid	1	CS
macrolides	nitrofurantoin	2	CS
polymyxin B	macrolides	2	CS
quinolones	macrolides	9	CS
sulfonamides	macrolides	5	CS
macrolides	thiolactomycin	1	CS
tunicamycin	macrolides	3	CS
polymyxin B	nitrofurantoin	1	CS
puromycin	nitrofurantoin	1	CS
rifampicin	nitrofurantoin	1	CS
sulfonamides	nitrofurantoin	2	CS
tetracyclines	nitrofurantoin	3	CS
polymyxin B	novobiocin	1	CS
quinolones	novobiocin	1	CS
sulfonamides	novobiocin	2	CS
novobiocin	tunicamycin	1	CS
polymyxin B	quinolones	3	CS
polymyxin B	streptonigrin	1	CS
polymyxin B	sulfonamides	2	CS
polymyxin B	tetracyclines	4	CS
polymyxin B	trimethoprim	2	CS
sulfonamides	puromycin	1	CS
puromycin	thiolactomycin	1	CS
tunicamycin	puromycin	1	CS
quinolones	rifampicin	4	CS
quinolones	sulfonamides	1	CS
quinolones	tetracyclines	5	CS
quinolones	thiolactomycin	1	CS
quinolones	tunicamycin	3	CS
vancomycin	quinolones	2	CS
sulfonamides	rifampicin	2	CS
rifampicin	thiolactomycin	1	CS
rifampicin	trimethoprim	2	CS
vancomycin	rifampicin	1	CS
sulfonamides	streptonigrin	1	CS
tunicamycin	streptonigrin	1	CS
sulfonamides	tetracyclines	3	CS
sulfonamides	thiolactomycin	1	CS
sulfonamides	tunicamycin	2	CS
vancomycin	sulfonamides	1	CS
tetracyclines	thiolactomycin	1	CS
tunicamycin	tetracyclines	2	CS
vancomycin	tetracyclines	1	CS
tunicamycin	trimethoprim	1	CS

## Sheet: Fig.4c
	Class	sum of abs(#CS-#CR) of the class with other classes/#drug in that class
0	quinolones	4.75
1	aminoglycosides	4.8
2	beta-lactams	7.22222
3	macrolides	8.75
4	sulfonamides	9.5
5	tetracyclines	12

## Sheet: Fig.4d
	Class	Total interactions (XR)	Total interactions (CS)	CS/XR	Class size	Total interactions (XR) per drug	Total interactions (CS) per drug	CS/XR per drug	Log10 CS/XR
0	vancomycin	22	6	0.272727	1	22	6	0.272727	-0.564271
1	streptonigrin	24	8	0.333333	1	24	8	0.333333	-0.477121
2	bacitracin	27	9	0.333333	1	27	9	0.333333	-0.477121
3	tetracyclines	75	32	0.426667	3	25	10.6667	0.426667	-0.369911
4	macrolides	90	39	0.433333	4	22.5	9.75	0.433333	-0.363178
5	novobiocin	23	10	0.434783	1	23	10	0.434783	-0.361728
6	chloramphenicol	27	12	0.444444	1	27	12	0.444444	-0.352183
7	puromycin	21	10	0.47619	1	21	10	0.47619	-0.322219
8	trimethoprim	24	13	0.541667	1	24	13	0.541667	-0.266268
9	beta-lactams	143	81	0.566434	9	15.8889	9	0.566434	-0.246851
10	fusidic acid	20	15	0.75	1	20	15	0.75	-0.124939
11	thiolactomycin	12	11	0.916667	1	12	11	0.916667	-0.0377886
12	quinolones	65	63	0.969231	4	16.25	15.75	0.969231	-0.0135728
13	aminoglycosides	56	68	1.21429	5	11.2	13.6	1.21429	0.0843209
14	tunicamycin	14	19	1.35714	1	14	19	1.35714	0.132626
15	nitrofurantoin	11	21	1.90909	1	11	21	1.90909	0.280827
16	rifampicin	6	16	2.66667	1	6	16	2.66667	0.425969
17	sulfonamides	13	46	3.53846	3	4.33333	15.3333	3.53846	0.548814
18	polymyxin B	7	25	3.57143	1	7	25	3.57143	0.552842
19	fosfomycin	8	30	3.75	1	8	30	3.75	0.574031
