# Supplementary material for: Systematic mapping of antibiotic cross-resistance and collateral sensitivity with chemical genetics
Source: Nat Microbiol. 2024 Dec 2;10(1):202–16. doi: 10.1038/s41564-024-01857-w (PMC11726442; doi:10.1038/s41564-024-01857-w)
Supplement: Supplementary file 9 — Source data table. [file 41564_2024_1857_MOESM9_ESM.xlsx]

## Sheet: Fig.5a
	Strain ID	Strain (drug1)	Antibiotics (drug2)	Day	Fold-change in resistance log2	FC in azithomycin resistance log2
0	Tetracycline 1/Azithromycin/2	Tetracycline 1	Azithromycin	2	0	-1.72804
1	Tetracycline 2/Azithromycin/2	Tetracycline 2	Azithromycin	2	-1	1.39581
2	Tetracycline 3/Azithromycin/2	Tetracycline 3	Azithromycin	2	0	-0.993594
3	Tetracycline 4/Azithromycin/2	Tetracycline 4	Azithromycin	2	0	-0.92596
4	Tetracycline 5/Azithromycin/2	Tetracycline 5	Azithromycin	2	2	0.860057
5	Tetracycline 6/Azithromycin/2	Tetracycline 6	Azithromycin	2	-1	-0.819959
6	Tetracycline 7/Azithromycin/2	Tetracycline 7	Azithromycin	2	1	1.39581
7	Tetracycline 8/Azithromycin/2	Tetracycline 8	Azithromycin	2	0	-2.15579
8	Tetracycline 9/Azithromycin/2	Tetracycline 9	Azithromycin	2	0	-2.00664
9	Tetracycline 10/Azithromycin/2	Tetracycline 10	Azithromycin	2	0	1.39581
10	Tetracycline 11/Azithromycin/2	Tetracycline 11	Azithromycin	2	0	-2.99223
11	Tetracycline 12/Azithromycin/2	Tetracycline 12	Azithromycin	2	0	-4.67321
12	Tetracycline 1/Azithromycin/3	Tetracycline 1	Azithromycin	3	1	-1.92188
13	Tetracycline 2/Azithromycin/3	Tetracycline 2	Azithromycin	3	0	1.40983
14	Tetracycline 3/Azithromycin/3	Tetracycline 3	Azithromycin	3	1	-2.35495
15	Tetracycline 4/Azithromycin/3	Tetracycline 4	Azithromycin	3	1	-0.949638
16	Tetracycline 5/Azithromycin/3	Tetracycline 5	Azithromycin	3	3	1.39581
17	Tetracycline 6/Azithromycin/3	Tetracycline 6	Azithromycin	3	0	-0.293029
18	Tetracycline 7/Azithromycin/3	Tetracycline 7	Azithromycin	3	2	-0.467939
19	Tetracycline 8/Azithromycin/3	Tetracycline 8	Azithromycin	3	1	-0.570789
20	Tetracycline 9/Azithromycin/3	Tetracycline 9	Azithromycin	3	1	-0.72455
21	Tetracycline 10/Azithromycin/3	Tetracycline 10	Azithromycin	3	1	-0.443054
22	Tetracycline 11/Azithromycin/3	Tetracycline 11	Azithromycin	3	1	-4.60419
23	Tetracycline 12/Azithromycin/3	Tetracycline 12	Azithromycin	3	1	-3.24491
24	Tetracycline 1/Azithromycin/5	Tetracycline 1	Azithromycin	5	3	-4.60419
25	Tetracycline 2/Azithromycin/5	Tetracycline 2	Azithromycin	5	4	1.39581
26	Tetracycline 3/Azithromycin/5	Tetracycline 3	Azithromycin	5	3	-1.09966
27	Tetracycline 4/Azithromycin/5	Tetracycline 4	Azithromycin	5	3	-4.5463
28	Tetracycline 5/Azithromycin/5	Tetracycline 5	Azithromycin	5	6	1.39581
29	Tetracycline 6/Azithromycin/5	Tetracycline 6	Azithromycin	5	2	-0.606836
30	Tetracycline 7/Azithromycin/5	Tetracycline 7	Azithromycin	5	4	1.39581
31	Tetracycline 8/Azithromycin/5	Tetracycline 8	Azithromycin	5	3	-4.60419
32	Tetracycline 9/Azithromycin/5	Tetracycline 9	Azithromycin	5	3	-4.60419
33	Tetracycline 10/Azithromycin/5	Tetracycline 10	Azithromycin	5	3	1.39581
34	Tetracycline 11/Azithromycin/5	Tetracycline 11	Azithromycin	5	3	-4.7043
35	Tetracycline 12/Azithromycin/5	Tetracycline 12	Azithromycin	5	3	-4.60419
36	Tetracycline 1/Azithromycin/7	Tetracycline 1	Azithromycin	7	2.27884	-4.20821
37	Tetracycline 2/Azithromycin/7	Tetracycline 2	Azithromycin	7	2.91395	0.565526
38	Tetracycline 3/Azithromycin/7	Tetracycline 3	Azithromycin	7	2.70654	-0.615267
39	Tetracycline 4/Azithromycin/7	Tetracycline 4	Azithromycin	7	2.01594	-2.30031
40	Tetracycline 5/Azithromycin/7	Tetracycline 5	Azithromycin	7	4.37621	0.639109
41	Tetracycline 6/Azithromycin/7	Tetracycline 6	Azithromycin	7	1.7267	-0.919986
42	Tetracycline 7/Azithromycin/7	Tetracycline 7	Azithromycin	7	3.30932	0.980418
43	Tetracycline 8/Azithromycin/7	Tetracycline 8	Azithromycin	7	3.78268	-0.20906
44	Tetracycline 9/Azithromycin/7	Tetracycline 9	Azithromycin	7	3.41478	-0.00638854
45	Tetracycline 10/Azithromycin/7	Tetracycline 10	Azithromycin	7	3.76955	0.812506
46	Tetracycline 11/Azithromycin/7	Tetracycline 11	Azithromycin	7	2.31904	-1.95285
47	Tetracycline 12/Azithromycin/7	Tetracycline 12	Azithromycin	7	2.68627	-3.74088
48	Tetracycline 1/Azithromycin/10	Tetracycline 1	Azithromycin	10	2.49283	-4.05021
49	Tetracycline 2/Azithromycin/10	Tetracycline 2	Azithromycin	10	3.74395	1.22985
50	Tetracycline 3/Azithromycin/10	Tetracycline 3	Azithromycin	10	4.84689	-0.225506
51	Tetracycline 4/Azithromycin/10	Tetracycline 4	Azithromycin	10	2.31476	-4.10797
52	Tetracycline 5/Azithromycin/10	Tetracycline 5	Azithromycin	10	4.51448	0.164399
53	Tetracycline 6/Azithromycin/10	Tetracycline 6	Azithromycin	10	4.4322	0.628906
54	Tetracycline 7/Azithromycin/10	Tetracycline 7	Azithromycin	10	4.70542	0.831158
55	Tetracycline 8/Azithromycin/10	Tetracycline 8	Azithromycin	10	4.19103	0.574527
56	Tetracycline 9/Azithromycin/10	Tetracycline 9	Azithromycin	10	5.22994	0.588418
57	Tetracycline 10/Azithromycin/10	Tetracycline 10	Azithromycin	10	6.09903	1.01542
58	Tetracycline 11/Azithromycin/10	Tetracycline 11	Azithromycin	10	4.04512	0.985849
59	Tetracycline 12/Azithromycin/10	Tetracycline 12	Azithromycin	10	3.1845	-2.90954

## Sheet: Fig.5b
	Gene	Tetracycline (s-score)	Azithromycin (s-score)
0	yafW	-0.512253	-1.34206
1	ydeN	0.136288	0.903298
2	yceO	1.12326	-0.2825
3	glpE	0.448749	0.048645
4	yfjS	0.617208	1.32432
5	yobF	-1.07507	1.66101
6	casD	-0.09771	-1.15842
7	exuR	0.705486	0.669161
8	phnD	0.48648	-0.014299
9	wbbI	-0.202424	-1.43497
10	glrK	0.837905	1.07458
11	ralR	-1.07945	1.65559
12	casB	-0.33739	-0.197992
13	rnlB	-0.345877	-0.360974
14	rnlA	0.184856	0.206577
15	ykfI	-0.732462	-1.83084
16	blr	-1.17911	-1.93271
17	mcrB	-0.775843	-0.991694
18	gltF	-2.21913	-0.46653
19	ybbA	1.21774	0.07087
20	mrr	-1.2126	-0.273265
21	mcrC	0.657463	-1.75935
22	yghQ	-0.316114	-0.789316
23	hokB	-0.717493	1.17811
24	yigG	-0.853153	-0.518379
25	mqsR	0.075285	-0.477965
26	mqsA	0.056092	-0.065134
27	yjjJ	0.067654	-1.21716
28	yagE	-1.59923	-0.464611
29	ythA	-0.459251	0.353017
30	gspO	-0.129664	1.04176
31	gspL	-0.629856	0.207927
32	hsdM	-0.829009	-1.18976
33	rhsA	-0.546943	0.337538
34	yqcG	1.0218	-0.52744
35	gspC	1.3733	1.38145
36	gspM	-1.37618	-0.534931
37	gspD	-1.76235	-1.03823
38	gspG	0.166407	0.154302
39	gspJ	-0.571169	-0.143809
40	gspI	-0.172131	0.814458
41	gspF	1.93081	0.651676
42	appY	-0.846675	1.98506
43	yjhC	0.085673	-0.869603
44	chiA	-0.311449	0.654456
45	gspE	1.5074	-0.051883
46	gspB	-0.59738	0.564086
47	yjhG	-0.967379	-0.810675
48	trkG	-0.831973	-2.50733
49	yjhP	-0.719317	0.454294
50	nanC	-1.13757	-0.049014
51	gspH	-0.391963	1.08067
52	paaH	0.586447	0.282785
53	paaD	1.74436	-0.757831
54	yfjZ	-1.85092	-1.35165
55	yafO	0.079195	-0.146022
56	paaA	0.064487	0.652604
57	paaI	-1.05783	0.680054
58	paaJ	1.5181	1.27185
59	paaZ	-1.49306	1.31231
60	paaX	0.299996	1.30035
61	hicA	-0.951071	0.406703
62	flxA	-0.236913	-1.34364
63	paaB	0.795895	0.377966
64	paaG	0.051014	0.64379
65	ygiZ	0.501895	-0.667818
66	tynA	-0.266749	0.229254
67	paaE	0.221727	0.335806
68	paaF	-0.407393	-0.475784
69	paaK	-0.553572	1.33681
70	ybbC	0.642562	-0.423293
71	feaB	1.54352	0.327456
72	ypjF	-0.955588	-0.236332
73	argF	-1.15355	-0.166345
74	yafN	-1.6321	-0.469878
75	paaC	1.30598	1.63496
76	yjhB	0.135013	-0.685473
77	yodB	-0.140254	-0.147052
78	yjeO	-0.670456	0.01621
79	setA	-1.07522	-1.23964
80	hsdS	-1.28001	-0.789779
81	yibA	0.380522	2.28908
82	ygfF	0.019008	0.05538
83	ompL	0.253383	0.018974
84	frlB	-0.341268	-0.281005
85	yafQ	-0.44676	-0.332403
86	ynjI	-0.323771	-2.42364
87	yihS	-0.645509	1.05058
88	yjhH	0.296913	0.635333
89	yihQ	-0.258005	-0.078317
90	yraH	-1.30986	-1.57305
91	yeeR	-0.055904	-0.135599
92	etk	1.14026	-0.62683
93	xylE	1.20462	-0.325689
94	setC	-1.11978	-0.433868
95	rayT	0.225413	-0.628067
96	frlR	-0.474858	-1.46086
97	frlC	-1.06146	-0.724002
98	yraK	-0.527219	0.37778
99	yihR	0.16702	0.564184
100	gfcA	0.496377	0.034932
101	feaR	-0.207596	0.337631
102	etp	2.01966	1.43178
103	yciC	-0.266532	0.914593
104	ydaG	0.678613	0.688566
105	frlA	-0.495603	-0.425983
106	chpB	-0.768244	-0.302503
107	casA	0.157713	0.317217
108	yedR	1.10962	-0.244355
109	yiaV	0.131056	-0.169749
110	frlD	0.621471	-1.14275
111	ygiS	1.85856	-0.293386
112	mngB	1.54496	0.303894
113	alsK	0.418876	1.95389
114	yidI	0.473739	-0.122634
115	dinJ	-0.694524	-0.244564
116	alsE	-0.963078	-0.788433
117	fliC	1.69365	-0.447526
118	alsB	-0.728323	-1.08477
119	rhmD	1.21326	1.36344
120	alsC	-0.833844	0.065522
121	rfbA	-1.63873	-1.20712
122	mngA	0.007798	-0.201571
123	idnD	1.44016	0.584525
124	symE	-1.69097	-0.698264
125	ybeT	0.935804	1.81396
126	torI	0.457896	0.874748
127	pptA	2.70513	1.24368
128	casE	1.49965	0.994501
129	hsdR	0.213829	1.34952
130	rpiB	-0.229226	0.355701
131	elfA	1.80243	0.492509
132	cynS	-0.810725	-0.070045
133	cynT	-1.17294	0.975521
134	ygbF	-0.730473	-0.153774
135	yraI	-0.726528	-1.6855
136	melB	-0.485381	-0.382816
137	atoD	0.287139	-0.830597
138	atoA	0.375292	-0.576171
139	tap	-0.175574	-0.43221
140	atoS	-0.265844	2.48221
141	atoB	0.562589	0.642855
142	casC	-0.490563	1.25928
143	ygcB	0.066094	-0.158435
144	elfD	-0.234963	-0.624398
145	mcbR	0.526357	0.148012
146	ddpX	-0.152727	-0.202423
147	ddpB	0.497547	-1.96623
148	sfmA	1.03553	0.435631
149	ycaM	1.38108	0.572324
150	atoE	0.033612	-0.054979
151	yeaX	-0.266656	1.71903
152	hcaC	0.372896	-0.306049
153	hyfC	-0.637876	-0.553688
154	rfbC	0.897175	1.70063
155	hcaD	0.173532	-1.29074
156	ygbT	0.00337	-1.67499
157	ycbU	-0.894523	-2.4653
158	xapA	-1.13066	-0.578715
159	hcaB	-0.095165	0.071766
160	sfmF	1.367	0.97079
161	abgA	-0.422921	1.26752
162	recT	-0.462163	-0.257774
163	curA	0.967745	1.84021
164	mhpB	1.7145	3.90527
165	mhpA	-0.945338	-0.997282
166	yeaW	1.47438	0.544078
167	hyfE	-0.154144	-1.25944
168	ratA	1.81427	1.89076
169	hicB	-3.80847	-0.069473
170	hcaE	0.826581	-0.333807
171	dosC	-0.525235	-0.006531
172	ddpD	0.049803	0.767748
173	hcaF	0.165851	2.62854
174	puuD	1.06563	0.387566
175	hyfG	-0.901728	0.155942
176	rfbD	-0.966715	-1.12667
177	puuP	-1.62798	0.432534
178	dmlA	0.906681	1.49468
179	puuR	-0.2604	-0.747631
180	ddpF	1.13463	-0.317452
181	puuC	-0.677768	0.896311
182	mhpC	0.225654	1.19926
183	mhpE	-0.96265	-1.11823
184	mhpF	-0.945244	1.10158
185	mhpT	1.52105	-0.239044
186	mhpD	-1.13865	0.194633
187	ymgF	-0.479597	-0.234545
188	puuB	-1.31018	-0.585313
189	hyfR	-0.926118	0.038776
190	cbrB	-0.821601	-0.413526
191	abgT	0.052729	0.173034
192	scpB	1.57757	-0.083843
193	puuE	0.119604	2.1297
194	pgaC	-0.029137	-1.1284
195	pgaD	0.611565	-0.362168
196	puuA	-0.882336	1.79485
197	dsdC	-1.21786	-0.56817
198	ybiU	-1.93561	-1.91032
199	xapB	0.586597	-0.126656
200	bglG	-1.08731	-0.327924
201	fecB	1.58907	0.00289
202	ydjG	-0.172611	-0.5792
203	ydiO	-0.498474	0.18588
204	pgaA	-0.024464	-1.86813
205	mdtM	-1.47031	-0.747225
206	ydjJ	-0.083056	0.69522
207	ybiA	-0.965022	0.673773
208	sfmC	0.299493	-0.676891
209	argK	0.705636	-0.010862
210	scpC	0.984142	0.513124
211	cspB	0.120122	0.704787
212	yeeD	-1.09511	-1.27338
213	lacA	-1.02758	-0.699299
214	ygbN	-1.16061	0.743171
215	yhaI	0.638343	-0.388079
216	hscC	-0.536021	0.392187
217	ydjH	-1.07247	-1.02518
218	pgaB	0.081095	-0.734857
219	talB	-0.953212	-0.789098
220	focB	-0.076415	-0.625237
221	rfbB	0.904269	-0.955177
222	idnO	1.16169	0.062974
223	fecC	0.220507	-0.223392
224	sfmH	0.009123	0.714954
225	ylcG	0.535396	-3.84446
226	bdcA	-0.481078	-1.22961
227	nupX	0.372715	-0.012309
228	ycbV	-0.92512	-0.518875
229	yjgH	1.14246	-1.01697
230	ascG	0.998878	-0.057792
231	bdcR	0.666837	-1.48276
232	lsrG	1.16818	0.035708
233	ydfR	-0.50865	-0.182431
234	fecD	-0.402379	-2.04879
235	arsB	0.650614	-0.053268
236	lsrF	-1.06132	-1.72452
237	lsrC	0.590854	-1.37348
238	glcA	-0.267497	-0.85733
239	atoC	0.686644	-0.10043
240	iraM	1.99483	1.16664
241	yihN	-0.866562	0.019579
242	yadL	-0.659288	-0.523113
243	glcC	-0.059268	0.545078
244	prpC	0.531995	-0.664167
245	ymfA	-1.98455	-1.6556
246	glcB	-0.759406	-0.351251
247	sfmD	-1.14883	-0.960847
248	pppA	-0.015209	-0.191294
249	yddA	-1.10884	-0.930657
250	rhmT	-1.71408	-2.0826
251	ycfZ	0.686793	0.805958
252	ecpB	-0.825395	-1.81078
253	yoeB	0.388288	-0.317469
254	ycjP	1.83571	-0.987012
255	gntP	-0.733706	0.186542
256	ycjO	0.602124	-0.925864
257	hipB	1.19574	1.21543
258	prpB	0.049125	0.540487
259	lsrR	0.423332	0.564645
260	slyX	0.020795	-0.593969
261	frdD	-0.278621	-1.64851
262	hyuA	0.884069	-0.477798
263	focA	-0.651461	0.140204
264	sgbH	-1.16385	-0.078915
265	yhjR	-0.432106	-0.274569
266	prpR	0.359845	-0.777773
267	elfG	-0.682705	-0.839753
268	mocA	0.453845	0.164458
269	yiaM	1.06221	0.875845
270	lsrA	-0.81869	-0.747585
271	yiaO	-0.636707	-1.83938
272	rclC	-0.343457	-0.986933
273	yicL	2.18515	0.467218
274	cadC	-0.461842	0.046649
275	ycbF	-2.07179	1.0627
276	ygeW	1.20566	1.36146
277	betA	-0.752605	-0.598007
278	yqcE	-0.183464	0.966806
279	yihU	-0.121441	0.060684
280	yefM	0.668936	0.7447
281	sgrT	0.437847	-0.227366
282	sgbE	-2.13043	-0.866226
283	ecpA	-0.967638	0.427394
284	yhfS	-0.235532	-0.760936
285	ybbW	0.035126	-0.239162
286	relB	-1.24394	-0.727072
287	ecpE	0.001711	-1.04314
288	betI	0.870788	-1.17641
289	ecpC	-1.03361	0.602692
290	speF	-0.599552	0.012411
291	ssnA	0.692093	-0.297709
292	ycjU	-0.533898	-3.85837
293	ecpD	-0.599364	-0.855441
294	ariR	1.95806	1.24538
295	iadA	-0.38746	-0.641101
296	tolA	1.19554
297	ygcP	0.338275	-0.477753
298	fliH	0.927848	1.01671
299	nlpA	-1.206	-1.34759
300	nfrA	-0.325297	1.555
301	yddE	-0.062684	0.853362
302	ydeP	2.12163	-1.92441
303	potE	-1.68904	-0.313037
304	ymdA	0.075243	0.292975
305	leuC	0.222656	0.267017
306	prpD	-0.057124	-0.283878
307	pliG	-0.806712	-0.052905
308	rluF	-0.260553	-1.3239
309	bdm	-0.484046	-0.326536
310	ycgZ	0.29724	0.79761
311	yahK	-1.57621	-0.949053
312	yjiG	-0.621496	-0.784964
313	flgD	0.954282	1.7372
314	yhjX	-0.591837	-1.30247
315	cbl	0.099423	1.96394
316	srkA	0.143373	-0.721123
317	yiaB	0.401466	-1.26173
318	yiaJ	1.81856	0.463716
319	ompG	-0.997673	0.324658
320	kilR	1.59407	0.36152
321	yhcG	-0.866709	-0.949779
322	yjfF	-1.35881	-1.37647
323	dtpC	-1.21925	0
324	ygfK	0.575892	1.05145
325	ygeX	-1.52016	-0.516735
326	guaD	-0.123069	-0.714919
327	sbmC	-0.758834	-0.674875
328	tam	-0.564355	0.278602
329	wzxC	-0.66654	0.332556
330	narW	0.183886	0.443246
331	zapA	0.371684	-3.70855
332	iraD	0.875534	-0.085875
333	livH	-0.599208	-0.666478
334	yfcV	-1.72106	-0.332072
335	yeiL	1.78965	0.355353
336	pspE	1.98079	0.050671
337	narV	1.07196	-0.163924
338	yjjV	-0.009	0.047355
339	arfA	-5.88995	-0.103487
340	zntR	-0.079773	0.977193
341	iscR	0.305439	-0.931325
342	acrE	-1.95249	-1.91711
343	yfcO	-0.311322	0.2327
344	ytjB	-0.573475	-2.15636
345	radA	-0.71592	-1.03675
346	mug	-0.358001	-0.972424
347	iscX	-0.194341	0.069311
348	ynfF	0.696079	4.42878
349	yfhM	0.209376	-0.224808
350	yggF	-0.517948	-0.199284
351	ivy	0.09884	-0.272601
352	ymgC	-0.767342	-0.148384
353	mzrA	-1.03596	-0.830444
354	rcnB	0.65471	1.16726
355	atpI	0.121937	-1.06523
356	rclA	-0.61162	0.579415
357	zwf	1.25782	1.25689
358	aldB	0.454425	0.204968
359	yhfX	1.81764	-1.5491
360	allD	0.490119	0.93984
361	holD	-1.27551	0.000208
362	yhdE	0.090226	0.068833
363	ynbA	0.467413	0.370387
364	rcsA	1.07306	0.375434
365	bcsE	0.583875	-0.350667
366	putP	0.43653	-0.184872
367	ynfD	-0.583728	1.20963
368	murQ	0.332626	-0.70783
369	bsmA	-1.44958	0.666123
370	bluR	-0.516041	1.11937
371	ygaZ	0.280495	-1.95338
372	yihT	0.163767	-0.967241
373	nfsA	2.18564	0.431036
374	yraJ	-0.694809	-1.06201
375	yqjF	-0.213447	-0.97343
376	yqjC	0.376782	-0.093202
377	yqjA	0.645543	-0.857666
378	hflD	2.45962	0.52199
379	bfr	-0.007388	0.77374
380	bfd	-0.377202	-0.401424
381	narH	-0.292825	0.512147
382	yihG	-0.841001	-0.78312
383	hyaE	-0.186523	0.065468
384	ulaD	1.47491	0.24607
385	yehL	1.67019	1.01259
386	ddpA	-0.254426	-0.377622
387	maa	-0.344685	0.244497
388	xylH	0.743219	-1.03365
389	speD	-0.769514	-0.529479
390	sra	0.241006	0.90809
391	xylR	1.76059	-1.75792
392	pntA	0.876674	0.308337
393	wzzE	-0.530033	-0.552896
394	wzc	-1.26175	-0.936731
395	dgoT	0.410244	-1.0536
396	wcaJ	2.46122	0.733881
397	viaA	-0.209403	-1.33593
398	xanP	1.16711	-1.16144
399	yabI	-0.975552	-2.2549
400	gabP	-1.13752	-0.217196
401	yceJ	0.69713	-0.531763
402	csgB	0.947007	0.021261
403	csgC	-0.476872	0.882869
404	csgD	0.312493	0.952683
405	csiD	-0.944449	-2.10576
406	ghxQ	0.069647	0.68539
407	ghoT	0.585325	0.400809
408	ghoS	-0.61521	-0.270044
409	ybbY	-0.306281	-0.151423
410	yajL	-0.327295	0.152939
411	dacD	0.147631	0.790757
412	dadX	0.675462	2.31969
413	uxuA	0.477402	-0.626984
414	yceM	-1.77967	-0.070613
415	uspC	0.104518	-0.6242
416	fliO	0.066725	-0.207848
417	phnH	2.56706	-0.768812
418	phnL	-0.588335	-1.74902
419	phnM	0.009607	0.471535
420	mdtD	-0.287816	-0.463765
421	mdtC	-0.911185	-1.14075
422	phnN	-1.37012	-0.542461
423	fadI	-0.45763	-0.623538
424	phnP	0.839662	-0.505656
425	tomB	-1.04458	-1.15636
426	treA	0.196611	0.660226
427	torD	0.728206	-0.142418
428	phnO	-1.90453	-1.02521
429	phnC	1.17176	0.651604
430	evgA	-0.930988	-0.548626
431	ebgA	0.026403	0.054333
432	fliK	0.872411	0.861852
433	fliJ	1.01897	1.45363
434	fliE	-0.779078	-1.41319
435	flhC	-0.637874	1.24249
436	efeB	0.253017	0.01774
437	emrD	1.15955	-1.34517
438	uacT	0.410717	0.109265
439	tyrP	0.591537	0.270803
440	eutC	-0.988922	-0.063006
441	eutK	-0.806345	-0.719
442	eutM	-1.01749	-1.93893
443	eutQ	0.191991	-0.10032
444	eutS	0.733612	0.816066
445	glpB	0.649642	-0.821323
446	yafP	0.190657	-1.7452
447	chaB	1.50423	1.11595
448	yecN	-0.497199	-0.976274
449	cmtB	-1.2394	-0.765416
450	yebV	-0.512482	0.076769
451	chbF	-1.04661	0.166095
452	mscL	-0.760086	-0.557506
453	gsiB	-0.620768	0.21674
454	lplA	-1.47322	0.272541
455	yebF	-0.01012	0.223794
456	cheA	-0.897165	0.09139
457	ruvC	0.478629	0.892531
458	priC	-0.671727	-0.630133
459	ydiN	1.61368	1.49643
460	citE	1.67106	2.32607
461	prlF	-0.730194	-0.096022
462	ydgC	0.34368	-0.573326
463	codA	-0.774237	0.220437
464	cpxA	2.87774	-0.027282
465	ydaF	0.950794	0.116199
466	mtfA	-0.403998	-0.085167
467	glpG	-0.271385	-0.462753
468	yegS	0.072052	0.499047
469	yehA	0.351175	0.666693
470	rsmG	-1.37498	1.65618
471	rsxC	2.06208	-0.772066
472	ycgM	0.373835	-1.07948
473	proW	-1.35685	-1.21425
474	qorB	-0.820855	0.134985
475	pflB	-1.11916	-1.02535
476	pstC	-1.08014	-2.95799
477	pgk	1.35553	0.359836
478	nsrR	-1.79421	2.28932
479	osmB	1.8516	0.20002
480	proY	-0.721878	0.800382
481	proX	0.761759	0.301726
482	nrfB	-0.604573	-0.508337
483	purB	-0.871899	-0.230528
484	pldB	0.444508	-1.33602
485	pta	1.2109	-0.567383
486	plsX	1.04248	1.71074
487	proV	0.737004	-0.072512
488	plsC	-1.14625	-0.939425
489	nth	0.363896	0.452035
490	pyrD	-2.06983	0.579686
491	pepP	0.128585	1.22961
492	pyrE	-2.16283	1.27705
493	pyrF	-0.924043	0.608211
494	pyrH	-0.649049	-0.819362
495	pepQ	1.03831	-0.428538
496	pldA	-0.025083	-0.501517
497	pfkA	0.766724	0.109286
498	plaP	0.000843	0.050153
499	pflA	0.032369	1.41987
500	nrfA	1.0547	-0.170111
501	pstB	0.349955	-2.35118
502	phnG	1.30003	-0.329097
503	nlpI	0.221847	-5.78982
504	nlpE	-1.0342	-0.816271
505	otsA	0.016556	-0.943677
506	pspG	1.06225	0.928099
507	phoR	-1.99493	0.582388
508	phoQ	-0.426268	1.32047
509	oxc	1.24691	2.2977
510	queF	-1.75302	-1.03533
511	psiF	-0.671225	0.031851
512	psiE	0.778943	0.623627
513	nirC	0.420448	-0.31937
514	nikR	-1.73128	0.698744
515	phoE	-1.77124	0.481883
516	phnF	1.89851	1.69109
517	norV	-0.506282	-0.804063
518	queA	-2.64254	-4.21912
519	queE	-1.92251	-0.969508
520	nrdI	-1.54676	-0.067457
521	pgl	0.141396	-0.188269
522	nrdH	0.446202	0.725771
523	pka	1.2624	-0.473708
524	plsY	0.483881	1.06898
525	nrdR	-0.529467	1.43467
526	pstA	-0.585178	-11.3675
527	osmE	-0.309937	-0.767839
528	nrdF	-0.102477	-1.47332
529	pgpA	2.57649	1.78267
530	pgpB	-0.365305	-1.19861
531	pheA	-0.325514	0.342652
532	pheS	-1.44054	-1.27168
533	pheT	-1.51585	2.09767
534	osmC	0.6368	0.432284
535	pepN	0.946319	1.54232
536	pykA	0.509468	0.504443
537	pmrD	0.14111	-0.480522
538	purK	0.430426	0.926815
539	purM	-1.12586	-0.253838
540	pdxA	-0.21033	1.20924
541	purU	-0.374075	-0.474374
542	ppsA	0.468245	0.55104
543	oppB	-1.15395	-1.03794
544	pdxB	1.01456	1.00455
545	pdxH	3.89307	0.666885
546	nusG	1.46947	2.10514
547	pdxJ	2.28684	1.61236
548	pabA	0.414104	-1.59854
549	pdxK	-0.445402	-0.641472
550	obgE	0.502322	0.172728
551	purH	0.499905	0.880899
552	pcnB	0.647901	-1.14865
553	prfC	0.696355	-1.23787
554	purC	0.284242	0.079671
555	purE	-0.319641	0.9797
556	purF	-0.986937	1.08526
557	ompW	-1.85618	-0.805776
558	panF	0.724172	-0.010518
559	ppsR	0.72207	-0.222921
560	ompF	4.35464	-0.177418
561	pal	1.90964	-1.79077
562	ompA	-0.399089	-4.88524
563	patA	-0.634721	-0.548441
564	pabB	1.4783	-0.846705
565	pbpC	0.1851	-1.12857
566	pbpG	-0.316208	0.360722
567	pcm	-0.829639	-0.179148
568	pmbA	0.304009	-1.28561
569	nupC	-0.485479	-1.30738
570	prmA	0.419282	0.492646
571	nudB	-0.460745	0.482386
572	potD	-2.47359	-1.74492
573	potB	-1.19823	0.582439
574	polB	-0.111535	-1.95431
575	nudE	-0.669011	0.411271
576	phoB	1.05085	0.424012
577	ptsN	-0.78822	0.967212
578	ptrA	1.20014	0.013638
579	pepD	-0.121416	-0.560864
580	purA	-0.19087	1.21809
581	pnp	0.674425	-0.669137
582	pncB	0.72042	-1.48034
583	pyrB	-2.46243	0.402667
584	nudF	-0.170267	-1.57622
585	nudG	1.94857	0.961792
586	prlC	-2.16746	0.188944
587	ppiD	0.969505	-0.318015
588	nuoK	0.500427	0.951394
589	nuoJ	1.03419	0.97167
590	otsB	-0.708382	-1.4019
591	nuoH	0.263261	1.19
592	nuoG	0.905777	0.780156
593	nuoE	1.10985	2.36469
594	oppD	0.075143	2.12525
595	nuoC	-0.714687	2.06971
596	nuoB	0.287205	1.10221
597	nudK	0.845077	1.84524
598	ppiC	-0.42404	0.176346
599	ppiB	1.82136	-1.64108
600	nudJ	1.21091	0.051145
601	ppiA	0.946316	-0.942893
602	pepA	-1.18673	-1.08592
603	ppc	0.29227	-0.72677
604	pepB	-0.786482	-0.936071
605	nuoN	-0.294212	1.86419
606	proB	-0.495954	-0.966328
607	sspB	-0.666542	-0.529365
608	raiA	1.22525	0.041825
609	ycaO	-0.312102	-1.47847
610	ycaD	0.363546	0.595021
611	ybjP	-0.391438	1.15552
612	ybjO	0.161599	-0.137348
613	ybjM	1.07359	-0.005611
614	ybjJ	0.396576	2.38645
615	ybjG	-0.213891	0.294973
616	ybiV	0.189347	-1.06202
617	ybiT	2.37241	0.837828
618	ybiR	-0.575307	-0.66577
619	ybiO	-2.05327	1.54291
620	ybiB	-0.700304	0.026723
621	ybhR	1.40231	1.17694
622	ybhQ	0.210627	-0.650068
623	ybhL	-0.63254	-0.505582
624	ybhK	-0.973894	-0.241736
625	ybhF	2.21045	2.13
626	ybhC	0.769525	-0.15523
627	ybgJ	-0.092179	1.70867
628	ybgI	1.06572	-2.171
629	ybgC	0.183553	-0.280751
630	ybfF	-0.703147	-0.026749
631	ybfE	-1.43155	0.376022
632	ybeZ	1.44485	1.13173
633	ybeY	0.939811	-0.738797
634	ybdZ	1.10696	2.31061
635	ybdK	-0.213177	1.70421
636	ybdG	0.280125	2.00382
637	yccA	0.18569	0.409918
638	yccF	0.917847	1.47117
639	yccJ	-0.55946	0.352854
640	yccS	0.815401	0.831248
641	ydhF	0.84709	-1.3596
642	ydgK	0.202903	-0.377323
643	ydgH	2.23776	-0.76188
644	ydfG	-0.552787	0.067228
645	yddG	-0.296847	-0.2018
646	ydcZ	0.92224	1.29413
647	ydcY	1.79138	1.42863
648	ydcF	0.056842	0.111018
649	ycjX	0.203063	-0.281307
650	ycjG	0.058459	1.00172
651	yciO	-1.5681	-1.11401
652	yciN	1.77297	1.13563
653	yciI	3.13942	2.02046
654	yciH	0.472735	0.496942
655	ybcJ	-0.607283	-0.08068
656	yciE	0.192503	0.885473
657	ychQ	1.34429	1.15971
658	ychN	-1.14437	1.08134
659	ychF	1.72773	0.112824
660	ycgR	-0.344179	0.592565
661	ycgL	1.45794	1.14319
662	ycgJ	-1.96098	-1.44936
663	yceI	-0.110682	0.8278
664	yceF	-0.968837	-0.278844
665	ycdZ	0.068131	-0.238048
666	ycdY	-0.35011	-0.838383
667	ycdX	0.453732	0.643451
668	yccX	0.788645	1.41606
669	yccU	-0.380978	-0.033259
670	yciB	1.06154	-2.02795
671	ybcI	0.602808	-0.590349
672	ybbN	-0.049662	-0.194489
673	ybaY	-0.764026	-1.26308
674	uspG	-0.399446	-0.38709
675	uspF	1.29098	0.58523
676	uspB	1.57606	-1.22914
677	uspA	1.58039	0.148702
678	uraA	-1.65418	0.32841
679	upp	0.207692	1.62297
680	ung	-2.24163	0.062789
681	ulaG	1.58832	-0.116275
682	ulaF	-1.05719	-0.766236
683	uidB	-0.647667	2.11322
684	ugpQ	0.162154	1.07308
685	uup	-1.93045	-1.95053
686	udp	2.28905	-1.26517
687	ucpA	-0.425883	0.740754
688	ubiX	2.69271	1.35168
689	ubiI	0.881849	1.81758
690	ubiH	2.53335	1.33953
691	ubiF	1.69931	0.901254
692	ubiE	2.29187	0.978813
693	ubiC	1.12307	1.73366
694	ubiB	0.7914	0.559651
695	tyrS	-0.247759	0.560712
696	tyrR	-1.07149	0.091
697	tyrB	1.67633	0.001722
698	tyrA	-0.576666	-0.175636
699	udk	1.10285	0.719551
700	ydhR	0.185412	0.102613
701	uxaB	0.381706	0
702	valS	-0.645398	0.618537
703	ybaT	-1.21302	-1.39889
704	ybaN	0.295057	1.234
705	ybaL	-0.547639	-1.93232
706	ybaK	-1.08725	-0.609564
707	ybaB	1.16619	-0.298853
708	ybaA	-1.32343	-1.18992
709	yajI	1.67335	-0.899403
710	yajC	1.97347	1.9684
711	yaiY	-0.423042	0.075999
712	yaiA	-1.0069	-1.57516
713	yafV	-1.02128	0.857822
714	yaeQ	-0.360576	0.144115
715	yadN	-0.961344	-1.61354
716	yadM	1.19424	-0.394785
717	uxaC	-0.405023	-1.37757
718	yadH	0.234079	0.817552
719	yadC	-0.77693	0.016063
720	yacG	-0.962722	0.03546
721	xylF	0.986137	-0.986731
722	xylA	0.752653	-0.25318
723	xthA	0.498532	-0.103127
724	xseB	-0.097248	-1.50436
725	xanQ	-2.37341	0.721468
726	wecH	0.340862	0.904964
727	wecG	-1.37158	-2.78143
728	wecF	1.80065	0.676691
729	wecD	-0.82475	-0.18938
730	ves	-0.546276	2.05838
731	yadG	0.26115	-1.04901
732	typA	-0.359275	-3.12842
733	ydhT	0.988168	0.802183
734	ydiE	-0.61948	-1.21084
735	ynfM	0.544684	0.066431
736	ynbC	0.416136	-0.457148
737	ymiA	0.839444	-0.611793
738	ymgD	1.32071	-1.05165
739	yjjX	0.440131	-1.05285
740	yjjW	-0.952479	-3.16411
741	yjjP	0.82231	0.395944
742	yjiA	-0.587788	0.468217
743	yjfC	-0.747205	-1.05159
744	yijD	0.525547	0.659486
745	yiiM	-0.994313	-0.655779
746	yihX	1.67388	-0.112554
747	yihI	-1.72016	-2.15493
748	yigL	-0.6354	-0.402035
749	yigB	-0.0211	-0.508523
750	yifK	-0.799883	-0.401141
751	yieH	-1.51027	0.013306
752	yidH	-0.967119	-0.69
753	yidG	-0.645785	-0.477136
754	yidC	0.533666	-0.122571
755	yibN	-0.087529	-0.867223
756	yibL	-0.080182	-1.92961
757	yiaA	0.770153	-0.416864
758	yhjV	-1.82442	-1.7554
759	yhjJ	1.03656	-0.724516
760	yhiM	-1.17784	0.422517
761	ynjF	1.25955	0.383202
762	yobA	1.55482	1.77953
763	yohC	-1.00612	1.01085
764	yohD	-0.281384	1.133
765	zupT	0.741493	-0.467326
766	zraS	-0.985771	0.028084
767	zraR	0.949873	0.344726
768	zraP	0.93804	0.273494
769	znuB	-1.10113	0.678586
770	znuA	-0.469772	0.189077
771	zntA	1.045	0.201069
772	zapC	0.99684	-0.214187
773	zapB	0.418279	-0.526689
774	ytfT	-1.70917	0.168808
775	ytfQ	-1.69991	0.96962
776	ytfP	-0.04622	-0.034156
777	yhhX	1.77908	-0.76575
778	yrfG	-0.249247	-1.44742
779	yrbG	0.142036	0.156944
780	yqjI	-0.074091	-0.525181
781	yqjH	0.303297	1.55571
782	yqjG	-1.27856	-0.027089
783	yqjE	-0.190944	0.38866
784	yqjD	-1.75547	-0.796812
785	yqiC	0.64967	1.53874
786	yqcC	-0.081006	-0.724827
787	yqaB	3.87186	0.295269
788	yqaA	-1.02557	1.99246
789	ypjD	0.387545	0.54314
790	ypdE	-0.845842	-0.036896
791	ypdA	-0.829792	0.75329
792	yojI	-0.148256	-0.370911
793	yhhS	0.431985	0.420592
794	yhhJ	0.025089	0.276032
795	yfeZ	-1.00348	-2.63932
796	yfeY	-0.804037	0.652971
797	yfcQ	-1.06253	-0.93523
798	yfcP	-0.169237	0.967304
799	yfcE	-0.637415	-0.248933
800	yfcD	0.604719	1.80597
801	yfcA		2.85147
802	yejM	0.104783	-1.90445
803	yejG	0.243377	-0.272184
804	yejF	0.57782	-0.279999
805	yejE	-1.79649	-1.80484
806	yejB	-0.402137	0.198127
807	yeiG	0.090027	-0.759291
808	yfgD	-0.441724	-0.744389
809	yehY	-0.82933	-0.61735
810	yehR	-2.26548	0.706948
811	yeeZ	-1.16219	-0.339189
812	yeeA	0.11629	-0.924253
813	yedW	0.720868	-1.17486
814	yedP	1.05188	0.751125
815	yedJ	0.829864	0.568083
816	yedI	-0.698722	-0.088749
817	yedF	1.75067	-0.214453
818	yecM	0.225753	-0.436587
819	yebZ	0.756645	2.21225
820	yebE	-0.372174	1.03123
821	yebC	-0.286208	1.96778
822	yeaD	1.12178	-0.52713
823	ydjM	-0.468196	-1.08686
824	yehW	2.04627	-1.63072
825	ydhV	-0.655008	-0.330641
826	yfgJ	0.507019	0.748831
827	yfiF	-1.06356	-2.35392
828	yhhA	0.05198	-0.46629
829	yhfG	0.230302	-0.681707
830	yhfA	0.757962	0.489621
831	yhdY	-0.215231	0.115951
832	yhdT	-0.342087	-1.16214
833	yhcO	1.05633	0.613783
834	yhcB	0.830368	2.60837
835	yhbY	0.749812	1.04263
836	yhbE	-0.661071	-0.731672
837	yhaH	-0.351226	-0.616525
838	ygjP	-0.619335	0.947271
839	ygjK	-0.220247	0.16967
840	ygiN	0.886626	-0.563113
841	yfhL	0.428993	1.46879
842	ygiF	-0.052538	0.560799
843	yghB	0.64392	1.02961
844	yggX	0.08009	-0.60311
845	yggS	0.880189	-0.164383
846	ygfZ	2.14433	1.45362
847	ygeA	0.837163	0.579701
848	ygdG	-1.70628	0.592547
849	ygbE	1.56052	1.72535
850	ygaV	0.778824	-0.957387
851	ygaU	0.758176	0.600697
852	ygaP	-0.404888	-1.6645
853	ygaM	-0.467196	-0.666739
854	yfiH	-0.561445	0.5609
855	ygiC	-1.01058	0.45294
856	tusE	-1.36196	1.93774
857	tusD	0.257724	1.29334
858	tusC	0.620304	1.51079
859	rpoD	-1.37723	-0.118571
860	rpmI	2.21407	0.367257
861	rpmG	-0.385605	0.217343
862	rpmF	1.54239	0.693199
863	rpmE	-2.88209	-2.03277
864	rplI	1.44132	-6.18402
865	rplD	-0.781412	0.020998
866	rpiA	0.457633	0.831671
867	rpoN	-2.21497	0.672209
868	rpoS	2.12696	0.018384
869	rpoZ	-0.193917	0.928027
870	rsmC	-0.653576	-0.216897
871	rsmB	1.84109	1.37844
872	rsmA	-0.207036	-2.83064
873	rsfS	2.55689	5.17245
874	rseC	2.58509	1.96834
875	rraB	0.454014	-0.21556
876	rraA	0.391273	-0.021823
877	rpsT	0.69435	-1.33323
878	roxA	0.286276	-1.54848
879	rpsF	-0.600131	-2.62634
880	rpsE	1.27017	-0.339537
881	rppH	1.34927	0.074304
882	rof	-0.439449	-1.1319
883	rodZ	0.179267	-0.221378
884	rnt	1.00838	0.442484
885	rhtB	0.363024	-0.414974
886	rhtA	-0.027548	-0.644408
887	rhmA	0.005124	1.00854
888	rhlE	0.941494	1.27487
889	rhlB	-0.41535	-1.79075
890	rffG	0.255628	-2.34239
891	relA	0.04426	2.22109
892	recX	-0.879862	0.274776
893	recJ	-0.348877	-0.630092
894	recF	1.41259	3.4983
895	recD	0.75262	1.1994
896	recC	1.57835	0.098821
897	recB	0.260588	-0.776814
898	recA	1.81768	1.16295
899	rcsF	-0.555542	-0.611756
900	rcsB	0.225557	-1.80074
901	rcnA	0.799355	-0.060918
902	rbsD	1.92064	0.279345
903	rbn	-0.43464	2.08681
904	rbfA	2.54869	-1.39029
905	ravA	0.758589	0.723359
906	rapA	-1.05038	1.42068
907	recO	-0.424931	1.34486
908	rsmD	-4.07148	0.969016
909	ribB	1.35614	0.022908
910	ribD	0.779862	2.35553
911	rnr	-2.21563	0.141887
912	rnpA	-0.5873	0.161509
913	rnhB	0.346837	0.517014
914	rng	-0.183615	-2.06698
915	rne	0.396202	-3.22859
916	rnd	-0.236178	-0.400933
917	rnc	-0.515007	0.423923
918	rnb	-1.74671	-0.540437
919	rna	0.596312	1.14744
920	rmf	0.569148	0.033746
921	rluE	0.653092	0.123484
922	rluC	-0.22403	-1.36532
923	rluA	-0.581801	0.0804
924	rlmN	-0.598631	0.904025
925	rlmL	0.397026	-2.0549
926	rlmF	0.284233	1.48337
927	rlmE	0.846184	1.02033
928	rlmC	1.59166	0.501793
929	rlmB	-0.379534	0.223119
930	rimP	0.330071	-2.40806
931	rimO	-0.77403	0.168836
932	rimK	-1.23867	-0.703295
933	rimI	0.690903	-2.39804
934	rihC	-0.98711	0.068403
935	rihA	0.741554	0.886684
936	ridA	-0.007973	0.160872
937	ribF	-0.827234	-0.020764
938	rlmJ	0.197049	0.265135
939	rsmE	0.680763	1.40313
940	rssB	0.730659	-0.287259
941	rsxA	1.22855	-0.149325
942	tktB	-0.530812	-0.138465
943	thrA	-0.507021	-0.468216
944	thiS	0.540317	-0.391002
945	thiM	0.840387	1.54469
946	thiK	-0.75096	-1.12949
947	thiI	-0.203276	-1.29233
948	thiH	-0.207084	-0.992156
949	thiG	-1.67464	-0.321948
950	thiF	1.17245	-0.109775
951	thiE	-0.486385	0.538558
952	thiB	0.089052	-0.120237
953	tgt	-0.916697	-1.28239
954	tesA	-0.220636	-0.144916
955	tldD	1.36452	-0.172715
956	tehB	-0.089817	-0.103755
957	tdcC	-0.165215	-1.32233
958	tdcB	-0.610624	-0.938169
959	tatE	2.72072	1.90826
960	tatC	0.461108	1.35007
961	tatB	-0.110581	2.46418
962	tatA	0.872827	0.644103
963	tar	-0.339517	0.717871
964	tamA	-0.915791	-0.955223
965	surA	0.996032	-6.50479
966	sufS	-0.603663	0.787117
967	sufE	-1.73237	1.22113
968	sufD	-0.213669	-0.211543
969	tdcE	1.45556	-0.951406
970	sufC	-0.37252	-0.523152
971	tmcA	-0.053889	-0.569873
972	tusB	1.27534	2.36718
973	tusA	0.923223	1.53986
974	ttdB	-0.337042	-0.543483
975	ttcA	1.83477	0.370938
976	tsaE	0.007916	0.288808
977	tsaD	-0.007353	0.575172
978	trxB	1.74466	0.319803
979	trxA	1.53147	-0.515804
980	truD	0.529995	1.87501
981	truC	0.065422	0.42283
982	truB	1.46356	-1.52414
983	truA	-2.51301	-0.294323
984	trpR	-0.118667	-0.679341
985	trmH	-0.017199	-0.283398
986	trkH	1.26777	-1.02103
987	trkA	0.751294	0.080494
988	treF	0.260689	-0.025897
989	treC		-0.930749
990	tpiA	-0.511156	-0.214347
991	torT	1.38062	-0.881067
992	torS	1.10444	0.947869
993	torR	-0.482032	-1.61755
994	tolR	1.06379	-3.76405
995	tolQ	1.48522	-4.45714
996	tolB	1.61275	-2.92006
997	trpB	-0.981936	-0.149879
998	queG	-0.369193	0.457043
999	sufB	-0.406408	-0.496979
1000	sthA	-0.924862	0.745972
1001	secG	1.92469	-1.93538
1002	secB	1.28581	0.801935
1003	sdhE	0.366951	0.590069
1004	sdhD	0.284589	0.686078
1005	sdhB	1.35623	1.51161
1006	sdhA	0.027616	1.48146
1007	sdaC	-1.02511	-0.904646
1008	sdaB	-1.26458	-1.39924
1009	sdaA	-0.981442	-0.939741
1010	sbp	-0.435392	-0.986123
1011	sbmA	0.235643	1.43877
1012	sbcD	0.834278	3.82665
1013	sapF	1.52368	0.028289
1014	sapD	2.30733	1.08326
1015	sapA	0.720859	-0.903167
1016	sad	3.23006	2.62961
1017	ruvB	0.551302	0.694196
1018	ruvA	0.818778	0.530562
1019	rutR	0.946361	0.0344
1020	rutF	0.888857	-0.346097
1021	rutD	-0.125548	-0.260333
1022	rsxG	1.93371	1.87919
1023	rsxE	0.682632	-1.06173
1024	rsxB	1.13183	-0.391339
1025	sbcC	0.433736	2.08065
1026	sufA	-1.4949	0.599843
1027	selA	-1.32864	0.686005
1028	selD	0.269797	1.89722
1029	ssuE	0.305421	-0.891292
1030	ssuD	0.772868	-1.44557
1031	sstT	0.22829	0.548728
1032	nikE	-0.139292	-0.291879
1033	sspA	-0.003075	2.02235
1034	sseA	0.208813	0.436665
1035	srlD	0.007961	-1.20607
1036	spy	0.00218	0.015653
1037	speE	0.362008	-0.166053
1038	speB	-0.490684	-1.28227
1039	speA	-0.372339	0.67252
1040	selB	-0.067137	0.794844
1041	solA	-0.476037	0.331459
1042	sodA	2.10185	-1.78196
1043	slyD	0.845263	-0.164524
1044	slyB	-0.919085	0.436577
1045	slyA	0.415535	-0.135868
1046	slt	-0.73535	-0.341227
1047	slmA	0.865438	-1.64638
1048	sixA	1.52471	0.821679
1049	sfsA	-0.652977	-2.04354
1050	serC	-0.190414	-0.063305
1051	serB	-0.644021	-1.3816
1052	seqA	0.159033	-0.388392
1053	sohB	0.018937	-1.14108
1054	nikD	1.16695	-0.576998
1055	nikB	0.541241	-0.490012
1056	ftsX	-1.09769	-1.13997
1057	ftsP	0.594697	-1.41953
1058	ftsK	-0.464161	-0.636116
1059	ftsE	-0.605869	-0.557477
1060	fsr	-0.871006	-0.3655
1061	fsaA	-2.43775	0.128328
1062	fryC	-0.631552	0.740733
1063	frr	0.980546	-5.78953
1064	fre	-0.114436	1.6953
1065	frdC	-0.618357	-1.54675
1066	frdB	0.269417	1.08933
1067	frdA	0.499262	-0.96854
1068	frc	-0.169093	1.73362
1069	fpr	1.09089	1.09019
1070	folX	0.86537	1.04462
1071	folB	2.13402	1.24813
1072	flk	-0.845556	-2.04029
1073	ftsZ	-0.874882	0.047042
1074	fucI	-1.50785	0.537604
1075	fucO	-0.807509	-1.09332
1076	glnK	-1.42131	0.126499
1077	glnH	1.38741	0.10907
1078	glnG	-1.50933	-0.535959
1079	glnB	-1.08362	0.663457
1080	glnA	1.52591	1.68656
1081	glk	1.19653	-0.80945
1082	glgX	0.115987	-0.831885
1083	glgS	-1.99567	-1.32556
1084	glgA	-1.53984	-2.04719
1085	ghrB	-0.63683	-1.3192
1086	gdhA	0.349746	-1.47347
1087	nikC	0.029346	0.634686
1088	gcvR	1.93438	0.216224
1089	gcvH	0.667424	1.46215
1090	gcd	0.192224	-0.482352
1091	garR	0.395536	-0.207976
1092	gapA	-0.492819	0.256541
1093	galS	0.62309	-0.419981
1094	galM	1.67423	0.150262
1095	galK	-0.084523	-1.54253
1096	gadE	1.32259	0.795806
1097	gabD	-0.195982	-0.229516
1098	fur	1.73467	-4.83832
1099	fumB	-1.2479	-0.61916
1100	fucU	-1.58	-1.35155
1101	gcvP	-0.572386	1.36251
1102	fliY	-1.30477	0.565324
1103	fliT	0.330581	-0.365103
1104	fliM	1.12887	1.94796
1105	fabR	2.53824	1.23019
1106	exbD	0.814415	1.38751
1107	exbB	0.025833	-0.00127
1108	era	0.379607	0.586967
1109	eptB	0.578042	-1.5441
1110	epmC	-0.418813	-0.192595
1111	epmA	-0.219943	0.955442
1112	fadB	1.70006	0.099537
1113	epd	-0.274221	0.439987
1114	envC	0.13246	-0.580384
1115	entS	1.87488	1.7877
1116	entH	0.819942	2.12418
1117	entF	-0.491508	0.330399
1118	entE	-1.16674	-1.15488
1119	emtA	0.668114	-1.36064
1120	elaB	-0.418801	0.734502
1121	efeO	0.341864	-0.437409
1122	edd	-0.394311	-0.269916
1123	envZ	0.968876	-0.266185
1124	glnL	-1.35083	0.610233
1125	fadD	2.65264	0.402633
1126	fadH	0.178651	-0.156114
1127	flhE	0.544652	1.25408
1128	flgJ	1.93998	0.495263
1129	fldB	1.14161	1.21386
1130	fldA	-0.257714	0.216584
1131	fkpB	1.67212	-0.487269
1132	fkpA	0.906521	-0.291191
1133	fklB	0.721294	-0.322012
1134	fis	-2.27385	3.17449
1135	fhuF	-0.023346	-0.267696
1136	fhuD	0.066076	-1.75365
1137	fadE	-0.419881	0.258926
1138	fhuB	-0.839199	-0.987761
1139	fetB	1.48312	0.736029
1140	fetA	0.716192	0.178747
1141	fepD	0.283068	0.993386
1142	feoC	0.190975	-0.356698
1143	feoA	-0.099196	-0.492652
1144	fecA	-0.598902	0.480902
1145	fdoI	-0.017952	-1.69324
1146	fdoH	-0.219152	0.050661
1147	fdhE	1.85893	2.54323
1148	fdhD	0.064901	1.14342
1149	fadR	0.602	1.57621
1150	fadJ	-0.024321	0.404612
1151	eda	0.87753	1.20046
1152	glnP	0.901497	-1.14905
1153	hycD	-0.874522	-0.031245
1154	hycA	2.06252	2.21143
1155	hybO	0.1953	0.999408
1156	hybG	2.34893	0.395024
1157	hybE	-0.392897	0.598198
1158	hybD	-0.193119	-0.757065
1159	hybB	0.099149	1.10395
1160	hyaC	1.03597	-0.234892
1161	hyaB	-0.488316	-1.6102
1162	hyaA	-0.073579	1.95849
1163	htpG	-0.569708	0.435582
1164	hsrA	0.193102	-0.065667
1165	hspQ	-0.090423	0.163684
1166	hslV	-2.25998	-0.479902
1167	hslU	-3.22757	-1.81763
1168	hslR	1.46718	1.58717
1169	hslJ	0.401522	0.170705
1170	hscB	0.251072	-0.086233
1171	hscA	0.411675	1.19594
1172	holC	0.059409	-0.02558
1173	holA	-0.453191	-1.70385
1174	hmp	0.846566	-1.14182
1175	hldD	2.01668	-10.5818
1176	hisQ	-0.089591	-0.684498
1177	hycE	-0.440668	1.03133
1178	hycI	0.341075	-0.196876
1179	hypA	-0.507268	0.119599
1180	hypB	-2.53482	-0.827106
1181	ispG	0.257233	-1.40081
1182	ispF	-0.052361	-0.03188
1183	ispE	3.58333	0.37957
1184	ispA	2.90251	2.74382
1185	iscU	0.303584	0.877025
1186	iscA	0.799865	0.222593
1187	iraP	0.863201	0.393175
1188	infA	-2.50149	-0.262136
1189	inaA	-0.555983	0.952667
1190	ilvN	-1.24673	-0.706369
1191	ilvM	0.089165	-0.633256
1192	hisM	0.225807	-0.5859
1193	ilvI	1.29238	0.489691
1194	ilvE	-0.864368	-0.210259
1195	ilvD	-0.691548	0.110548
1196	ilvA	0.912854	-0.719478
1197	ihfB	-1.11222	-0.337709
1198	ihfA	-2.64255	-0.231374
1199	ibpB	0.744325	-0.084203
1200	ibpA	0.802068	0.588724
1201	ibaG	-0.305538	-0.40289
1202	hypF	-0.184266	0.765387
1203	hypD	-0.302362	1.72057
1204	hypC	0.776385	0.046993
1205	ilvH	-0.231983	1.09061
1206	hisG	0.47769	1.19025
1207	hisD	1.18367	1.79574
1208	hisC	0.603451	0.760988
1209	groS	-0.204859	-0.360985
1210	greB	0.942758	0.026643
1211	greA	1.77611	-0.875998
1212	gpt	1.6304	0.655652
1213	gpr	-1.32654	-0.732041
1214	gpmA	0.805131	-0.847142
1215	gntU	-0.407011	0.607837
1216	gntT	0.334418	-0.948428
1217	gnd	-0.914861	-1.54675
1218	grxB	-0.497702	-0.014118
1219	gmhB	1.74581	-1.259
1220	glyQ	0.936783	0.473562
1221	gluQ	-2.5185	-0.928545
1222	gltP	-0.455762	-0.129938
1223	gltA	-0.375593	2.64027
1224	glrR	1.39217	0.362588
1225	glpX	-1.39504	-1.5146
1226	glpQ	-1.53308	0.835975
1227	glpF	0.790083	-0.832002
1228	glpD	0.528205	-0.841822
1229	glpC	0.391178	0.479459
1230	glpA	1.00672	-0.843478
1231	gmhA	3.59662	-17.4788
1232	gloB	-1.16218	0.196068
1233	grxD	0.727576	-0.351318
1234	hisB	-1.22387	2.50386
1235	hinT	1.46794	0.324757
1236	hfq	0.748828	-1.06215
1237	hflK	1.44817	0.75621
1238	hemY	-0.158776	-1.17914
1239	hdhA	0.670432	0.401238
1240	hdeB	0.678407	-1.18034
1241	gshB	0.438604	1.35764
1242	hcaT	-0.366888	-0.567831
1243	gudX	-0.889993	-1.45524
1244	gudD	0.563411	-0.248208
1245	guaC	-0.478406	-0.429492
1246	guaB	-1.46984	1.75569
1247	guaA	0.173829	2.19219
1248	gss	0.131529	1.13084
1249	gsk	0.219526	0.55872
1250	gsiD	0.778942	0.0212
1251	gsiC	0.266056	-0.639349
1252	hcp	1.04713	1.11592
1253	ispH	0.052548	-0.085729
1254	ebgC	0.24235	0.099386
1255	dusA	-0.612204	-1.04311
1256	atpE	2.67342	1.68251
1257	atpD	1.9958	1.54938
1258	atpC	2.10427	1.89045
1259	atpB	2.34423	1.64217
1260	atpA	2.50151	1.60207
1261	astE	0.748549	-0.738951
1262	astD	0.658017	0.65436
1263	astA	-0.146365	0.891197
1264	asr	0.422363	0.306803
1265	aspS	0.129045	0.057584
1266	aspC	-0.052761	0.917616
1267	asnC	-0.06168	-0.159341
1268	asnA	0.964024	-1.67138
1269	artQ	-2.11367	-1.16613
1270	artP	0.655782	0.043067
1271	artJ	-2.06392	2.06564
1272	artI	-0.478485	0.377008
1273	aroP	-0.766856	0.217935
1274	aroL	-0.16939	0.297616
1275	aroK	2.32224	2.06595
1276	aroG	-0.192083	-0.811028
1277	aroF	-0.138584	1.86743
1278	atpF	2.07045	1.58696
1279	atpG	0.774505	-0.203377
1280	baeR	-0.793814	-0.840021
1281	caiC	-0.038796	-0.589609
1282	caiB	-1.18546	-0.781217
1283	btuF	0.637399	-0.172777
1284	btuE	0.52526	0.025251
1285	btuD	0.125592	0.141185
1286	btuC	-0.151001	2.35652
1287	bssS	-0.530108	-1.30656
1288	brnQ	0.873552	0.015687
1289	bluF	-0.382503	0.385108
1290	birA	-0.077703	0.986532
1291	bioH	-0.254144	-0.46882
1292	aroE	0.904699	1.56842
1293	bioC	-0.367418	2.23447
1294	bioA	0.127247	1.92419
1295	bglJ	-0.953573	-0.225678
1296	bcsZ	0.747782	0.123668
1297	bcp	0.39162	1.56408
1298	basS	1.17599	-0.544935
1299	basR	0.447709	0.640314
1300	barA	-0.169681	-1.06287
1301	bamC	1.09577	-0.539039
1302	bamB	3.4121	-2.77397
1303	baeS	-2.54352	-0.616521
1304	bioB	0.171369	1.03714
1305	aroC	0.611918	2.98008
1306	aroB	2.12593	1.00753
1307	allE	-1.02072	0.233838
1308	allC	-0.332097	0.825974
1309	allB	-0.438353	1.41952
1310	allA	0.292888	-1.08166
1311	alkB	-1.54815	0.900937
1312	alaE	-1.47166	-0.505281
1313	alaC	-1.64423	-1.67904
1314	alaA	-0.222587	0.149106
1315	ahpF	-0.671184	1.091
1316	ahpC	-1.12865	-1.58493
1317	allR	-1.95562	-0.51002
1318	aes	0.096875	0.018509
1319	adhP	-1.00289	0.78698
1320	acrZ	-2.95376	-0.42514
1321	acpH	0.577548	0.584308
1322	acnA	0.98845	0.904617
1323	ackA	1.41326	2.01499
1324	aceF	0.838586	-0.795409
1325	aceE	-0.689002	0.993983
1326	aceA	0.869221	-0.239972
1327	aas	-0.084597	0.430645
1328	aaeX	2.85159	0.964183
1329	adk	-2.19898	-0.763898
1330	can	-0.873683	-0.15357
1331	alr	2.40472	-0.179813
1332	amn	1.45243	1.1782
1333	arnT	-0.463823	-0.162975
1334	arnE	1.73829	1.08333
1335	arnC	0.529468	1.12244
1336	arnA	-0.31019	0.455862
1337	argO	0.092788	-0.768781
1338	argI	1.6761	0.925999
1339	argG	0.749212	-0.395457
1340	argD	-0.86953	1.25116
1341	argC	-0.053544	-0.737024
1342	argB	-0.311831	0.819821
1343	arfB	-0.265953	0.190313
1344	arcB	-0.338848	-3.48171
1345	amiA	-0.289161	0.804857
1346	araG	0.294681	0.07297
1347	apt	0.023138	-0.177328
1348	appA	-0.453396	-1.28493
1349	apaH	0.831441	0.36164
1350	apaG	0.040164	-0.689362
1351	ansA	-0.092908	-0.889656
1352	amyA	-0.629697	0.539206
1353	amtB	-0.565659	-1.09429
1354	ampH	-2.56533	1.51463
1355	ampE	-0.289019	-0.097102
1356	ampD	-0.689042	0.677733
1357	araE	-0.550968	-0.350535
1358	cbpA	-1.20585	0.928006
1359	cbrA	0.577542	-1.33875
1360	dauA	1.00813	1.66516
1361	dapF	1.38856	-1.05668
1362	dacC	-1.68506	-2.47305
1363	dacB	-0.010191	-0.803121
1364	dacA	-0.727165	0.454795
1365	cysZ	-0.354665	-1.10586
1366	cysW	-2.29423	0.225055
1367	cysQ	0.109803	-1.858
1368	cysP	-0.561431	0.640381
1369	cysN	-1.44002	1.51539
1370	cysK	-0.842743	1.22119
1371	cysJ	-0.008556	0.929018
1372	cysH	0.173868	0.675109
1373	cysD	1.12801	1.73759
1374	cysC	0.640862	1.59296
1375	cysA	-1.31335	0.683369
1376	cyoE	0.183435	0.034633
1377	cyoD	-1.07491	0.056129
1378	cyoC	-1.20986	0.085385
1379	cyoA	-0.450013	0.571471
1380	cydD	3.76138	2.17624
1381	cydA	1.42736	0.952116
1382	cycA	-0.694497	1.17186
1383	dctR	-0.991589	-0.597668
1384	ddlA	-0.697339	0.289875
1385	ddlB	-1.55522	-1.26859
1386	ddpC	0.350164	-2.19456
1387	dtpD	-0.009944	0.577243
1388	dtpA	0.662778	0.353262
1389	dtd	0.747185	0.828628
1390	dsrB	-2.52075	-1.03966
1391	dsbG	-0.166761	-0.2749
1392	dsbE	-0.452498	0.641525
1393	dsbD	-0.898546	-1.47082
1394	dsbB	3.29639	-0.873477
1395	dps	-0.624044	1.09143
1396	dppC	0.450837	-1.85431
1397	dnaA	-0.279055	0.59961
1398	dkgA	-0.210923	0.952946
1399	dinF	-0.993463	-1.09187
1400	diaA	-0.218343	2.30516
1401	dhaM	-2.66765	1.07519
1402	dgoD	0.418249	-0.652174
1403	deoC	0.527458	-0.097148
1404	degQ	-0.51826	-0.477039
1405	degP	2.24637	-0.219065
1406	dnaX	1.32645
1407	cybB	-0.080293	0.521259
1408	cyaY	-0.443541	0.381579
1409	cvrA	0.945607	1.30465
1410	clcB	2.23259	0.286615
1411	citG	0.3343	0.366657
1412	citF	-0.226218	1.31934
1413	citD	0.302295	1.33706
1414	citC	0.127281	2.24229
1415	chrR	-0.251772	-0.014985
1416	cho	-0.211042	0.035011
1417	cheZ	0.877649	1.28938
1418	cheY	-0.805826	-0.772224
1419	cheW	0.822234	0.366162
1420	cheR	-1.26021	-0.718843
1421	cheB	0.012252	0.594522
1422	clpB	0.139091	-0.643238
1423	chbR	0.181192	0.032457
1424	chaA	-1.63747	-1.03723
1425	cedA	0.154778	-0.474862
1426	cdh	-0.871137	-2.0491
1427	cdd	-1.40233	0.710169
1428	ccmE	0.887032	0.737387
1429	ccmD	-0.367975	0.441861
1430	ccmB	0.707597	0.009413
1431	ccmA	-0.381161	-0.28076
1432	cca	-0.259811	-0.86202
1433	chbB	0.503476	0.63891
1434	cbpM	0.071127	0.917326
1435	clpS	0.733795	0.059778
1436	cvpA	-0.811994	-1.19209
1437	cutA	0.002103	0.075988
1438	cstA	0.516308	0.778321
1439	csrD	-0.114894	1.36366
1440	cspD	-2.30299	1.10019
1441	cspC	-0.804809	-1.68457
1442	cspA	0.838572	-2.29971
1443	csgG	1.12209	0.511237
1444	csgF	0.318035	-0.095608
1445	csgA	1.42569	2.36531
1446	csdE	0.793044	-0.174629
1447	csdA	1.09667	0.690098
1448	cmk	0.459714	0.455681
1449	creD	-0.942908	-2.56995
1450	creC	-2.28782	-1.78411
1451	creB	-1.39155	-1.04695
1452	cpxR	-0.14335	0.73174
1453	cpxP	0.890757	-2.48424
1454	cof	0.396655	1.09905
1455	cobU	0.073681	0.015525
1456	cnu	0.013378	-0.821792
1457	kbl	0.057523	0.015378
1458	nadE	1.90746	0.682325
1459	mnmC	-1.14603	-0.93026
1460	mdtL	-1.20397	-0.676266
1461	mdtK	-1.80599	0.419167
1462	manA	0.045401	1.09027
1463	mnmE	-0.48119	0.088658
1464	mdtJ	0.405597	0.029443
1465	mdtI	-0.340162	0.563667
1466	mnmG	-0.43625	0.350068
1467	lpxA	1.73968	-7.27524
1468	mscM	0.87301	1.7049
1469	mscK	-0.686721	0.556077
1470	mdtF	-0.134665	-2.54103
1471	mntH	-0.209436	-0.354453
1472	manY	-0.607183	-0.597453
1473	ndh	-1.14541	0.853369
1474	narZ	0.538335	-0.204929
1475	ndk	-0.879969	2.00047
1476	napA	-1.23395	-0.992691
1477	lpxB	0.993613	1.43455
1478	nagZ	1.44355	0.630932
1479	menD	0.155934	0.162499
1480	menC	0.367457	-1.1094
1481	menB	-0.204218	-1.11011
1482	melR	1.07046	-0.649333
1483	malT	-0.627993	1.06399
1484	ldcA	-0.443772	-1.49906
1485	ldcC	0.978547	0.096839
1486	lpxL	-0.136485	-2.05363
1487	ldhA	-0.151535	-1.43183
1488	nagC	1.61494	0.892708
1489	melA	2.02184	2.37853
1490	mdtO	-0.635213	0.261728
1491	lpxH	0.00531	-0.007752
1492	leuA	0.826632	-0.666875
1493	leuB	-0.689131	-1.71798
1494	leuD	-0.848174	0.427287
1495	menE	0.977181	0.658009
1496	narY	-0.786361	0.745869
1497	mdlB	0.310935	0.491236
1498	mog	3.23305	2.23307
1499	motA	1.44086	1.20697
1500	narI	1.49918	-0.19207
1501	napC	-0.477594	-0.306639
1502	mrcA	0.456983	-2.36299
1503	mdaB	0.263258	0.917896
1504	mpl	-2.59688	-1.79428
1505	livJ	-0.787011	-0.424707
1506	lptA	-1.9423	-3.97804
1507	mraZ	-0.262381	0.273832
1508	lpoA	0.481384	-0.249814
1509	napD	0.107564	0.79623
1510	loiP	-2.19533	-1.29809
1511	napH	0.0816	0.589896
1512	lolB	0.487636	0.387699
1513	napG	-1.40335	-1.57623
1514	moeA	1.35795	1.64365
1515	moaA	-1.15856	2.46317
1516	narX	1.25164	2.25853
1517	mreB	0.301471	0.247301
1518	moaC	0.287793	1.41445
1519	moaD	0.302686	1.81773
1520	moaE	0.438539	0.317081
1521	lhgO	-1.25861	-0.595268
1522	narK	0.8994	1.03465
1523	modA	0.358437	0.086664
1524	napB	0.388941	0.187335
1525	modB	0.080001	1.20595
1526	modE	0.568123	-0.359905
1527	lysS	0.091533	-0.452435
1528	lipA	1.77355	-0.6107
1529	marR	4.21909	3.29926
1530	lipB	3.06571	2.16181
1531	matP	0.099123	0.017226
1532	lpxT	-0.41589	-0.707224
1533	lepA	0.4562	-1.21577
1534	lrp	0.434516	0.665251
1535	kdsB	-0.506022	-0.232389
1536	ltaE	0.887846	0.417779
1537	nadA	1.19262	0.941309
1538	metB	-0.713077	0.557835
1539	kduI	-0.132067	-1.09893
1540	murG	-1.50282	-1.29858
1541	kdpA	0.007809	-0.00237
1542	mutT	-0.395921	-0.120194
1543	minC	0.916579	-0.163421
1544	mglB	-0.225282	1.14382
1545	mlaC	-0.882556	1.68898
1546	metF	1.64574	-0.518895
1547	mlaD	1.38622	0.926089
1548	metH	2.17766	1.42882
1549	miaB	0.274186	0.066878
1550	metL	0.90923	-0.181051
1551	lysA	0.379226	1.32342
1552	luxS	-0.255748	-1.53563
1553	nhaB	1.03532	0.329638
1554	mioC	0.399086	0.087642
1555	maeA	-0.29841	-1.53169
1556	maeB	1.32417	-0.306852
1557	murB	0.621422	2.61468
1558	nhoA	-1.23566	-1.14471
1559	murC	-0.315828	-0.890195
1560	murA	-0.473026	-1.537
1561	metR	1.17282	0.374479
1562	metJ	-2.13678	0.512012
1563	menF	1.29681	1.25073
1564	mfd	-0.660637	-1.16864
1565	mlaE	-1.19035	-0.746187
1566	mutS	2.43673	2.30146
1567	mutM	-0.239752	-0.277794
1568	murP	1.10337	0.828227
1569	mltC	0.809911	2.47912
1570	mutL	-0.404677	3.35072
1571	mltD	0.271287	-0.116948
1572	menI	-0.167551	-0.144132
1573	nadK	-1.46252	-0.197054
1574	nfuA	1.55978	1.28961
1575	nfi	0.224639	1.94388
1576	mtlR	-0.073826	-0.242943
1577	lacI	-0.438556	0.001473
1578	nagA	1.15799	-0.108139
1579	mglC	-1.0841	0.118842
1580	mutH	1.62822	1.65421
1581	malQ	0.900768	-2.06577
1582	nikA	-1.92153	-2.24394
1583	mltA	-0.599781	-0.076842
1584	metN	-0.441112	0.366731
1585	mliC	1.24351	-0.917133
1586	mrcB	-1.30976	0.461654
1587	bisC	0.473035	1.91832
1588	tcdA	0.467414	-0.396489
1589	yebS	-0.363049	-0.302352
1590	smrA	-0.136641	0.628066
1591	tauB	-0.13318	-0.28273
1592	tauA	-1.04499	0.286307
1593	tatD	0.193319	4.30203
1594	ydhY	-0.089421	-0.394098
1595	bolA	0.40591	-0.140758
1596	tauD	-0.870555	-1.22425
1597	ydiB	0.515251	1.14287
1598	potH	0.008514	-0.290375
1599	tas	0.983995	0.031134
1600	bepA	-0.547194	-8.66206
1601	flgN	0.56664	-0.952636
1602	flhD	0.58013	-1.18359
1603	ydjA	0.799209	0.099648
1604	sodB	1.53013	0.813171
1605	poxB	0.909374	0.748922
1606	tamB	-0.439513	-0.450296
1607	chbG	2.05762	1.59607
1608	ydiM	0.224505	-0.77044
1609	pabC	2.0308	-1.35191
1610	dinB	-0.906733	-0.514591
1611	mtr	1.1801	0.910929
1612	pncA	0.056711	0.132835
1613	yfeX	0.421257	0.289567
1614	yeiP	-0.838461	-1.33569
1615	yfdX	-0.76004	-0.408769
1616	yfdC	0.103634	1.44202
1617	malZ	-0.518197	0.481598
1618	yeiR	-0.692268	0.613744
1619	malI	-0.140544	-0.114519
1620	cadA	-1.05461	0.094227
1621	ydhW	1.48347	0.238063
1622	cadB	-1.36915	-1.06468
1623	carB	-2.0451	0.605252
1624	ssuB	-0.910925	1.03556
1625	yfcJ	-0.554875	0.78147
1626	yfcG	0.246987	-0.290026
1627	yfcF	0.821735	-1.03994
1628	malS	0.962822	3.7359
1629	caiD	-0.574502	-0.697674
1630	srlA	-0.191154	-0.169957
1631	tag	-0.337341	-0.384391
1632	folC	0.98666	0.214646
1633	chaC	1.92816	0.629701
1634	soxR	0.318549	0.052174
1635	marA	-0.866254	-1.57903
1636	syd	-1.3202	1.14275
1637	pntB	-1.2357	-1.01499
1638	sxy	-1.58092	-1.0271
1639	ftsH	0.603363	0.278093
1640	mtgA	0.325652	0.398583
1641	sulA	0.297709	1.25439
1642	speC	-0.153827	-0.468747
1643	yffB	0.252937	0.853067
1644	yeeN	-1.04366	-0.532652
1645	mukB	-0.00531	0
1646	fnr	0.246019	0.131162
1647	msrA	0.718823	1.16796
1648	msrC	0.84314	-0.537832
1649	yehX	0.647436	0.826854
1650	map	0.080815	-0.299272
1651	tdk	0.788697	-0.890167
1652	fliZ	-0.916178	0.373102
1653	mazG	2.14018	0.001107
1654	yadK	-0.503105	-0.422155
1655	eamA	0.06929	0.07078
1656	eamB	0.314877	-0.660104
1657	dcp	0.389553	0.47959
1658	dbpA	-0.298832	1.35054
1659	eco	-0.507993	1.00118
1660	damX	1.40372	1.98612
1661	uhpT	0.38713	-1.12047
1662	dadA	0.326818	0.862556
1663	mlaF	0.356547	0.58549
1664	yajR	0.283045	0.555478
1665	mltB	-0.877195	-1.34724
1666	cysM	-0.087345	0.840443
1667	cysI	-0.546121	0.685993
1668	mdtN	-1.85697	0.205824
1669	ybgK	-0.53138	1.18918
1670	pheP	-0.62618	-0.110247
1671	cydB	0.711394	2.61107
1672	epmB	-1.06319	-0.663816
1673	cyoB	-0.439612	-0.443637
1674	dusC	0.581378	-0.445036
1675	entC	-0.170963	1.2141
1676	menH	0.031176	-0.174818
1677	endA	-1.38438	-1.22455
1678	pgm	2.12943	2.19572
1679	emrY	-0.649967	-0.488525
1680	emrA	-0.545534	0.415449
1681	entA	2.27862	2.42263
1682	pgi	1.49564	-0.795875
1683	metE	0.686241	0.198649
1684	dcyD	1.88804	1.25943
1685	der	1.24392	0.73617
1686	dnaJ	-0.114185	-3.79431
1687	wzb	-0.291753	-0.624185
1688	wecE	0.184539	0.155653
1689	wecA	-1.57328	-2.24264
1690	mgtA	1.99854	-0.216636
1691	dksA	-3.5328	-3.86232
1692	pepE	-1.1562	0.841217
1693	djlA	0.085562	-0.711256
1694	vsr	-0.333241	0.585386
1695	deoD	0.905719	-1.64533
1696	deoA	0.160252	-2.0023
1697	mlaA	-0.074658	1.41288
1698	pdxY	0.629232	0.962039
1699	metI	0.37163	-0.109298
1700	pfkB	-0.116157	0.540471
1701	uspE	-1.11325	-0.245502
1702	xylG	1.54008	0.142416
1703	uvrB	1.58246	0.324433
1704	uvrC	-0.940147	-0.855441
1705	uvrY	-1.72716	-0.634114
1706	xseA	-0.779093	0.841117
1707	metQ	-1.02362	-0.159495
1708	dedA	-1.20819	-0.001107
1709	erpA	-0.116394	-0.748965
1710	ttdA	-0.107011	-0.807282
1711	tsr	-2.28665	-0.63829
1712	cmoB	-0.515009	0.200139
1713	phoU	-2.0901	-1.32312
1714	mdfA	-0.662634	0.560988
1715	mpaA	0.656735	2.32343
1716	cobB	-0.588049	0.951606
1717	tig	0.103829	-2.96616
1718	cobC	-0.950653	-0.125649
1719	yciF	-0.012578	0.970646
1720	tolC	-2.98113	-8.00914
1721	fdx	-0.181279	1.43531
1722	torC	0.561682	-0.278425
1723	cpdA	-0.820102	0.882696
1724	yciK	-0.511364	-0.453128
1725	thrC	0.384499	0.367449
1726	clsB	-0.357453	1.17188
1727	tesB	-1.86503	1.05352
1728	ydhU	-1.92851	0.071469
1729	ydhP	-0.889266	0.416652
1730	panE	3.70107	-0.398972
1731	thiC	0.584252	1.56029
1732	thrB	0.483735	0.28587
1733	thiD	-0.470763	-1.15727
1734	ydfZ	0.319573	-0.441485
1735	clpA	-0.7671	-1.25062
1736	clpP	-0.517703	-0.477604
1737	clpX	0.206421	-0.543929
1738	ydgI	2.38122	-1.13345
1739	tehA	-2.43881	-0.001088
1740	torY	-0.804523	0.029879
1741	mobB	-0.394698	-0.47711
1742	cueO	-0.771789	-1.84285
1743	trpA	0.914647	0.262474
1744	fabI	-0.075471	0.307901
1745	trpE	0.77245	1.80177
1746	trpS	0.344999	0.544492
1747	exoX	-0.983733	-0.773465
1748	trmL	-1.84093	-1.41964
1749	evgS	0.260241	-0.671294
1750	eutL	-0.912079	-1.96809
1751	eutD	-0.232694	0.697722
1752	tsf	-0.681188	1.18939
1753	tsgA	0.382097	-2.10687
1754	ybhN	0.018351	2.11723
1755	ybhS	-0.768212	-1.60148
1756	ycfT	-2.25476	-0.331981
1757	trmJ	0.168634	-0.705894
1758	fbp	2.19877	1.96993
1759	csgE	0.278191	0.371908
1760	yccM	1.07059	1.47443
1761	mntR	-1.36217	-1.23289
1762	mntP	0.28179	-0.573317
1763	fadM	0.056606	-0.083397
1764	phnI	1.26679	0.25931
1765	treR	-0.082686	-0.182443
1766	mdtB	-0.006509	-0.887942
1767	mdtE	-0.879194	-0.664199
1768	phnK	-0.221153	0.518155
1769	phnJ	-0.695528	-0.874739
1770	fadA	0.656847	-0.72339
1771	ycaL	-0.232134	0.13378
1772	galP	1.01364	-0.282498
1773	mgsA	0.475731	0.474694
1774	lysP	-1.86388	-0.591039
1775	hldE	3.24008	-16.5794
1776	hisP	-0.405316	0.231183
1777	anmK	0.442921	0.779226
1778	rnk	1.66218	1.01013
1779	ymdB	0.553908	0.461277
1780	yliI	-1.64993	-1.63836
1781	ylaC	0.628832	-0.539152
1782	narU	-0.776753	0.208173
1783	apbE	2.51638	1.4528
1784	narQ	-0.748118	-2.66133
1785	nudC	-0.815561	1.56204
1786	aqpZ	-0.860749	-0.808302
1787	leuO	-0.176159	-1.77686
1788	hflX	-0.856797	-1.70585
1789	nrfG	0.630158	-0.300461
1790	ynfE	2.60063	4.36611
1791	hslO	-0.88992	-0.452655
1792	leuE	-0.599302	-0.906236
1793	rimL	-0.682762	-1.05764
1794	amiB	0.006071	-0.362723
1795	rlmA	-0.282314	-0.244146
1796	hpt	2.55192	1.46491
1797	amiC	-0.60034	0.810376
1798	rlmD	0.413056	0.006934
1799	rlmG	-0.451096	-0.146852
1800	ptrB	0.488764	0.212985
1801	amiD	2.09348	-2.09679
1802	rlmM	-0.32653	-1.3256
1803	rlpA	-1.79009	0.718643
1804	rluB	-0.540368	-0.16042
1805	rplA	1.79182	0.209062
1806	yjjQ	0.482757	0.162948
1807	hcr	-0.729767	0.768158
1808	narG	0.06102	0.252799
1809	argA	-0.440964	0.48427
1810	rpoC	-1.76908	-1.61197
1811	livK	-0.314555	-0.230414
1812	rpoH	1.35739	0.548888
1813	gudP	-0.51456	0.498307
1814	yjdJ	-1.24674	0.50242
1815	yjdF	-1.00711	0.332071
1816	yjcH	-0.704109	-0.563404
1817	gstA	0.993517	1.5832
1818	yjbR	-0.23531	-0.341161
1819	araF	-0.622732	-0.183737
1820	hdeA	-0.45641	-1.01064
1821	hemX	-0.613525	-1.33094
1822	ligB	-0.382899	-1.19716
1823	hemF	0.885804	0.540444
1824	galR	-0.392895	0.005958
1825	yjjG	-0.12978	-0.033106
1826	helD	-0.290911	-0.144282
1827	hdeD	-0.046147	0.117601
1828	narJ	1.35138	0.567735
1829	ribE	-0.36597	0.493203
1830	nei	0.069652	-1.54688
1831	nhaR	1.42695	0.268713
1832	infC	0.02236	2.14497
1833	acnB	1.30991	1.52939
1834	kdpB	-1.193	-0.732073
1835	rcdA	-1.12555	-0.95071
1836	kdpC	1.01683	-0.814773
1837	acrA	-10.6456	-11.1539
1838	acrF	-0.038	-0.023943
1839	nhaA	-0.01444	-1.89006
1840	kdpE	-1.50024	0.287316
1841	pykF	0.823895	-0.609651
1842	rcsD	-0.982813	-0.272402
1843	aceB	0.145909	-0.328905
1844	rdgB	1.58109	0.640126
1845	zapD	-1.61484	-1.93243
1846	nirD	0.778669	-0.094947
1847	kbaZ	-1.01641	-0.259067
1848	zur	-0.691132	-0.729915
1849	aat	-1.98545	1.77539
1850	kch	-0.982479	0.11983
1851	qorA	1.66596	0.425727
1852	zitB	-1.88396	-1.2143
1853	pyrI	-0.620412	-2.07353
1854	iscS	0.852074	2.27146
1855	rarA	-0.360932	0.399148
1856	zinT	-1.78914	-0.787104
1857	rbbA	1.05065	0.257915
1858	htpX	0.6323	1.29807
1859	kdsA	-0.245099	1.62049
1860	yqeG	-0.418434	0.701654
1861	yphF	-2.07803	-0.3078
1862	purL	-0.500366	0.5873
1863	lacY	-0.333495	0.005573
1864	rhaM	-0.266712	-1.0674
1865	ypeA	-0.51736	-0.175006
1866	rhaS	-0.322957	0.107291
1867	purD	-0.458843	1.59985
1868	hybC	0.365826	-1.50128
1869	hyaD	-0.073803	-0.047196
1870	ypdB	-1.11214	-0.283876
1871	nrdE	0.006245	-0.511048
1872	allS	-0.222255	0.730981
1873	hupA	0.346898	-2.65906
1874	yqgF	-0.895895	-0.745962
1875	ilvB	0.337856	-0.424413
1876	norW	3.7605	0.683015
1877	ytfE	-1.26823	-0.218303
1878	recE	0.470844	1.73028
1879	actP	-1.19324	-0.708188
1880	recG	-0.30435	-0.162988
1881	ada	-1.4484	-0.022532
1882	recR	1.00697	0.463783
1883	yrbL	1.9719	2.57366
1884	adiC	-0.396517	0.902875
1885	rep	4.27031	0.712338
1886	nfsB	-0.808698	-0.505538
1887	norR	-1.40031	-1.42411
1888	iaaA	0.138155	-0.659002
1889	nfo	1.32728	0.408378
1890	hypE	-0.372826	0.183529
1891	purT	0.19687	-0.191875
1892	gshA	-0.16547	2.78529
1893	yhgF	0.156987	1.07373
1894	gltX	0.220031	0.054152
1895	rstA	0.238534	-1.05487
1896	yigZ	-0.104872	0.597048
1897	yhaV	-0.326826	0.552758
1898	yihD	0.848057	0.523158
1899	yhaK	0.693009	0.6663
1900	yibH	1.04005	0.971341
1901	rspB	-0.176762	-0.055892
1902	rsmJ	0.167933	-1.28327
1903	ygjV	-1.43696	-0.138841
1904	rsmH	-0.338947	-1.47581
1905	gltK	-0.030887	1.72109
1906	sdiA	1.60209	0.933806
1907	lysC	2.5013	-1.39351
1908	yibF	0.203151	-0.049022
1909	rsuA	-0.189973	-0.661676
1910	arnB	0.060251	1.23479
1911	ghrA	-0.790496	0.529475
1912	aroA	1.46041	2.34363
1913	ppx	0.909467	1.77927
1914	glyA	0.901108	1.1618
1915	yidK	2.72235	-0.31054
1916	yidA	-0.527351	-0.90074
1917	rutC	1.56095	2.71125
1918	glnD	-1.00111	0.600875
1919	yidZ	-0.877472	-0.295155
1920	gor	0.446333	0.441509
1921	rutA	0.321099	-0.371434
1922	sdhC	0.410771	1.16115
1923	mutY	-0.191825	3.0098
1924	rtcA	-1.09643	0.467818
1925	proC	0.902684	1.58471
1926	ghxP	-1.46156	0.063541
1927	nuoM	0.521628	1.33476
1928	gloA	-0.410018	0.158051
1929	yicI	1.10993	-1.14967
1930	glgB	0.16206	-0.051181
1931	azoR	0.134766	-0.022744
1932	yhjB	0.232078	1.16321
1933	nupG	-0.270408	0.125801
1934	astC	0.85863	-0.510777
1935	preT	-0.267763	-0.32042
1936	napF	0.899617	1.09843
1937	sbcB	0.712126	0.386984
1938	yghU	-0.389668	1.29687
1939	yihV	2.60685	0.54825
1940	preA	-0.656424	0.827193
1941	lpoB	-1.21929	0.197057
1942	lpp	0.628259	-0.657876
1943	garL	-0.268808	-0.208427
1944	rseB	1.22633	-0.794585
1945	sapC	1.75944	-1.35513
1946	gltB	-0.365063	0.84678
1947	gatD	-0.138904	0.070388
1948	ygjH	-0.24168	1.60267
1949	yheS	-0.33995	1.27024
1950	galT	0.578404	-0.67072
1951	nuoF	0.59621	1.66183
1952	ppk	1.63917	0.855041
1953	grcA	-1.06286	-0.334196
1954	yfcR	-1.83417	-0.850738
1955	menA	-0.43537	-0.995706
1956	pqiB	2.81169	1.59317
1957	pqiA	2.7753	0.497939
1958	cysS	0.903945	0.985091
1959	yqhD	-0.572407	0.073045
1960	rhmR	0.430919	0.705903
1961	hybF	-1.02092	-0.639506
1962	alkA	-0.996111	0.054219
1963	rhaT	-0.314198	-2.86749
1964	aidB	1.24697	-0.060821
1965	entB	1.63784	1.89898
1966	srlB	-0.443554	-0.101907
1967	fruB	-0.634664	-0.967702
1968	cysG	0.489414	0.776625
1969	ybdL	-0.94938	0.793184
1970	srmB	-0.389442	0.922898
1971	purN	-2.09287	0.825496
1972	grxC	0.421954	-1.00456
1973	gatZ	0.966887	0.351658
1974	oppC	0.12254	3.2319
1975	ygiD	0.799808	-0.060151
1976	rarD	2.83646	2.05023
1977	bglB	1.3844	-1.08423
1978	fusA	0.553062	0.930247
1979	lysU	-1.64613	-0.792227
1980	wzzB	-0.352351	-1.23819
1981	accD	0.851694	1.01011
1982	miaA	-1.75273	-1.63247
1983	dmsD	0.247069	0.194776
1984	dgt	0.203923	1.1108
1985	bcsC	1.37155	0.577736
1986	galU	2.22011	-0.787201
1987	katE	-1.55308	0.595066
1988	yghA	0.208231	-0.809151
1989	queC	0.11652	-1.31913
1990	pphB	-0.706373	1.76978
1991	glmU	-1.14007	0.315327
1992	murD	-0.772214	-1.00673
1993	setB	-0.075795	1.33666
1994	qseC	-0.449943	0.219421
1995	mukE		-1.36519
1996	idi	-0.1945	-0.505547
1997	glgC	-0.828494	-0.051116
1998	ulaR	0.250731	-0.42304
[truncated: 1,857 more rows]

## Sheet: Fig.5d
Antibiotic	Knockout mutant	Fold-change in MIC relative to WT
Tetracycline	waaF	4.2869
Azithromycin	waaF	0.1199
Tetracycline	waaF	4.0742
Azithromycin	waaF	0.12
Tetracycline	waaF	4.0053
Azithromycin	waaF	0.119
Tetracycline	waaD	3.5313
Azithromycin	waaD	0.0744
Tetracycline	waaD	3.7344
Azithromycin	waaD	0.0793
Tetracycline	waaD	3.0826
Azithromycin	waaD	0.0693
Tetracycline	hldE	3.8476
Azithromycin	hldE	0.0601
Tetracycline	hldE	3.1184
Azithromycin	hldE	0.0614
Tetracycline	hldE	3.7704
Azithromycin	hldE	0.0699
Tetracycline	ompF	4.0112
Azithromycin	ompF	1.0456
Tetracycline	ompF	4.2743
Azithromycin	ompF	1.0345
Tetracycline	ompF	4.1138
Azithromycin	ompF	1.1485

## Sheet: Fig.5e_OD
Temp. [°C]	A1	Time [ms]	A2	Time [ms]	A3	Time [ms]	A4	Time [ms]	A5	Time [ms]	A6	Time [ms]	A7	Time [ms]	A8	Time [ms]	A9	Time [ms]	A10	Time [ms]	A11	Time [ms]	A12	Time [ms]	B1	Time [ms]	B2	Time [ms]	B3	Time [ms]	B4	Time [ms]	B5	Time [ms]	B6	Time [ms]	B7	Time [ms]	B8	Time [ms]	B9	Time [ms]	B10	Time [ms]	B11	Time [ms]	B12	Time [ms]	C1
37.3	0.4037	0	0.4195	153	0.4036	307	0.4262	460	0.4169	614	0.4327	767	0.4343	921	0.4371	1074	0.4378	1228	0.1893	1381	0.1888	1534	0.1924	1688	0.4084	0	0.4155	153	0.4002	307	0.441	460	0.4175	614	0.4309	767	0.4235	921	0.4238	1074	0.3928	1228	0.1983	1381	0.1908	1534	0.1935	1688	0.4085
36.8	0.4013	60011	0.4178	60165	0.4013	60318	0.4209	60472	0.4119	60625	0.4311	60779	0.4358	60932	0.4368	61086	0.4379	61239	0.1851	61393	0.1852	61546	0.1874	61700	0.4033	60011	0.4117	60165	0.3958	60318	0.4209	60472	0.416	60625	0.417	60779	0.4167	60932	0.4228	61086	0.3874	61239	0.1931	61393	0.189	61546	0.1898	61700	0.4087
37.1	0.4031	120002	0.4208	120156	0.4019	120309	0.4158	120463	0.4096	120616	0.4285	120769	0.4379	120923	0.436	121076	0.4393	121230	0.1836	121383	0.1828	121537	0.1852	121690	0.401	120002	0.4092	120156	0.394	120309	0.4196	120463	0.4154	120616	0.4164	120769	0.4165	120923	0.4213	121076	0.3869	121230	0.19	121383	0.1859	121537	0.1864	121690	0.4063
36.8	0.4038	179999	0.4185	180152	0.4066	180306	0.4122	180459	0.4058	180613	0.4251	180766	0.4405	180919	0.4362	181073	0.4396	181226	0.1809	181380	0.1804	181533	0.1833	181687	0.3999	179999	0.409	180152	0.3933	180306	0.4208	180459	0.4136	180613	0.4171	180766	0.4204	180919	0.4206	181073	0.3869	181226	0.1888	181380	0.1852	181533	0.1853	181687	0.406
36.9	0.4039	240024	0.415	240178	0.4116	240331	0.4106	240485	0.4029	240638	0.423	240792	0.4389	240945	0.4367	241099	0.4376	241252	0.1793	241406	0.1783	241559	0.1808	241713	0.4008	240024	0.4093	240178	0.3934	240331	0.4205	240485	0.4132	240638	0.4167	240792	0.4195	240945	0.4219	241099	0.3861	241252	0.1864	241406	0.1828	241559	0.1843	241713	0.4065
37	0.3994	300001	0.4131	300154	0.4092	300308	0.4085	300461	0.4009	300615	0.4201	300768	0.4385	300922	0.4335	301075	0.4369	301229	0.1753	301382	0.1742	301535	0.1761	301689	0.3987	300001	0.4079	300154	0.3922	300308	0.42	300461	0.4126	300615	0.4152	300768	0.4202	300922	0.4211	301075	0.3847	301229	0.1832	301382	0.1795	301535	0.1799	301689	0.4056
36.6	0.3958	360017	0.4115	360170	0.4035	360323	0.4073	360477	0.3998	360630	0.4181	360784	0.4363	360937	0.4268	361091	0.4372	361244	0.1742	361398	0.172	361551	0.1739	361705	0.3991	360017	0.4078	360170	0.3915	360323	0.4174	360477	0.41	360630	0.4133	360784	0.4218	360937	0.4232	361091	0.3849	361244	0.1826	361398	0.1786	361551	0.1786	361705	0.4074
37.3	0.3919	420003	0.4097	420157	0.4001	420310	0.4059	420463	0.3987	420617	0.4168	420770	0.4341	420924	0.4256	421077	0.4352	421231	0.1702	421384	0.1699	421538	0.171	421691	0.3989	420003	0.4079	420157	0.3907	420310	0.415	420463	0.4076	420617	0.4117	420770	0.423	420924	0.4244	421077	0.3846	421231	0.179	421384	0.1758	421538	0.1755	421691	0.4078
36.7	0.3892	480000	0.4062	480154	0.3957	480307	0.4058	480461	0.3982	480614	0.4155	480768	0.4305	480921	0.4214	481075	0.4327	481228	0.1682	481381	0.1675	481535	0.1691	481688	0.4	480000	0.4095	480154	0.3908	480307	0.4139	480461	0.4064	480614	0.4094	480768	0.4244	480921	0.4266	481075	0.3861	481228	0.1773	481381	0.1736	481535	0.1742	481688	0.4093
37.1	0.3869	540036	0.4024	540190	0.3962	540343	0.4044	540497	0.3963	540650	0.4147	540804	0.4286	540957	0.4187	541111	0.4287	541264	0.1652	541417	0.1637	541571	0.1657	541724	0.3995	540036	0.4081	540190	0.3909	540343	0.4121	540497	0.404	540650	0.4087	540804	0.4243	540957	0.4269	541111	0.3877	541264	0.1743	541417	0.1696	541571	0.1709	541724	0.4083
37	0.3859	600002	0.4003	600155	0.3979	600308	0.4043	600462	0.3962	600615	0.4136	600769	0.426	600922	0.4175	601076	0.4269	601229	0.1622	601383	0.1619	601536	0.1634	601690	0.4002	600002	0.4093	600155	0.39	600308	0.4099	600462	0.4027	600615	0.4061	600769	0.4262	600922	0.4279	601076	0.3885	601229	0.1705	601383	0.1666	601536	0.1673	601690	0.4063
36.7	0.3872	660018	0.4014	660171	0.399	660324	0.4044	660478	0.3956	660631	0.413	660785	0.4234	660938	0.4183	661092	0.4268	661245	0.1605	661399	0.1598	661552	0.1603	661706	0.4023	660018	0.4111	660171	0.3908	660324	0.409	660478	0.4013	660631	0.4052	660785	0.4263	660938	0.4303	661092	0.3907	661245	0.1685	661399	0.1646	661552	0.1646	661706	0.4076
37.3	0.3853	720004	0.4006	720158	0.3964	720311	0.4028	720465	0.3942	720618	0.4116	720772	0.4199	720925	0.4193	721079	0.4223	721232	0.158	721386	0.1566	721539	0.158	721692	0.4029	720004	0.4095	720158	0.3906	720311	0.4071	720465	0.4001	720618	0.4038	720772	0.4246	720925	0.429	721079	0.3919	721232	0.1652	721386	0.1606	721539	0.1624	721692	0.4055
36.8	0.3873	780003	0.4015	780157	0.3954	780310	0.4035	780464	0.3949	780617	0.411	780771	0.4213	780924	0.4191	781078	0.4239	781231	0.1566	781385	0.1552	781538	0.1555	781692	0.4039	780003	0.4097	780157	0.3913	780310	0.4065	780464	0.3999	780617	0.4029	780771	0.4229	780924	0.4278	781078	0.3938	781231	0.164	781385	0.1594	781538	0.159	781692	0.4065
37	0.3869	840006	0.4009	840160	0.3929	840313	0.4024	840467	0.3938	840620	0.4099	840774	0.4188	840927	0.4181	841081	0.4219	841234	0.1538	841388	0.1527	841541	0.1539	841695	0.4027	840006	0.4063	840160	0.3908	840313	0.405	840467	0.3977	840620	0.4005	840774	0.4209	840927	0.4238	841081	0.3914	841234	0.1596	841388	0.1559	841541	0.1565	841695	0.4044
[truncated: 143 more columns]

## Sheet: Fig.5e_FLU
Temp. [°C]	A1	Time [ms]	A2	Time [ms]	A3	Time [ms]	A4	Time [ms]	A5	Time [ms]	A6	Time [ms]	A7	Time [ms]	A8	Time [ms]	A9	Time [ms]	A10	Time [ms]	A11	Time [ms]	A12	Time [ms]	B1	Time [ms]	B2	Time [ms]	B3	Time [ms]	B4	Time [ms]	B5	Time [ms]	B6	Time [ms]	B7	Time [ms]	B8	Time [ms]	B9	Time [ms]	B10	Time [ms]	B11	Time [ms]	B12	Time [ms]	C1
36.8	32453	0	34105	218	31468	436	32941	654	33849	872	33583	1090	31936	1308	33927	1526	32888	1744	14983	1962	13933	2180	14107	2398	9823	5104	10072	4886	10349	4668	9721	4450	9470	4232	9983	4014	10832	3796	10376	3578	10386	3360	9008	3142	8932	2924	8921	2706	6459
36.9	45690	59999	45886	60217	46603	60435	33371	60653	33363	60871	33467	61089	45975	61307	45632	61525	44110	61743	15537	61961	15685	62179	16136	62397	13250	65103	13894	64885	13570	64667	10671	64449	10683	64231	10645	64013	14950	63795	13261	63577	13797	63359	9732	63141	9911	62923	9950	62705	8556
37	47341	120000	47885	120218	48547	120436	35044	120654	35099	120872	35466	121090	48059	121308	47991	121526	47996	121744	17115	121962	16950	122180	17142	122398	18022	125105	19292	124887	19021	124669	13983	124451	13980	124233	13817	124015	20360	123797	19015	123579	18901	123361	11010	123143	10963	122925	11197	122707	11098
36.7	46975	180000	47590	180218	47776	180436	34889	180654	35056	180872	35249	181090	47585	181308	47135	181526	47065	181744	16563	181962	16306	182180	16381	182398	20884	185105	22353	184887	21635	184669	16325	184451	15975	184233	16041	184015	23279	183797	22285	183578	21177	183360	11252	183142	11081	182924	11114	182706	12505
37.1	48555	239985	48749	240203	49044	240421	36175	240639	36101	240857	36490	241075	48423	241293	48339	241511	47367	241729	16554	241947	16531	242165	16963	242383	23047	245097	24886	244879	24015	244661	18277	244443	17930	244225	18213	244007	25672	243789	24313	243571	22971	243353	11365	243135	11584	242917	11548	242699	13836
36.6	47778	300002	47372	300220	48917	300438	36027	300656	36045	300874	36408	301092	48147	301310	47781	301528	47797	301746	16803	301964	16662	302182	16510	302400	23851	305106	26077	304888	25068	304670	19455	304452	19088	304234	19550	304016	26789	303798	24991	303580	24181	303362	11610	303144	11506	302926	11489	302708	14514
37.3	47939	359987	47745	360205	48912	360423	37334	360641	37208	360859	37365	361077	49187	361295	48822	361513	48658	361731	17387	361949	17470	362167	17455	362385	25042	365098	27370	364880	26177	364662	21016	364444	20272	364226	20795	364008	27605	363790	25974	363572	24825	363354	11727	363136	11976	362918	12340	362700	15137
36.8	47668	420003	47141	420221	47959	420439	37389	420657	36906	420875	37311	421093	48748	421311	48555	421529	48260	421747	17208	421965	17102	422183	17336	422401	25357	425107	27317	424889	26267	424671	21219	424453	20644	424235	21180	424017	27808	423799	27115	423581	25938	423363	12029	423145	12026	422927	12235	422709	15346
37	48263	480003	47929	480221	48859	480439	38884	480657	38217	480875	38265	481094	49776	481312	49238	481530	49607	481748	17415	481966	17572	482184	17629	482402	26348	485107	28595	484889	27292	484671	22734	484453	22136	484235	22485	484017	28624	483799	27993	483581	26802	483363	12403	483145	12279	482927	12615	482709	15800
37	47697	540020	46919	540238	48273	540456	38890	540674	37996	540892	38324	541110	49392	541328	48343	541546	49027	541764	17165	541982	16913	542200	16905	542418	26482	545125	28595	544907	27166	544689	23132	544471	22698	544253	22761	544035	28864	543817	27901	543599	26530	543381	12009	543163	11877	542945	12134	542727	15934
36.6	47903	600005	47549	600223	48053	600441	39705	600659	38914	600877	38449	601095	48744	601313	46530	601531	47707	601749	17028	601967	17177	602185	17377	602403	26710	605109	28882	604891	27673	604673	23796	604455	23233	604237	23404	604019	29303	603801	28273	603583	26691	603365	12134	603147	12165	602929	12458	602711	16109
37.3	48153	660021	47640	660239	48860	660457	39723	660675	38681	660893	37427	661111	47468	661329	46910	661547	48980	661765	17311	661983	17376	662201	17329	662419	27318	665125	29342	664907	27780	664689	24338	664471	23678	664253	23499	664035	29265	663817	28014	663599	26923	663381	12229	663163	12374	662945	12472	662727	16114
36.8	48132	720006	47964	720224	49161	720442	40523	720660	40099	720878	39383	721096	49830	721314	48818	721532	49463	721750	17236	721968	17066	722186	17239	722404	27611	725111	29227	724893	27668	724675	24583	724457	24155	724239	24032	724021	29165	723803	28318	723585	26822	723367	12297	723149	12225	722931	12396	722713	15909
37.1	48459	780007	48289	780225	49377	780443	40968	780661	40637	780879	40024	781097	49637	781315	48972	781533	49719	781751	17084	781969	17031	782187	17245	782405	28358	785111	30371	784893	28017	784675	25278	784457	24695	784239	24815	784021	29736	783803	29228	783585	27692	783367	12870	783149	12721	782931	12612	782713	16540
37.3	48618	840007	48478	840225	49141	840443	41244	840661	40906	840879	40121	841097	48759	841315	47337	841533	48127	841751	17089	841969	17261	842187	17874	842405	28233	845112	30596	844894	28025	844676	25334	844458	24850	844240	24947	844022	29518	843804	29548	843586	27491	843368	12786	843149	12758	842931	12720	842713	16590
[truncated: 143 more columns]

## Sheet: Fig.5f
KO mutant	Protein ID	Score	z_score	FDR	Hit
WAAF	IVY	abundance	10.3826	1.57919e-14	TRUE
WAAF	DEGP	abundance	7.04618	1.57919e-14	TRUE
WAAF	HSLJ	abundance	6.17384	1.57919e-14	TRUE
WAAF	YFEY	abundance	5.59476	1.57919e-14	TRUE
WAAF	YDIY	abundance	-5.65846	1.57919e-14	TRUE
WAAF	BIOB	abundance	10.8163	1.57919e-14	TRUE
WAAF	OMPF	abundance	-7.46713	1.57919e-14	TRUE
WAAF	YGIM	abundance	5.51286	1.57919e-14	TRUE
WAAF	KDPB	abundance	5.39404	1.57919e-14	TRUE
WAAF	BIOA	abundance	6.61734	1.57919e-14	TRUE
WAAF	BIOD1	abundance	9.63147	1.57919e-14	TRUE
WAAF	YCEB	abundance	3.61598	1.57919e-14	TRUE
WAAF	LRHA	abundance	-3.95754	1.57919e-14	TRUE
WAAF	ENTA	abundance	4.69348	1.57919e-14	TRUE
WAAF	YGGE	abundance	3.70105	1.57919e-14	TRUE
WAAF	YBJP	abundance	3.29329	1.57919e-14	TRUE
WAAF	LOIP	abundance	5.15339	1.57919e-14	TRUE
WAAF	MLIC	abundance	10.0908	1.57919e-14	TRUE
WAAF	TNAA	abundance	-3.00981	1.04725e-13	TRUE
WAAF	YCIT	abundance	-2.88394	3.92541e-13	TRUE
WAAF	YHJJ	abundance	2.81993	3.92541e-13	TRUE
WAAF	YMGD	abundance	11.1893	6.46032e-13	TRUE
WAAF	FECA	abundance	-3.2084	1.43981e-11	TRUE
WAAF	PTRA	abundance	2.6201	3.931e-11	TRUE
WAAF	ILVC	abundance	-3.8575	2.60078e-09	TRUE
WAAF	TSX	abundance	-3.38553	2.70901e-09	TRUE
WAAF	UCPA	abundance	2.34706	4.84978e-09	TRUE
WAAF	YBIV	abundance	2.4793	5.20034e-09	TRUE
WAAF	GLTB	abundance	-2.56225	5.21363e-09	TRUE
WAAF	YNCE	abundance	2.2798	1.14655e-08	TRUE
WAAF	YIAD	abundance	3.45199	1.60067e-08	TRUE
WAAF	GLNQ	abundance	2.30463	1.83255e-08	TRUE
WAAF	RSEB	abundance	2.24487	2.08935e-08	TRUE
WAAF	SUFB	abundance	2.7357	4.88104e-08	TRUE
WAAF	PAL	abundance	-2.25683	6.90043e-08	TRUE
WAAF	SPY	abundance	9.80946	9.42205e-08	TRUE
WAAF	YHAM	abundance	-3.26412	1.44145e-07	TRUE
WAAF	YRAP	abundance	2.11467	1.44541e-07	TRUE
WAAF	SERA	abundance	-2.20056	1.5478e-07	TRUE
WAAF	LOLA	abundance	2.23419	2.27935e-07	TRUE
WAAF	SUFD	abundance	2.30528	3.16752e-07	TRUE
WAAF	SLP	abundance	-2.10284	5.36845e-07	TRUE
WAAF	GLNH	abundance	2.2958	5.65257e-07	TRUE
WAAF	GLTD	abundance	-2.38127	6.59155e-07	TRUE
WAAF	GALP	abundance	4.85346	7.28512e-07	TRUE
WAAF	GLPK	abundance	2.398	6.67989e-06	TRUE
WAAF	ECO	abundance	5.22143	6.94874e-06	TRUE
WAAF	MSCK	abundance	1.91571	2.52791e-05	FALSE
WAAF	ILVB	abundance	-2.2222	4.36854e-05	TRUE
WAAF	FEPA	abundance	3.21192	5.4566e-05	TRUE
WAAF	OMPA	abundance	-1.86588	5.82434e-05	FALSE
WAAF	LYSU	abundance	1.71542	9.33368e-05	FALSE
WAAF	TAMA	abundance	-1.78462	0.00010273	FALSE
WAAF	NLPD	abundance	1.82019	0.000123505	FALSE
WAAF	BEPA	abundance	1.95121	0.00015601	FALSE
WAAF	SRA	abundance	2.20348	0.0001634	TRUE
WAAF	AROP	abundance	-2.08431	0.000235248	TRUE
WAAF	FEPB	abundance	1.64262	0.00036278	FALSE
WAAF	GLPD	abundance	1.51047	0.000564416	FALSE
WAAF	MANA	abundance	1.50447	0.000582387	FALSE
WAAF	MGTA	abundance	1.52396	0.000611506	FALSE
WAAF	ALAA	abundance	-1.6925	0.000783462	FALSE
WAAF	LPTD	abundance	-2.00698	0.000811011	TRUE
WAAF	YGGN	abundance	2.119	0.000878231	TRUE
WAAF	RPME	abundance	-1.55771	0.000900574	FALSE
WAAF	GADC	abundance	-1.50496	0.00110502	FALSE
WAAF	YHBT	abundance	-1.65619	0.00149916	FALSE
WAAF	FKPA	abundance	2.19808	0.00169678	TRUE
WAAF	ILVE	abundance	-1.50057	0.00195315	FALSE
WAAF	FNR	abundance	-1.45641	0.00277876	FALSE
WAAF	PLSB	abundance	1.35923	0.0030397	FALSE
WAAF	OMPC	abundance	-2.82612	0.00372278	TRUE
WAAF	AZOR	abundance	-1.39772	0.00373748	FALSE
WAAF	COPA	abundance	1.79755	0.00380464	FALSE
WAAF	SSTT	abundance	-1.40547	0.00406097	FALSE
WAAF	CAN	abundance	1.43406	0.00436113	FALSE
WAAF	ALDB	abundance	-1.6977	0.00534063	FALSE
WAAF	NANA	abundance	2.00459	0.00535963	TRUE
WAAF	YEGP	abundance	-1.59378	0.00569275	FALSE
WAAF	YBAL	abundance	-1.32772	0.0071843	FALSE
WAAF	GLNP	abundance	1.32923	0.0076005	FALSE
WAAF	CIRA	abundance	3.56846	0.00770591	TRUE
WAAF	DTPA	abundance	-1.31485	0.0084176	FALSE
WAAF	ASD	abundance	-1.32666	0.00842774	FALSE
WAAF	OSMY	abundance	3.93252	0.0097958	TRUE
WAAF	GALK	abundance	1.31309	0.0105552	FALSE
WAAF	DCRB	abundance	1.42673	0.0123911	FALSE
WAAF	CYDA	abundance	-1.25427	0.0127798	FALSE
WAAF	GRCA	abundance	-1.34413	0.0136794	FALSE
WAAF	KATE	abundance	1.28843	0.0143993	FALSE
WAAF	TOLC	abundance	-1.30627	0.0148262	FALSE
WAAF	YAGU	abundance	-2.23483	0.0155161	TRUE
WAAF	LIVK	abundance	-1.75975	0.0155466	FALSE
WAAF	RCNB	abundance	4.35704	0.0164048	TRUE
WAAF	GHXP	abundance	-1.22224	0.0165372	FALSE
WAAF	YFBR	abundance	1.31966	0.016911	FALSE
WAAF	FHUA	abundance	-2.56197	0.0181717	TRUE
WAAF	ADEP	abundance	-1.50919	0.0182214	FALSE
WAAF	BTUB	abundance	-1.18685	0.0210588	FALSE
WAAF	RUTR	abundance	1.11503	0.0278215	FALSE
WAAF	THRB	abundance	-1.35394	0.0285902	FALSE
WAAF	MALE	abundance	-1.14385	0.0293469	FALSE
WAAF	PROX	abundance	1.74774	0.0304719	FALSE
WAAF	LPXD	abundance	1.07587	0.0305327	FALSE
WAAF	EXBB	abundance	1.08982	0.0313632	FALSE
WAAF	YDHR	abundance	1.09232	0.0334275	FALSE
WAAF	ACEA	abundance	-1.17471	0.0336758	FALSE
WAAF	HINT	abundance	-1.14168	0.0381395	FALSE
WAAF	MODA	abundance	-1.1085	0.0402562	FALSE
WAAF	BAMC	abundance	1.18957	0.0408466	FALSE
WAAF	GALF	abundance	1.01604	0.047278	FALSE
WAAF	MDTA	abundance	1.04238	0.0504357	FALSE
WAAF	THRC	abundance	-1.24395	0.0601246	FALSE
WAAF	FRDB	abundance	-1.22709	0.0611937	FALSE
WAAF	ILVD	abundance	-1.35474	0.0614244	FALSE
WAAF	GDHA	abundance	-1.09125	0.0665855	FALSE
WAAF	TYRB	abundance	-1.03301	0.066979	FALSE
WAAF	EPTB	abundance	1.70989	0.068299	FALSE
WAAF	FIU	abundance	1.94992	0.0700874	FALSE
WAAF	YNCD	abundance	-1.73271	0.0714476	FALSE
WAAF	SODB	abundance	-1.4416	0.0719083	FALSE
WAAF	GLOA	abundance	-1.04567	0.0724617	FALSE
WAAF	AROG	abundance	-1.34533	0.0726063	FALSE
WAAF	PTSG	abundance	-1.02736	0.0849461	FALSE
WAAF	EFEO	abundance	0.933924	0.0852258	FALSE
WAAF	GLK	abundance	1.13197	0.0872084	FALSE
WAAF	RAIA	abundance	1.59818	0.0907334	FALSE
WAAF	KATG	abundance	-1.1611	0.0958506	FALSE
WAAF	RAPA	abundance	-1.03925	0.101948	FALSE
WAAF	MAEA	abundance	0.974763	0.10666	FALSE
WAAF	TAR	abundance	-1.5214	0.110394	FALSE
WAAF	WECA	abundance	-1.04591	0.114643	FALSE
WAAF	DIAA	abundance	0.921311	0.122208	FALSE
WAAF	SERC	abundance	-1.03399	0.127283	FALSE
WAAF	GLF	abundance	-0.982228	0.131591	FALSE
WAAF	LEUB	abundance	-0.928781	0.138375	FALSE
WAAF	EMRA	abundance	-0.964776	0.140845	FALSE
WAAF	MALP	abundance	-1.09619	0.142834	FALSE
WAAF	PROP	abundance	0.856209	0.146947	FALSE
WAAF	MRCB	abundance	0.900532	0.148345	FALSE
WAAF	CYSZ	abundance	1.17981	0.153356	FALSE
WAAF	GALT	abundance	0.847465	0.153583	FALSE
WAAF	DAPE	abundance	-0.915479	0.160607	FALSE
WAAF	GALU	abundance	0.993912	0.16242	FALSE
WAAF	APT	abundance	-0.905722	0.164881	FALSE
WAAF	CHRR	abundance	1.39193	0.168458	FALSE
WAAF	SUFS	abundance	1.72514	0.171489	FALSE
WAAF	FABD	abundance	0.910856	0.171725	FALSE
WAAF	WRBA	abundance	-0.898568	0.172906	FALSE
WAAF	PSTB	abundance	-1.09832	0.182631	FALSE
WAAF	ILVA	abundance	-1.07757	0.184879	FALSE
WAAF	THRA	abundance	-1.36559	0.185647	FALSE
WAAF	UVRA	abundance	-0.889169	0.190601	FALSE
WAAF	BAMA	abundance	0.943978	0.194281	FALSE
WAAF	DLD	abundance	-0.883821	0.196182	FALSE
WAAF	LPP	abundance	-0.89849	0.196497	FALSE
WAAF	YDCL	abundance	-1.06492	0.198156	FALSE
WAAF	YRFF	abundance	0.835429	0.198332	FALSE
WAAF	LRP	abundance	-0.916157	0.201618	FALSE
WAAF	CORC	abundance	-0.865879	0.204299	FALSE
WAAF	NHAR	abundance	-1.02569	0.204428	FALSE
WAAF	GMD	abundance	6.10473	0.217592	FALSE
WAAF	DEAD	abundance	-0.870217	0.221711	FALSE
WAAF	GALE	abundance	1.16859	0.224001	FALSE
WAAF	UDK	abundance	-1.25943	0.225183	FALSE
WAAF	METC	abundance	-0.87893	0.242762	FALSE
WAAF	SECB	abundance	-0.839862	0.243875	FALSE
WAAF	YQJD	abundance	0.840351	0.244399	FALSE
WAAF	RCSB	abundance	0.996286	0.24635	FALSE
WAAF	WECB	abundance	0.851907	0.246769	FALSE
WAAF	PSTS	abundance	-0.835834	0.249228	FALSE
WAAF	SURA	abundance	0.790837	0.252852	FALSE
WAAF	FDOH	abundance	-0.863847	0.253454	FALSE
WAAF	DCUA	abundance	-0.89103	0.257405	FALSE
WAAF	HISG	abundance	-0.850978	0.263378	FALSE
WAAF	MDOG	abundance	0.799439	0.26598	FALSE
WAAF	SLMA	abundance	0.836486	0.266866	FALSE
WAAF	YDIJ	abundance	-0.834563	0.267357	FALSE
WAAF	NUPC	abundance	-0.830192	0.28072	FALSE
WAAF	FABA	abundance	0.74211	0.283503	FALSE
WAAF	OSME	abundance	1.09548	0.298976	FALSE
WAAF	ICD	abundance	0.942431	0.301753	FALSE
WAAF	YEDI	abundance	-1.22776	0.304719	FALSE
WAAF	ELYC	abundance	1.2867	0.306458	FALSE
WAAF	PQIB	abundance	-0.800862	0.306618	FALSE
WAAF	MENA	abundance	-0.789397	0.306881	FALSE
WAAF	NHAB	abundance	-0.794483	0.307486	FALSE
WAAF	SKP	abundance	1.32489	0.31428	FALSE
WAAF	YBJQ	abundance	-0.900795	0.315087	FALSE
WAAF	PURU	abundance	-0.792121	0.319875	FALSE
WAAF	PNTB	abundance	-0.833788	0.347021	FALSE
WAAF	KDGK	abundance	-0.990112	0.356442	FALSE
WAAF	HLDE	abundance	0.695312	0.363793	FALSE
WAAF	CYSP	abundance	1.07402	0.365254	FALSE
WAAF	SDAC	abundance	-0.782344	0.370684	FALSE
WAAF	NAGE	abundance	-1.02407	0.38177	FALSE
WAAF	EPMB	abundance	-0.736878	0.385849	FALSE
WAAF	HISD	abundance	-0.742245	0.396402	FALSE
WAAF	CYDB	abundance	-0.849754	0.398219	FALSE
WAAF	GCVP	abundance	-0.7295	0.398662	FALSE
WAAF	YBHC	abundance	-0.74395	0.401787	FALSE
WAAF	ERA	abundance	-0.72812	0.401796	FALSE
WAAF	PNTA	abundance	-0.940681	0.408888	FALSE
WAAF	IBPA	abundance	-1.02959	0.409931	FALSE
WAAF	NEI	abundance	-1.15467	0.410057	FALSE
WAAF	BORD	abundance	-1.43634	0.411473	FALSE
WAAF	YFFB	abundance	-0.713929	0.412737	FALSE
WAAF	HISB	abundance	-0.721781	0.413923	FALSE
WAAF	SODA	abundance	0.681132	0.418574	FALSE
WAAF	RDGC	abundance	0.643909	0.421106	FALSE
WAAF	RMUC	abundance	-0.74876	0.429106	FALSE
WAAF	HISI	abundance	-0.719363	0.430564	FALSE
WAAF	YBFF	abundance	-0.727246	0.438263	FALSE
WAAF	RBSD	abundance	0.629946	0.44116	FALSE
WAAF	PDXK	abundance	-0.696068	0.448409	FALSE
WAAF	YDFZ	abundance	-1.76409	0.450746	FALSE
WAAF	CUEO	abundance	1.00779	0.454625	FALSE
WAAF	YCIA	abundance	-0.701088	0.454651	FALSE
WAAF	YQJH	abundance	0.85477	0.461406	FALSE
WAAF	YFAZ	abundance	-2.03591	0.461493	FALSE
WAAF	GRXB	abundance	0.645504	0.475039	FALSE
WAAF	HISF	abundance	-0.678099	0.477448	FALSE
WAAF	AROC	abundance	-0.709973	0.477508	FALSE
WAAF	ZINT	abundance	-0.840257	0.478161	FALSE
WAAF	PANB	abundance	-0.689023	0.480902	FALSE
WAAF	MDTK	abundance	-0.795431	0.48152	FALSE
WAAF	DAUA	abundance	-0.672272	0.482312	FALSE
WAAF	MACA	abundance	-0.705039	0.483955	FALSE
WAAF	EPTC	abundance	-0.661663	0.489994	FALSE
WAAF	OMPX	abundance	-0.957739	0.491896	FALSE
WAAF	AMPH	abundance	-0.929632	0.491991	FALSE
WAAF	YFDH	abundance	-0.811541	0.49397	FALSE
WAAF	FDOG	abundance	-0.929259	0.505991	FALSE
WAAF	RSSA	abundance	-1.01949	0.508593	FALSE
WAAF	OSMC	abundance	0.898697	0.511031	FALSE
WAAF	PRMA	abundance	-0.64952	0.512133	FALSE
WAAF	TONB	abundance	0.991584	0.512162	FALSE
WAAF	SRKA	abundance	0.584457	0.513444	FALSE
WAAF	WECC	abundance	0.593699	0.514943	FALSE
WAAF	NUDE	abundance	-0.645689	0.515463	FALSE
WAAF	NRDF	abundance	0.626135	0.517753	FALSE
WAAF	PPC	abundance	-0.854175	0.520251	FALSE
WAAF	CORA	abundance	0.6043	0.520953	FALSE
WAAF	CYSM	abundance	-0.661096	0.521885	FALSE
WAAF	MSRC	abundance	-0.781021	0.521946	FALSE
WAAF	GREA	abundance	0.600003	0.524189	FALSE
WAAF	CREA	abundance	-0.635533	0.527418	FALSE
WAAF	TALB	abundance	0.570268	0.533312	FALSE
WAAF	WECE	abundance	0.563226	0.53772	FALSE
WAAF	DAMX	abundance	-0.661306	0.540602	FALSE
WAAF	FABI	abundance	0.619261	0.547518	FALSE
WAAF	PHEA	abundance	-0.734328	0.555754	FALSE
WAAF	SPED	abundance	0.773144	0.557089	FALSE
WAAF	FEOB	abundance	0.550965	0.558229	FALSE
WAAF	CMK	abundance	0.641759	0.563611	FALSE
WAAF	USHA	abundance	-0.619525	0.564126	FALSE
WAAF	YGEA	abundance	-0.65806	0.565484	FALSE
WAAF	RFFH	abundance	0.665182	0.571517	FALSE
WAAF	MLTB	abundance	-0.650103	0.571906	FALSE
WAAF	PEPD	abundance	-0.67094	0.572608	FALSE
WAAF	FLIC	abundance	-1.09831	0.574276	FALSE
WAAF	PPSA	abundance	0.726747	0.575775	FALSE
WAAF	BISC	abundance	-0.629148	0.58125	FALSE
WAAF	NFSA	abundance	0.572907	0.581915	FALSE
WAAF	ARGR	abundance	0.582166	0.581954	FALSE
WAAF	ACCD	abundance	0.529976	0.582561	FALSE
WAAF	YTFQ	abundance	-0.667461	0.582944	FALSE
WAAF	YCIN	abundance	1.03941	0.583254	FALSE
WAAF	PSD	abundance	0.529599	0.583951	FALSE
WAAF	GATY	abundance	-0.595386	0.584014	FALSE
WAAF	AHPC	abundance	-0.638515	0.586944	FALSE
WAAF	RFBA	abundance	-0.59233	0.587345	FALSE
WAAF	GADA	abundance	-1.10644	0.589326	FALSE
WAAF	OBGE	abundance	-0.634654	0.59045	FALSE
WAAF	FABH	abundance	0.560132	0.591103	FALSE
WAAF	ASNA	abundance	0.53007	0.591477	FALSE
WAAF	DADA	abundance	-0.642203	0.593056	FALSE
WAAF	YCIV	abundance	-0.759632	0.594012	FALSE
WAAF	OPPA	abundance	-0.604317	0.597403	FALSE
WAAF	SECD	abundance	-0.594623	0.597729	FALSE
WAAF	MINE	abundance	0.540536	0.598291	FALSE
WAAF	RFFG	abundance	0.521863	0.598668	FALSE
WAAF	BLUR	abundance	-0.855289	0.601168	FALSE
WAAF	YHES	abundance	-0.59586	0.602518	FALSE
WAAF	DHAL	abundance	0.537973	0.605558	FALSE
WAAF	YGHA	abundance	0.979849	0.608294	FALSE
WAAF	FABG	abundance	0.537904	0.609597	FALSE
WAAF	RPSU	abundance	-0.574866	0.61055	FALSE
WAAF	DSBA	abundance	1.1787	0.613471	FALSE
WAAF	RACR	abundance	0.528587	0.613621	FALSE
WAAF	YAHK	abundance	-0.571996	0.616564	FALSE
WAAF	DAPF	abundance	-0.633428	0.616614	FALSE
WAAF	RSXB	abundance	0.523477	0.62245	FALSE
WAAF	RFBC	abundance	-0.598614	0.623682	FALSE
WAAF	PHNA	abundance	-0.561941	0.62453	FALSE
WAAF	YGHJ	abundance	-0.644608	0.627189	FALSE
WAAF	ALAC	abundance	-0.643545	0.631137	FALSE
WAAF	GABD	abundance	-0.573157	0.632821	FALSE
WAAF	RODZ	abundance	-0.6537	0.633863	FALSE
WAAF	RPSI	abundance	-0.608093	0.634946	FALSE
WAAF	RLMM	abundance	-0.559355	0.63554	FALSE
WAAF	PEPA	abundance	-0.592922	0.637486	FALSE
WAAF	YEBT	abundance	-0.556459	0.639347	FALSE
WAAF	RPLP	abundance	-0.581744	0.640163	FALSE
WAAF	YIAF	abundance	-0.54845	0.641075	FALSE
WAAF	HFQ	abundance	-0.56021	0.641358	FALSE
WAAF	DAPB	abundance	-0.57906	0.642985	FALSE
WAAF	RECA	abundance	-0.688675	0.644501	FALSE
WAAF	LLDD	abundance	0.604365	0.644899	FALSE
WAAF	FRDA	abundance	-0.609277	0.64815	FALSE
WAAF	RBSA	abundance	0.579014	0.649027	FALSE
WAAF	DAPD	abundance	-0.673711	0.649337	FALSE
WAAF	DNAA	abundance	-0.541067	0.649644	FALSE
WAAF	TOLB	abundance	0.570053	0.651882	FALSE
WAAF	DEDA	abundance	0.622803	0.652639	FALSE
WAAF	TYPA	abundance	-0.541054	0.653779	FALSE
WAAF	YNFB	abundance	-0.993418	0.654055	FALSE
WAAF	YAJC	abundance	-0.566849	0.65428	FALSE
WAAF	RPOE	abundance	0.471682	0.659344	FALSE
WAAF	LNT	abundance	-0.550645	0.659406	FALSE
WAAF	YHEO	abundance	0.526945	0.660378	FALSE
WAAF	DEGQ	abundance	0.519032	0.661857	FALSE
WAAF	MLAC	abundance	1.58583	0.662168	FALSE
WAAF	ACEB	abundance	-0.873361	0.662952	FALSE
WAAF	TESB	abundance	0.465551	0.665468	FALSE
WAAF	SERS	abundance	-0.664176	0.665752	FALSE
WAAF	ATPH	abundance	-0.545553	0.666144	FALSE
WAAF	YBIS	abundance	0.8092	0.667253	FALSE
WAAF	MSCS	abundance	0.650471	0.667657	FALSE
WAAF	YQGF	abundance	-0.575243	0.669125	FALSE
WAAF	ZAPB	abundance	0.720006	0.671591	FALSE
WAAF	RLUF	abundance	-0.51943	0.673167	FALSE
WAAF	DADX	abundance	-0.551722	0.673251	FALSE
WAAF	RSMH	abundance	0.659906	0.67337	FALSE
WAAF	OPPC	abundance	-0.519427	0.67392	FALSE
WAAF	FTSP	abundance	-0.560211	0.673981	FALSE
WAAF	ILES	abundance	-0.670941	0.674009	FALSE
WAAF	RPSD	abundance	-0.517804	0.675229	FALSE
WAAF	RSXE	abundance	0.489135	0.675698	FALSE
WAAF	RPLT	abundance	-0.569658	0.676316	FALSE
WAAF	ALDA	abundance	0.500408	0.676779	FALSE
WAAF	AMIC	abundance	-0.532005	0.677249	FALSE
WAAF	ISPE	abundance	0.52813	0.677915	FALSE
WAAF	GSS	abundance	-0.525977	0.679945	FALSE
WAAF	RECR	abundance	-0.534623	0.680444	FALSE
WAAF	YIFK	abundance	-0.517879	0.680685	FALSE
WAAF	RBSB	abundance	0.849089	0.682242	FALSE
WAAF	MRAZ	abundance	-0.647772	0.682507	FALSE
WAAF	RLMN	abundance	-0.552344	0.683138	FALSE
WAAF	RPLB	abundance	-0.520628	0.683648	FALSE
WAAF	HTPG	abundance	0.613071	0.684501	FALSE
WAAF	METQ	abundance	-0.51323	0.684763	FALSE
WAAF	NSRR	abundance	-0.511637	0.685384	FALSE
WAAF	HISA	abundance	-0.507941	0.685683	FALSE
WAAF	YAIW	abundance	0.441436	0.687259	FALSE
WAAF	SPPA	abundance	-0.510659	0.690878	FALSE
WAAF	LPOB	abundance	-0.509248	0.691045	FALSE
WAAF	GLYS	abundance	-0.575891	0.691744	FALSE
WAAF	YCCF	abundance	0.43787	0.691748	FALSE
WAAF	WAAC	abundance	-0.7536	0.69199	FALSE
WAAF	LPTE	abundance	-0.616512	0.693542	FALSE
WAAF	NRDR	abundance	0.503914	0.695024	FALSE
WAAF	SECF	abundance	-0.547565	0.696499	FALSE
WAAF	FBAA	abundance	0.429934	0.700546	FALSE
WAAF	GLNA	abundance	0.450162	0.702472	FALSE
WAAF	MDOH	abundance	0.425865	0.702594	FALSE
WAAF	LPXB	abundance	0.427594	0.703136	FALSE
WAAF	PAND	abundance	-0.566047	0.70416	FALSE
WAAF	APHA	abundance	0.537534	0.704516	FALSE
WAAF	AROA	abundance	-0.521687	0.705712	FALSE
WAAF	SDAB	abundance	-0.612078	0.706229	FALSE
WAAF	RLUC	abundance	0.514414	0.707498	FALSE
WAAF	YHHW	abundance	-0.503703	0.707852	FALSE
WAAF	GCD	abundance	-0.596919	0.708615	FALSE
WAAF	PURB	abundance	0.486025	0.70983	FALSE
WAAF	PUTP	abundance	-0.752716	0.710807	FALSE
WAAF	METB	abundance	-0.513129	0.711192	FALSE
WAAF	RPLM	abundance	-0.533916	0.712934	FALSE
WAAF	YOBA	abundance	-0.902709	0.713402	FALSE
WAAF	YQJC	abundance	0.660467	0.713416	FALSE
WAAF	PURF	abundance	0.416043	0.714024	FALSE
WAAF	YHII	abundance	-0.50347	0.714088	FALSE
WAAF	WBBJ	abundance	-0.476998	0.716386	FALSE
WAAF	USPE	abundance	0.410885	0.717605	FALSE
WAAF	BAMB	abundance	0.546401	0.718591	FALSE
WAAF	PROA	abundance	-0.510905	0.718881	FALSE
WAAF	TABA	abundance	-0.676145	0.71926	FALSE
WAAF	LEUS	abundance	-0.492398	0.719586	FALSE
WAAF	MDH	abundance	0.419524	0.719734	FALSE
WAAF	RPSL	abundance	-0.473266	0.71977	FALSE
WAAF	WAAB	abundance	0.446939	0.720657	FALSE
WAAF	YEHS	abundance	0.406687	0.721013	FALSE
WAAF	MRDA	abundance	-0.501338	0.722727	FALSE
WAAF	BAER	abundance	0.440478	0.722806	FALSE
WAAF	PTH	abundance	0.456802	0.722989	FALSE
WAAF	RPLX	abundance	-0.483062	0.723608	FALSE
WAAF	METN	abundance	-0.476721	0.723972	FALSE
WAAF	TOLA	abundance	-0.534993	0.724077	FALSE
WAAF	STHA	abundance	0.402654	0.724929	FALSE
WAAF	GNTT	abundance	-0.568163	0.725118	FALSE
WAAF	HFLK	abundance	-0.511904	0.725123	FALSE
WAAF	MANZ	abundance	-0.498587	0.725195	FALSE
WAAF	YFCE	abundance	0.436033	0.725601	FALSE
WAAF	YHCB	abundance	-0.467584	0.725721	FALSE
WAAF	YHJK	abundance	0.426006	0.725722	FALSE
WAAF	HLDD	abundance	0.498837	0.726485	FALSE
WAAF	YEBG	abundance	-1.23668	0.727823	FALSE
WAAF	ACNB	abundance	0.494158	0.728029	FALSE
WAAF	DEOB	abundance	0.408192	0.728796	FALSE
WAAF	ACNA	abundance	-0.482305	0.729402	FALSE
WAAF	DTD	abundance	-0.474011	0.73007	FALSE
WAAF	FADD	abundance	0.40238	0.730789	FALSE
WAAF	USPF	abundance	-0.502751	0.731858	FALSE
WAAF	NAPA	abundance	-0.716167	0.732371	FALSE
WAAF	RHLE	abundance	-0.484755	0.733098	FALSE
WAAF	YQJG	abundance	0.699939	0.733228	FALSE
WAAF	RNC	abundance	-0.456808	0.73463	FALSE
WAAF	CMOM	abundance	0.391408	0.735168	FALSE
WAAF	ASPC	abundance	-0.46306	0.735915	FALSE
WAAF	YJBJ	abundance	0.421503	0.736133	FALSE
WAAF	YGIN	abundance	-0.679675	0.736237	FALSE
WAAF	PHOP	abundance	-0.462998	0.737319	FALSE
WAAF	KDSA	abundance	0.394596	0.738159	FALSE
WAAF	DAPA	abundance	0.485754	0.738214	FALSE
WAAF	COABC	abundance	0.38719	0.738787	FALSE
WAAF	YHBW	abundance	0.39118	0.73934	FALSE
WAAF	KDSD	abundance	0.415086	0.739523	FALSE
WAAF	PROB	abundance	-0.571892	0.740306	FALSE
WAAF	UBIX	abundance	0.386844	0.740697	FALSE
WAAF	YQIC	abundance	0.446679	0.740901	FALSE
WAAF	GNSB	abundance	-0.507432	0.742553	FALSE
WAAF	AGAR	abundance	-0.493498	0.743314	FALSE
WAAF	MREB	abundance	-0.462441	0.743584	FALSE
WAAF	YFAY	abundance	-0.445641	0.745835	FALSE
WAAF	MLAB	abundance	0.828814	0.746773	FALSE
WAAF	ALR	abundance	-0.5126	0.747787	FALSE
WAAF	MDOD	abundance	-0.450824	0.748255	FALSE
WAAF	EMTA	abundance	-0.450469	0.748586	FALSE
WAAF	MPPA	abundance	-0.440505	0.748653	FALSE
WAAF	MLTA	abundance	-0.445316	0.750946	FALSE
WAAF	ACPP	abundance	3.77565	0.751613	FALSE
WAAF	MNTR	abundance	0.544175	0.751699	FALSE
WAAF	AVTA	abundance	-0.44557	0.752096	FALSE
WAAF	FABZ	abundance	-0.517918	0.752361	FALSE
WAAF	ZNUC	abundance	-0.45964	0.752784	FALSE
WAAF	PRC	abundance	-0.4445	0.753657	FALSE
WAAF	ISCA	abundance	-0.513473	0.753909	FALSE
WAAF	RPLQ	abundance	-0.432226	0.75597	FALSE
WAAF	PEPQ	abundance	0.373199	0.755985	FALSE
WAAF	MTNN	abundance	0.366861	0.756025	FALSE
WAAF	TSAB	abundance	0.383205	0.756315	FALSE
WAAF	YAGE	abundance	-0.43081	0.756481	FALSE
WAAF	RIMK	abundance	-0.630903	0.756804	FALSE
WAAF	GLMS	abundance	0.476723	0.757547	FALSE
WAAF	PROQ	abundance	-0.449022	0.757589	FALSE
WAAF	APBE	abundance	-0.500533	0.758415	FALSE
WAAF	ALAS	abundance	-0.508407	0.759008	FALSE
WAAF	DCD	abundance	-0.47114	0.759367	FALSE
WAAF	MIOC	abundance	1.20017	0.759729	FALSE
WAAF	YBFE	abundance	-0.428324	0.75997	FALSE
WAAF	OPPD	abundance	-0.429022	0.760425	FALSE
WAAF	KUP	abundance	0.39185	0.760627	FALSE
WAAF	YCBX	abundance	-0.425681	0.760862	FALSE
WAAF	RLMB	abundance	-0.451444	0.761618	FALSE
WAAF	GPSA	abundance	-0.424615	0.761752	FALSE
WAAF	TSAC	abundance	-0.841107	0.761993	FALSE
WAAF	PITA	abundance	0.434773	0.762274	FALSE
WAAF	YTFB	abundance	-0.66326	0.762577	FALSE
WAAF	AROE	abundance	-0.450429	0.763411	FALSE
WAAF	RLME	abundance	-0.424611	0.763812	FALSE
WAAF	MAEB	abundance	-0.422079	0.764127	FALSE
WAAF	LON	abundance	0.375471	0.764297	FALSE
WAAF	PNP	abundance	-0.424118	0.764578	FALSE
WAAF	RPLC	abundance	-0.441059	0.766672	FALSE
WAAF	CRP	abundance	0.376933	0.767725	FALSE
WAAF	SELD	abundance	0.357349	0.767979	FALSE
WAAF	FOLA	abundance	0.451651	0.768512	FALSE
WAAF	FBAB	abundance	-0.415829	0.768541	FALSE
WAAF	GABT	abundance	-0.49348	0.768759	FALSE
WAAF	YCAC	abundance	-0.41477	0.769757	FALSE
WAAF	SECA	abundance	-0.413637	0.769986	FALSE
WAAF	ADE	abundance	0.375117	0.770375	FALSE
WAAF	FTSI	abundance	-0.416805	0.77042	FALSE
WAAF	MENC	abundance	0.370458	0.770948	FALSE
WAAF	EPD	abundance	0.36204	0.772022	FALSE
WAAF	RPSO	abundance	-0.43659	0.772221	FALSE
WAAF	PROC	abundance	0.374898	0.772506	FALSE
WAAF	YFGD	abundance	1.36193	0.773674	FALSE
WAAF	EBGR	abundance	-0.488597	0.773686	FALSE
WAAF	ZAPD	abundance	0.358639	0.774248	FALSE
WAAF	YEIR	abundance	-0.43929	0.774578	FALSE
WAAF	RSMI	abundance	-0.432353	0.775179	FALSE
WAAF	BAMD	abundance	0.39421	0.775963	FALSE
WAAF	CSPA	abundance	-1.2757	0.776237	FALSE
WAAF	MRP	abundance	0.339579	0.776582	FALSE
WAAF	YDGH	abundance	-0.424414	0.778088	FALSE
WAAF	OMPT	abundance	-1.18329	0.778247	FALSE
WAAF	PHOU	abundance	-0.481141	0.779519	FALSE
WAAF	FUSA	abundance	-0.477069	0.779715	FALSE
WAAF	YGFZ	abundance	-0.41222	0.779874	FALSE
WAAF	CYOB	abundance	0.406555	0.780143	FALSE
WAAF	SPEE	abundance	0.615897	0.780641	FALSE
WAAF	LEPB	abundance	0.332878	0.781359	FALSE
WAAF	PDHR	abundance	-0.427789	0.781512	FALSE
WAAF	YFFS	abundance	0.330656	0.783144	FALSE
WAAF	ARGG	abundance	-0.498294	0.783238	FALSE
WAAF	NLPE	abundance	0.331357	0.783616	FALSE
WAAF	YFCZ	abundance	1.74909	0.784157	FALSE
WAAF	YDBK	abundance	0.421693	0.784688	FALSE
WAAF	RPLU	abundance	-0.412342	0.785015	FALSE
WAAF	YEBF	abundance	0.56009	0.785196	FALSE
WAAF	PTSN	abundance	0.326946	0.785506	FALSE
WAAF	RECJ	abundance	-0.418671	0.785508	FALSE
WAAF	ARGT	abundance	0.771193	0.785684	FALSE
WAAF	CLPX	abundance	0.396367	0.785906	FALSE
WAAF	ASMA	abundance	-0.399782	0.786004	FALSE
WAAF	GLYQ	abundance	-0.391219	0.786472	FALSE
WAAF	BETB	abundance	0.411222	0.786677	FALSE
WAAF	DJLA	abundance	-0.390851	0.786687	FALSE
WAAF	AGP	abundance	0.401749	0.787344	FALSE
WAAF	YDJN	abundance	-0.399406	0.788597	FALSE
WAAF	AMPC	abundance	-0.423056	0.788652	FALSE
WAAF	THIL	abundance	0.424658	0.788846	FALSE
WAAF	TKTB	abundance	-0.391594	0.789913	FALSE
WAAF	SUHB	abundance	-0.403639	0.790342	FALSE
WAAF	EXBD	abundance	0.764862	0.790464	FALSE
WAAF	RPSR	abundance	-0.398394	0.791759	FALSE
WAAF	FECB	abundance	0.546207	0.792064	FALSE
WAAF	INFC	abundance	0.31559	0.793401	FALSE
WAAF	TOLQ	abundance	0.322566	0.79373	FALSE
WAAF	ACCA	abundance	0.32009	0.793774	FALSE
WAAF	HISH	abundance	-0.439175	0.794167	FALSE
WAAF	YIHL	abundance	0.320709	0.794684	FALSE
WAAF	YIDA	abundance	-0.393384	0.795415	FALSE
WAAF	UBIB	abundance	-0.379403	0.795659	FALSE
WAAF	YEDD	abundance	0.328981	0.795789	FALSE
WAAF	TAMB	abundance	-0.445582	0.795892	FALSE
WAAF	RSXG	abundance	0.334214	0.796177	FALSE
WAAF	UPP	abundance	0.312476	0.796198	FALSE
WAAF	MNMG	abundance	-0.380655	0.796505	FALSE
WAAF	CYDD	abundance	-0.441335	0.796596	FALSE
WAAF	RNR	abundance	-0.402245	0.796788	FALSE
WAAF	CLPA	abundance	0.309064	0.797554	FALSE
WAAF	GYRA	abundance	0.325079	0.797869	FALSE
WAAF	TRMB	abundance	0.30825	0.798884	FALSE
WAAF	USG	abundance	0.307786	0.798903	FALSE
WAAF	PYRB	abundance	0.306769	0.79904	FALSE
WAAF	YBHL	abundance	0.510852	0.799048	FALSE
WAAF	ISPF	abundance	0.344124	0.79921	FALSE
WAAF	YECD	abundance	0.408868	0.799596	FALSE
WAAF	YTFL	abundance	-0.390199	0.799667	FALSE
WAAF	YAEH	abundance	0.338395	0.799964	FALSE
WAAF	GLOB	abundance	-0.729251	0.800912	FALSE
WAAF	TATB	abundance	-0.77498	0.801034	FALSE
WAAF	WECD	abundance	0.38916	0.801533	FALSE
WAAF	MLAF	abundance	0.308288	0.801659	FALSE
WAAF	PGK	abundance	0.339739	0.801659	FALSE
WAAF	RPLF	abundance	-0.372114	0.80191	FALSE
WAAF	YGGL	abundance	0.31558	0.802662	FALSE
WAAF	PPID	abundance	-0.390862	0.802774	FALSE
WAAF	TDH	abundance	0.315123	0.803108	FALSE
WAAF	RPSK	abundance	-0.435218	0.803261	FALSE
WAAF	QUEC	abundance	0.320295	0.803946	FALSE
WAAF	YEEX	abundance	-0.418974	0.804721	FALSE
WAAF	ENVC	abundance	-0.384878	0.805003	FALSE
WAAF	MUKE	abundance	0.318203	0.805558	FALSE
WAAF	TMK	abundance	0.307621	0.805873	FALSE
WAAF	YCFH	abundance	0.29677	0.806455	FALSE
WAAF	CUTC	abundance	0.332513	0.806544	FALSE
WAAF	RPSQ	abundance	-0.382408	0.806575	FALSE
WAAF	HISC	abundance	-0.368037	0.806654	FALSE
WAAF	SPEC	abundance	-0.457749	0.806758	FALSE
WAAF	PURC	abundance	0.328609	0.807414	FALSE
WAAF	GLGC	abundance	-0.378368	0.808792	FALSE
WAAF	MPL	abundance	0.29506	0.809	FALSE
WAAF	DSBG	abundance	-0.367822	0.809109	FALSE
WAAF	GHRB	abundance	0.294686	0.809822	FALSE
WAAF	DGKA	abundance	-0.479603	0.809843	FALSE
WAAF	MNME	abundance	0.289305	0.810005	FALSE
WAAF	RPSE	abundance	-0.354042	0.810551	FALSE
WAAF	FKLB	abundance	0.30691	0.812358	FALSE
WAAF	RPLA	abundance	-0.350643	0.812651	FALSE
WAAF	RPLI	abundance	-0.359701	0.813575	FALSE
WAAF	YQHD	abundance	0.324168	0.813636	FALSE
WAAF	YGGX	abundance	0.461379	0.813691	FALSE
WAAF	LYSP	abundance	0.297151	0.813994	FALSE
WAAF	MURF	abundance	0.343592	0.814087	FALSE
WAAF	DSBD	abundance	-0.410899	0.81439	FALSE
WAAF	YCIO	abundance	-0.35412	0.814933	FALSE
WAAF	ASNS	abundance	-0.402422	0.815033	FALSE
WAAF	TATE	abundance	-0.478422	0.815061	FALSE
WAAF	HUPB	abundance	-0.653272	0.815094	FALSE
WAAF	GND	abundance	0.291449	0.815266	FALSE
WAAF	MLTC	abundance	-0.359824	0.815598	FALSE
WAAF	DNAQ	abundance	0.32427	0.815841	FALSE
WAAF	VALS	abundance	-0.39381	0.816102	FALSE
WAAF	GSIB	abundance	-0.422337	0.816646	FALSE
WAAF	ARCA	abundance	-0.344176	0.816979	FALSE
WAAF	CYOA	abundance	0.280117	0.817189	FALSE
WAAF	TRXB	abundance	0.324611	0.818068	FALSE
WAAF	DEGS	abundance	-0.340362	0.81819	FALSE
WAAF	SLYD	abundance	-0.344833	0.81829	FALSE
WAAF	YDHQ	abundance	-0.373741	0.818618	FALSE
WAAF	YECC	abundance	0.918885	0.818655	FALSE
WAAF	MSBA	abundance	0.274612	0.818984	FALSE
WAAF	EPMA	abundance	0.29159	0.81907	FALSE
WAAF	OPPB	abundance	-0.338772	0.819159	FALSE
WAAF	ANSB	abundance	-0.384343	0.819553	FALSE
WAAF	PNCA	abundance	-0.370537	0.820328	FALSE
WAAF	XSEA	abundance	-0.33713	0.820452	FALSE
WAAF	PHES	abundance	0.276479	0.820574	FALSE
WAAF	RBN	abundance	0.272057	0.820609	FALSE
WAAF	RPLK	abundance	-0.355721	0.821942	FALSE
WAAF	MRAY	abundance	0.487958	0.823064	FALSE
WAAF	GRXD	abundance	1.39055	0.82316	FALSE
WAAF	WBBI	abundance	-0.335429	0.823376	FALSE
WAAF	YEGH	abundance	0.339753	0.823439	FALSE
WAAF	FRSA	abundance	0.315381	0.823591	FALSE
WAAF	TSAD	abundance	0.269864	0.823622	FALSE
WAAF	YAJD	abundance	-0.354816	0.824327	FALSE
WAAF	GLDA	abundance	-0.405902	0.824844	FALSE
WAAF	NFO	abundance	0.318437	0.825013	FALSE
WAAF	AHPF	abundance	-0.367034	0.825372	FALSE
WAAF	CSDA	abundance	-0.366106	0.825493	FALSE
WAAF	ENGB	abundance	0.268216	0.825621	FALSE
WAAF	CYDC	abundance	-0.35922	0.825669	FALSE
WAAF	RPSS	abundance	-0.513052	0.825731	FALSE
WAAF	PROY	abundance	-0.404458	0.825801	FALSE
WAAF	FUCU	abundance	0.277535	0.826371	FALSE
WAAF	HSDM	abundance	-0.366452	0.826525	FALSE
WAAF	YCAR	abundance	0.409123	0.826579	FALSE
WAAF	SUCC	abundance	-0.329179	0.826777	FALSE
WAAF	FOLC	abundance	0.307603	0.826971	FALSE
WAAF	IHFA	abundance	0.405946	0.827075	FALSE
WAAF	FBP	abundance	0.420284	0.827374	FALSE
WAAF	CRA	abundance	-0.323617	0.827432	FALSE
WAAF	ARGD	abundance	-0.367698	0.827571	FALSE
WAAF	YAJG	abundance	0.262679	0.828299	FALSE
WAAF	PPIB	abundance	-0.335631	0.828385	FALSE
WAAF	PSPB	abundance	0.313087	0.828973	FALSE
WAAF	TRMD	abundance	0.255479	0.829081	FALSE
WAAF	NAGZ	abundance	-0.322402	0.829159	FALSE
WAAF	DKSA	abundance	0.280117	0.82929	FALSE
WAAF	SLYA	abundance	0.41915	0.829689	FALSE
WAAF	TRMA	abundance	-0.324117	0.829718	FALSE
WAAF	QUEG	abundance	-0.376654	0.829768	FALSE
WAAF	CDH	abundance	-0.327826	0.829788	FALSE
WAAF	TOPA	abundance	0.276784	0.83036	FALSE
WAAF	OMPR	abundance	0.254633	0.830723	FALSE
WAAF	LPTC	abundance	-0.335781	0.830803	FALSE
WAAF	PEPN	abundance	-0.342832	0.831257	FALSE
WAAF	AAS	abundance	-0.325938	0.831442	FALSE
WAAF	RPSH	abundance	-0.321635	0.831638	FALSE
WAAF	GPMA	abundance	0.260688	0.831876	FALSE
WAAF	GLTA	abundance	-0.344783	0.831926	FALSE
WAAF	RPLO	abundance	-0.324124	0.832069	FALSE
WAAF	RLUB	abundance	-0.333088	0.832354	FALSE
WAAF	GLNS	abundance	-0.365313	0.832467	FALSE
WAAF	MSCM	abundance	-0.326777	0.832678	FALSE
WAAF	YEIP	abundance	-0.356738	0.833043	FALSE
WAAF	ATPC	abundance	-0.439404	0.833196	FALSE
WAAF	MSRB	abundance	0.583624	0.833421	FALSE
WAAF	FDHE	abundance	-0.315611	0.833833	FALSE
WAAF	ZNTA	abundance	-0.312592	0.834274	FALSE
WAAF	RPSP	abundance	-0.440755	0.834445	FALSE
WAAF	DNAN	abundance	-0.327903	0.834451	FALSE
WAAF	OXYR	abundance	0.244037	0.834919	FALSE
WAAF	IBAG	abundance	0.411168	0.835855	FALSE
WAAF	RPIB	abundance	-0.34846	0.836024	FALSE
WAAF	NLPI	abundance	-0.317909	0.83646	FALSE
WAAF	MURI	abundance	0.241059	0.836527	FALSE
WAAF	YBBO	abundance	-0.317895	0.836658	FALSE
WAAF	YCEF	abundance	0.252005	0.836801	FALSE
WAAF	BIOH	abundance	0.299924	0.836956	FALSE
WAAF	DSDA	abundance	-0.31159	0.837168	FALSE
WAAF	NUSA	abundance	-0.342427	0.837227	FALSE
WAAF	YBHG	abundance	0.25015	0.837502	FALSE
WAAF	HMP	abundance	-0.464414	0.837782	FALSE
WAAF	CYSQ	abundance	-0.307756	0.837949	FALSE
WAAF	OPPF	abundance	-0.301275	0.838849	FALSE
WAAF	YCED	abundance	0.281038	0.83887	FALSE
WAAF	BCP	abundance	-0.416212	0.839123	FALSE
WAAF	CPDA	abundance	-0.329782	0.839297	FALSE
WAAF	RPIA	abundance	0.246857	0.839776	FALSE
WAAF	POTB	abundance	0.273368	0.839834	FALSE
WAAF	MOEB	abundance	-0.373527	0.839888	FALSE
WAAF	RPSA	abundance	-0.340404	0.840589	FALSE
WAAF	NHAA	abundance	-0.750465	0.840907	FALSE
WAAF	TADA	abundance	0.233683	0.841068	FALSE
WAAF	HEMB	abundance	0.233278	0.841108	FALSE
WAAF	YGAU	abundance	-0.457933	0.841383	FALSE
WAAF	RPMF	abundance	-0.30357	0.841577	FALSE
WAAF	RNHA	abundance	-0.351922	0.841934	FALSE
WAAF	PYRI	abundance	0.252264	0.842003	FALSE
WAAF	PDXB	abundance	0.284996	0.842075	FALSE
WAAF	CYCA	abundance	-0.346498	0.842199	FALSE
WAAF	AMIA	abundance	-0.345742	0.842308	FALSE
WAAF	DKGA	abundance	-0.30295	0.842422	FALSE
WAAF	CYSG	abundance	-0.29397	0.842651	FALSE
WAAF	ACRB	abundance	-0.3276	0.842706	FALSE
WAAF	GLSA2	abundance	-0.388682	0.842915	FALSE
WAAF	PYRE	abundance	-0.38108	0.842921	FALSE
WAAF	YEAK	abundance	0.320251	0.842971	FALSE
WAAF	YHFA	abundance	-0.303902	0.843306	FALSE
WAAF	TLDD	abundance	-0.299329	0.843393	FALSE
WAAF	YEAY	abundance	0.232343	0.843591	FALSE
WAAF	PDXJ	abundance	-0.297019	0.843753	FALSE
WAAF	YEBO	abundance	0.318528	0.844036	FALSE
WAAF	RIMM	abundance	-0.414803	0.844037	FALSE
WAAF	TRMO	abundance	-0.302939	0.844404	FALSE
WAAF	PRIA	abundance	-0.337286	0.844451	FALSE
WAAF	RUVA	abundance	-0.337957	0.845831	FALSE
WAAF	RPLD	abundance	-0.286948	0.846489	FALSE
WAAF	SSEA	abundance	0.22279	0.846846	FALSE
WAAF	YGER	abundance	-0.393876	0.846899	FALSE
WAAF	TRKA	abundance	-0.424309	0.847106	FALSE
WAAF	RPLN	abundance	-0.284764	0.84759	FALSE
WAAF	ATPE	abundance	0.331352	0.847754	FALSE
WAAF	SSPB	abundance	0.818204	0.847797	FALSE
WAAF	HPT	abundance	0.238139	0.848135	FALSE
WAAF	BGLA	abundance	0.226269	0.848137	FALSE
WAAF	YJGA	abundance	0.235794	0.848468	FALSE
WAAF	LDCA	abundance	-0.401903	0.848692	FALSE
WAAF	YQGE	abundance	-0.284528	0.848902	FALSE
WAAF	ADK	abundance	-0.322185	0.848927	FALSE
WAAF	SELA	abundance	0.215973	0.848966	FALSE
WAAF	PGM	abundance	0.263891	0.848972	FALSE
WAAF	GROL	abundance	0.25472	0.849288	FALSE
WAAF	RIMO	abundance	-0.290908	0.849404	FALSE
WAAF	YCGL	abundance	-0.347987	0.849605	FALSE
WAAF	TRPA	abundance	0.253785	0.849708	FALSE
WAAF	MREC	abundance	-0.282742	0.850121	FALSE
WAAF	MIND	abundance	0.246441	0.850144	FALSE
WAAF	LPXH	abundance	-0.278441	0.850303	FALSE
WAAF	TRMJ	abundance	0.218293	0.850557	FALSE
WAAF	MURA	abundance	-0.310805	0.850658	FALSE
WAAF	ACCB	abundance	0.745062	0.850743	FALSE
WAAF	YFHM	abundance	-0.296205	0.851265	FALSE
WAAF	PNCC	abundance	0.277276	0.851679	FALSE
WAAF	FABB	abundance	0.236632	0.851912	FALSE
WAAF	CNU	abundance	-0.375154	0.851921	FALSE
WAAF	RNE	abundance	-0.272347	0.852255	FALSE
WAAF	SMPB	abundance	-0.275618	0.852434	FALSE
WAAF	NUON	abundance	0.297247	0.852565	FALSE
WAAF	NUDF	abundance	-0.33618	0.852693	FALSE
WAAF	RPSC	abundance	-0.28212	0.852971	FALSE
WAAF	MTLA	abundance	-0.275062	0.853003	FALSE
WAAF	MFD	abundance	0.227479	0.853423	FALSE
WAAF	PGL	abundance	-0.302175	0.853546	FALSE
WAAF	SSPA	abundance	0.204705	0.853703	FALSE
WAAF	XSEB	abundance	1.83796	0.853763	FALSE
WAAF	PURT	abundance	-0.273679	0.853999	FALSE
WAAF	ALLR	abundance	-0.323105	0.85435	FALSE
WAAF	DUT	abundance	0.483497	0.854474	FALSE
WAAF	RPMC	abundance	-0.581012	0.85535	FALSE
WAAF	NAGB	abundance	-0.27285	0.85588	FALSE
WAAF	LPXM	abundance	0.28597	0.855928	FALSE
WAAF	MANX	abundance	-0.27792	0.856841	FALSE
WAAF	YAFJ	abundance	0.199784	0.857039	FALSE
WAAF	GLGB	abundance	-0.402814	0.857055	FALSE
WAAF	HISJ	abundance	-0.297456	0.857296	FALSE
WAAF	ELAB	abundance	-0.260214	0.857314	FALSE
WAAF	LYSC	abundance	-0.312898	0.857957	FALSE
WAAF	PEPB	abundance	0.198832	0.857997	FALSE
WAAF	YFEX	abundance	0.199045	0.858001	FALSE
WAAF	WAAA	abundance	0.196862	0.858065	FALSE
WAAF	HOLE	abundance	0.288326	0.858068	FALSE
WAAF	PURA	abundance	0.192408	0.858278	FALSE
WAAF	SERB	abundance	-0.257951	0.858302	FALSE
WAAF	YAII	abundance	-0.29856	0.858339	FALSE
WAAF	SUCD	abundance	-0.266337	0.858623	FALSE
WAAF	PCKA	abundance	-0.351833	0.858653	FALSE
WAAF	LPXK	abundance	0.207978	0.858792	FALSE
WAAF	GLTP	abundance	0.238055	0.85894	FALSE
WAAF	PURD	abundance	-0.255755	0.85902	FALSE
WAAF	YIEP	abundance	-0.266935	0.859232	FALSE
WAAF	CSPB	abundance	-0.605515	0.859246	FALSE
WAAF	RPSM	abundance	-0.35574	0.859253	FALSE
WAAF	POTD	abundance	0.260017	0.8593	FALSE
WAAF	AROK	abundance	-0.28129	0.859795	FALSE
WAAF	FLDA	abundance	-0.323396	0.860459	FALSE
WAAF	NAGA	abundance	-0.259221	0.8605	FALSE
WAAF	EUTL	abundance	0.203214	0.860566	FALSE
WAAF	KGTP	abundance	-0.251476	0.860724	FALSE
WAAF	DXS	abundance	0.186147	0.860849	FALSE
WAAF	ARTP	abundance	0.196072	0.86107	FALSE
WAAF	NUOC	abundance	-0.282543	0.861234	FALSE
WAAF	PPA	abundance	-0.294161	0.861345	FALSE
WAAF	YJJA	abundance	1.24546	0.861477	FALSE
WAAF	POXB	abundance	-0.24998	0.861611	FALSE
WAAF	NUSB	abundance	-0.29218	0.861795	FALSE
WAAF	FTSN	abundance	-0.334768	0.861898	FALSE
WAAF	ATPA	abundance	-0.259429	0.862887	FALSE
WAAF	TKTA	abundance	-0.267322	0.863088	FALSE
WAAF	GSTB	abundance	-0.248968	0.863108	FALSE
WAAF	MDOB	abundance	0.195982	0.86317	FALSE
WAAF	MUKB	abundance	0.206006	0.86324	FALSE
WAAF	EUTC	abundance	-0.24693	0.863458	FALSE
WAAF	YPFJ	abundance	0.229633	0.863633	FALSE
WAAF	YBGC	abundance	0.211196	0.863664	FALSE
WAAF	PQQL	abundance	-0.357515	0.863673	FALSE
WAAF	DICA	abundance	0.180714	0.863856	FALSE
WAAF	SRMB	abundance	-0.261686	0.864033	FALSE
WAAF	LPTG	abundance	-0.242612	0.864278	FALSE
WAAF	PLSX	abundance	0.182042	0.864337	FALSE
WAAF	WAAA	abundance	-0.258141	0.864431	FALSE
WAAF	YIFE	abundance	0.178267	0.864467	FALSE
WAAF	NDH	abundance	-0.252845	0.864779	FALSE
WAAF	STPA	abundance	0.18321	0.865228	FALSE
WAAF	RPSJ	abundance	-0.250147	0.865406	FALSE
WAAF	MRDB	abundance	-0.241577	0.865457	FALSE
WAAF	GPT	abundance	-0.266253	0.865682	FALSE
WAAF	YBGI	abundance	-0.245324	0.865884	FALSE
WAAF	HSLU	abundance	0.186653	0.865937	FALSE
WAAF	TRPB	abundance	0.174556	0.865972	FALSE
WAAF	RRAA	abundance	0.196195	0.866479	FALSE
WAAF	CYSE	abundance	-0.253943	0.866831	FALSE
WAAF	DNAX	abundance	-0.236029	0.867038	FALSE
WAAF	MUTS	abundance	-0.238572	0.867376	FALSE
WAAF	MURE	abundance	0.205916	0.867377	FALSE
WAAF	CSRA	abundance	-0.261798	0.867384	FALSE
WAAF	TRUD	abundance	0.180564	0.867558	FALSE
WAAF	MUKF	abundance	0.173477	0.867738	FALSE
WAAF	YCEI	abundance	0.167179	0.86846	FALSE
WAAF	LPDA	abundance	0.178991	0.868519	FALSE
WAAF	RPLE	abundance	-0.232423	0.86856	FALSE
WAAF	HEME	abundance	0.172857	0.868592	FALSE
WAAF	MDAB	abundance	-0.243355	0.868663	FALSE
WAAF	YGGS	abundance	-0.257883	0.86927	FALSE
WAAF	PPNN	abundance	-0.231037	0.869347	FALSE
WAAF	LPTB	abundance	0.162303	0.869829	FALSE
WAAF	HFLC	abundance	-0.256845	0.869969	FALSE
WAAF	YIDC	abundance	-0.226703	0.870095	FALSE
WAAF	AMIB	abundance	-0.235967	0.870172	FALSE
WAAF	YOAB	abundance	0.160889	0.870602	FALSE
WAAF	ELBB	abundance	0.160158	0.870768	FALSE
WAAF	PANF	abundance	0.166078	0.870853	FALSE
WAAF	GYRB	abundance	0.186758	0.871044	FALSE
WAAF	HEMX	abundance	-0.225749	0.871105	FALSE
WAAF	MINC	abundance	0.165559	0.871158	FALSE
WAAF	SDIA	abundance	-0.251745	0.871543	FALSE
WAAF	RPMA	abundance	-0.253088	0.871854	FALSE
WAAF	PRIB	abundance	-0.22971	0.871894	FALSE
WAAF	LPTA	abundance	-0.285986	0.872037	FALSE
WAAF	SPEB	abundance	-0.224303	0.872097	FALSE
WAAF	DER	abundance	0.16507	0.872137	FALSE
WAAF	RLMA	abundance	0.159464	0.872397	FALSE
WAAF	WBBK	abundance	-0.226831	0.872989	FALSE
WAAF	URAA	abundance	-0.329974	0.873075	FALSE
WAAF	DACA	abundance	-0.221189	0.873148	FALSE
WAAF	THII	abundance	-0.2652	0.87317	FALSE
WAAF	SUFC	abundance	-0.222904	0.87323	FALSE
WAAF	GOR	abundance	0.154469	0.873294	FALSE
WAAF	DCP	abundance	-0.286148	0.873384	FALSE
WAAF	IHFB	abundance	0.164535	0.873678	FALSE
WAAF	YGHU	abundance	-0.224784	0.873767	FALSE
WAAF	DNAK	abundance	0.192913	0.873769	FALSE
WAAF	FRUB	abundance	0.167649	0.873824	FALSE
WAAF	YRDA	abundance	-0.223843	0.873989	FALSE
WAAF	SRLR	abundance	-0.219192	0.874088	FALSE
WAAF	HXPB	abundance	-0.233517	0.874127	FALSE
WAAF	ASNB	abundance	-0.221397	0.874207	FALSE
WAAF	LEXA	abundance	0.14931	0.874408	FALSE
WAAF	AROD	abundance	-0.215331	0.874412	FALSE
WAAF	HEMY	abundance	0.160935	0.874598	FALSE
WAAF	GSTA	abundance	-0.264378	0.874756	FALSE
WAAF	DUSC	abundance	-0.216029	0.874845	FALSE
WAAF	EUTB	abundance	0.148343	0.874996	FALSE
WAAF	HOLA	abundance	0.149332	0.875073	FALSE
WAAF	SLYX	abundance	0.195235	0.875274	FALSE
WAAF	PURH	abundance	-0.213539	0.875401	FALSE
WAAF	RSME	abundance	-0.212321	0.875413	FALSE
WAAF	YEAO	abundance	0.171662	0.875754	FALSE
WAAF	MURD	abundance	0.158688	0.875789	FALSE
WAAF	MIAB	abundance	-0.231696	0.875901	FALSE
WAAF	MENI	abundance	-0.2136	0.87607	FALSE
WAAF	HSLO	abundance	0.145167	0.876125	FALSE
WAAF	INFB	abundance	-0.220046	0.876335	FALSE
WAAF	GNSA	abundance	0.242223	0.876355	FALSE
WAAF	RAPZ	abundance	0.144576	0.876659	FALSE
WAAF	WZZB	abundance	0.165557	0.876712	FALSE
WAAF	HNS	abundance	-0.971124	0.876841	FALSE
WAAF	CYSK	abundance	-0.226992	0.87703	FALSE
WAAF	CSDE	abundance	-0.270216	0.877229	FALSE
WAAF	HEMH	abundance	0.140846	0.877238	FALSE
WAAF	METK	abundance	-0.238443	0.877265	FALSE
WAAF	YIBT	abundance	0.607184	0.877289	FALSE
WAAF	FOLD	abundance	-0.216311	0.877429	FALSE
WAAF	YBIB	abundance	-0.205421	0.877477	FALSE
WAAF	YFDI	abundance	-0.283428	0.877646	FALSE
WAAF	ISPB	abundance	-0.296967	0.878033	FALSE
WAAF	PARE	abundance	-0.225979	0.8781	FALSE
WAAF	QUED	abundance	-0.203894	0.878138	FALSE
WAAF	ADD	abundance	-0.210838	0.878157	FALSE
WAAF	CLPP	abundance	0.140059	0.878347	FALSE
WAAF	RSPR	abundance	-0.242669	0.878532	FALSE
WAAF	RIBD	abundance	0.136582	0.878694	FALSE
WAAF	RPST	abundance	-0.321443	0.878768	FALSE
WAAF	FTNA	abundance	-0.605872	0.878799	FALSE
WAAF	PANC	abundance	-0.215465	0.87889	FALSE
WAAF	ARTJ	abundance	0.303203	0.879175	FALSE
WAAF	RPOC	abundance	-0.230689	0.879261	FALSE
WAAF	THIB	abundance	-0.200579	0.879265	FALSE
WAAF	DDLA	abundance	-0.212738	0.879348	FALSE
WAAF	BGLX	abundance	-0.206813	0.879981	FALSE
WAAF	YEGQ	abundance	0.175754	0.880024	FALSE
WAAF	DPPA	abundance	-0.213993	0.88012	FALSE
WAAF	FUMB	abundance	-0.214105	0.880232	FALSE
WAAF	YCCU	abundance	-0.357421	0.880566	FALSE
WAAF	RPLR	abundance	-0.219397	0.880619	FALSE
WAAF	PHET	abundance	0.142913	0.880649	FALSE
WAAF	GLPR	abundance	0.148276	0.880721	FALSE
WAAF	RSMG	abundance	-0.206305	0.881134	FALSE
WAAF	USPA	abundance	-0.216975	0.881199	FALSE
WAAF	MURG	abundance	0.139244	0.88139	FALSE
WAAF	YHGF	abundance	0.161929	0.881472	FALSE
WAAF	PRFC	abundance	-0.206153	0.881639	FALSE
WAAF	ACEE	abundance	-0.216598	0.88171	FALSE
WAAF	MENB	abundance	0.126692	0.881809	FALSE
WAAF	SAPA	abundance	-0.202398	0.881831	FALSE
WAAF	GLMM	abundance	0.14808	0.881996	FALSE
WAAF	MNMA	abundance	0.139776	0.881997	FALSE
WAAF	LIGA	abundance	-0.207722	0.882071	FALSE
WAAF	NUDC	abundance	-0.194365	0.882236	FALSE
WAAF	CPXR	abundance	0.158629	0.882266	FALSE
WAAF	TCDA	abundance	0.172343	0.882474	FALSE
WAAF	FHUC	abundance	0.242182	0.882632	FALSE
WAAF	RPLJ	abundance	-0.206729	0.882784	FALSE
WAAF	TPX	abundance	0.146489	0.882791	FALSE
WAAF	THRS	abundance	-0.23989	0.882848	FALSE
WAAF	MPRA	abundance	-0.202182	0.882923	FALSE
WAAF	RPLV	abundance	-0.189132	0.88295	FALSE
WAAF	SOHB	abundance	-0.18803	0.883005	FALSE
WAAF	RBSK	abundance	-0.254664	0.883012	FALSE
WAAF	PROS	abundance	-0.211256	0.883033	FALSE
WAAF	TRXA	abundance	0.35027	0.883095	FALSE
WAAF	FUR	abundance	-0.209589	0.883101	FALSE
WAAF	ORN	abundance	-0.197524	0.883125	FALSE
WAAF	PNCB	abundance	-0.197859	0.883196	FALSE
WAAF	ETTA	abundance	0.123025	0.8832	FALSE
WAAF	GMK	abundance	-0.201597	0.883372	FALSE
WAAF	THYA	abundance	-0.19129	0.883384	FALSE
WAAF	CPDB	abundance	-0.187244	0.883528	FALSE
WAAF	FTSY	abundance	0.144538	0.883588	FALSE
WAAF	RCSF	abundance	0.171196	0.883845	FALSE
WAAF	RNT	abundance	-0.198994	0.883893	FALSE
WAAF	HYBC	abundance	-0.21684	0.883911	FALSE
WAAF	RPLS	abundance	-0.249342	0.884088	FALSE
WAAF	TUFA|TUFB	abundance	-0.203718	0.884711	FALSE
WAAF	RIBC	abundance	-0.187252	0.884733	FALSE
WAAF	RPE	abundance	0.127511	0.884785	FALSE
WAAF	FPR	abundance	0.160873	0.884946	FALSE
WAAF	NAGK	abundance	-0.183895	0.884976	FALSE
WAAF	HDHA	abundance	0.126502	0.885083	FALSE
WAAF	NARL	abundance	0.127101	0.885118	FALSE
WAAF	SDAA	abundance	-0.189884	0.885201	FALSE
WAAF	FOLP	abundance	-0.185902	0.885294	FALSE
WAAF	RIBB	abundance	0.114367	0.885536	FALSE
WAAF	PYRD	abundance	-0.181207	0.885942	FALSE
WAAF	RHO	abundance	-0.193053	0.885948	FALSE
WAAF	ACCC	abundance	0.123737	0.88607	FALSE
WAAF	CYSS	abundance	-0.229932	0.886088	FALSE
WAAF	TRUB	abundance	-0.178759	0.886128	FALSE
WAAF	LDHA	abundance	0.117606	0.88624	FALSE
WAAF	EDA	abundance	0.111661	0.886339	FALSE
WAAF	NUDK	abundance	0.135643	0.886525	FALSE
WAAF	TTCA	abundance	0.121564	0.886581	FALSE
WAAF	FDHD	abundance	-0.227165	0.886673	FALSE
WAAF	UXUA	abundance	0.149269	0.886673	FALSE
WAAF	PURM	abundance	-0.175853	0.886984	FALSE
WAAF	RIBE	abundance	-0.190898	0.88724	FALSE
WAAF	YEIH	abundance	-0.213841	0.887281	FALSE
WAAF	CODA	abundance	-0.196241	0.887543	FALSE
WAAF	YADG	abundance	-0.17239	0.887616	FALSE
WAAF	HHA	abundance	-0.336342	0.887651	FALSE
WAAF	YDCY	abundance	0.313775	0.887699	FALSE
WAAF	TSF	abundance	-0.185307	0.887835	FALSE
WAAF	YGIB	abundance	-0.29538	0.887869	FALSE
WAAF	PYRC	abundance	-0.173355	0.887876	FALSE
WAAF	RPSN	abundance	-0.260672	0.887901	FALSE
WAAF	NRDB	abundance	-0.172518	0.887909	FALSE
WAAF	HCHA	abundance	-0.174357	0.887953	FALSE
WAAF	AROH	abundance	-0.171052	0.888	FALSE
WAAF	DACB	abundance	-0.184933	0.888018	FALSE
WAAF	DINJ	abundance	-0.179704	0.888221	FALSE
WAAF	TUSE	abundance	-0.185703	0.888271	FALSE
WAAF	NUOG	abundance	-0.198389	0.888703	FALSE
WAAF	RLMI	abundance	-0.179557	0.888776	FALSE
WAAF	YCHF	abundance	0.117858	0.888848	FALSE
WAAF	YJIY	abundance	-0.492219	0.888858	FALSE
WAAF	YFBU	abundance	-0.167328	0.889052	FALSE
WAAF	MLAA	abundance	-0.183338	0.889132	FALSE
WAAF	RPOD	abundance	0.123912	0.889263	FALSE
WAAF	GUTQ	abundance	-0.185159	0.889386	FALSE
WAAF	YCII	abundance	0.215169	0.889397	FALSE
WAAF	CLSA	abundance	-0.200215	0.889529	FALSE
WAAF	LOLD	abundance	0.104396	0.88955	FALSE
WAAF	GLYA	abundance	-0.16649	0.889551	FALSE
WAAF	YTFJ	abundance	-0.173028	0.889581	FALSE
WAAF	DNAJ	abundance	0.130566	0.889814	FALSE
WAAF	RNPA	abundance	-0.179928	0.889882	FALSE
WAAF	YHHM	abundance	-0.178343	0.889938	FALSE
WAAF	SLYB	abundance	-0.224608	0.890038	FALSE
WAAF	POTC	abundance	0.104044	0.890276	FALSE
WAAF	MLTG	abundance	0.0980017	0.890325	FALSE
WAAF	YEAD	abundance	0.0981244	0.890331	FALSE
WAAF	GAPA	abundance	0.0984398	0.890631	FALSE
WAAF	POTA	abundance	0.0982893	0.890644	FALSE
WAAF	ERPA	abundance	0.118915	0.89068	FALSE
WAAF	YCIH	abundance	-0.322654	0.890773	FALSE
WAAF	METG	abundance	0.102823	0.890956	FALSE
WAAF	TESA	abundance	0.253302	0.89096	FALSE
WAAF	CYTR	abundance	-0.217869	0.891047	FALSE
WAAF	SPEA	abundance	0.102173	0.891107	FALSE
WAAF	TRXC	abundance	0.105734	0.891111	FALSE
WAAF	NUOB	abundance	-0.161545	0.891209	FALSE
WAAF	ATPD	abundance	-0.162739	0.891287	FALSE
WAAF	ULAR	abundance	-0.169797	0.891388	FALSE
WAAF	BTUR	abundance	0.111052	0.891445	FALSE
WAAF	GLMU	abundance	0.105976	0.891732	FALSE
WAAF	RPLW	abundance	-0.159642	0.891749	FALSE
WAAF	RIBF	abundance	-0.162249	0.891771	FALSE
WAAF	SOLA	abundance	0.093957	0.891788	FALSE
WAAF	YDFG	abundance	-0.196698	0.891891	FALSE
WAAF	PFLB	abundance	-0.158407	0.891988	FALSE
WAAF	HSCA	abundance	-0.156629	0.892006	FALSE
WAAF	RNG	abundance	0.162089	0.892007	FALSE
WAAF	RELE	abundance	0.170646	0.892009	FALSE
WAAF	TAS	abundance	0.0920638	0.892024	FALSE
WAAF	ISPH	abundance	-0.159475	0.892046	FALSE
WAAF	FABF	abundance	0.0976959	0.89214	FALSE
WAAF	MRCA	abundance	-0.159017	0.892178	FALSE
WAAF	WECG	abundance	-0.1558	0.892235	FALSE
WAAF	YAIL	abundance	-0.258269	0.892292	FALSE
WAAF	HISS	abundance	0.0977665	0.892397	FALSE
WAAF	SECE	abundance	0.121526	0.89261	FALSE
WAAF	YTJB	abundance	-0.190376	0.892633	FALSE
WAAF	ACRA	abundance	-0.1645	0.892654	FALSE
WAAF	KBL	abundance	0.0993695	0.892676	FALSE
WAAF	GMHA	abundance	0.089331	0.89273	FALSE
WAAF	TRPR	abundance	0.171254	0.892843	FALSE
WAAF	DPS	abundance	-0.156447	0.892898	FALSE
WAAF	QUEF	abundance	0.112417	0.892916	FALSE
WAAF	PGI	abundance	-0.162628	0.893015	FALSE
WAAF	ATPG	abundance	-0.152652	0.893139	FALSE
WAAF	MLAD	abundance	0.113633	0.893364	FALSE
WAAF	NAGD	abundance	0.0935713	0.893549	FALSE
WAAF	WZZE	abundance	-0.16937	0.893616	FALSE
WAAF	GRXC	abundance	-0.30455	0.893667	FALSE
WAAF	YGIW	abundance	-0.219163	0.893704	FALSE
WAAF	NDK	abundance	0.0972389	0.893791	FALSE
WAAF	TOLR	abundance	-0.159551	0.893906	FALSE
WAAF	DXR	abundance	-0.158419	0.893909	FALSE
WAAF	PLAP	abundance	0.0855785	0.894038	FALSE
WAAF	LPXA	abundance	0.0893468	0.894298	FALSE
WAAF	RIHA	abundance	-0.161337	0.89435	FALSE
WAAF	TRUA	abundance	0.0851876	0.894385	FALSE
WAAF	CPOB	abundance	0.664464	0.894491	FALSE
WAAF	HUPA	abundance	0.352689	0.894497	FALSE
WAAF	RUVC	abundance	-0.149066	0.89451	FALSE
WAAF	RLMG	abundance	-0.147472	0.894526	FALSE
WAAF	PTSH	abundance	0.327508	0.894619	FALSE
WAAF	YFGJ	abundance	0.149922	0.894684	FALSE
WAAF	YAJR	abundance	0.11287	0.894733	FALSE
WAAF	CMOB	abundance	0.0820411	0.894755	FALSE
WAAF	CARB	abundance	-0.151541	0.894775	FALSE
WAAF	SDHD	abundance	-0.144828	0.895124	FALSE
WAAF	PPIA	abundance	0.185798	0.89513	FALSE
WAAF	GLPX	abundance	0.079741	0.895312	FALSE
WAAF	RDGB	abundance	-0.149158	0.895535	FALSE
WAAF	UDP	abundance	-0.149834	0.895587	FALSE
WAAF	PCNB	abundance	-0.153448	0.895731	FALSE
WAAF	ASPS	abundance	-0.153171	0.895918	FALSE
WAAF	RPSG	abundance	-0.157425	0.89603	FALSE
WAAF	GROS	abundance	0.114527	0.896111	FALSE
WAAF	YEGU	abundance	-0.188335	0.89612	FALSE
WAAF	ZIPA	abundance	-0.144716	0.896156	FALSE
WAAF	YCHN	abundance	0.437115	0.896285	FALSE
WAAF	RPOB	abundance	-0.150273	0.896437	FALSE
WAAF	KDGR	abundance	-0.140851	0.896476	FALSE
WAAF	CLPB	abundance	0.0910363	0.896529	FALSE
WAAF	GLCB	abundance	-0.157906	0.896634	FALSE
WAAF	HEMN	abundance	-0.139557	0.896695	FALSE
WAAF	WAAI	abundance	0.0739391	0.89676	FALSE
WAAF	LOLC	abundance	0.0778228	0.896866	FALSE
WAAF	GUAA	abundance	0.100759	0.89693	FALSE
WAAF	TATD	abundance	0.0806747	0.897005	FALSE
WAAF	ZNUA	abundance	-0.147196	0.897178	FALSE
WAAF	YLAC	abundance	-0.140462	0.89721	FALSE
WAAF	MURC	abundance	-0.142751	0.897265	FALSE
WAAF	FTSX	abundance	-0.137101	0.897322	FALSE
WAAF	RHLB	abundance	0.073952	0.897405	FALSE
WAAF	UIDR	abundance	0.0928754	0.897511	FALSE
WAAF	ARGH	abundance	-0.135084	0.897582	FALSE
WAAF	CHAA	abundance	-0.134308	0.897816	FALSE
WAAF	FLIY	abundance	-0.199945	0.897916	FALSE
WAAF	CPXA	abundance	0.0684673	0.898031	FALSE
WAAF	YCBZ	abundance	0.0681105	0.898127	FALSE
WAAF	FRMR	abundance	-0.136941	0.898157	FALSE
WAAF	LIPA	abundance	-0.133412	0.898181	FALSE
WAAF	YFGM	abundance	-0.23241	0.898284	FALSE
WAAF	YIHD	abundance	0.0688875	0.898311	FALSE
WAAF	YDJF	abundance	-0.131736	0.898415	FALSE
WAAF	RPSB	abundance	-0.139521	0.898472	FALSE
WAAF	IADA	abundance	0.066605	0.898473	FALSE
WAAF	PURE	abundance	-0.222854	0.898504	FALSE
WAAF	YHAJ	abundance	0.0669699	0.898562	FALSE
WAAF	GSHB	abundance	-0.137975	0.898609	FALSE
WAAF	DHAK	abundance	-0.133809	0.898685	FALSE
WAAF	RLUD	abundance	-0.132211	0.898864	FALSE
WAAF	RNK	abundance	-0.219277	0.899136	FALSE
WAAF	RPMD	abundance	-0.132453	0.899139	FALSE
WAAF	YHIN	abundance	-0.134036	0.89915	FALSE
WAAF	DEF	abundance	-0.140108	0.89916	FALSE
WAAF	YDHF	abundance	0.0671965	0.899161	FALSE
WAAF	HFLD	abundance	0.0839984	0.899214	FALSE
WAAF	PDXY	abundance	0.0630389	0.899306	FALSE
WAAF	YIGB	abundance	0.149327	0.899356	FALSE
WAAF	PYRF	abundance	0.0870719	0.89947	FALSE
WAAF	MODE	abundance	0.0621777	0.899539	FALSE
WAAF	LPXL	abundance	-0.127998	0.899543	FALSE
WAAF	GRXA	abundance	-0.31538	0.899585	FALSE
WAAF	FLU	abundance	-0.157816	0.899762	FALSE
WAAF	FMT	abundance	-0.127246	0.899781	FALSE
WAAF	KDSC	abundance	0.0701365	0.899803	FALSE
WAAF	FRUA	abundance	-0.130382	0.899954	FALSE
WAAF	UBIE	abundance	-0.125151	0.900039	FALSE
WAAF	INSE1|INSE2|INSE3|INSE4|INSE5	abundance	0.234513	0.900049	FALSE
WAAF	ENO	abundance	-0.123911	0.900281	FALSE
WAAF	GLTX	abundance	-0.130156	0.900366	FALSE
WAAF	TDK	abundance	-0.129448	0.900423	FALSE
WAAF	FTSQ	abundance	-0.123156	0.900499	FALSE
WAAF	CRR	abundance	0.0624368	0.900717	FALSE
WAAF	RARA	abundance	0.0639706	0.900792	FALSE
WAAF	NUOE	abundance	-0.121683	0.900807	FALSE
WAAF	CSPC	abundance	0.110696	0.900863	FALSE
WAAF	ACKA	abundance	-0.128286	0.900913	FALSE
WAAF	MAP	abundance	-0.123697	0.90093	FALSE
WAAF	YBBN	abundance	-0.164181	0.900984	FALSE
WAAF	YBEL	abundance	-0.122813	0.901083	FALSE
WAAF	YQCC	abundance	-0.206065	0.901242	FALSE
WAAF	RPOZ	abundance	-0.32807	0.901366	FALSE
WAAF	NUSG	abundance	0.0562368	0.901394	FALSE
WAAF	PURR	abundance	0.0557057	0.901521	FALSE
WAAF	YBIT	abundance	-0.126796	0.901678	FALSE
WAAF	SECY	abundance	-0.118563	0.901711	FALSE
WAAF	XTHA	abundance	-0.119613	0.90177	FALSE
WAAF	RIMJ	abundance	-0.117761	0.901878	FALSE
WAAF	YCJF	abundance	0.0708056	0.902003	FALSE
WAAF	YEEN	abundance	-0.116201	0.902078	FALSE
WAAF	SUCB	abundance	0.0554298	0.902107	FALSE
WAAF	HSCB	abundance	0.0552236	0.902161	FALSE
WAAF	DEOD	abundance	-0.117143	0.902201	FALSE
WAAF	MOAB	abundance	0.0554274	0.902287	FALSE
WAAF	YGGU	abundance	-0.188722	0.902379	FALSE
WAAF	HTPX	abundance	0.0504276	0.902588	FALSE
WAAF	RNB	abundance	-0.12857	0.902637	FALSE
WAAF	YQCA	abundance	0.104206	0.90274	FALSE
WAAF	DCYD	abundance	-0.114932	0.90276	FALSE
WAAF	NUOA	abundance	0.0535268	0.902964	FALSE
WAAF	LEPA	abundance	0.0496045	0.903049	FALSE
WAAF	YHBY	abundance	-0.123755	0.90332	FALSE
WAAF	YIIM	abundance	-0.113282	0.903345	FALSE
WAAF	YFIF	abundance	0.0485339	0.903365	FALSE
WAAF	YICC	abundance	0.0464545	0.90345	FALSE
WAAF	YBCJ	abundance	0.113872	0.903465	FALSE
WAAF	FOLE	abundance	-0.110748	0.903475	FALSE
WAAF	ARTI	abundance	0.134686	0.903513	FALSE
WAAF	YHHX	abundance	0.0464553	0.903693	FALSE
WAAF	DDLB	abundance	0.0507506	0.903788	FALSE
WAAF	ISPG	abundance	-0.110126	0.903835	FALSE
WAAF	SECG	abundance	0.0458414	0.903969	FALSE
WAAF	YCIC	abundance	0.0704855	0.903979	FALSE
WAAF	ARGE	abundance	0.0662608	0.904231	FALSE
WAAF	YDJA	abundance	-0.107614	0.904236	FALSE
WAAF	TPIA	abundance	0.0411028	0.904328	FALSE
WAAF	GPPA	abundance	0.0564169	0.904412	FALSE
WAAF	PFKA	abundance	-0.109123	0.904426	FALSE
WAAF	ISCR	abundance	-0.227572	0.904491	FALSE
WAAF	GLNB	abundance	-0.10698	0.90452	FALSE
WAAF	YAJL	abundance	0.0422517	0.904521	FALSE
WAAF	PRLC	abundance	0.0455504	0.904757	FALSE
WAAF	CCA	abundance	0.0425433	0.904764	FALSE
WAAF	TSAE	abundance	0.0393792	0.904802	FALSE
WAAF	PPIC	abundance	0.0572965	0.904879	FALSE
WAAF	NADE	abundance	-0.106085	0.904941	FALSE
WAAF	NRDA	abundance	0.0558747	0.904972	FALSE
WAAF	RSMB	abundance	-0.104144	0.905105	FALSE
WAAF	RSMC	abundance	0.0388929	0.905218	FALSE
WAAF	ISPD	abundance	0.043188	0.905311	FALSE
WAAF	ISPA	abundance	-0.103076	0.905383	FALSE
WAAF	RNA	abundance	0.0395696	0.905594	FALSE
WAAF	RPMB	abundance	-0.152067	0.905597	FALSE
WAAF	RIDA	abundance	0.106488	0.90586	FALSE
WAAF	DUSA	abundance	0.0341648	0.905861	FALSE
WAAF	CMOA	abundance	0.0340199	0.905884	FALSE
WAAF	PARC	abundance	0.0400877	0.905987	FALSE
WAAF	SDHA	abundance	-0.103639	0.906005	FALSE
WAAF	YFIH	abundance	-0.0979744	0.906206	FALSE
WAAF	LACI	abundance	0.0346825	0.906297	FALSE
WAAF	PRMB	abundance	0.0360313	0.906307	FALSE
WAAF	PTA	abundance	0.0333688	0.906381	FALSE
WAAF	MAK	abundance	0.0337699	0.90641	FALSE
WAAF	NAGC	abundance	-0.0979233	0.906446	FALSE
WAAF	RLPA	abundance	0.036043	0.9066	FALSE
WAAF	YAJQ	abundance	0.0444681	0.906698	FALSE
WAAF	RIBA	abundance	0.0314221	0.906756	FALSE
WAAF	ACEF	abundance	-0.101212	0.906783	FALSE
WAAF	DSBC	abundance	-0.130771	0.906823	FALSE
WAAF	PPK	abundance	0.0317227	0.906925	FALSE
WAAF	LPTF	abundance	-0.0961161	0.906955	FALSE
WAAF	AMN	abundance	0.0283088	0.907063	FALSE
WAAF	HEMC	abundance	0.0427083	0.907076	FALSE
WAAF	MIPA	abundance	0.0360475	0.907097	FALSE
WAAF	MOAE	abundance	0.0509798	0.907211	FALSE
WAAF	FUMC	abundance	-0.0996587	0.907235	FALSE
WAAF	PYKA	abundance	-0.0936117	0.907276	FALSE
WAAF	RIMP	abundance	-0.103947	0.907329	FALSE
WAAF	TATA	abundance	-0.114671	0.907509	FALSE
WAAF	GRPE	abundance	0.026585	0.90751	FALSE
WAAF	INFA	abundance	-0.103785	0.90756	FALSE
WAAF	MOEA	abundance	0.0262721	0.907623	FALSE
WAAF	ASPA	abundance	0.0324782	0.907647	FALSE
WAAF	USPG	abundance	0.0555685	0.907745	FALSE
WAAF	TYRS	abundance	0.0267058	0.907885	FALSE
WAAF	MLC	abundance	-0.113487	0.907952	FALSE
WAAF	PMBA	abundance	-0.0892347	0.907999	FALSE
WAAF	TIG	abundance	-0.0978957	0.908108	FALSE
WAAF	FLK	abundance	0.028064	0.908183	FALSE
WAAF	CARA	abundance	0.0284436	0.908191	FALSE
WAAF	PHOA	abundance	0.121833	0.908216	FALSE
WAAF	YCGM	abundance	-0.106037	0.908239	FALSE
WAAF	CSPG	abundance	0.149925	0.908353	FALSE
WAAF	YJHU	abundance	-0.0870698	0.908375	FALSE
WAAF	UUP	abundance	0.024359	0.908419	FALSE
WAAF	RPLL	abundance	-0.130003	0.908421	FALSE
WAAF	ENVZ	abundance	0.0220547	0.908466	FALSE
WAAF	QORA	abundance	-0.0971845	0.90853	FALSE
WAAF	RPOA	abundance	-0.0956151	0.908646	FALSE
WAAF	RLML	abundance	-0.0868385	0.908694	FALSE
WAAF	YBGK	abundance	-0.101571	0.908771	FALSE
WAAF	EDD	abundance	0.0205514	0.908772	FALSE
WAAF	RATB	abundance	-0.161505	0.908798	FALSE
WAAF	NEMA	abundance	0.0331095	0.908842	FALSE
WAAF	MOAC	abundance	-0.0988723	0.908845	FALSE
WAAF	YJGR	abundance	0.0332958	0.90886	FALSE
WAAF	NUOL	abundance	0.0250215	0.90892	FALSE
WAAF	FADL	abundance	0.0297237	0.908994	FALSE
WAAF	FDX	abundance	0.0750157	0.90912	FALSE
WAAF	ARGS	abundance	0.0188854	0.909123	FALSE
WAAF	FOLX	abundance	0.0320229	0.909174	FALSE
WAAF	SUCA	abundance	-0.0878546	0.909253	FALSE
WAAF	MQO	abundance	0.0179259	0.90926	FALSE
WAAF	YBAK	abundance	-0.090056	0.909515	FALSE
WAAF	YGAP	abundance	0.016262	0.909527	FALSE
WAAF	CDD	abundance	0.0217123	0.909528	FALSE
WAAF	FFH	abundance	0.0225382	0.909531	FALSE
WAAF	GLOC	abundance	0.0191498	0.909561	FALSE
WAAF	LTAE	abundance	-0.0849209	0.909575	FALSE
WAAF	RSMA	abundance	0.015563	0.909672	FALSE
WAAF	ZAPA	abundance	0.0768073	0.909679	FALSE
WAAF	LIVJ	abundance	-0.0809074	0.90969	FALSE
WAAF	EFP	abundance	0.0189275	0.909805	FALSE
WAAF	TGT	abundance	-0.0843107	0.909876	FALSE
WAAF	DEDD	abundance	-0.206423	0.909898	FALSE
WAAF	GLTL	abundance	0.0170714	0.910039	FALSE
WAAF	NFUA	abundance	0.0230766	0.910102	FALSE
WAAF	FADR	abundance	-0.114728	0.910107	FALSE
WAAF	NUOF	abundance	-0.0818534	0.910129	FALSE
WAAF	TRML	abundance	0.0134507	0.91013	FALSE
WAAF	DACC	abundance	-0.0784791	0.910155	FALSE
WAAF	YEBC	abundance	-0.0889631	0.910283	FALSE
WAAF	PRS	abundance	-0.0804313	0.910553	FALSE
WAAF	RPSF	abundance	-0.106798	0.91062	FALSE
WAAF	FTSL	abundance	0.027519	0.910681	FALSE
WAAF	RFBD	abundance	-0.0761128	0.910831	FALSE
WAAF	UBII	abundance	0.0143665	0.910866	FALSE
WAAF	ZWF	abundance	0.0116489	0.910889	FALSE
WAAF	GLTI	abundance	-0.0779315	0.910961	FALSE
WAAF	PYRH	abundance	0.00998958	0.911035	FALSE
WAAF	TRPS	abundance	0.008638	0.911039	FALSE
WAAF	YJAG	abundance	-0.087104	0.911115	FALSE
WAAF	NADR	abundance	-0.0747736	0.911281	FALSE
WAAF	GSK	abundance	-0.0725515	0.911395	FALSE
WAAF	COAD	abundance	-0.0751131	0.911441	FALSE
WAAF	YQJI	abundance	0.0212838	0.911464	FALSE
WAAF	YIBL	abundance	0.0150469	0.911587	FALSE
WAAF	CBPA	abundance	0.0194588	0.91168	FALSE
WAAF	YDGA	abundance	0.00556502	0.91177	FALSE
WAAF	GUAC	abundance	0.0047733	0.911783	FALSE
WAAF	COHE	abundance	-0.0802355	0.911868	FALSE
WAAF	SEQA	abundance	0.00516008	0.911932	FALSE
WAAF	RLMH	abundance	0.0105764	0.911979	FALSE
WAAF	MEND	abundance	0.00365235	0.912077	FALSE
WAAF	PRFB	abundance	-0.0686259	0.912203	FALSE
WAAF	TUSA	abundance	0.00254528	0.912234	FALSE
WAAF	GUAB	abundance	-0.0759296	0.912278	FALSE
WAAF	GPMB	abundance	-0.0669481	0.912386	FALSE
WAAF	GNTR	abundance	-0.0667132	0.912406	FALSE
WAAF	YIHW	abundance	0.00142255	0.912476	FALSE
WAAF	APAH	abundance	0.012826	0.912605	FALSE
WAAF	SDHB	abundance	-0.06546	0.91261	FALSE
WAAF	RFBB	abundance	0.000288764	0.91267	FALSE
WAAF	YRDD	abundance	0.0197901	0.912681	FALSE
WAAF	MOG	abundance	0.00910082	0.912752	FALSE
WAAF	CSPE	abundance	-0.0947332	0.912834	FALSE
WAAF	MSCL	abundance	0.000971417	0.912859	FALSE
WAAF	YCDY	abundance	-0.0658303	0.912959	FALSE
WAAF	PDXH	abundance	-0.00173109	0.913041	FALSE
WAAF	MTLD	abundance	-0.0628019	0.913083	FALSE
WAAF	YJBR	abundance	0.0120423	0.913361	FALSE
WAAF	FTSZ	abundance	-0.0612919	0.913365	FALSE
WAAF	YDHJ	abundance	-0.00346971	0.913447	FALSE
WAAF	PEPP	abundance	-0.000130464	0.913452	FALSE
WAAF	ANSA	abundance	0.00135837	0.913626	FALSE
WAAF	PSPA	abundance	-0.0696992	0.913682	FALSE
WAAF	YGIC	abundance	-0.0605425	0.913708	FALSE
WAAF	FTSK	abundance	-0.0592554	0.91375	FALSE
WAAF	HFLX	abundance	-0.0590737	0.913766	FALSE
WAAF	FRR	abundance	-0.0671497	0.913791	FALSE
WAAF	YIBF	abundance	-0.0655533	0.913825	FALSE
WAAF	YCEA	abundance	-0.0588873	0.913847	FALSE
WAAF	LYSS	abundance	-0.0597979	0.913857	FALSE
WAAF	RSXC	abundance	-0.0070209	0.91395	FALSE
WAAF	YCDX	abundance	-0.0579461	0.914011	FALSE
WAAF	FOLM	abundance	-0.0075588	0.914065	FALSE
WAAF	RPMG	abundance	-0.0596122	0.914254	FALSE
WAAF	GPMI	abundance	-0.0571872	0.914257	FALSE
WAAF	QMCA	abundance	-0.0562878	0.914328	FALSE
WAAF	YBAB	abundance	0.0437656	0.914336	FALSE
WAAF	RSGA	abundance	-0.00932811	0.91436	FALSE
WAAF	MURJ	abundance	-0.0562958	0.914437	FALSE
WAAF	KDSB	abundance	-0.00724727	0.914486	FALSE
WAAF	UBIG	abundance	-0.055164	0.914517	FALSE
WAAF	YHDE	abundance	-0.0548213	0.914569	FALSE
WAAF	FRUK	abundance	-0.0100424	0.914752	FALSE
WAAF	ISCS	abundance	-0.0115024	0.914754	FALSE
WAAF	SBMA	abundance	-0.0538503	0.914786	FALSE
WAAF	PFLA	abundance	-0.0102589	0.914832	FALSE
WAAF	TALA	abundance	-0.0105117	0.914996	FALSE
WAAF	FRMA	abundance	-0.0139199	0.915183	FALSE
WAAF	YBEZ	abundance	-0.0143052	0.915242	FALSE
WAAF	QUEA	abundance	-0.013574	0.915247	FALSE
WAAF	RSEP	abundance	-0.0130583	0.915281	FALSE
WAAF	METJ	abundance	-0.015076	0.91545	FALSE
WAAF	LOLE	abundance	-0.0157674	0.915502	FALSE
WAAF	YJDC	abundance	-0.0563194	0.915545	FALSE
WAAF	MNMC	abundance	-0.0149709	0.915582	FALSE
WAAF	FIS	abundance	0.0054436	0.915602	FALSE
WAAF	DEOA	abundance	-0.0158511	0.91567	FALSE
WAAF	FTSH	abundance	-0.0506203	0.915694	FALSE
WAAF	NFSB	abundance	-0.014663	0.915806	FALSE
WAAF	LPOA	abundance	-0.0478667	0.915857	FALSE
WAAF	SPEG	abundance	-0.00941426	0.915939	FALSE
WAAF	POLA	abundance	-0.0467881	0.915965	FALSE
WAAF	DNAB	abundance	-0.0465664	0.915985	FALSE
WAAF	UXUB	abundance	-0.0164507	0.916055	FALSE
WAAF	DEOC	abundance	-0.0478255	0.916055	FALSE
WAAF	ADHE	abundance	-0.0193811	0.916126	FALSE
WAAF	YEEZ	abundance	-0.0448545	0.916322	FALSE
WAAF	RSFS	abundance	-0.0203917	0.916349	FALSE
WAAF	ISCU	abundance	-0.00712441	0.916377	FALSE
WAAF	HEML	abundance	-0.0448872	0.916412	FALSE
WAAF	RLMJ	abundance	-0.0214501	0.916484	FALSE
WAAF	YIBN	abundance	-0.0474405	0.916489	FALSE
WAAF	PURL	abundance	-0.0211544	0.916511	FALSE
WAAF	PYKF	abundance	-0.0209463	0.916542	FALSE
WAAF	GSHA	abundance	-0.0213982	0.916566	FALSE
WAAF	FOLB	abundance	-0.0430931	0.916582	FALSE
WAAF	ATPB	abundance	-0.0443044	0.916608	FALSE
WAAF	PYRG	abundance	-0.0182	0.91673	FALSE
WAAF	PFKB	abundance	-0.0218036	0.916763	FALSE
WAAF	MGLB	abundance	-0.0138963	0.916857	FALSE
WAAF	LOLB	abundance	-0.0411591	0.916911	FALSE
WAAF	YCAO	abundance	-0.0243998	0.916983	FALSE
WAAF	ICLR	abundance	-0.041445	0.916988	FALSE
WAAF	ISPU	abundance	-0.0242646	0.916991	FALSE
WAAF	UBIJ	abundance	-0.0242694	0.917018	FALSE
WAAF	SFSA	abundance	-0.0416486	0.917035	FALSE
WAAF	YIHI	abundance	-0.0246524	0.91712	FALSE
WAAF	UBID	abundance	-0.024879	0.917131	FALSE
WAAF	NUOI	abundance	-0.0395476	0.917185	FALSE
WAAF	AROB	abundance	-0.0403435	0.9173	FALSE
WAAF	ATPF	abundance	-0.0233675	0.91741	FALSE
WAAF	YCCS	abundance	-0.040659	0.917423	FALSE
WAAF	SSB	abundance	-0.0250072	0.917444	FALSE
WAAF	PLDA	abundance	-0.027013	0.9175	FALSE
WAAF	MACB	abundance	-0.0362268	0.917737	FALSE
WAAF	ASNC	abundance	-0.0279331	0.917843	FALSE
WAAF	CEDA	abundance	-0.0269724	0.917988	FALSE
WAAF	RPLY	abundance	-0.0344499	0.918037	FALSE
WAAF	LUXS	abundance	-0.0312891	0.918137	FALSE
WAAF	RBFA	abundance	-0.0306785	0.918141	FALSE
WAAF	PTSI	abundance	-0.0322588	0.918293	FALSE
