# Supplementary material for: Systematic mapping of antibiotic cross-resistance and collateral sensitivity with chemical genetics
Source: Nat Microbiol. 2024 Dec 2;10(1):202–16. doi: 10.1038/s41564-024-01857-w (PMC11726442; doi:10.1038/s41564-024-01857-w)
Supplement: Supplementary file 10 — Source data table. [file 41564_2024_1857_MOESM10_ESM.xlsx]

## Sheet: Fig.6b
	Strains	Antibiotics	Fold-change in resistance relative to wild-type
0	Cefoxitin 1	Cefoxitin	89.4371
1	Cefoxitin 2	Cefoxitin	89.4371
2	Cefoxitin 3	Cefoxitin	89.4371
3	Cefoxitin 4	Cefoxitin	89.4371
4	Cefoxitin 5	Cefoxitin	89.4371
5	Cefoxitin 6	Cefoxitin	89.4371
6	Cefoxitin 7	Cefoxitin	89.4371
7	WT	Cefoxitin	1
15	Cefoxitin and Levofloxacin 1	Cefoxitin	1.59628
16	Cefoxitin and Levofloxacin 2	Cefoxitin	0.807642
17	Cefoxitin and Levofloxacin 3	Cefoxitin	2.03864
18	Cefoxitin and Levofloxacin 4	Cefoxitin	1.30638
19	Cefoxitin and Levofloxacin 5	Cefoxitin	1.16429
20	Cefoxitin and Levofloxacin 6	Cefoxitin	4.06334
21	Cefoxitin and Levofloxacin 7	Cefoxitin	1.23246
29	Gentamicin and Cefoxitin 1	Cefoxitin	2.26086
30	Gentamicin and Cefoxitin 2	Cefoxitin	1.16696
31	Gentamicin and Cefoxitin 3	Cefoxitin	2.19935
32	Gentamicin and Cefoxitin 4	Cefoxitin	2.35116
33	Gentamicin and Cefoxitin 5	Cefoxitin	0.949162
34	Gentamicin and Cefoxitin 6	Cefoxitin	1.53998
35	Gentamicin and Cefoxitin 7	Cefoxitin	1.30992
36	Ceftazidime 1	Ceftazidime	2.44065
37	Ceftazidime 2	Ceftazidime	81.871
38	Ceftazidime 3	Ceftazidime	4.31899
39	Ceftazidime 4	Ceftazidime	19.7957
40	Ceftazidime 5	Ceftazidime	2.36291
41	Ceftazidime 6	Ceftazidime	81.871
42	Ceftazidime 7	Ceftazidime	81.871
43	WT	Ceftazidime	1
44	Ceftazidime and Ciprofloxacin 1	Ceftazidime	3.63692
45	Ceftazidime and Ciprofloxacin 2	Ceftazidime	23.0172
46	Ceftazidime and Ciprofloxacin 3	Ceftazidime	2.30295
47	Ceftazidime and Ciprofloxacin 4	Ceftazidime	6.04389
48	Ceftazidime and Ciprofloxacin 5	Ceftazidime	81.871
49	Ceftazidime and Ciprofloxacin 6	Ceftazidime	27.7027
50	Ceftazidime and Ciprofloxacin 7	Ceftazidime	81.871
51	Mecillinam 1	Mecillinam	256
52	Mecillinam 2	Mecillinam	256
53	Mecillinam 3	Mecillinam	256
54	Mecillinam 4	Mecillinam	2.4647
55	Mecillinam 5	Mecillinam	256
56	Mecillinam 6	Mecillinam	256
57	Mecillinam 7	Mecillinam	256
58	WT	Mecillinam	1
66	Mecillinam and Nitrofurantoin 1	Mecillinam	2.2846
67	Mecillinam and Nitrofurantoin 2	Mecillinam	1
68	Mecillinam and Nitrofurantoin 3	Mecillinam	2.21308
69	Mecillinam and Nitrofurantoin 4	Mecillinam	2.56836
70	Mecillinam and Nitrofurantoin 5	Mecillinam	2.20555
71	Mecillinam and Nitrofurantoin 6	Mecillinam	1
72	Mecillinam and Nitrofurantoin 7	Mecillinam	1
73	Mecillinam and Levofloxacin 1	Mecillinam	1
74	Mecillinam and Levofloxacin 2	Mecillinam	256
75	Mecillinam and Levofloxacin 3	Mecillinam	2.22802
76	Mecillinam and Levofloxacin 4	Mecillinam	1
77	Mecillinam and Levofloxacin 5	Mecillinam	1
78	Mecillinam and Levofloxacin 6	Mecillinam	1
79	Mecillinam and Levofloxacin 7	Mecillinam	1
80	Levofloxacin 1	Levofloxacin	104.042
81	Levofloxacin 2	Levofloxacin	104.042
82	Levofloxacin 3	Levofloxacin	104.042
83	Levofloxacin 4	Levofloxacin	15.281
84	Levofloxacin 5	Levofloxacin	104.042
85	Levofloxacin 6	Levofloxacin	4.71238
86	Levofloxacin 7	Levofloxacin	0.812835
87	WT	Levofloxacin	1
88	Cefoxitin and Levofloxacin 1	Levofloxacin	104.042
89	Cefoxitin and Levofloxacin 2	Levofloxacin	4.12175
90	Cefoxitin and Levofloxacin 3	Levofloxacin	104.042
91	Cefoxitin and Levofloxacin 4	Levofloxacin	104.042
92	Cefoxitin and Levofloxacin 5	Levofloxacin	2.39938
93	Cefoxitin and Levofloxacin 6	Levofloxacin	104.042
94	Cefoxitin and Levofloxacin 7	Levofloxacin	104.042
95	Mecillinam and Levofloxacin 1	Levofloxacin	1.95203
96	Mecillinam and Levofloxacin 2	Levofloxacin	2.07776
97	Mecillinam and Levofloxacin 3	Levofloxacin	1.8084
98	Mecillinam and Levofloxacin 4	Levofloxacin	1.43238
99	Mecillinam and Levofloxacin 5	Levofloxacin	1.57042
100	Mecillinam and Levofloxacin 6	Levofloxacin	1.74277
101	Mecillinam and Levofloxacin 7	Levofloxacin	1.84909
102	Nitrofurantoin 1	Nitrofurantoin	96.2351
103	Nitrofurantoin 2	Nitrofurantoin	3.77622
104	Nitrofurantoin 3	Nitrofurantoin	96.2351
105	Nitrofurantoin 4	Nitrofurantoin	96.2351
106	Nitrofurantoin 5	Nitrofurantoin	1.65176
107	Nitrofurantoin 6	Nitrofurantoin	96.2351
108	Nitrofurantoin 7	Nitrofurantoin	96.2351
109	WT	Nitrofurantoin	1
110	Mecillinam and Nitrofurantoin 1	Nitrofurantoin	1.09939
111	Mecillinam and Nitrofurantoin 2	Nitrofurantoin	1.1145
112	Mecillinam and Nitrofurantoin 3	Nitrofurantoin	1.68562
113	Mecillinam and Nitrofurantoin 4	Nitrofurantoin	3.36159
114	Mecillinam and Nitrofurantoin 5	Nitrofurantoin	5.3552
115	Mecillinam and Nitrofurantoin 6	Nitrofurantoin	2.9136
116	Mecillinam and Nitrofurantoin 7	Nitrofurantoin	3.59136
124	Gentamicin 1	Gentamicin	34.2177
125	Gentamicin 2	Gentamicin	6.47072
126	Gentamicin 3	Gentamicin	108.748
127	Gentamicin 4	Gentamicin	108.748
128	Gentamicin 5	Gentamicin	108.748
129	Gentamicin 6	Gentamicin	108.748
130	Gentamicin 7	Gentamicin	108.748
131	WT	Gentamicin	1
139	Gentamicin and Cefoxitin 1	Gentamicin	35.2953
140	Gentamicin and Cefoxitin 2	Gentamicin	108.748
141	Gentamicin and Cefoxitin 3	Gentamicin	22.3648
142	Gentamicin and Cefoxitin 4	Gentamicin	4.3513
143	Gentamicin and Cefoxitin 5	Gentamicin	3.88785
144	Gentamicin and Cefoxitin 6	Gentamicin	26.285
145	Gentamicin and Cefoxitin 7	Gentamicin	21.3507
146	Gentamicin and Ciprofloxacin 1	Gentamicin	2.34907
147	Gentamicin and Ciprofloxacin 2	Gentamicin	5.27484
148	Gentamicin and Ciprofloxacin 3	Gentamicin	4.31379
149	Gentamicin and Ciprofloxacin 4	Gentamicin	108.748
150	Gentamicin and Ciprofloxacin 5	Gentamicin	27.5967
151	Gentamicin and Ciprofloxacin 6	Gentamicin	4.84383
152	Gentamicin and Ciprofloxacin 7	Gentamicin	20.8551
153	Gentamicin and Azithromycin 1	Gentamicin	9.02639
154	Gentamicin and Azithromycin 2	Gentamicin	8.33749
155	Gentamicin and Azithromycin 3	Gentamicin	26.5056
156	Gentamicin and Azithromycin 4	Gentamicin	16.8455
157	Gentamicin and Azithromycin 5	Gentamicin	108.748
158	Gentamicin and Azithromycin 6	Gentamicin	78.2694
159	Gentamicin and Azithromycin 7	Gentamicin	24.279
160	Ciprofloxacin 1	Ciprofloxacin	20.2199
161	Ciprofloxacin 2	Ciprofloxacin	99.2094
162	Ciprofloxacin 3	Ciprofloxacin	99.2094
163	Ciprofloxacin 4	Ciprofloxacin	38.9301
164	Ciprofloxacin 5	Ciprofloxacin	13.0027
165	Ciprofloxacin 6	Ciprofloxacin	56.9724
166	Ciprofloxacin 7	Ciprofloxacin	99.2094
167	WT	Ciprofloxacin	1
168	Gentamicin and Ciprofloxacin 1	Ciprofloxacin	3.42217
169	Gentamicin and Ciprofloxacin 2	Ciprofloxacin	1.11532
170	Gentamicin and Ciprofloxacin 3	Ciprofloxacin	1.39787
171	Gentamicin and Ciprofloxacin 4	Ciprofloxacin	1.27401
172	Gentamicin and Ciprofloxacin 5	Ciprofloxacin	4.1914
173	Gentamicin and Ciprofloxacin 6	Ciprofloxacin	1.73995
174	Gentamicin and Ciprofloxacin 7	Ciprofloxacin	2.28398
175	Ceftazidime and Ciprofloxacin 1	Ciprofloxacin	16.3835
176	Ceftazidime and Ciprofloxacin 2	Ciprofloxacin	99.2094
177	Ceftazidime and Ciprofloxacin 3	Ciprofloxacin	99.2094
178	Ceftazidime and Ciprofloxacin 4	Ciprofloxacin	99.2094
179	Ceftazidime and Ciprofloxacin 5	Ciprofloxacin	99.2094
180	Ceftazidime and Ciprofloxacin 6	Ciprofloxacin	99.2094
181	Ceftazidime and Ciprofloxacin 7	Ciprofloxacin	99.2094
182	Azithromycin 1	Azithromycin	32.1067
183	Azithromycin 2	Azithromycin	32.1067
184	Azithromycin 3	Azithromycin	32.1067
185	Azithromycin 4	Azithromycin	32.1067
186	Azithromycin 5	Azithromycin	32.1067
187	Azithromycin 6	Azithromycin	32.1067
188	Azithromycin 7	Azithromycin	32.1067
189	WT	Azithromycin	1
190	Gentamicin and Azithromycin 1	Azithromycin	32.1067
191	Gentamicin and Azithromycin 2	Azithromycin	1.2808
192	Gentamicin and Azithromycin 3	Azithromycin	0.59829
193	Gentamicin and Azithromycin 4	Azithromycin	0.418348
194	Gentamicin and Azithromycin 5	Azithromycin	3.63358
195	Gentamicin and Azithromycin 6	Azithromycin	0.34319
196	Gentamicin and Azithromycin 7	Azithromycin	0.371346
