# Supplementary material for: Systematic mapping of antibiotic cross-resistance and collateral sensitivity with chemical genetics
Source: Nat Microbiol. 2024 Dec 2;10(1):202–16. doi: 10.1038/s41564-024-01857-w (PMC11726442; doi:10.1038/s41564-024-01857-w)
Supplement: Supplementary file 11 — Source data table. [file 41564_2024_1857_MOESM11_ESM.xlsx]

## Sheet: ED Fig.1a
	drug1	drug2	pearson	spearman	weighted tau	Interaction type	Classes CS	Classes XR
0	AMPICILLIN	DOXYCYCLINE	0.0415149	-0.0535147	-0.163784	XR	0	1
1	CHLORAMPHENICOL	DOXYCYCLINE	0.432955	0.340586	0.500894	XR	0	1
2	CIPROFLOXACIN	DOXYCYCLINE	0.0865842	0.104126	0.165232	XR	0	1
3	DOXYCYCLINE	ERYTHROMYCIN	0.30528	0.168398	0.184849	XR	0	1
4	CEFOXITIN	DOXYCYCLINE	0.106396	-0.036764	-0.0598733	XR	0	1
6	DOXYCYCLINE	NALIDIXICACID	0.134918	0.0382398	0.039744	XR	0	1
7	DOXYCYCLINE	NITROFURANTOIN	-0.0804747	-0.0805908	-0.183589	CS	1	0
8	DOXYCYCLINE	TETRACYCLINE	0.335794	0.300148	0.443569	XR	0	1
9	DOXYCYCLINE	TOBRAMYCIN	0.0568233	0.0150853	0.0926407	CS	1	0
10	DOXYCYCLINE	TRIMETHOPRIM	0.195239	0.0989277	0.117472	XR	0	1
11	AMPICILLIN	TETRACYCLINE	-0.155447	-0.223721	-0.171932	XR	0	1
12	CHLORAMPHENICOL	TETRACYCLINE	0.417619	0.404098	0.490633	XR	0	1
13	CIPROFLOXACIN	TETRACYCLINE	0.280885	0.246411	0.466979	XR	0	1
15	CEFOXITIN	TETRACYCLINE	-0.0208906	-0.0981695	-0.0455488	XR	0	1
17	NALIDIXICACID	TETRACYCLINE	0.0120023	0.0218653	0.00952942	XR	0	1
18	NITROFURANTOIN	TETRACYCLINE	-0.105441	-0.111308	-0.153945	CS	1	0
19	TETRACYCLINE	TOBRAMYCIN	0.190897	0.174343	0.301918	CS	1	0
20	TETRACYCLINE	TRIMETHOPRIM	0.0821051	0.0448583	0.125646	XR	0	1
30	AMPICILLIN	CHLORAMPHENICOL	-0.0264347	-0.112118	-0.0512834	XR	0	1
31	CHLORAMPHENICOL	CIPROFLOXACIN	0.139377	0.140138	0.292616	XR	0	1
33	CEFOXITIN	CHLORAMPHENICOL	-0.0429455	-0.097155	-0.164023	XR	0	1
34	CHLORAMPHENICOL	NALIDIXICACID	0.174503	0.0875493	0.277249	XR	0	1
36	CHLORAMPHENICOL	TOBRAMYCIN	0.0126276	0.0134582	0.0405014	CS	1	0
37	CHLORAMPHENICOL	TRIMETHOPRIM	0.154009	0.00943441	0.166817	XR	0	1
38	AMPICILLIN	CIPROFLOXACIN	-0.0738793	-0.0982235	-0.139752	XR	0	1
39	CIPROFLOXACIN	ERYTHROMYCIN	0.0116241	0.0333522	0.18522	Neutral	0	0
40	CEFOXITIN	CIPROFLOXACIN	-0.0562492	-0.0581967	-0.0742351	XR	0	1
41	CIPROFLOXACIN	NALIDIXICACID	0.184569	0.172208	0.199756	XR	0	1
42	CIPROFLOXACIN	NITROFURANTOIN	-0.0899442	-0.0902479	-0.161804	XR	0	1
43	CIPROFLOXACIN	TOBRAMYCIN	0.230682	0.258215	0.364047	CS	1	0
44	CIPROFLOXACIN	TRIMETHOPRIM	0.0991174	0.127008	-0.0395072	XR	0	1
45	AMPICILLIN	ERYTHROMYCIN	-0.00116928	-0.157019	-0.168433	Neutral	0	0
46	AMPICILLIN	CEFOXITIN	0.189629	0.0553545	-0.0925447	XR	0	1
47	AMPICILLIN	NALIDIXICACID	0.0581587	0.0228572	-0.0434211	XR	0	1
48	AMPICILLIN	NITROFURANTOIN	0.068608	0.120278	0.149204	CS	1	0
49	AMPICILLIN	TOBRAMYCIN	-0.0958216	-0.134788	-0.194315	CS	1	0
50	AMPICILLIN	TRIMETHOPRIM	0.110389	0.0865923	0.0387473	XR	0	1
51	ERYTHROMYCIN	NITROFURANTOIN	-0.123673	-0.129644	-0.166273	CS	1	0
53	NALIDIXICACID	NITROFURANTOIN	0.0541297	0.0465231	0.0159542	XR	0	1
54	NITROFURANTOIN	TOBRAMYCIN	-0.179131	-0.183193	-0.225664	CS	1	0
55	NITROFURANTOIN	TRIMETHOPRIM	0.000513864	0.0072499	-0.0664379	Neutral	0	0
56	CEFOXITIN	ERYTHROMYCIN	0.248395	0.104033	0.24374	Neutral	0	0
57	ERYTHROMYCIN	NALIDIXICACID	0.131592	0.0745986	0.059101	XR	0	1
58	ERYTHROMYCIN	TOBRAMYCIN	0.125844	0.0778253	0.222469	CS	1	0
59	ERYTHROMYCIN	TRIMETHOPRIM	0.118741	0.0346561	0.0447101	XR	0	1
60	CEFOXITIN	NALIDIXICACID	-0.102216	-0.0482356	-0.206223	XR	0	1
61	NALIDIXICACID	TOBRAMYCIN	-0.0562744	-0.0363075	-0.0829274	CS	1	0
62	NALIDIXICACID	TRIMETHOPRIM	0.150592	0.0915519	-0.0402314	XR	0	1
63	CEFOXITIN	TOBRAMYCIN	0.164552	0.128288	0.143731	CS	1	0
64	CEFOXITIN	TRIMETHOPRIM	0.0279369	0.0278093	0.0605827	XR	0	1
65	TOBRAMYCIN	TRIMETHOPRIM	0.00847932	0.00656192	0.0472785	CS	1	0
89	GENTAMICIN	STREPTOMYCIN	0.414922	0.44072	0.304193	XR	0	1
90	AMPICILLIN	GENTAMICIN	-0.106285	-0.134605	-0.0618162	Neutral	0	0
91	AMOXICILLIN	GENTAMICIN	0.0431021	0.0581033	0.11702	Neutral	0	0
95	GENTAMICIN	NALIDIXICACID	-0.075222	-0.0440895	-0.158428	Neutral	0	0
96	CIPROFLOXACIN	GENTAMICIN	0.0625002	0.110762	0.136727	Neutral	0	0
97	GENTAMICIN	LEVOFLOXACIN	-0.10851	-0.122766	-0.0909219	Neutral	0	0
98	GENTAMICIN	TETRACYCLINE	0.0906805	0.101495	-0.00991884	Neutral	0	0
99	GENTAMICIN	MINOCYCLINE	0.00124865	0.0378612	0.0167789	Neutral	0	0
101	CHLORAMPHENICOL	GENTAMICIN	-0.0210468	-0.00895154	-0.0204317	CS	1	0
103	GENTAMICIN	POLYMYXINB	0.0016899	-0.0170308	0.148424	CS	1	0
105	FOSFOMYCIN	GENTAMICIN	-0.153953	-0.176251	-0.0238514	CS	1	0
106	GENTAMICIN	RIFAMPICIN	0.0509198	0.0495754	0.109068	Neutral	0	0
107	GENTAMICIN	NITROFURANTOIN	0.0157512	0.0153559	0.0509703	Neutral	0	0
108	GENTAMICIN	TRIMETHOPRIM	-0.066756	-0.0559619	0.0477286	XR	0	1
122	AMPICILLIN	STREPTOMYCIN	-0.070311	-0.13988	-0.0606577	Neutral	0	0
123	AMOXICILLIN	STREPTOMYCIN	0.012876	-0.0195658	-0.100523	Neutral	0	0
127	NALIDIXICACID	STREPTOMYCIN	-0.0519427	-0.0377325	-0.0720424	Neutral	0	0
128	CIPROFLOXACIN	STREPTOMYCIN	0.0475729	0.0607598	0.193197	Neutral	0	0
129	LEVOFLOXACIN	STREPTOMYCIN	-0.240272	-0.268267	-0.298237	Neutral	0	0
130	STREPTOMYCIN	TETRACYCLINE	0.00219238	0.0378907	0.0212238	Neutral	0	0
131	MINOCYCLINE	STREPTOMYCIN	-0.0761259	-0.0594937	-0.018926	Neutral	0	0
133	CHLORAMPHENICOL	STREPTOMYCIN	0.00348097	0.0301895	-0.0239197	Neutral	0	0
135	POLYMYXINB	STREPTOMYCIN	-0.0780593	-0.0982096	-0.0993511	Neutral	0	0
136	AZITHROMYCIN	STREPTOMYCIN	0.0981351	0.144927	0.148632	Neutral	0	0
137	FOSFOMYCIN	STREPTOMYCIN	-0.120695	-0.162442	-0.0877255	Neutral	0	0
138	RIFAMPICIN	STREPTOMYCIN	-0.0195612	0.0172673	-0.0605874	Neutral	0	0
139	NITROFURANTOIN	STREPTOMYCIN	-0.185919	-0.201765	-0.185396	Neutral	0	0
140	STREPTOMYCIN	TRIMETHOPRIM	-0.121065	-0.130774	-0.141484	Neutral	0	0
141	AMOXICILLIN	AMPICILLIN	0.183289	0.0529703	-0.179148	XR	0	1
145	AMPICILLIN	LEVOFLOXACIN	0.0722693	0.117958	0.0789781	XR	0	1
146	AMPICILLIN	MINOCYCLINE	-0.00998686	-0.144976	-0.27157	Neutral	0	0
149	AMPICILLIN	POLYMYXINB	-0.0671072	-0.0314069	-0.194277	Neutral	0	0
150	AMPICILLIN	AZITHROMYCIN	-0.0531556	-0.16957	-0.229553	Neutral	0	0
151	AMPICILLIN	FOSFOMYCIN	0.182835	0.216199	0.169379	Neutral	0	0
152	AMPICILLIN	RIFAMPICIN	-0.028461	-0.0298404	-0.121972	Neutral	0	0
156	AMOXICILLIN	NALIDIXICACID	-0.0516293	-0.033828	-0.108609	Neutral	0	0
157	AMOXICILLIN	CIPROFLOXACIN	-0.124589	-0.129688	-0.179258	Neutral	0	0
158	AMOXICILLIN	LEVOFLOXACIN	0.0705217	0.100305	0.0148102	XR	0	1
159	AMOXICILLIN	TETRACYCLINE	-0.186059	-0.214884	-0.197172	Neutral	0	0
160	AMOXICILLIN	MINOCYCLINE	-0.106738	-0.131489	-0.193951	Neutral	0	0
162	AMOXICILLIN	CHLORAMPHENICOL	-0.19336	-0.212224	-0.160171	Neutral	0	0
164	AMOXICILLIN	POLYMYXINB	-0.0530241	-0.0372654	-0.114572	Neutral	0	0
165	AMOXICILLIN	AZITHROMYCIN	-0.0636817	-0.0915799	-0.189711	Neutral	0	0
166	AMOXICILLIN	FOSFOMYCIN	0.0280986	0.00461792	0.0137475	Neutral	0	0
167	AMOXICILLIN	RIFAMPICIN	0.0700072	0.0786489	0.109004	Neutral	0	0
168	AMOXICILLIN	NITROFURANTOIN	0.0743861	0.122266	0.0656841	Neutral	0	0
169	AMOXICILLIN	TRIMETHOPRIM	-0.111655	-0.0867213	-0.102825	Neutral	0	0
215	LEVOFLOXACIN	NALIDIXICACID	0.04629	0.00678418	-0.0558674	XR	0	1
216	MINOCYCLINE	NALIDIXICACID	0.294441	0.14612	0.173154	Neutral	0	0
219	NALIDIXICACID	POLYMYXINB	-0.0400019	0.0317138	-0.11993	Neutral	0	0
220	AZITHROMYCIN	NALIDIXICACID	0.191678	0.0623099	0.162078	Neutral	0	0
221	FOSFOMYCIN	NALIDIXICACID	-0.0443078	-0.0403556	0.00535561	Neutral	0	0
222	NALIDIXICACID	RIFAMPICIN	-0.00209269	0.00151417	0.13574	Neutral	0	0
223	CIPROFLOXACIN	LEVOFLOXACIN	-0.0694756	-0.095929	-0.1765	XR	0	1
224	CIPROFLOXACIN	MINOCYCLINE	0.252507	0.290184	0.390308	XR	0	1
227	CIPROFLOXACIN	POLYMYXINB	0.0215283	0.00894266	0.213318	Neutral	0	0
228	AZITHROMYCIN	CIPROFLOXACIN	0.198419	0.278821	0.395067	XR	0	1
229	CIPROFLOXACIN	FOSFOMYCIN	-0.100178	-0.0980975	-0.0775953	Neutral	0	0
230	CIPROFLOXACIN	RIFAMPICIN	-0.144485	-0.161752	0.0455341	Neutral	0	0
231	LEVOFLOXACIN	TETRACYCLINE	-0.102252	-0.0989564	-0.0988341	XR	0	1
232	LEVOFLOXACIN	MINOCYCLINE	0.0272054	0.0369983	0.0672464	XR	0	1
234	CHLORAMPHENICOL	LEVOFLOXACIN	-0.102852	-0.111618	-0.130051	XR	0	1
236	LEVOFLOXACIN	POLYMYXINB	-0.0215072	-0.000754413	-0.0681954	Neutral	0	0
237	AZITHROMYCIN	LEVOFLOXACIN	-0.0301317	-0.0347256	-0.0949948	XR	0	1
238	FOSFOMYCIN	LEVOFLOXACIN	0.105895	0.107903	0.161802	XR	0	1
239	LEVOFLOXACIN	RIFAMPICIN	-0.0211385	-0.0168992	-0.0209231	XR	0	1
240	LEVOFLOXACIN	NITROFURANTOIN	0.420078	0.409635	0.456986	Neutral	0	0
241	LEVOFLOXACIN	TRIMETHOPRIM	0.0349566	0.0514574	-0.0332952	XR	0	1
242	MINOCYCLINE	TETRACYCLINE	0.413546	0.411811	0.538844	XR	0	1
245	POLYMYXINB	TETRACYCLINE	-0.00435442	-0.00913326	0.0875172	CS	1	0
246	AZITHROMYCIN	TETRACYCLINE	0.238552	0.262972	0.364802	XR	0	1
247	FOSFOMYCIN	TETRACYCLINE	-0.0730595	-0.0784859	-0.0447064	CS	1	0
248	RIFAMPICIN	TETRACYCLINE	-0.0641746	-0.0826989	0.100761	Neutral	0	0
250	CHLORAMPHENICOL	MINOCYCLINE	0.426381	0.304165	0.48246	XR	0	1
252	MINOCYCLINE	POLYMYXINB	-0.136789	-0.0512204	-0.201252	CS	1	0
253	AZITHROMYCIN	MINOCYCLINE	0.461138	0.399635	0.476938	XR	0	1
254	FOSFOMYCIN	MINOCYCLINE	-0.0921026	-0.112963	-0.0236955	CS	1	0
255	MINOCYCLINE	RIFAMPICIN	-0.149562	-0.177378	-0.0337183	Neutral	0	0
256	MINOCYCLINE	NITROFURANTOIN	0.00475048	0.0122693	-0.00385884	CS	1	0
257	MINOCYCLINE	TRIMETHOPRIM	0.255418	0.14029	0.149758	XR	0	1
267	CHLORAMPHENICOL	POLYMYXINB	-0.0796153	-0.0440866	-0.119256	CS	1	0
268	AZITHROMYCIN	CHLORAMPHENICOL	0.30402	0.242698	0.347548	XR	0	1
269	CHLORAMPHENICOL	FOSFOMYCIN	-0.0393667	-0.0323991	0.0599827	Neutral	0	0
270	CHLORAMPHENICOL	RIFAMPICIN	-0.13319	-0.140593	-0.109258	XR	0	1
278	FOSFOMYCIN	POLYMYXINB	-0.0439657	-0.0266242	-0.0261293	XR	0	1
279	POLYMYXINB	RIFAMPICIN	0.11265	0.124654	0.258989	Neutral	0	0
280	NITROFURANTOIN	POLYMYXINB	-0.0670502	-0.0534636	-0.124497	Neutral	0	0
281	POLYMYXINB	TRIMETHOPRIM	-0.0476014	0.0204635	-0.16555	Neutral	0	0
282	AZITHROMYCIN	FOSFOMYCIN	-0.102991	-0.123565	-0.0359679	XR	0	1
283	AZITHROMYCIN	RIFAMPICIN	-0.153235	-0.188515	-0.180301	Neutral	0	0
284	AZITHROMYCIN	NITROFURANTOIN	-0.0488731	-0.067326	-0.0709441	Neutral	0	0
285	AZITHROMYCIN	TRIMETHOPRIM	0.174814	0.10337	0.259398	XR	0	1
286	FOSFOMYCIN	RIFAMPICIN	-0.0886864	-0.095702	-0.126178	Neutral	0	0
287	FOSFOMYCIN	NITROFURANTOIN	0.0983903	0.0974111	0.123394	Neutral	0	0
288	FOSFOMYCIN	TRIMETHOPRIM	-0.085631	-0.0893831	-0.00364542	Neutral	0	0
289	NITROFURANTOIN	RIFAMPICIN	-0.11044	-0.105225	-0.152093	Neutral	0	0
290	RIFAMPICIN	TRIMETHOPRIM	-0.0568182	-0.0257726	0.0500933	Neutral	0	0
303	AMPICILLIN	FUSIDICACID	0.104088	0.0369692	0.0823225	XR	0	1
305	AMPICILLIN	SPECTINOMYCIN	0.0109398	-0.0906744	-0.0605028	XR	0	1
306	AMPICILLIN	SPIRAMYCIN	0.0294442	-0.040623	-0.0878531	Neutral	0	0
308	AMPICILLIN	SULFAMONOMETHOXINE	-0.0448613	-0.076572	0.0572708	Neutral	0	0
310	CEFOXITIN	FUSIDICACID	-0.0583748	-0.0804919	-0.202272	Neutral	0	0
313	CEFOXITIN	SPECTINOMYCIN	0.131199	0.0501935	-0.0437479	Neutral	0	0
314	CEFOXITIN	SPIRAMYCIN	-0.0675525	-0.069299	-0.0310389	XR	0	1
316	CEFOXITIN	SULFAMONOMETHOXINE	-0.070093	-0.0290552	-0.0858456	XR	0	1
318	CHLORAMPHENICOL	FUSIDICACID	0.12559	-0.0172904	0.137086	XR	0	1
320	CHLORAMPHENICOL	SPECTINOMYCIN	0.133033	0.0754024	0.0441388	Neutral	0	0
321	CHLORAMPHENICOL	SPIRAMYCIN	0.175184	-0.0086753	0.216439	Neutral	0	0
323	CHLORAMPHENICOL	SULFAMONOMETHOXINE	0.0292572	0.0462495	-0.0414366	Neutral	0	0
325	CIPROFLOXACIN	FUSIDICACID	-0.0493509	-0.0337017	0.00202012	Neutral	0	0
327	CIPROFLOXACIN	SPECTINOMYCIN	0.0787633	0.12436	0.135301	Neutral	0	0
328	CIPROFLOXACIN	SPIRAMYCIN	0.169837	0.269783	0.221241	Neutral	0	0
330	CIPROFLOXACIN	SULFAMONOMETHOXINE	0.197005	0.219733	0.206768	Neutral	0	0
346	DOXYCYCLINE	FUSIDICACID	0.0926427	-0.0363303	0.0400265	Neutral	0	0
349	DOXYCYCLINE	SPECTINOMYCIN	0.210646	0.134375	0.142323	Neutral	0	0
350	DOXYCYCLINE	SPIRAMYCIN	0.109704	0.010099	0.175374	Neutral	0	0
352	DOXYCYCLINE	SULFAMONOMETHOXINE	0.0590356	0.0979713	0.0201362	Neutral	0	0
353	ERYTHROMYCIN	FUSIDICACID	0.268537	0.00384139	0.103884	Neutral	0	0
356	ERYTHROMYCIN	SPECTINOMYCIN	0.191547	0.0685984	0.0700978	Neutral	0	0
357	ERYTHROMYCIN	SPIRAMYCIN	0.304138	0.0644292	0.377311	XR	0	1
359	ERYTHROMYCIN	SULFAMONOMETHOXINE	-0.0250433	0.0288532	-0.0113162	Neutral	0	0
362	FUSIDICACID	NALIDIXICACID	0.244284	0.0789603	0.0898477	Neutral	0	0
363	FUSIDICACID	NITROFURANTOIN	-0.0317181	-0.0415297	-0.0214852	Neutral	0	0
365	FUSIDICACID	SPECTINOMYCIN	0.0467393	-0.0487519	-0.10424	Neutral	0	0
366	FUSIDICACID	SPIRAMYCIN	0.293009	-0.0354257	0.0879953	Neutral	0	0
368	FUSIDICACID	SULFAMONOMETHOXINE	-0.0616058	-0.0665254	-0.10268	Neutral	0	0
369	FUSIDICACID	TETRACYCLINE	-0.0121033	-0.0218121	-0.0217548	Neutral	0	0
370	FUSIDICACID	TOBRAMYCIN	-0.0263579	-0.0147523	-0.0129167	Neutral	0	0
371	FUSIDICACID	TRIMETHOPRIM	0.0385193	-0.061604	-0.0703974	Neutral	0	0
387	NALIDIXICACID	SPECTINOMYCIN	-0.00814955	-0.0677216	-0.184549	Neutral	0	0
388	NALIDIXICACID	SPIRAMYCIN	0.189906	0.0868447	0.00542452	XR	0	1
390	NALIDIXICACID	SULFAMONOMETHOXINE	0.0500348	0.0365253	0.0709373	XR	0	1
391	NITROFURANTOIN	SPECTINOMYCIN	-0.138255	-0.17501	-0.215914	Neutral	0	0
392	NITROFURANTOIN	SPIRAMYCIN	0.0568557	0.0890764	0.115287	Neutral	0	0
394	NITROFURANTOIN	SULFAMONOMETHOXINE	-0.0576353	-0.0787597	-0.0273434	XR	0	1
400	SPECTINOMYCIN	SPIRAMYCIN	0.111251	0.0720745	0.00644209	Neutral	0	0
402	SPECTINOMYCIN	SULFAMONOMETHOXINE	0.152135	0.230761	0.180908	Neutral	0	0
403	SPECTINOMYCIN	TETRACYCLINE	0.0919802	0.107381	-0.0208852	Neutral	0	0
404	SPECTINOMYCIN	TOBRAMYCIN	0.309256	0.320085	0.324163	Neutral	0	0
405	SPECTINOMYCIN	TRIMETHOPRIM	0.0685819	0.038586	0.103527	Neutral	0	0
407	SPIRAMYCIN	SULFAMONOMETHOXINE	0.110369	0.169369	0.239028	Neutral	0	0
408	SPIRAMYCIN	TETRACYCLINE	0.127464	0.102706	0.194709	Neutral	0	0
409	SPIRAMYCIN	TOBRAMYCIN	0.141744	0.201761	0.324515	CS	1	0
410	SPIRAMYCIN	TRIMETHOPRIM	0.19307	0.159741	0.242849	XR	0	1
411	CEFOXITIN	STREPTOMYCIN	0.0888716	0.0809708	0.100883	Neutral	0	0
413	DOXYCYCLINE	STREPTOMYCIN	0.013239	0.00549848	0.0380817	Neutral	0	0
414	ERYTHROMYCIN	STREPTOMYCIN	0.0115544	0.023256	0.0277187	Neutral	0	0
415	FUSIDICACID	STREPTOMYCIN	-0.00753168	0.0133101	-0.0377383	Neutral	0	0
417	SPECTINOMYCIN	STREPTOMYCIN	0.280312	0.293189	0.327856	Neutral	0	0
418	SPIRAMYCIN	STREPTOMYCIN	-0.0440562	-0.0187917	0.00451506	Neutral	0	0
420	STREPTOMYCIN	SULFAMONOMETHOXINE	0.11021	0.155534	0.221946	Neutral	0	0
421	STREPTOMYCIN	TOBRAMYCIN	0.451849	0.461869	0.418537	XR	0	1
426	SULFAMONOMETHOXINE	TETRACYCLINE	0.111231	0.143644	0.274759	Neutral	0	0
427	SULFAMONOMETHOXINE	TOBRAMYCIN	0.215583	0.253818	0.339179	CS	1	0
428	SULFAMONOMETHOXINE	TRIMETHOPRIM	0.16125	0.0854885	0.197453	Neutral	0	0

## Sheet: ED Fig.1b
	F1 Score	Precision	Recall	ROC AUC	Classes
0	0.751218	0.757954	0.756349	0.816108	XR vs all
1	0.940447	0.880707	1	0.942042	CS vs all

## Sheet: ED Fig.1d
	Cutoff classes	p_value
0	1.0-99.0_CR_vs_CS	6.13765e-06
1	1.0-99.0_CR_vs_Neutral	0.00018485
2	1.0-99.0_CS_vs_Neutral	0.0425421
3	2.0-98.0_CR_vs_CS	9.69803e-07
4	2.0-98.0_CR_vs_Neutral	1.50948e-05
5	2.0-98.0_CS_vs_Neutral	0.0309747
6	3.0-97.0_CR_vs_CS	6.80254e-08
7	3.0-97.0_CR_vs_Neutral	4.08616e-06
8	3.0-97.0_CS_vs_Neutral	0.00324054
9	4.0-96.0_CR_vs_CS	1.36768e-07
10	4.0-96.0_CR_vs_Neutral	1.28728e-05
11	4.0-96.0_CS_vs_Neutral	0.00224078
12	5.0-95.0_CR_vs_CS	9.28955e-07
13	5.0-95.0_CR_vs_Neutral	2.74924e-05
14	5.0-95.0_CS_vs_Neutral	0.00643332
15	6.0-94.0_CR_vs_CS	2.0795e-06
16	6.0-94.0_CR_vs_Neutral	4.18229e-05
17	6.0-94.0_CS_vs_Neutral	0.00354713
18	7.0-93.0_CR_vs_CS	4.72796e-06
19	7.0-93.0_CR_vs_Neutral	2.44824e-05
20	7.0-93.0_CS_vs_Neutral	0.0215702
21	8.0-92.0_CR_vs_CS	5.55372e-06
22	8.0-92.0_CR_vs_Neutral	2.9691e-05
23	8.0-92.0_CS_vs_Neutral	0.0318602
24	9.0-91.0_CR_vs_CS	7.77941e-05
25	9.0-91.0_CR_vs_Neutral	1.63386e-05
26	9.0-91.0_CS_vs_Neutral	0.150359
27	10.0-90.0_CR_vs_CS	6.06527e-05
28	10.0-90.0_CR_vs_Neutral	3.04603e-05
29	10.0-90.0_CS_vs_Neutral	0.122344
