# Supplementary material for: Systematic mapping of antibiotic cross-resistance and collateral sensitivity with chemical genetics
Source: Nat Microbiol. 2024 Dec 2;10(1):202–16. doi: 10.1038/s41564-024-01857-w (PMC11726442; doi:10.1038/s41564-024-01857-w)
Supplement: Supplementary file 12 — Source data table. [file 41564_2024_1857_MOESM12_ESM.xlsx]

## Sheet: ED Fig.2abc
	drug1	drug2	Interaction type	OCDM	Interaction inferred by OCDM	Validated as inferred
0	AMPICILLIN	DOXYCYCLINE	XR	181.988	XR	Yes
1	CHLORAMPHENICOL	DOXYCYCLINE	XR	448.265	XR	Not tested
2	CIPROFLOXACIN	DOXYCYCLINE	XR	219.691	XR	Yes
3	DOXYCYCLINE	ERYTHROMYCIN	XR	418.491	XR	Not tested
4	CEFOXITIN	DOXYCYCLINE	XR	274.649	XR	Not tested
5	DOXYCYCLINE	NALIDIXICACID	XR	329.054	XR	Not tested
6	DOXYCYCLINE	TETRACYCLINE	XR	392.372	XR	Not tested
7	DOXYCYCLINE	TRIMETHOPRIM	XR	296.366	XR	Yes
8	CHLORAMPHENICOL	TETRACYCLINE	XR	373.688	XR	Not tested
9	CIPROFLOXACIN	TETRACYCLINE	XR	279.398	XR	Yes
10	CEFOXITIN	TETRACYCLINE	XR	142.562	XR	Not tested
11	NALIDIXICACID	TETRACYCLINE	XR	128.462	XR	Not tested
12	TETRACYCLINE	TRIMETHOPRIM	XR	178.548	XR	Not tested
13	AMPICILLIN	CHLORAMPHENICOL	XR	120.955	XR	Not tested
14	CHLORAMPHENICOL	CIPROFLOXACIN	XR	209.139	XR	Not tested
15	CHLORAMPHENICOL	NALIDIXICACID	XR	275.172	XR	Not tested
16	CHLORAMPHENICOL	TRIMETHOPRIM	XR	296.023	XR	Not tested
17	CIPROFLOXACIN	NALIDIXICACID	XR	247.241	XR	Yes
18	CIPROFLOXACIN	TRIMETHOPRIM	XR	170.882	XR	Not tested
19	AMPICILLIN	CEFOXITIN	XR	249.209	XR	Not tested
20	AMPICILLIN	NALIDIXICACID	XR	115.66	XR	Not tested
21	AMPICILLIN	TRIMETHOPRIM	XR	180.543	XR	Yes
22	NALIDIXICACID	NITROFURANTOIN	XR	146.17	XR	Not tested
23	ERYTHROMYCIN	NALIDIXICACID	XR	278.018	XR	Not tested
24	ERYTHROMYCIN	TRIMETHOPRIM	XR	179.884	XR	Not tested
25	NALIDIXICACID	TRIMETHOPRIM	XR	295.782	XR	Not tested
26	CEFOXITIN	TRIMETHOPRIM	XR	162.544	XR	Not tested
27	GENTAMICIN	STREPTOMYCIN	XR	211.638	XR	Not tested
28	AMOXICILLIN	AMPICILLIN	XR	245.566	XR	Not tested
29	LEVOFLOXACIN	NALIDIXICACID	XR	113.651	XR	Not tested
30	CIPROFLOXACIN	MINOCYCLINE	XR	274.9	XR	Not tested
31	AZITHROMYCIN	CIPROFLOXACIN	XR	226.774	XR	Not tested
32	MINOCYCLINE	TETRACYCLINE	XR	443.82	XR	Not tested
33	AZITHROMYCIN	TETRACYCLINE	XR	236.19	XR	Yes
34	CHLORAMPHENICOL	MINOCYCLINE	XR	432.976	XR	Not tested
35	AZITHROMYCIN	MINOCYCLINE	XR	564.656	XR	Not tested
36	MINOCYCLINE	TRIMETHOPRIM	XR	337.807	XR	Yes
37	AZITHROMYCIN	CHLORAMPHENICOL	XR	337.55	XR	Not tested
38	AZITHROMYCIN	TRIMETHOPRIM	XR	236.824	XR	Not tested
39	AMPICILLIN	FUSIDICACID	XR	134.232	XR	Not tested
40	AMPICILLIN	SPECTINOMYCIN	XR	143.236	XR	Not tested
41	CHLORAMPHENICOL	FUSIDICACID	XR	134.624	XR	Not tested
42	ERYTHROMYCIN	SPIRAMYCIN	XR	469.648	XR	Not tested
43	NALIDIXICACID	SPIRAMYCIN	XR	317.961	XR	Not tested
44	NALIDIXICACID	SULFAMONOMETHOXINE	XR	140.907	XR	Not tested
45	SPIRAMYCIN	TRIMETHOPRIM	XR	220.965	XR	Not tested
46	STREPTOMYCIN	TOBRAMYCIN	XR	251.138	XR	Not tested
47	CEFOXITIN	NALIDIXICACID	XR	-41.139	CS	Yes
48	GENTAMICIN	TRIMETHOPRIM	XR	5.49148	CS	Not tested
49	LEVOFLOXACIN	TETRACYCLINE	XR	8.07418	CS	Not tested
50	LEVOFLOXACIN	MINOCYCLINE	XR	16.8199	CS	Yes
51	CHLORAMPHENICOL	LEVOFLOXACIN	XR	12.9237	CS	Yes
52	LEVOFLOXACIN	RIFAMPICIN	XR	14.2616	CS	Not tested
53	FOSFOMYCIN	POLYMYXINB	XR	-1.09263	CS	Not tested
54	CEFOXITIN	SPIRAMYCIN	XR	2.42605	CS	Not tested
55	CEFOXITIN	SULFAMONOMETHOXINE	XR	-12.7149	CS	Not tested
56	NITROFURANTOIN	SULFAMONOMETHOXINE	XR	22.3197	CS	Not tested
57	AMPICILLIN	TETRACYCLINE	XR	40.5993	Neutral	Not tested
58	CEFOXITIN	CHLORAMPHENICOL	XR	100.096	Neutral	Not tested
59	AMPICILLIN	CIPROFLOXACIN	XR	54.7457	Neutral	Not tested
60	CEFOXITIN	CIPROFLOXACIN	XR	53.4681	Neutral	Yes
61	CIPROFLOXACIN	NITROFURANTOIN	XR	80.2189	Neutral	Not tested
62	AMPICILLIN	LEVOFLOXACIN	XR	77.7886	Neutral	Not tested
63	AMOXICILLIN	LEVOFLOXACIN	XR	104.381	Neutral	Not tested
64	CIPROFLOXACIN	LEVOFLOXACIN	XR	88.9811	Neutral	Not tested
65	AZITHROMYCIN	LEVOFLOXACIN	XR	56.7061	Neutral	Not tested
66	FOSFOMYCIN	LEVOFLOXACIN	XR	83.1928	Neutral	Not tested
67	LEVOFLOXACIN	TRIMETHOPRIM	XR	94.4084	Neutral	Not tested
68	CHLORAMPHENICOL	RIFAMPICIN	XR	71.9926	Neutral	Not tested
69	AZITHROMYCIN	FOSFOMYCIN	XR	83.616	Neutral	Not tested
70	DOXYCYCLINE	TOBRAMYCIN	CS	134.644	XR	Not tested
71	TETRACYCLINE	TOBRAMYCIN	CS	153.818	XR	Not tested
72	CEFOXITIN	TOBRAMYCIN	CS	162.422	XR	Not tested
73	NITROFURANTOIN	TETRACYCLINE	CS	13.9058	CS	Not tested
74	CHLORAMPHENICOL	TOBRAMYCIN	CS	8.21078	CS	Not tested
75	CIPROFLOXACIN	TOBRAMYCIN	CS	18.2078	CS	Not tested
76	AMPICILLIN	NITROFURANTOIN	CS	-13.2525	CS	Yes
77	ERYTHROMYCIN	NITROFURANTOIN	CS	-30.3778	CS	Not tested
78	NITROFURANTOIN	TOBRAMYCIN	CS	-6.36396	CS	Not tested
79	NALIDIXICACID	TOBRAMYCIN	CS	-13.089	CS	Yes
80	TOBRAMYCIN	TRIMETHOPRIM	CS	16.9209	CS	Not tested
81	CHLORAMPHENICOL	GENTAMICIN	CS	8.49558	CS	Not tested
82	FOSFOMYCIN	GENTAMICIN	CS	4.82913	CS	Not tested
83	POLYMYXINB	TETRACYCLINE	CS	16.4672	CS	Not tested
84	FOSFOMYCIN	TETRACYCLINE	CS	2.83841	CS	Not tested
85	MINOCYCLINE	POLYMYXINB	CS	-50.9752	CS	Not tested
86	FOSFOMYCIN	MINOCYCLINE	CS	13.759	CS	Not tested
87	MINOCYCLINE	NITROFURANTOIN	CS	10.5304	CS	Not tested
88	CHLORAMPHENICOL	POLYMYXINB	CS	-8.4556	CS	Not tested
89	SPIRAMYCIN	TOBRAMYCIN	CS	16.5054	CS	Not tested
90	DOXYCYCLINE	NITROFURANTOIN	CS	62.1695	Neutral	Not tested
91	AMPICILLIN	TOBRAMYCIN	CS	31.0986	Neutral	Yes
92	ERYTHROMYCIN	TOBRAMYCIN	CS	72.2504	Neutral	Not tested
93	GENTAMICIN	POLYMYXINB	CS	27.2248	Neutral	Not tested
94	SULFAMONOMETHOXINE	TOBRAMYCIN	CS	42.2707	Neutral	Not tested
95	AMPICILLIN	ERYTHROMYCIN	Neutral	184.486	XR	Not tested
96	CEFOXITIN	ERYTHROMYCIN	Neutral	362.312	XR	Not tested
97	AMOXICILLIN	GENTAMICIN	Neutral	131.104	XR	Not tested
98	GENTAMICIN	NITROFURANTOIN	Neutral	111.118	XR	Not tested
99	AMOXICILLIN	STREPTOMYCIN	Neutral	137.322	XR	Not tested
100	AMPICILLIN	MINOCYCLINE	Neutral	217.111	XR	Yes
101	AMPICILLIN	AZITHROMYCIN	Neutral	179.006	XR	Yes
102	AMPICILLIN	FOSFOMYCIN	Neutral	160.112	XR	Not tested
103	AMOXICILLIN	AZITHROMYCIN	Neutral	109.573	XR	Not tested
104	MINOCYCLINE	NALIDIXICACID	Neutral	493.68	XR	Yes
105	AZITHROMYCIN	NALIDIXICACID	Neutral	296.853	XR	Yes
106	LEVOFLOXACIN	NITROFURANTOIN	Neutral	295.783	XR	Yes
107	FOSFOMYCIN	NITROFURANTOIN	Neutral	107.489	XR	Not tested
108	AMPICILLIN	SPIRAMYCIN	Neutral	144.214	XR	Not tested
109	CEFOXITIN	SPECTINOMYCIN	Neutral	268.436	XR	Not tested
110	CHLORAMPHENICOL	SPECTINOMYCIN	Neutral	231.355	XR	Not tested
111	CHLORAMPHENICOL	SPIRAMYCIN	Neutral	281.842	XR	Not tested
112	CIPROFLOXACIN	SPECTINOMYCIN	Neutral	113.271	XR	Not tested
113	CIPROFLOXACIN	SPIRAMYCIN	Neutral	230.501	XR	Not tested
114	CIPROFLOXACIN	SULFAMONOMETHOXINE	Neutral	169.142	XR	Not tested
115	DOXYCYCLINE	FUSIDICACID	Neutral	197.813	XR	Not tested
116	DOXYCYCLINE	SPECTINOMYCIN	Neutral	312.09	XR	Not tested
117	DOXYCYCLINE	SPIRAMYCIN	Neutral	264.644	XR	Not tested
118	DOXYCYCLINE	SULFAMONOMETHOXINE	Neutral	141.357	XR	Not tested
119	ERYTHROMYCIN	FUSIDICACID	Neutral	346.9	XR	Not tested
120	ERYTHROMYCIN	SPECTINOMYCIN	Neutral	361.255	XR	Not tested
121	FUSIDICACID	NALIDIXICACID	Neutral	324.478	XR	Not tested
122	FUSIDICACID	SPECTINOMYCIN	Neutral	235.608	XR	Not tested
123	FUSIDICACID	SPIRAMYCIN	Neutral	372.78	XR	Not tested
124	FUSIDICACID	TRIMETHOPRIM	Neutral	110.522	XR	Not tested
125	NALIDIXICACID	SPECTINOMYCIN	Neutral	202.713	XR	Not tested
126	SPECTINOMYCIN	SPIRAMYCIN	Neutral	268.073	XR	Not tested
127	SPECTINOMYCIN	SULFAMONOMETHOXINE	Neutral	113.56	XR	Not tested
128	SPECTINOMYCIN	TETRACYCLINE	Neutral	164.205	XR	Not tested
129	SPECTINOMYCIN	TOBRAMYCIN	Neutral	210.378	XR	Not tested
130	SPECTINOMYCIN	TRIMETHOPRIM	Neutral	207.151	XR	Not tested
131	SPIRAMYCIN	SULFAMONOMETHOXINE	Neutral	132.53	XR	Not tested
132	SPIRAMYCIN	TETRACYCLINE	Neutral	249.895	XR	Not tested
133	CEFOXITIN	STREPTOMYCIN	Neutral	127.289	XR	Not tested
134	SPECTINOMYCIN	STREPTOMYCIN	Neutral	161.448	XR	Not tested
135	SULFAMONOMETHOXINE	TRIMETHOPRIM	Neutral	245.817	XR	Not tested
136	CIPROFLOXACIN	ERYTHROMYCIN	Neutral	22.19	CS	Not tested
137	AMPICILLIN	GENTAMICIN	Neutral	18.5647	CS	Not tested
138	GENTAMICIN	NALIDIXICACID	Neutral	4.6275	CS	Not tested
139	CIPROFLOXACIN	GENTAMICIN	Neutral	1.63396	CS	Yes
140	GENTAMICIN	MINOCYCLINE	Neutral	19.8391	CS	Not tested
141	NALIDIXICACID	STREPTOMYCIN	Neutral	-2.8219	CS	Yes
142	LEVOFLOXACIN	STREPTOMYCIN	Neutral	8.16145	CS	Yes
143	STREPTOMYCIN	TETRACYCLINE	Neutral	7.97247	CS	Not tested
144	MINOCYCLINE	STREPTOMYCIN	Neutral	-29.7425	CS	Yes
145	CHLORAMPHENICOL	STREPTOMYCIN	Neutral	-17.4726	CS	No
146	FOSFOMYCIN	STREPTOMYCIN	Neutral	10.7484	CS	Not tested
147	RIFAMPICIN	STREPTOMYCIN	Neutral	5.4448	CS	Not tested
148	NITROFURANTOIN	STREPTOMYCIN	Neutral	11.1013	CS	Not tested
149	STREPTOMYCIN	TRIMETHOPRIM	Neutral	-8.40201	CS	Not tested
150	AMPICILLIN	POLYMYXINB	Neutral	-1.13526	CS	Not tested
151	AMOXICILLIN	CHLORAMPHENICOL	Neutral	-11.6533	CS	No
152	AMOXICILLIN	POLYMYXINB	Neutral	-6.01368	CS	Not tested
153	AMOXICILLIN	TRIMETHOPRIM	Neutral	18.1422	CS	Not tested
154	NALIDIXICACID	POLYMYXINB	Neutral	-0.019269	CS	Not tested
155	FOSFOMYCIN	NALIDIXICACID	Neutral	-9.10967	CS	Not tested
156	NALIDIXICACID	RIFAMPICIN	Neutral	15.167	CS	Not tested
157	CIPROFLOXACIN	POLYMYXINB	Neutral	17.3646	CS	Not tested
158	CIPROFLOXACIN	FOSFOMYCIN	Neutral	15.2264	CS	Not tested
159	CIPROFLOXACIN	RIFAMPICIN	Neutral	5.37931	CS	Not tested
160	LEVOFLOXACIN	POLYMYXINB	Neutral	21.0856	CS	Not tested
161	CHLORAMPHENICOL	FOSFOMYCIN	Neutral	2.47446	CS	Not tested
162	NITROFURANTOIN	POLYMYXINB	Neutral	5.02634	CS	Not tested
163	POLYMYXINB	TRIMETHOPRIM	Neutral	-8.68488	CS	Yes
164	FOSFOMYCIN	RIFAMPICIN	Neutral	-2.60957	CS	Not tested
165	FOSFOMYCIN	TRIMETHOPRIM	Neutral	-23.4833	CS	Yes
166	NITROFURANTOIN	RIFAMPICIN	Neutral	-0.438443	CS	Not tested
167	RIFAMPICIN	TRIMETHOPRIM	Neutral	-5.93929	CS	Not tested
168	AMPICILLIN	SULFAMONOMETHOXINE	Neutral	4.24771	CS	Not tested
169	CEFOXITIN	FUSIDICACID	Neutral	9.47155	CS	Not tested
170	CIPROFLOXACIN	FUSIDICACID	Neutral	-5.33649	CS	Not tested
171	ERYTHROMYCIN	SULFAMONOMETHOXINE	Neutral	-25.6817	CS	Not tested
172	FUSIDICACID	SULFAMONOMETHOXINE	Neutral	9.71122	CS	Not tested
173	FUSIDICACID	TETRACYCLINE	Neutral	22.4447	CS	Not tested
174	FUSIDICACID	TOBRAMYCIN	Neutral	18.8436	CS	Not tested
175	NITROFURANTOIN	SPECTINOMYCIN	Neutral	6.0637	CS	Not tested
176	FUSIDICACID	STREPTOMYCIN	Neutral	6.04012	CS	Not tested
177	SPIRAMYCIN	STREPTOMYCIN	Neutral	-19.7829	CS	Not tested
178	STREPTOMYCIN	SULFAMONOMETHOXINE	Neutral	14.802	CS	Not tested
179	SULFAMONOMETHOXINE	TETRACYCLINE	Neutral	16.4667	CS	Not tested
180	NITROFURANTOIN	TRIMETHOPRIM	Neutral	101.505	Neutral	Not tested
181	GENTAMICIN	LEVOFLOXACIN	Neutral	29.6137	Neutral	Not tested
182	GENTAMICIN	TETRACYCLINE	Neutral	90.5716	Neutral	Not tested
183	GENTAMICIN	RIFAMPICIN	Neutral	32.8723	Neutral	Not tested
184	AMPICILLIN	STREPTOMYCIN	Neutral	87.4338	Neutral	Not tested
185	CIPROFLOXACIN	STREPTOMYCIN	Neutral	105.159	Neutral	Not tested
186	POLYMYXINB	STREPTOMYCIN	Neutral	35.5274	Neutral	Not tested
187	AZITHROMYCIN	STREPTOMYCIN	Neutral	79.4015	Neutral	Not tested
188	AMPICILLIN	RIFAMPICIN	Neutral	28.161	Neutral	Not tested
189	AMOXICILLIN	NALIDIXICACID	Neutral	87.8398	Neutral	Not tested
190	AMOXICILLIN	CIPROFLOXACIN	Neutral	74.9136	Neutral	Not tested
191	AMOXICILLIN	TETRACYCLINE	Neutral	33.121	Neutral	Yes
192	AMOXICILLIN	MINOCYCLINE	Neutral	100.105	Neutral	Not tested
193	AMOXICILLIN	FOSFOMYCIN	Neutral	71.779	Neutral	Not tested
194	AMOXICILLIN	RIFAMPICIN	Neutral	44.0675	Neutral	Not tested
195	AMOXICILLIN	NITROFURANTOIN	Neutral	77.593	Neutral	Not tested
196	RIFAMPICIN	TETRACYCLINE	Neutral	28.9309	Neutral	Not tested
197	MINOCYCLINE	RIFAMPICIN	Neutral	29.8811	Neutral	Not tested
198	POLYMYXINB	RIFAMPICIN	Neutral	99.808	Neutral	Not tested
199	AZITHROMYCIN	RIFAMPICIN	Neutral	47.0183	Neutral	Not tested
200	AZITHROMYCIN	NITROFURANTOIN	Neutral	78.55	Neutral	Not tested
201	CHLORAMPHENICOL	SULFAMONOMETHOXINE	Neutral	80.7287	Neutral	Not tested
202	FUSIDICACID	NITROFURANTOIN	Neutral	96.0562	Neutral	Not tested
203	NITROFURANTOIN	SPIRAMYCIN	Neutral	63.0216	Neutral	Not tested
204	DOXYCYCLINE	STREPTOMYCIN	Neutral	101.609	Neutral	Not tested
205	ERYTHROMYCIN	STREPTOMYCIN	Neutral	28.6131	Neutral	Not tested

## Sheet: ED Fig.2d
Interaction type	Number of interactions	Novelty
CS	39	previously known
XR	127	previously known
Neutral	138	previously known
CS	250	(re)measured by OCDM
XR	357	(re)measured by OCDM
Neutral	125	(re)measured by OCDM

## Sheet: ED Fig.2e
	Drug pair	Strain	Antibiotic	Validated interaction	Log2 fold-change	Frequency	Validated
0	1	Azithromycin	Cefaclor	Neutral	-0.388251	12/12	No
1	1	Cefaclor	Azithromycin	Neutral	0.473189	12/12	No
2	6	Mecillinam	Nitrofurantoin	Neutral	0.603072	9/9	Yes
3	6	Nitrofurantoin	Mecillinam	CS	-1,603172	10/12	Yes
4	6	Nitrofurantoin	Mecillinam	Neutral	0.420531	2/12	Yes
5	11	Azithromycin	Cefoxitin	CS	-1,655308	6/12	Yes
6	11	Azithromycin	Cefoxitin	Neutral	-0.11145	6/12	Yes
7	11	Cefoxitin	Azithromycin	Neutral	0.377845	12/12	Yes
8	12	Cefaclor	Minocycline	CS	-1,359572	1/12	Yes
9	12	Cefaclor	Minocycline	Neutral	0.127957	11/12	Yes
10	12	Minocycline	Cefaclor	Neutral	0.249067	12/12	Yes
11	13	Cefoxitin	Minocycline	Neutral	0.216092	12/12	No
12	13	Minocycline	Cefoxitin	Neutral	0.276585	9/12	No
13	13	Minocycline	Cefoxitin	XR	2,202854	3/12	No
14	14	Cefoxitin	Nitrofurantoin	Neutral	0.433488	12/12	No
15	14	Nitrofurantoin	Cefoxitin	Neutral	0.088194	11/12	No
16	14	Nitrofurantoin	Cefoxitin	XR	1,927185	1/12	No
17	40	Mecillinam	Norfloxacin	Neutral	0.136181	5/9	Yes
18	40	Mecillinam	Norfloxacin	XR	3,056926	4/9	Yes
19	40	Norfloxacin	Mecillinam	Neutral	0.473629	3/12	Yes
20	40	Norfloxacin	Mecillinam	XR	1,120479	9/12	Yes
21	42	Azithromycin	Mecillinam	Neutral	0.467721	12/12	Yes
22	42	Mecillinam	Azithromycin	Neutral	-0.015743	8/9	Yes
23	42	Mecillinam	Azithromycin	XR	3.00092	1/9	Yes
24	43	Mecillinam	Tetracycline	Neutral	-0.082113	9/9	Yes
25	43	Tetracycline	Mecillinam	Neutral	0.525477	5/12	Yes
26	43	Tetracycline	Mecillinam	XR	1,824648	7/12	Yes
27	48	Mecillinam	Minocycline	Neutral	-0.115811	9/9	Yes
28	48	Minocycline	Mecillinam	Neutral	-0.461782	11/12	Yes
29	48	Minocycline	Mecillinam	XR	4,000494	1/12	Yes
30	54	Cefaclor	Tetracycline	Neutral	0.480992	12/12	Yes
31	54	Tetracycline	Cefaclor	Neutral	0.019816	11/12	Yes
32	54	Tetracycline	Cefaclor	XR	1,226191	1/12	Yes
33	55	Norfloxacin	Tobramycin	Neutral	-0.008653	6/12	Yes
34	55	Norfloxacin	Tobramycin	XR	1,772133	6/12	Yes
35	55	Tobramycin	Norfloxacin	Neutral	-0.307437	4/12	Yes
36	55	Tobramycin	Norfloxacin	XR	5,285028	8/12	Yes
37	56	Tetracycline	Tobramycin	Neutral	0.384485	7/12	Yes
38	56	Tetracycline	Tobramycin	XR	1,985823	5/12	Yes
39	56	Tobramycin	Tetracycline	Neutral	0.552677	7/12	Yes
40	56	Tobramycin	Tetracycline	XR	5,242468	5/12	Yes
