# Supplementary material for: Systematic mapping of antibiotic cross-resistance and collateral sensitivity with chemical genetics
Source: Nat Microbiol. 2024 Dec 2;10(1):202–16. doi: 10.1038/s41564-024-01857-w (PMC11726442; doi:10.1038/s41564-024-01857-w)
Supplement: Supplementary file 13 — Source data table. [file 41564_2024_1857_MOESM13_ESM.xlsx]

## Sheet: ED Fig.3a
	drug1	drug2	Interaction inferred by OCDM	GLMS	YCHJ	ENVC	DSBC	SSRA	FIS	WAAF	WAAD	WAAE	DSBA	SBCD	WAAQ	SERC	PURM	PYRC	PYRD	PURE	PURD	PYRE	PPIB	PAL	LIPB	RBFA	SAPD	CUSS
0	Sulfamonomethoxine	Erythromycin	CS	1			1	1							1	1	1	1	1	1	1	1					1
1	Sulfamonomethoxine	Mecillinam	CS			1	1								1	1	1	1		1	1	1
2	Sulfamonomethoxine	Carbenicillin	CS	1	1	1										1	1	1	1	1	1	1				1		1
3	Sulfamonomethoxine	Cefsulodin	CS	1	1	1			1									1	1	1	1	1	1		1	1		1
4	Sulfamonomethoxine	Cefaclor	CS	1	1				1						1	1	1	1	1	1	1	1			1	1	1
5	Sulfamonomethoxine	Cefoxitin	CS	1	1										1	1	1	1	1	1	1	1	1	1	1	1
6	Sulfamethizole	Cefaclor	CS	1	1																			1		1	1
7	Sulfamethizole	Cefsulodin	CS	1	1	1																		1	1	1		1
8	Sulfamethizole	Amoxicillin	CS	1	1																		1		1	1		1
9	Sulfamonomethoxine	Amoxicillin	CS	1	1																			1				1
10	Sulfamethizole	Ampicillin	CS			1																	1
11	Sulfamonomethoxine	Ampicillin	CS			1																		1
12	Sulfamethizole	Oxacillin	CS	1					1
13	Sulfamethizole	Erythromycin	CS	1			1	1	1	1	1	1	1														1
14	Sulfamethizole	Spiramycin	CS	1					1	1	1	1	1	1
15	Sulfamethizole	Azithromycin	CS	1				1	1	1	1	1	1	1
16	Sulfamethizole	Clarithromycin	CS	1			1	1	1	1	1	1	1	1

## Sheet: ED Fig.3b
	drug1	drug2	Interaction inferred by OCDM	ACEF	ACEK	ACNB	ACPP	ACRA	ACRB	ACRR	ARCA	AROB	AROC	AROK	ARSC	ASMA	ASPA	ATPE	ATPI	BIOA	BLR	CITE	CPSG	CSGA	CSPA	CSPB	CSPE	CYDB	CYDD	CYSB	CYSE	DADX	DAM	DDPB	DEAD	DGKA	DKSA	DSBA	DSBB	DSBC	DSRA	DSRB	DUSB	EUTP	EUTQ	FADD	FADL	FDHE	FES
0	CHLORAMPHENICOL	AZITHROMYCIN	XR					1	1													1								1		1	1
1	CHLORAMPHENICOL	PUROMYCIN	XR					1	1					1												1	1			1			1	1		1
2	CLARITHROMYCIN	CHLORAMPHENICOL	XR					1	1			1		1							1									1		1	1
3	CLARITHROMYCIN	DOXYCYCLINE	XR					1	1								1																				1
4	CLARITHROMYCIN	FUSIDICACID	XR					1	1						1	1							1															1	1	1
5	CLARITHROMYCIN	MINOCYCLINE	XR					1	1				1	1		1														1			1				1
6	CLARITHROMYCIN	PUROMYCIN	XR					1	1					1		1														1	1		1		1
7	CLARITHROMYCIN	TETRACYCLINE	XR					1	1					1			1																				1												1
8	DOXYCYCLINE	AZITHROMYCIN	XR				1	1	1															1				1	1								1				1
9	DOXYCYCLINE	CHLORAMPHENICOL	XR			1		1	1																											1		1					1
10	DOXYCYCLINE	PUROMYCIN	XR					1	1																											1
11	ERYTHROMYCIN	CHLORAMPHENICOL	XR					1	1			1						1				1								1						1
12	ERYTHROMYCIN	DOXYCYCLINE	XR					1	1																											1	1
13	ERYTHROMYCIN	MINOCYCLINE	XR					1	1							1						1								1						1	1
14	ERYTHROMYCIN	PUROMYCIN	XR					1	1							1														1	1				1	1											1
15	FUSIDICACID	AZITHROMYCIN	XR					1	1							1												1										1
16	FUSIDICACID	CHLORAMPHENICOL	XR					1	1
17	FUSIDICACID	DOXYCYCLINE	XR					1	1																			1
18	FUSIDICACID	MINOCYCLINE	XR					1	1							1
19	FUSIDICACID	PUROMYCIN	XR					1	1							1
20	PUROMYCIN	AZITHROMYCIN	XR					1	1	1	1					1														1			1		1													1
21	PUROMYCIN	MINOCYCLINE	XR	1	1			1	1					1		1				1										1			1			1								1
22	PUROMYCIN	SPIRAMYCIN	XR					1	1					1		1			1	1										1			1											1
23	PUROMYCIN	TETRACYCLINE	XR					1	1					1																						1
24	SPIRAMYCIN	MINOCYCLINE	XR					1	1				1	1		1				1					1					1			1				1					1		1	1	1
[truncated: 254 more columns]
