# Supplementary material for: Systematic mapping of antibiotic cross-resistance and collateral sensitivity with chemical genetics
Source: Nat Microbiol. 2024 Dec 2;10(1):202–16. doi: 10.1038/s41564-024-01857-w (PMC11726442; doi:10.1038/s41564-024-01857-w)
Supplement: Supplementary file 14 — Source data table. [file 41564_2024_1857_MOESM14_ESM.xlsx]

## Sheet: ED Fig.4a
	Gene	TOBRAMYCIN (s-score)	NALIDIXICACID (s-score)
0	yafW	-1.87588	-0.154865
1	ydeN	-0.131522	0.449582
2	yceO	0.526682	1.51774
3	glpE	-0.473432	-0.268276
4	yfjS	0.4463	2.04426
5	yobF	-1.05432	-0.803759
6	casD	-1.12911	0.051045
7	exuR	-0.992098	-1.40762
8	phnD	-1.15313	-0.259326
9	wbbI	0.537456	1.78445
10	glrK	0.294425	-1.39978
11	ralR	1.38033	-0.131907
12	casB	-0.27461	-0.41052
13	rnlB	0.420147	0.401339
14	rnlA	-0.118397	0.97769
15	ykfI	-1.30006	1.99219
16	blr	0.615363	0.59932
17	mcrB	-1.44686	0.754362
18	gltF	0.579687	0.25859
19	ybbA	-0.164054	0.654855
20	mrr	-0.009174	1.1012
21	mcrC	-2.13885	0.510462
22	yghQ	0.708094	0.851309
23	hokB	2.36397	0.902521
24	yigG	-0.179864	-0.269508
25	mqsR	-0.094261	0.250695
26	mqsA	-0.380458	-1.19911
27	yjjJ	-1.00231	-0.970236
28	yagE	-1.16138	0.507988
29	ythA	-0.163824	0.271373
30	gspO	0.542639	0.734726
31	gspL	-0.238855	0.97125
32	hsdM	-0.321284	-0.43996
33	rhsA	-0.839904	0.538892
34	yqcG	-0.416322	-1.01845
35	gspC	-0.515474	-2.67647
36	gspM	0.619058	-0.940478
37	gspD	-0.373352	2.33107
38	gspG	-0.325149	0.09827
39	gspJ	-0.777184	0.660964
40	gspI	-0.934332	0.494133
41	gspF	0.734512	0.739639
42	appY	0.320395	0.742353
43	yjhC	-0.48387	-1.87681
44	chiA	1.07882	-0.253172
45	gspE	0.084654	0.247773
46	gspB	0.794786	-0.825911
47	yjhG	1.18952	-0.805557
48	trkG	-0.529094	-0.336388
49	yjhP	-0.735227	-0.007216
50	nanC	-1.74982	-0.407418
51	gspH	-0.92335	0.420206
52	paaH	0.75837	-0.504153
53	paaD	1.92005	0.497651
54	yfjZ	0.646588	1.57109
55	yafO	0.164611	0.520298
56	paaA	0.485954	0.683236
57	paaI	1.3484	-0.268314
58	paaJ	0.935702	-0.376511
59	paaZ	-1.13185	-1.3289
60	paaX	-0.082545	0.595892
61	hicA	1.6138	-1.50183
62	flxA	-0.279416	-0.132737
63	paaB	0.56201	-0.497223
64	paaG	1.54166	-3.19608
65	ygiZ	-0.651258	-0.788048
66	tynA	0.256052	-1.31206
67	paaE	-0.479447	-1.1085
68	paaF	-0.629326	0.394588
69	paaK	0.62944	2.04059
70	ybbC	0.030427	2.13759
71	feaB	1.95425	1.16283
72	ypjF	-1.50619	0.563017
73	argF	-0.959366	0.80978
74	yafN	-0.919824	3.47048
75	paaC	0.198784	1.83735
76	yjhB	-0.875054	-1.42426
77	yodB	-0.919338	-0.484711
78	yjeO	0.350307	-0.110773
79	setA	-0.831954	0.385863
80	hsdS	-1.97278	-0.187737
81	yibA	4.0066	1.04786
82	ygfF	-1.2724	1.09589
83	ompL	-0.014244	2.37939
84	frlB	-1.19769	-0.861722
85	yafQ	-0.278918	1.39309
86	ynjI	-1.5005	-0.583252
87	yihS	-0.845214	-0.877507
88	yjhH	-1.19033	1.99789
89	yihQ	-0.965228	-1.6822
90	yraH	-0.698804	0.628128
91	yeeR	0.467774	-0.763351
92	etk	1.49416	-0.803293
93	xylE	-0.629284	0.361584
94	setC	-0.078633	0.593227
95	rayT	-0.474145	0.651572
96	frlR	-1.22132	0.061756
97	frlC	-0.566087	0.156557
98	yraK	0.394465	-0.818935
99	yihR	0.134928	-1.12923
100	gfcA	1.57606	0.376073
101	feaR	2.03538	-1.51669
102	etp	0.426447	0.571211
103	yciC	-0.607428	1.16978
104	ydaG	1.22372	-0.179585
105	frlA	-0.405808	-1.31542
106	chpB	0.06315	0.660364
107	casA	0.061915	0.616513
108	yedR	-1.3415	-0.099307
109	yiaV	-0.502555	-0.31134
110	frlD	-0.574141	-0.602283
111	ygiS	0.252679	1.73551
112	mngB	0.512693	-0.786777
113	alsK	0.85548	-0.745925
114	yidI	-0.316706	1.64242
115	dinJ	-0.112226	-0.259379
116	alsE	0.479842	-0.310445
117	fliC	1.52069	0.266733
118	alsB	0.017825	0.565666
119	rhmD	0.947256	0.141989
120	alsC	-0.010801	0.650945
121	rfbA	0.727034	-0.024908
122	mngA	1.31287	-0.510336
123	idnD	1.8941	2.16505
124	symE	-0.114743	1.19786
125	ybeT	0.894624	1.27228
126	torI	1.42431	0.498143
127	pptA	1.67941	1.60184
128	casE	0.173551	-0.187026
129	hsdR	-0.438064	-1.07176
130	rpiB	1.26875	-0.486712
131	elfA	1.17041	0.49508
132	cynS	-0.654003	-0.574137
133	cynT	-0.321479	-1.28776
134	ygbF	0.528033	-1.30255
135	yraI	0.55139	-1.23784
136	melB	-1.27398	-0.500555
137	atoD	0.812529	-0.153549
138	atoA	-0.726592	-0.341396
139	tap	0.758436	-1.68927
140	atoS	0.139915	-0.598776
141	atoB	0.152768	0.526912
142	casC	-0.328331	0.370783
143	ygcB	-0.826134	0.12827
144	elfD	2.97995	1.15521
145	mcbR	0.884976	-0.257486
146	ddpX	-0.2608	1.03593
147	ddpB	0.518351	0.140032
148	sfmA	2.61551	0.399932
149	ycaM	1.55529	0.567887
150	atoE	-0.480726	1.54324
151	yeaX	0.408413	-1.23032
152	hcaC	0.94131	0.012779
153	hyfC	-0.090164	0.107548
154	rfbC	1.07094	-0.196282
155	hcaD	1.33686	-0.114191
156	ygbT	0.869932	0.716529
157	ycbU	-1.35523	0.034216
158	xapA	0.722965	1.50665
159	hcaB	0.358951	-0.21269
160	sfmF	1.73553	0.180904
161	abgA	0.694493	2.1116
162	recT	0.947825	1.1592
163	curA	1.12925	-0.271506
164	mhpB	0.108538	2.084
165	mhpA	-0.058553	0.560974
166	yeaW	-0.692062	0.237531
167	hyfE	-1.62186	0.145986
168	ratA	2.07755	0.919993
169	hicB	0.490826	2.08295
170	hcaE	0.953456	0.604897
171	dosC	0.054987	-0.405514
172	ddpD	1.37932	-0.27895
173	hcaF	0.330029	-0.066638
174	puuD	0.033299	-0.235168
175	hyfG	-0.922931	-0.110056
176	rfbD	1.44369	-0.073506
177	puuP	-0.362181	-0.115028
178	dmlA	-0.193763	-0.002534
179	puuR	-0.357656	-0.760301
180	ddpF	0.785263	-0.250606
181	puuC	1.15874	-1.37472
182	mhpC	-0.232657	0.531157
183	mhpE	0.403237	0.843332
184	mhpF	-0.390377	-0.151153
185	mhpT	1.50277	0.195111
186	mhpD	-0.836492	0.360996
187	ymgF	-0.458497	-0.964615
188	puuB	1.02158	-0.549127
189	hyfR	-0.057211	-0.631157
190	cbrB	1.76203	-1.25585
191	abgT	-0.211612	0.424259
192	scpB	-0.179181	0.187681
193	puuE	0.530617	-0.355399
194	pgaC	0.031176	-2.36278
195	pgaD	1.753	-0.345947
196	puuA	1.46766	-0.217618
197	dsdC	0.451496	1.32147
198	ybiU	-0.266527	0.487352
199	xapB	1.24493	0.070826
200	bglG	-1.05495	-1.63298
201	fecB	0.175891	2.11917
202	ydjG	-0.702229	-0.452643
203	ydiO	-0.068028	-1.28987
204	pgaA	0.713848	-0.126293
205	mdtM	-0.945438	0.939963
206	ydjJ	-0.094741	-1.28136
207	ybiA	0.254532	-0.590974
208	sfmC	1.12551	-0.176276
209	argK	0.043704	-1.20789
210	scpC	-0.178781	0.440744
211	cspB	-1.0781	0.167165
212	yeeD	-0.015243	-0.452883
213	lacA	-1.36019	0
214	ygbN	-0.35294	0.953388
215	yhaI	0.435558	0.872226
216	hscC	-0.180948	1.70271
217	ydjH	-0.272538	-1.17396
218	pgaB	1.20433	-0.737255
219	talB	-2.42564	-0.118149
220	focB	-0.635534	-0.360636
221	rfbB	-0.4358	-0.779222
222	idnO	-1.15781	0.329512
223	fecC	-0.200946	-1.99202
224	sfmH	2.55879	-0.315448
225	ylcG	0.568406	-3.72357
226	bdcA	0.552035	-0.821539
227	nupX	-1.14356	-0.752333
228	ycbV	1.09075	0.025888
229	yjgH	-0.976889	-0.028381
230	ascG	-0.744679	-0.088656
231	bdcR	-1.58156	-1.3728
232	lsrG	-0.396001	-0.265141
233	ydfR	-0.10457	0.258825
234	fecD	-0.263848	-0.104403
235	arsB	-0.819587	-0.088574
236	lsrF	-0.804467	0.455761
237	lsrC	0.33726	0.041493
238	glcA		0.588592
239	atoC	0.345197	0.363665
240	iraM	1.82664	0.220489
241	yihN	0.028401	-2.58322
242	yadL	-0.276068	-0.564879
243	glcC	0.366049	-0.505192
244	prpC	-2.00334	-0.624275
245	ymfA	0.642469	-0.19332
246	glcB	0.138641	-0.951486
247	sfmD	-0.570079	-0.770237
248	pppA	0.562953	-0.355477
249	yddA	-0.183967	0.155515
250	rhmT	-0.172276	0.016681
251	ycfZ	1.81466	0.573575
252	ecpB	-0.264795	-0.018657
253	yoeB	0.788007	0.514059
254	ycjP	0.091299	0.692693
255	gntP	-0.750666	-1.04235
256	ycjO	0.336561	0.341415
257	hipB	1.27063	0.449353
258	prpB	-0.669491	-0.511373
259	lsrR	0.074229	0.273917
260	slyX	-1.19453	0.129164
261	frdD	-1.71426	0.182609
262	hyuA	1.03425	-0.743866
263	focA	0.37826	-0.172702
264	sgbH	-0.440239	0.513786
265	yhjR	0.056475	-0.639333
266	prpR	-1.92971	-0.246458
267	elfG	-1.75251	-0.546052
268	mocA	-0.50801	-0.395741
269	yiaM	-0.442525	0.62652
270	lsrA	0.489417	-0.828753
271	yiaO	-0.375737	-0.612047
272	rclC	-2.25555	0.109354
273	yicL	0.212357	3.22289
274	cadC	-1.20257	-2.29844
275	ycbF	-0.785533	-1.02426
276	ygeW	-0.567694	0.629844
277	betA	-0.679023	0.152543
278	yqcE	0.761457	1.36417
279	yihU	-2.72523	-0.695892
280	yefM	0.136088	0.417511
281	sgrT	-1.08587	-1.5249
282	sgbE	-1.10422	-0.533032
283	ecpA	0.199313	-1.00453
284	yhfS	0.367064	-1.57108
285	ybbW	0.253478	-0.080578
286	relB	-0.945393	0.97045
287	ecpE	-0.938425	-1.50555
288	betI	-2.1921	0.371291
289	ecpC	-0.647046	-0.000718
290	speF	2.26327	1.02329
291	ssnA	-0.209514	-1.00502
292	ycjU	0.981147	-0.926822
293	ecpD	0.523871	0.87978
294	ariR	0.877046	0.098954
295	iadA	0.077815	0.059136
296	tolA	0.281471	-0.650749
297	ygcP	0.562121	-0.686943
298	fliH	-0.833967	-0.272168
299	nlpA	-1.64917	1.3398
300	nfrA	-0.83258	1.02933
301	yddE	0.0234	0.495332
302	ydeP	2.53642	0.109262
303	potE	0.756308	1.01661
304	ymdA	0.680936	0.50202
305	leuC	-0.692483	1.2891
306	prpD	-0.839745	0.157764
307	pliG	0.237855	-1.70345
308	rluF	-0.56649	1.00209
309	bdm	0.860639	-0.676691
310	ycgZ	0.49771	-0.697793
311	yahK	-1.1527	0.285328
312	yjiG	-0.655761	-0.805341
313	flgD	2.71062	0.359533
314	yhjX	-0.610487	0.652567
315	cbl	0.634869	0.364915
316	srkA	0.974633	-0.010028
317	yiaB	-0.246179	1.23515
318	yiaJ	-0.726944	-0.663809
319	ompG	1.34276	0.588174
320	kilR	1.31275	1.34999
321	yhcG	-0.080429	2.1061
322	yjfF	-0.4159	-1.98492
323	dtpC	0.859539	1.21167
324	ygfK	-0.200459	1.37642
325	ygeX	-0.462183	-0.032705
326	guaD	0.584634	-0.656655
327	sbmC	-0.608335	0.798579
328	tam	-0.494511	1.31709
329	wzxC	-1.82871	0.565071
330	narW	1.6431	0.015752
331	zapA	-1.36173	-1.81996
332	iraD	-0.758271	0.66537
333	livH	0.129466	0.290433
334	yfcV	-0.05514	-0.738443
335	yeiL	2.63144	0.61538
336	pspE	1.425	0.21885
337	narV	0.29441	0.712851
338	yjjV	-0.543379	0.42985
339	arfA	0.371182	0.597648
340	zntR	0.604855	-0.25442
341	iscR	-1.49008	1.40347
342	acrE	0.134843	0.993468
343	yfcO	1.65777	0.511221
344	ytjB	-0.372028	-0.97263
345	radA	-0.238077	-1.89688
346	mug	-0.021143	0.029293
347	iscX	1.16334	-0.406323
348	ynfF	1.3911	-0.398948
349	yfhM	-1.80979	-0.036514
350	yggF	-1.07402	1.13295
351	ivy	-0.329371	0.15536
352	ymgC	0.412871	-1.68397
353	mzrA	-1.4636	-3.58951
354	rcnB	0.56283	0.606693
355	atpI	-0.799389	-0.143208
356	rclA	-0.743005	-0.51964
357	zwf	-0.568566	1.33393
358	aldB	-0.867679	-1.02238
359	yhfX	1.03528	0.973738
360	allD	0.668626	-0.126676
361	holD	0.53382	-0.975785
362	yhdE	-0.52038	-0.975465
363	ynbA	0.17476	-0.425393
364	rcsA	0.840454	0.652388
365	bcsE	-0.926758	0.178697
366	putP	1.45168	-1.02102
367	ynfD	0.369314	0.275937
368	murQ	-0.68766	-0.044134
369	bsmA	-0.106687	-0.456087
370	bluR	1.00574	0.24254
371	ygaZ	-0.679344	-0.570893
372	yihT	-1.93643	1.41284
373	nfsA	0.885714	-2.4228
374	yraJ	0.229955	0.473926
375	yqjF	0.435327	3.36564
376	yqjC	-1.16519	0.897532
377	yqjA	0.657989	2.56358
378	hflD	0.301643	-0.513496
379	bfr	-1.33577	-1.2166
380	bfd	0.662766	0.427003
381	narH	2.08296	-0.13554
382	yihG	-0.627657	-0.995894
383	hyaE	1.1272	0.481067
384	ulaD	1.75184	1.4716
385	yehL	-0.087533	-0.31529
386	ddpA	0.713035	-0.775584
387	maa	1.35546	-1.07928
388	xylH	-1.16247	1.48667
389	speD	-0.397667	-0.404329
390	sra	-0.731507	0.782349
391	xylR	-0.281175	-0.666489
392	pntA	0.193245	-2.33631
393	wzzE	0.488673	0.356946
394	wzc	-1.82113	-0.990839
395	dgoT	-2.04236	0.353409
396	wcaJ	1.81723	-1.6327
397	viaA	-1.06675	-1.92356
398	xanP	-1.0593	-0.426761
399	yabI	-0.754123	0.180239
400	gabP	-0.039159	0.267088
401	yceJ	1.12443	0.45138
402	csgB	0.361246	-0.251143
403	csgC	1.24062	0.693551
404	csgD	0.403863	1.37176
405	csiD	-0.27871	0.516674
406	ghxQ	-1.0442	-0.278736
407	ghoT	-1.03342	1.24047
408	ghoS	0.216491	1.33949
409	ybbY	0.447796	0.253693
410	yajL	1.02551	0.061199
411	dacD	-0.44689	-0.333232
412	dadX	0.968613	-0.81882
413	uxuA	0.154158	1.52989
414	yceM	0.375357	1.11641
415	uspC	-0.284242	-1.8441
416	fliO	0.609935	1.84835
417	phnH	-0.918018	0.227028
418	phnL	-0.784157	-0.024615
419	phnM	-0.396607	0.439308
420	mdtD	-1.21966	-0.203641
421	mdtC	-0.92674	-2.00612
422	phnN	-1.40003	-1.70603
423	fadI	-0.889394	-0.341432
424	phnP	-0.834461	0.031777
425	tomB	0.171019	-1.48695
426	treA	0.603207	-1.66709
427	torD	-0.663265	1.58006
428	phnO	-1.35933	0.844457
429	phnC	-1.03392	-1.74681
430	evgA	-0.69382	-1.28976
431	ebgA	-0.513635	-0.294794
432	fliK	0.751287	1.69373
433	fliJ	0.398702	-1.62836
434	fliE	0.11348	-0.996026
435	flhC	-0.629422	-0.058147
436	efeB	-1.55428	-0.58053
437	emrD	-0.981883	0.876418
438	uacT	-0.194048	-0.124552
439	tyrP	1.07375	0.712901
440	eutC	-0.30938	0.065847
441	eutK	0.149666	-1.15919
442	eutM	-0.689693	-0.929621
443	eutQ	0.453393	-2.60184
444	eutS	1.12505	-0.673549
445	glpB	0.474965	0.591243
446	yafP	-0.436151	-0.162784
447	chaB	1.1972	0.597069
448	yecN	-0.310311	0.335735
449	cmtB	-0.360372	-0.479688
450	yebV	1.36247	0.200309
451	chbF	0.755881	0.959574
452	mscL	-0.941777	-0.682039
453	gsiB	-0.953311	-0.529903
454	lplA	-1.14443	-0.006337
455	yebF	-0.161372	0.633875
456	cheA	-0.016561	-1.78327
457	ruvC	1.23778	-4.39929
458	priC	0.521757	-1.81794
459	ydiN	0.985956	0.932692
460	citE	0.300397	0.52649
461	prlF	-1.08638	-0.980482
462	ydgC	-0.536718	1.23178
463	codA	-0.809821	-0.784891
464	cpxA	2.15085	1.28354
465	ydaF	1.24487	-2.15714
466	mtfA	-0.018512	1.15853
467	glpG	-0.643209	-0.042452
468	yegS	0.099956	0.214735
469	yehA	-0.612909	0.604517
470	rsmG	-0.146691	-1.81571
471	rsxC	-0.184467	0.564897
472	ycgM	0.145817	1.06771
473	proW	-0.435023	-0.57105
474	qorB	-0.623069	-1.54465
475	pflB	-0.474	0.582612
476	pstC	-1.02832	0.138123
477	pgk	-0.766662	-0.140757
478	nsrR	1.40883	1.45675
479	osmB	3.88604	-0.089154
480	proY	0.510157	0.724068
481	proX	-0.454365	0.436343
482	nrfB	-0.517635	-0.334561
483	purB	-1.05267	0.94537
484	pldB	-0.163277	0.213641
485	pta	-0.935332	1.33486
486	plsX	0.450117	2.03606
487	proV	-1.46407	2.23307
488	plsC	-0.601817	0.648668
489	nth	0.992422	-1.5587
490	pyrD	-1.44325	1.00906
491	pepP	1.82221	0.758412
492	pyrE	-0.928503	1.85745
493	pyrF	-0.144422	-0.183999
494	pyrH	0.458408	0.032346
495	pepQ	-0.164833	0.557003
496	pldA	-0.30534	0.335077
497	pfkA	0.281268	0.620565
498	plaP	0.678573	-0.18986
499	pflA	0.238845	-1.13172
500	nrfA	-0.219147	-0.371714
501	pstB	-0.764377	-1.47682
502	phnG	-0.021161	-0.2714
503	nlpI	1.01321	-1.79976
504	nlpE	-1.77906	-0.971729
505	otsA	-1.081	-0.220237
506	pspG	-0.004074	0.431542
507	phoR	-0.665303	-0.658553
508	phoQ	1.44101	-4.63115
509	oxc	-0.148707	1.72825
510	queF	-0.462842	0.311963
511	psiF	0.405161	0.566624
512	psiE	0.208738	-0.185898
513	nirC	-0.569484	0.436817
514	nikR	-0.037166	-1.12076
515	phoE	-0.187953	0.568553
516	phnF	0.806063	-0.279029
517	norV	-0.146158	0.439932
518	queA	-0.088472	-0.920251
519	queE	-1.09627	0.132668
520	nrdI	-1.13436	0.173399
521	pgl	-0.08839	-0.484727
522	nrdH	0.422631	-0.395908
523	pka	-1.69826	0.501882
524	plsY	0.351426	-0.220621
525	nrdR	-1.19212	1.23067
526	pstA	-0.769359	-1.24915
527	osmE	-0.430359	0.531613
528	nrdF	1.20218	0.242811
529	pgpA	1.42965	-0.001404
530	pgpB	0.750041	-1.37112
531	pheA	0.516347	-0.344384
532	pheS	1.79916	0.853975
533	pheT	0.895753	-0.942441
534	osmC	1.74671	-1.52036
535	pepN	0.51371	0.61346
536	pykA	-0.074519	1.9396
537	pmrD	-0.210769	0.653422
538	purK	0.781139	1.95617
539	purM	-0.351449	1.40042
540	pdxA	-0.894657	0.594424
541	purU	1.10304	-0.426485
542	ppsA	-2.54391	-0.843719
543	oppB	0.885488	0.019007
544	pdxB	1.26128	0.755745
545	pdxH	0.248811	-1.00492
546	nusG	1.32946	0.545155
547	pdxJ	-0.543809	0.233526
548	pabA	-0.560438	-1.26664
549	pdxK	0.07335	0.09587
550	obgE	-0.603961	-0.30255
551	purH	-2.48911	1.00981
552	pcnB	-1.22094	-2.00592
553	prfC	-0.551624	-0.66348
554	purC	-1.76422	-3.65954
555	purE	0.22038	1.19426
556	purF	-0.688839	0.696075
557	ompW	0.574092	0.280247
558	panF	-0.802444	-1.63965
559	ppsR	-0.190023	0.746346
560	ompF	0.165375	2.18991
561	pal	1.24423	0.165607
562	ompA	0.138185	-1.70305
563	patA	1.1658	0.347264
564	pabB	1.79682	-0.740483
565	pbpC	-0.533029	-0.947683
566	pbpG	-0.71382	0.226674
567	pcm	-0.239528	0.456133
568	pmbA	-0.679104	1.03749
569	nupC	0.019075	-0.181467
570	prmA	-0.476126	0.21615
571	nudB	-1.10507	0.812513
572	potD	1.58206	1.10244
573	potB	0.132332	-1.01049
574	polB	-1.41154	-1.54602
575	nudE	-0.458061	0.095185
576	phoB	0.275722	-0.675329
577	ptsN	-1.28338	3.49919
578	ptrA	0.566104	-1.43151
579	pepD	-1.17375	-0.550588
580	purA	-0.14897	2.36234
581	pnp	0.097025	0.45741
582	pncB	1.66585	-0.581373
583	pyrB	-3.67035	1.14452
584	nudF	0.6841	0.907746
585	nudG	1.83996	1.01688
586	prlC	-1.12648	0.961293
587	ppiD	-0.203686	-0.47599
588	nuoK	1.74699	-2.03739
589	nuoJ	2.33857	-3.70488
590	otsB	0.843279	-2.44509
591	nuoH	2.56826	-5.36449
592	nuoG	1.82789	-0.034897
593	nuoE	2.45993	-1.92899
594	oppD	1.23949	-0.592677
595	nuoC	1.10655	2.53458
596	nuoB	1.81857	0.214983
597	nudK	0.534396	-1.09129
598	ppiC	-0.974558	0.969969
599	ppiB	-0.305084	-0.283544
600	nudJ	-0.06166	-1.40001
601	ppiA	-0.620969	-1.09933
602	pepA	-0.043019	0.472445
603	ppc	-0.142558	1.05699
604	pepB	0.249736	0.237533
605	nuoN	2.25594	-0.13904
606	proB	-0.596649	-0.739229
607	sspB	-1.26827	0.841427
608	raiA	0.120058	0.29116
609	ycaO	-0.941471	-0.51338
610	ycaD	0.706821	-0.131741
611	ybjP	-0.010002	1.10486
612	ybjO	0.976057	-1.32357
613	ybjM	-0.302273	1.65917
614	ybjJ	0.70124	1.90769
615	ybjG	0.447285	0.966842
616	ybiV	-0.024201	0.497405
617	ybiT	0.137251	-0.21716
618	ybiR	1.01591	1.41291
619	ybiO	0.7478	-1.74214
620	ybiB	0.513334	-0.714789
621	ybhR	-0.109608	1.26145
622	ybhQ	0.197248	2.56886
623	ybhL	0.899067	0.373298
624	ybhK	1.57196	-2.62187
625	ybhF	0.995245	0.414794
626	ybhC	0.976352	-0.347195
627	ybgJ	0.940001	-0.174688
628	ybgI	-0.534352	0.478335
629	ybgC	0.765786	0.48278
630	ybfF	0.644298	-0.394665
631	ybfE	-0.930887	-0.890597
632	ybeZ	2.15562	0.186834
633	ybeY	-0.132303	0.867589
634	ybdZ	0.74625	0.346073
635	ybdK	0.55749	3.08812
636	ybdG	-0.097564	0.601762
637	yccA	0.51458	-0.782868
638	yccF	-0.124258	0.461781
639	yccJ	0.59606	-0.426738
640	yccS	1.0167	0.802166
641	ydhF	0.874435	1.21531
642	ydgK	-0.440569	-1.37508
643	ydgH	-1.39115	-3.75513
644	ydfG	0.193897	-0.980564
645	yddG	0.144461	-0.95552
646	ydcZ	0.841478	1.23912
647	ydcY	1.07559	-0.084843
648	ydcF	1.53346	1.17347
649	ycjX	0.407434	-0.446758
650	ycjG	-0.047166	-0.896711
651	yciO	0.419311	0.903697
652	yciN	1.4436	-0.044142
653	yciI	2.6697	0.697867
654	yciH	1.47359	-0.686087
655	ybcJ	-0.383906	-0.687167
656	yciE	-0.292888	-0.416065
657	ychQ	0.925855	0.240052
658	ychN	1.0203	-0.820662
659	ychF	0.100683	1.26198
660	ycgR	1.05937	-1.18229
661	ycgL	1.33095	-1.03704
662	ycgJ	0.378136	0.419362
663	yceI	-1.3393	1.10391
664	yceF	0.937964	-0.024223
665	ycdZ	0.336082	0.114342
666	ycdY	-0.277969	-0.700171
667	ycdX	1.01039	0.143044
668	yccX	0.28553	-0.22758
669	yccU	-0.570842	0.907609
670	yciB	-1.37964	-1.428
671	ybcI	0.783259	1.34098
672	ybbN	-0.129917	2.3026
673	ybaY	-3.09926	0.288372
674	uspG	-1.35238	-0.604869
675	uspF	0.575505	-0.32285
676	uspB	-0.227885	-0.525339
677	uspA	-0.738609	-1.16564
678	uraA	0.072129	0.130925
679	upp	-1.92447	0.817054
680	ung	0.710558	-0.642201
681	ulaG	-0.189017	-0.567336
682	ulaF	-0.52234	2.20894
683	uidB	0.834419	-1.84962
684	ugpQ	-0.482272	0.311975
685	uup	1.27359	-0.343653
686	udp	-0.670185	0.468017
687	ucpA	1.28456	0.317617
688	ubiX	0.589912	1.92834
689	ubiI	1.98259	-0.156825
690	ubiH	0.947919	-0.596644
691	ubiF	1.38303	-1.32432
692	ubiE	1.60613	-0.595847
693	ubiC	-0.456832	1.12438
694	ubiB	-0.307209	0.851301
695	tyrS	-0.640489	-0.086027
696	tyrR	-0.059596	-0.511518
697	tyrB	-1.0283	1.49797
698	tyrA	-0.86082	0.147995
699	udk	-0.001505	-0.602262
700	ydhR	0.107388	0.115956
701	uxaB	0.02156	1.02618
702	valS	0.274021	0.11857
703	ybaT	1.83133	-0.715057
704	ybaN	1.63516	1.3793
705	ybaL	0.452641	0.733827
706	ybaK	0.309653	-0.536937
707	ybaB	-0.098708	-0.739391
708	ybaA	0.760779	-1.19514
709	yajI	1.37499	-0.918127
710	yajC	-0.992961	1.60523
711	yaiY	1.12781	1.71698
712	yaiA	-0.411599	0.797114
713	yafV	-0.49219	-1.38992
714	yaeQ	-0.647598	1.17741
715	yadN	-2.07293	-0.610261
716	yadM	-1.63326	-0.230985
717	uxaC	0.412977	0.323011
718	yadH	-0.881962	0.427379
719	yadC	-1.50138	2.17646
720	yacG	-0.132966	-1.67805
721	xylF	-0.874669	-0.626335
722	xylA	-0.918028	-1.98569
723	xthA	0.366814	-2.59604
724	xseB	0.382691	-7.0814
725	xanQ	-1.44358	-1.21236
726	wecH	-0.343064	0.522774
727	wecG	-0.838748	0.010463
728	wecF	-1.80664	1.51579
729	wecD	-1.2373	3.68824
730	ves	0.554967	-0.534225
731	yadG	-0.569806	-1.0546
732	typA	-0.09894	1.59739
733	ydhT	1.62029	-0.005219
734	ydiE	-0.290115	-1.21858
735	ynfM	-0.142079	0.440101
736	ynbC	0.136144	0.302959
737	ymiA	-1.28415	1.29239
738	ymgD	0.77196	-0.085375
739	yjjX	-1.11999	1.05167
740	yjjW	0.44217	-0.379216
741	yjjP	-0.630998	-0.529661
742	yjiA	0.325702	1.24386
743	yjfC	0.169411	-1.70718
744	yijD	0.197109	-0.352604
745	yiiM	0.844368	0.950032
746	yihX	-1.16617	1.17989
747	yihI	1.36845	-0.365388
748	yigL	-0.099961	-1.52241
749	yigB	-0.610124	2.09006
750	yifK	0.142983	0.787906
751	yieH	-0.151918	0.736389
752	yidH	-1.48449	-0.953373
753	yidG	-0.517367	-1.63575
754	yidC	-1.32632	-0.431656
755	yibN	-2.50187	0.033188
756	yibL	-1.68046	1.91482
757	yiaA	-0.500736	1.48102
758	yhjV	0.313196	-1.0835
759	yhjJ	-1.73399	-0.27733
760	yhiM	-0.090065	-1.62149
761	ynjF	0.385665	0.669052
762	yobA	0.580466	-0.67981
763	yohC	-0.410949	-0.449856
764	yohD	-0.134891	1.42093
765	zupT	-0.763827	0.169823
766	zraS	-0.578308	0.268559
767	zraR	-0.03564	-0.899538
768	zraP	0.001475	-0.49372
769	znuB	1.15063	-0.964351
770	znuA	-0.693913	2.28841
771	zntA	0.245068	0.415344
772	zapC	0.088468	-1.9119
773	zapB	0.011033	0.560202
774	ytfT	-0.719394	-0.649129
775	ytfQ	-0.456481	1.26902
776	ytfP	-0.360184	-2.54199
777	yhhX	0.525829	0.399657
778	yrfG	-2.85971	0.215923
779	yrbG	0.249367	1.16546
780	yqjI	-0.453352	1.16696
781	yqjH	-0.244143	0.485751
782	yqjG	1.02947	0.087254
783	yqjE	-0.205874	1.2506
784	yqjD	-0.111379	-0.096365
785	yqiC	1.85604	-1.26505
786	yqcC	-0.357835	-0.50943
787	yqaB	0.730347	-0.803387
788	yqaA	0.3829	1.2804
789	ypjD	0.088281	0.845721
790	ypdE	-0.24636	0.582938
791	ypdA	-0.376874	0.394833
792	yojI	1.19222	0.537713
793	yhhS	-0.503928	0.340989
794	yhhJ	-0.518589	0.828215
795	yfeZ	0.226224	0.049971
796	yfeY	-0.097955	-1.953
797	yfcQ	0.284205	0.415499
798	yfcP	1.20864	-0.198959
799	yfcE	-0.837972	-0.39129
800	yfcD	0.969854	1.33451
801	yfcA	1.99663	-0.891225
802	yejM	-0.742499	0.030855
803	yejG	1.71109	1.50361
804	yejF	-0.476003	-0.067823
805	yejE	-2.1772	-0.178984
806	yejB	0.38378	0.24443
807	yeiG	0.844369	-0.186359
808	yfgD	1.05746	0.289879
809	yehY	-1.60836	-1.33739
810	yehR	0.29143	-0.605209
811	yeeZ	0.079042	0.021647
812	yeeA	-0.059888	-0.321612
813	yedW	-0.205732	-0.216875
814	yedP	1.57503	0.29488
815	yedJ	1.03729	-1.3319
816	yedI	0.165664	1.20958
817	yedF	-0.577689	-1.61548
818	yecM	-0.341262	-0.40058
819	yebZ	0.711312	-0.135359
820	yebE	1.69352	0.646258
821	yebC	0.958622	-0.904915
822	yeaD	0.563848	0.408239
823	ydjM	-0.297583	0.85238
824	yehW	1.1583	-2.71115
825	ydhV	-0.090085	-0.92262
826	yfgJ	0.412819	0.367344
827	yfiF	-0.584651	-1.87745
828	yhhA	-0.935002	0.137519
829	yhfG	-0.623839	0.508804
830	yhfA	-0.537948	0.10045
831	yhdY	0.950695	2.32413
832	yhdT	0.218787	-0.826756
833	yhcO	-1.16779	0.672702
834	yhcB	-0.647709	-0.935101
835	yhbY	0.125338	-0.465933
836	yhbE	0.025308	0.434652
837	yhaH	-0.248327	-0.099423
838	ygjP	0.141515	-0.134375
839	ygjK	-0.460226	-0.518283
840	ygiN	-0.453325	-0.12719
841	yfhL	0.298194	0.620381
842	ygiF	-0.310401	-0.073764
843	yghB	-0.335251	1.20758
844	yggX	0.242739	-0.969938
845	yggS	0.355936	1.62921
846	ygfZ	1.40345	1.32322
847	ygeA	1.70449	0.280218
848	ygdG	1.06203	-0.100293
849	ygbE	0.954019	-1.02467
850	ygaV	-0.871518	-0.081824
851	ygaU	0.229992	-0.736059
852	ygaP		-1.52263
853	ygaM	-0.336472	0.372571
854	yfiH	-1.50694	1.17234
855	ygiC	-1.82079	-0.125196
856	tusE	-0.600993	0.639147
857	tusD	-0.034088	0.299481
858	tusC	0.044539	1.15862
859	rpoD	-0.371776	2.18949
860	rpmI	1.56367	0.091332
861	rpmG	1.57568	-0.986004
862	rpmF	0.260257	2.0159
863	rpmE	-0.488114	2.80608
864	rplI	-2.12864	0.414911
865	rplD	1.18786	0.860522
866	rpiA	0.061747	-1.445
867	rpoN	-0.192729	0.453784
868	rpoS	-0.555902	-0.98442
869	rpoZ	-1.61477	1.7494
870	rsmC	-0.189178	-0.246436
871	rsmB	-0.608846	2.75375
872	rsmA	-2.91531	1.32133
873	rsfS	-0.021488	1.40731
874	rseC	-0.637237	0.868691
875	rraB	-0.104033	0.711143
876	rraA	-0.329203	0.431818
877	rpsT	-0.474526	-0.630139
878	roxA	0.138816	-0.602505
879	rpsF	0.419446	2.28928
880	rpsE		0.024514
881	rppH	-0.339625	-0.906836
882	rof	-0.888814	-0.489862
883	rodZ	0.593242	-0.474067
884	rnt	0.37148	1.62036
885	rhtB	-1.02944	0.290908
886	rhtA	0.009426	0.569318
887	rhmA	-0.328784	-0.117182
888	rhlE	0.786174	-0.379696
889	rhlB	-1.24082	0.697818
890	rffG	-0.764714	0.332981
891	relA	-0.021835	0.045157
892	recX	-0.367478	-0.173985
893	recJ	-0.64108	-0.764568
894	recF	-1.04833	1.57623
895	recD	1.43467	-1.72609
896	recC	-0.015739	-12.3439
897	recB	0.064882	-2.96209
898	recA	1.06582	-1.59162
899	rcsF	0.446768	0.123101
900	rcsB	-1.5276	0.647108
901	rcnA	-0.223583	-0.400792
902	rbsD	-0.434657	-0.406284
903	rbn	0.811455	1.09395
904	rbfA	-0.043614	2.49825
905	ravA	-0.639703	0.962411
906	rapA	-0.064444	0.809807
907	recO	0.870998	-1.00537
908	rsmD	-1.90469	1.21533
909	ribB	0.292032	0.389751
910	ribD	-0.322369	-1.97124
911	rnr	0.270537	-1.52233
912	rnpA	-0.679627	0.907723
913	rnhB	-0.281448	-0.29594
914	rng	0.20716	-0.556897
915	rne	-0.113274	0.276219
916	rnd	0.542326	-0.910975
917	rnc	-0.932883	0.34255
918	rnb	-0.047382	2.25584
919	rna	1.16323	0.154476
920	rmf	1.4922	1.31467
921	rluE	0.273556	-0.497706
922	rluC	0.109868	-0.701385
923	rluA	-1.32563	0.168377
924	rlmN	0.753793	0.777406
925	rlmL	-0.223246	-0.770381
926	rlmF	1.07497	0.395262
927	rlmE	0.908948	0.645805
928	rlmC	0.863064	-1.09399
929	rlmB	-0.348092	1.1964
930	rimP	1.27477	0.168226
931	rimO	0.055422	-0.527764
932	rimK	0.635414	0.378833
933	rimI	-0.296872	-1.87948
934	rihC	-0.331365	0.274637
935	rihA	0.871487	-1.40861
936	ridA	-0.056969	1.17857
937	ribF	-0.08732	0.548388
938	rlmJ	-0.674263	0.574678
939	rsmE	-0.10366	-1.78249
940	rssB	-0.720079	-2.59798
941	rsxA	0.581199	0.611116
942	tktB	-1.47886	1.75973
943	thrA	-2.11842	1.46284
944	thiS	-0.947444	-0.103697
945	thiM	0.509523	-1.511
946	thiK	0.080991	-0.44815
947	thiI	1.01274	-2.61499
948	thiH	0.050068	0.067427
949	thiG	0.304928	-1.14629
950	thiF	-0.719593	-0.036855
951	thiE	-0.540776	0.581481
952	thiB	-0.656457	-0.108599
953	tgt	-0.562553	-0.011294
954	tesA	1.67801	-0.778074
955	tldD	-0.067183	-0.609781
956	tehB	0.499725	0.371013
957	tdcC	-0.279412	-0.758401
958	tdcB	0.058898	-0.154837
959	tatE	0.983306	2.04977
960	tatC	-0.258799	-2.65998
961	tatB	0.556751	-1.98302
962	tatA	-0.478151	-1.51914
963	tar	1.41844	-1.11956
964	tamA	-0.667113	0.19332
965	surA	0.680313	-4.89311
966	sufS	0.273424	0.003547
967	sufE	-0.127647	-1.3395
968	sufD	1.11821	-0.072702
969	tdcE	-0.162161	-0.705991
970	sufC	0.915245	-0.853596
971	tmcA	-0.599074	0.395322
972	tusB	0.01022	1.52415
973	tusA	0.216316	0.807684
974	ttdB	-0.893815	-0.906858
975	ttcA	1.16996	0.107485
976	tsaE	0.222616	-0.219033
977	tsaD	-1.23753	-1.36954
978	trxB	0.300739	0.608305
979	trxA	-2.52784	1.33503
980	truD	0.297617	2.26536
981	truC	-0.680242	0.33414
982	truB	0.49156	-1.10396
983	truA	0.28339	0.616997
984	trpR	-1.56432	-0.431828
985	trmH	0.639057	-0.91883
986	trkH	-3.9183	2.0123
987	trkA	-3.33916	0.509531
988	treF	0.231144	-0.648221
989	treC	3.26189	-0.230793
990	tpiA	-0.143971	-0.514736
991	torT	2.69199	0.413082
992	torS	0.45291	0.077874
993	torR	0.185414	-1.76756
994	tolR	0.518933	-0.864008
995	tolQ	0.845788	-1.24518
996	tolB	0.445687	0.47571
997	trpB	-0.127364	0.498169
998	queG	-0.110405	1.06519
999	sufB	-0.574788	1.80686
1000	sthA	0.821649	1.53152
1001	secG	-6.61378	-0.898946
1002	secB	0.535604	-1.27417
1003	sdhE	2.19849	-2.3613
1004	sdhD	-0.20906	-0.430908
1005	sdhB	1.4701	-1.55765
1006	sdhA	0.273881	-2.4003
1007	sdaC	-1.46936	0.978104
1008	sdaB	0.241295	0.500394
1009	sdaA	-0.207674	0.792767
1010	sbp	0.031711	0.788669
1011	sbmA	0.106009	-0.955718
1012	sbcD	0.710516	1.76341
1013	sapF	-0.647922	0.660573
1014	sapD	-1.68022	1.29923
1015	sapA	0.233446	-0.278656
1016	sad	1.34752	1.63775
1017	ruvB	0.288255	-0.32066
1018	ruvA	1.40308	-4.32491
1019	rutR	-0.732484	-0.16149
1020	rutF	1.49351	-0.695825
1021	rutD	-1.20465	0.145885
1022	rsxG	0.04338	1.60064
1023	rsxE	-0.037765	0.843279
1024	rsxB	0.561975	-0.750757
1025	sbcC	0.900189	-0.656909
1026	sufA	0.937828	-1.19553
1027	selA	0.673905	-1.71792
1028	selD	0.947646	-2.04052
1029	ssuE	1.11686	0.09084
1030	ssuD	1.08304	-0.175785
1031	sstT	-0.156766	0.0897
1032	nikE	-0.501439	0.967046
1033	sspA	-2.69549	2.95429
1034	sseA	-0.649742	0.042693
1035	srlD	-0.315844	-0.10466
1036	spy	-0.544689	-1.18683
1037	speE	-0.635047	-0.561546
1038	speB	-0.978574	-1.62983
1039	speA	-3.48501	0.185258
1040	selB	0.206053	-0.721623
1041	solA	0.257738	-0.104765
1042	sodA	-0.263441	1.94292
1043	slyD	0.222798	0.157016
1044	slyB	-1.60298	0.737809
1045	slyA	0.329272	1.48068
1046	slt	-1.0509	0.922599
1047	slmA	-0.43641	-1.41521
1048	sixA	-0.752915	1.07619
1049	sfsA	0.036884	-0.883646
1050	serC	0.359387	1.19062
1051	serB	0.242535	0.864699
1052	seqA	-1.00991	-0.783219
1053	sohB	1.33696	1.02058
1054	nikD	-0.295669	-0.968221
1055	nikB	0.02904	-0.472321
1056	ftsX	-0.932614	0.23745
1057	ftsP	-0.42799	-1.6818
1058	ftsK	-0.817289	-0.833582
1059	ftsE	-0.77281	-0.571635
1060	fsr	-0.731696	-2.03529
1061	fsaA	0.352215	-1.22514
1062	fryC	0.072281	-1.0756
1063	frr	0.821086	0.995974
1064	fre	3.44177	1.5255
1065	frdC	-0.052601	-0.075342
1066	frdB	-0.282715	-1.1971
1067	frdA	-0.706163	-0.61197
1068	frc	-0.057723	0.552825
1069	fpr	-0.862252	-0.082008
1070	folX	1.99103	-0.098325
1071	folB	0.271955	2.08803
1072	flk	-2.151	-1.36234
1073	ftsZ	0.248237	0.213337
1074	fucI	0.671175	1.81513
1075	fucO	-0.867791	-0.4024
1076	glnK	0.000162	-1.79304
1077	glnH	1.37692	-0.84759
1078	glnG	-0.373066	-0.635977
1079	glnB	0.777709	-0.553829
1080	glnA	0.542875	0.606494
1081	glk	0.48259	0.313531
1082	glgX	0.016044	-0.689351
1083	glgS	-0.286208	-0.693421
1084	glgA	-0.706797	-0.265269
1085	ghrB	-0.200813	0.541315
1086	gdhA	-0.381144	-0.625771
1087	nikC	-1.80393	3.63378
1088	gcvR	-1.78634	0.646712
1089	gcvH	-1.74226	-1.10315
1090	gcd	-0.754599	0.319661
1091	garR	-0.303319	-0.541375
1092	gapA	-1.08998	-0.406083
1093	galS	0.482937	-0.344126
1094	galM	-0.462181	0.784677
1095	galK	1.03401	-0.831291
1096	gadE	-0.684835	-0.915439
1097	gabD	-0.453357	-0.621059
1098	fur	2.1899	-1.49956
1099	fumB	-1.40349	1.64199
1100	fucU	-0.215518	1.42145
1101	gcvP	-1.89005	-0.280156
1102	fliY	0.380666	-1.21941
1103	fliT	-0.106675	-0.440679
1104	fliM	1.14569	1.0821
1105	fabR	-1.87382	1.27672
1106	exbD	1.26438	0.412443
1107	exbB	0.23149	-0.480508
1108	era	-0.298386	-0.793467
1109	eptB	-0.312838	0.433356
1110	epmC	-0.34126	-1.70562
1111	epmA	-1.35968	-0.358566
1112	fadB	0.643517	-0.775056
1113	epd	-1.03003	-1.04736
1114	envC	0.143261	-0.903829
1115	entS	-0.287294	-1.21353
1116	entH	-0.406548	0.788882
1117	entF	2.28734	1.14495
1118	entE	0.9416	-0.15988
1119	emtA	0.421002	-0.490745
1120	elaB	-0.050524	-1.02281
1121	efeO	0.798527	-0.034092
1122	edd	1.00144	0.170062
1123	envZ	-0.684294	-1.8316
1124	glnL	-1.96812	0.283899
1125	fadD	1.92882	-0.086323
1126	fadH	0.352772	-0.71367
1127	flhE	1.00378	0.247383
1128	flgJ	2.94844	-0.539199
1129	fldB	-0.542207	-0.890879
1130	fldA		-1.22174
1131	fkpB	1.32164	-0.573236
1132	fkpA	-1.20734	0.834393
1133	fklB	0.960547	-0.987238
1134	fis	1.97995	-8.67709
1135	fhuF	-0.9685	-1.84889
1136	fhuD	-0.381515	-0.939095
1137	fadE	-0.472477	0.775262
1138	fhuB	0.022089	-1.32703
1139	fetB	0.48094	1.04002
1140	fetA	1.85819	0.414199
1141	fepD	0.522516	1.58855
1142	feoC	-1.03078	1.13334
1143	feoA	-1.03925	-1.03542
1144	fecA	-1.06062	1.05929
1145	fdoI	1.35216	0.856145
1146	fdoH	-0.956436	-1.16266
1147	fdhE	0.116503	-1.67327
1148	fdhD	1.3244	-0.042441
1149	fadR	-0.216972	2.50035
1150	fadJ	0.285296	0.849076
1151	eda	1.3012	-0.506643
1152	glnP	0.372656	-0.632182
1153	hycD	-0.579778	-0.801397
1154	hycA	-0.37176	0.027327
1155	hybO	-0.132161	0.443206
1156	hybG	1.67865	-0.702649
1157	hybE	0.28152	-0.868406
1158	hybD	-0.203205	0.194578
1159	hybB	2.18114	0.843519
1160	hyaC	1.33826	-0.33166
1161	hyaB	-0.067097	-0.29524
1162	hyaA	1.09459	-0.17905
1163	htpG	0.714493	0.038786
1164	hsrA	-0.374646	-0.683953
1165	hspQ	0.080886	-0.318286
1166	hslV	-2.74313	-2.04024
1167	hslU	-3.73536	1.68922
1168	hslR	-1.12629	-0.431383
1169	hslJ	1.00282	-0.665403
1170	hscB	0.518858	0.491406
1171	hscA	2.06667	0.531685
1172	holC	1.93344	-0.425103
1173	holA	0.044051	-0.354742
1174	hmp	0.034489	0.146609
1175	hldD	-0.748631	-5.44178
1176	hisQ	-0.777951	0.494323
1177	hycE	0.231549	-0.207915
1178	hycI	-0.39151	-0.881501
1179	hypA	-0.457066	-1.20971
1180	hypB	-1.14574	0.413415
1181	ispG	0.242145	-0.839909
1182	ispF	-0.99115	-0.156991
1183	ispE	-2.39794	0.0897
1184	ispA	1.44493	-2.39016
1185	iscU	1.08405	0.436918
1186	iscA	0.394628	0.927788
1187	iraP	0.094409	-0.685518
1188	infA	2.88886	-1.21506
1189	inaA	1.54588	0.409058
1190	ilvN	-1.17033	-0.73495
1191	ilvM	-0.508729	0.871918
1192	hisM	0.620636	0.422494
1193	ilvI	-0.547205	0.621332
1194	ilvE	-0.760401	-0.558071
1195	ilvD	-0.736965	-0.771005
1196	ilvA	-0.918365	0.190022
1197	ihfB	-0.326117	-1.96845
1198	ihfA	-0.025468	-1.72363
1199	ibpB	-1.12078	1.40928
1200	ibpA	-0.490536	-1.05679
1201	ibaG	-1.24947	-0.879013
1202	hypF	0.505659	0.446957
1203	hypD	1.06906	-0.558123
1204	hypC	0.374079	-0.746447
1205	ilvH	0.55645	2.71105
1206	hisG	-0.358765	-0.972594
1207	hisD	1.81463	-1.57429
1208	hisC	0.465001	-0.378369
1209	groS	0.275143	0.933921
1210	greB	-0.245931	-1.18459
1211	greA	1.35596	0.382178
1212	gpt	-2.56067	-0.057178
1213	gpr	-0.989889	0.988189
1214	gpmA	-0.756166	0.872467
1215	gntU	-0.835049	0.519219
1216	gntT	-1.16178	0.254775
1217	gnd	1.85859	2.4348
1218	grxB	1.27154	-0.951256
1219	gmhB	-0.201176	0.160581
1220	glyQ	-0.761893	0.207413
1221	gluQ	-1.8876	-1.39791
1222	gltP	-1.02918	-0.453398
1223	gltA	1.58542	-0.000395
1224	glrR	1.56414	0.239294
1225	glpX	-0.386304	-0.889653
1226	glpQ	1.82419	1.72269
1227	glpF	-0.513975	0.935992
1228	glpD	-0.614304	1.67131
1229	glpC	0.272635	-0.27178
1230	glpA	0.133217	0.009364
1231	gmhA	-0.705285	-14.7687
1232	gloB	0.251615	-0.416853
1233	grxD	-0.395873	-0.148481
1234	hisB	0.035044	1.28197
1235	hinT	1.12984	0.173264
1236	hfq	0.065779	-1.83006
1237	hflK	-3.05234	0.909547
1238	hemY	-1.42676	1.18306
1239	hdhA	-1.05523	-0.340451
1240	hdeB	-1.63172	1.20493
1241	gshB	0.987534	2.10878
1242	hcaT	-1.85191	0.024243
1243	gudX	-0.43907	0.780613
1244	gudD	0.674727	0.48673
1245	guaC	-0.496216	-1.26766
1246	guaB	-10.5225	2.13972
1247	guaA	-0.01992	-0.31474
1248	gss	-0.714934	-0.184279
1249	gsk	0.990797	1.7758
1250	gsiD	1.30982	1.00331
1251	gsiC	1.28227	0.304705
1252	hcp	1.7496	0.495962
1253	ispH	0.591816	0.516589
1254	ebgC	0.594043	0.601411
1255	dusA	-1.02096	-0.002357
1256	atpE	0.194867	0.615413
1257	atpD	-0.284476	2.59077
1258	atpC		1.63196
1259	atpB	-0.058884	3.15244
1260	atpA	-0.14361	0.901791
1261	astE	0.815081	-1.42863
1262	astD	0.882168	-0.938135
1263	astA	-0.601593	0.388575
1264	asr	-0.255339	1.44801
1265	aspS	1.51888	0.583503
1266	aspC	1.99372	-0.601312
1267	asnC	0.194668	-0.598121
1268	asnA	-0.102426	0.878705
1269	artQ	1.09583	-0.026863
1270	artP	0.202011	0.547756
1271	artJ	-0.665986	0.455274
1272	artI	0.773866	-0.254522
1273	aroP	-0.021515	-1.31416
1274	aroL	-0.962626	-1.26522
1275	aroK	-0.584575	1.93496
1276	aroG	0.819134	-1.01327
1277	aroF	0.352269	-0.817126
1278	atpF	-0.121396	1.62817
1279	atpG	-0.380938	-0.534698
1280	baeR	-0.416707	0.297509
1281	caiC	-0.905948	0.049482
1282	caiB	-1.13384	0.586745
1283	btuF	-0.232919	0.545368
1284	btuE	-0.302124	0.677984
1285	btuD	0.794477	0.593392
1286	btuC	0.467576	-0.266842
1287	bssS	0.052432	0.372301
1288	brnQ	-0.140106	0.472509
1289	bluF	-0.647665	-1.6992
1290	birA	1.7396	1.91068
1291	bioH	0.169542	-0.569239
1292	aroE	0.327227	1.38101
1293	bioC	0.8346	-0.510379
1294	bioA	-0.113451	-0.860174
1295	bglJ	-1.9423	0.910184
1296	bcsZ	-1.1071	0.024353
1297	bcp	0.844017	-0.033719
1298	basS	-1.49887	-0.381373
1299	basR	-0.940552	-0.453876
1300	barA	-0.145613	1.35368
1301	bamC	-0.416912	-0.425462
1302	bamB	1.51866	-2.27591
1303	baeS	-0.17034	0.544255
1304	bioB	1.70203	0.774124
1305	aroC	1.66777	1.27793
1306	aroB	0.638141	0.373978
1307	allE	1.00005	0.981367
1308	allC	0.195074	1.71726
1309	allB	0.646845	-0.525934
1310	allA	1.41759	-0.940896
1311	alkB	0.36969	0.693227
1312	alaE	0.15669	1.46313
1313	alaC	-1.13016	0.14058
1314	alaA	0.183158	0.532693
1315	ahpF	-0.417459	0.962703
1316	ahpC	-1.25135	-2.13821
1317	allR	-0.623532	0.35739
1318	aes	0.618321	0.070883
1319	adhP	0.900239	1.70448
1320	acrZ	-1.10479	-1.54625
1321	acpH	0.166635	-0.811564
1322	acnA	1.24294	-0.565621
1323	ackA	-0.81474	1.98776
1324	aceF	-0.053797	1.28103
1325	aceE	1.30564	0.333163
1326	aceA	0.992576	-1.2387
1327	aas	0.98856	0.078235
1328	aaeX	0.619498	-2.41047
1329	adk	-0.080078	0.272163
1330	can	-0.117254	0.51354
1331	alr	-0.773412	0.536063
1332	amn	1.0854	-0.810694
1333	arnT	-1.04209	-1.15534
1334	arnE	0.101065	0.141495
1335	arnC	0.639056	-0.202939
1336	arnA	-0.376607	0.696904
1337	argO	1.12234	-3.72967
1338	argI	1.21755	-0.860938
1339	argG	-1.04003	-0.598338
1340	argD	-0.924967	-0.653229
1341	argC	-0.213985	-1.19162
1342	argB	-0.182784	-0.672992
1343	arfB	-0.117433	-0.044579
1344	arcB	-1.26082	-2.35748
1345	amiA	0.161394	0.632231
1346	araG	1.28311	-0.531062
1347	apt	-0.566761	-0.166216
1348	appA	1.42973	0.292625
1349	apaH	-0.021245	0.290435
1350	apaG	-1.26809	1.03942
1351	ansA	-0.420786	0.684654
1352	amyA	-0.037007	-0.557028
1353	amtB	1.42003	2.0137
1354	ampH	0.405247	0.151051
1355	ampE	-0.122901	0.019348
1356	ampD	-1.94847	0.38228
1357	araE	1.69123	1.0093
1358	cbpA	0.00105	0.816262
1359	cbrA	0.096015	0.228085
1360	dauA	0.741676	-0.810145
1361	dapF	0.293249	-0.608981
1362	dacC	-0.476337	-0.502522
1363	dacB	-0.758938	0.720062
1364	dacA	0.863618	0.966576
1365	cysZ	0.559193	1.46409
1366	cysW	0.539106	-2.34
1367	cysQ	0.887504	0.85583
1368	cysP	0.800236	-1.20608
1369	cysN	0.698714	-2.62585
1370	cysK	0.775164	-0.583551
1371	cysJ	0.746873	-3.2707
1372	cysH	0.1921	-0.347679
1373	cysD	0.68788	-1.8802
1374	cysC	1.38243	-1.006
1375	cysA	-0.000162	-0.553728
1376	cyoE	1.78751	0.2669
1377	cyoD	1.13152	-0.003776
1378	cyoC	0.794792	0.006264
1379	cyoA	1.20027	0.14188
1380	cydD	0.415858	-0.807649
1381	cydA	0.634848	-6.12071
1382	cycA	-1.17575	-0.18937
1383	dctR	0.127544	1.10996
1384	ddlA	1.86815	-0.212522
1385	ddlB	-1.25388	-0.36933
1386	ddpC	1.42216	0.70055
1387	dtpD	1.08263	-0.119043
1388	dtpA	0.015284	0.92333
1389	dtd	-0.709543	-0.801908
1390	dsrB	-1.22367	-0.749495
1391	dsbG	0.983873	-0.249107
1392	dsbE	0.43665	0.262427
1393	dsbD	-0.346147	0.056431
1394	dsbB	1.32964	0.823528
1395	dps	0.858269	-0.671365
1396	dppC	-0.872891	0.765608
1397	dnaA	-0.291582	1.28264
1398	dkgA	0.300295	0.533539
1399	dinF	0.30099	0.230089
1400	diaA	1.79306	-0.869019
1401	dhaM	1.21339	-0.251598
1402	dgoD	-0.78247	0.67613
1403	deoC	-0.717311	0.657861
1404	degQ	-0.679632	1.35244
1405	degP	-1.50188	-2.5656
1406	dnaX	0.978247	-1.14005
1407	cybB	-0.410855	0.195224
1408	cyaY	2.11299	-0.194475
1409	cvrA	1.30174	-0.04883
1410	clcB	-1.08973	0.699679
1411	citG	0	-0.162592
1412	citF	0.798807	0.756809
1413	citD	0.345646	2.16828
1414	citC	0.938284	1.39365
1415	chrR	0.352613	-0.61977
1416	cho	-0.975606	-0.752202
1417	cheZ	0.842394	-0.167137
1418	cheY	0.59948	-0.481402
1419	cheW	0.914578	0.357294
1420	cheR	-1.02368	-0.630077
1421	cheB	-1.77135	-0.312456
1422	clpB	-0.194172	0.852744
1423	chbR	-0.027704	-0.53856
1424	chaA	0.970313	-0.022563
1425	cedA	1.71205	0.214746
1426	cdh	-0.321244	-0.128961
1427	cdd	0.777542	1.82408
1428	ccmE	0.997179	-1.25263
1429	ccmD	-0.234417	0.553189
1430	ccmB	0.165071	-1.30483
1431	ccmA	1.37906	0.231379
1432	cca	0.019825	1.08661
1433	chbB	0.981893	1.75083
1434	cbpM	-0.99347	2.32802
1435	clpS	0.340629	0.468892
1436	cvpA	-0.589965	-0.384434
1437	cutA	-0.897486	0.111127
1438	cstA	-1.00176	-0.183832
1439	csrD	-1.48423	-0.784442
1440	cspD	0.546429	1.03529
1441	cspC	-0.51761	-0.674727
1442	cspA	-1.37038	-1.67207
1443	csgG	1.68117	0.724872
1444	csgF	1.67497	-1.52555
1445	csgA	1.47703	0.022436
1446	csdE	0.42638	0.859081
1447	csdA	-0.461401	0.263265
1448	cmk	-1.18469	1.25063
1449	creD	0.25858	-0.834858
1450	creC	-0.965253	0.756455
1451	creB	-1.07546	1.93129
1452	cpxR	-0.980186	0.264526
1453	cpxP	-0.286997	-1.3735
1454	cof	1.47873	-1.09128
1455	cobU	-0.534226	-0.885525
1456	cnu	-0.949648	-0.239288
1457	kbl	-1.08874	0.374533
1458	nadE	-0.117119	0.445416
1459	mnmC	0.295042	-1.21931
1460	mdtL	0.166477	-1.29179
1461	mdtK	-1.41393	0.929571
1462	manA	-0.54372	1.30181
1463	mnmE	0.3261	1.14961
1464	mdtJ	1.3695	-0.841472
1465	mdtI	-0.832754	0.127335
1466	mnmG	-1.1766	-0.781044
1467	lpxA	-1.34496	-3.9163
1468	mscM	-0.140104	-0.241219
1469	mscK	-0.065888	-0.653956
1470	mdtF	-0.729658	0
1471	mntH	0.441612	0.677361
1472	manY	-0.66712	2.06013
1473	ndh	0.355402	0.002483
1474	narZ	0.867106	0.388349
1475	ndk	0.798464	1.15204
1476	napA	-0.788147	1.06113
1477	lpxB	0.654818	0.807617
1478	nagZ	1.20416	0.449441
1479	menD	-1.02973	1.1885
1480	menC	-0.881538	0.907747
1481	menB	-0.615951	1.31272
1482	melR	-0.781912	0.354829
1483	malT	-0.893176	-0.778272
1484	ldcA	0.508409	-1.6699
1485	ldcC	-1.06	1.02308
1486	lpxL	-0.452378	-5.06776
1487	ldhA	0.254945	1.8024
1488	nagC	0.32796	0.183666
1489	melA	0.632425	-0.680846
1490	mdtO	-1.00827	-0.227425
1491	lpxH	-0.824282	-0.193332
1492	leuA	-0.487943	0.155445
1493	leuB	0.155161	0.756918
1494	leuD	-0.389606	-2.35295
1495	menE	0.126916	0.815697
1496	narY	0.959634	-0.132623
1497	mdlB	1.67559	0.593967
1498	mog	1.76165	-0.720096
1499	motA	0.747535	1.06017
1500	narI	1.03893	-0.922646
1501	napC	0.948962	0.152149
1502	mrcA	-0.523027	1.66956
1503	mdaB	-0.566905	-2.15375
1504	mpl	-2.75049	-1.11813
1505	livJ	-0.383031	0.058976
1506	lptA	-0.10889	-2.28185
1507	mraZ	-0.266299	1.44736
1508	lpoA	0.922421	-0.679358
1509	napD	0.089684	0.299945
1510	loiP	-0.12139	0.670018
1511	napH	-0.250481	-1.08272
1512	lolB	0.371548	-1.35241
1513	napG	0.766293	-0.062284
1514	moeA	1.62125	-0.596216
1515	moaA	1.24595	-0.473784
1516	narX	1.52978	0.400142
1517	mreB	0.434866	0.067358
1518	moaC	1.27843	-0.427211
1519	moaD	0.632495	-0.661115
1520	moaE	2.39782	-2.16653
1521	lhgO	-1.54602	-0.312936
1522	narK		-0.041495
1523	modA	-0.199349	0.821671
1524	napB	-1.68314	1.93158
1525	modB	1.1236	0.297007
1526	modE		0.975003
1527	lysS	-0.573741	0.360655
1528	lipA	1.85181	-5.86827
1529	marR	-0.460091	1.98892
1530	lipB	1.08051	2.27521
1531	matP	0.925514	-0.273254
1532	lpxT	-0.93002	0.156325
1533	lepA	0.21926	2.72569
1534	lrp	0.542395	-0.239824
1535	kdsB	-1.24525	-0.544302
1536	ltaE	0.514067	-1.9729
1537	nadA	1.82661	-0.683079
1538	metB	-0.874749	0.973941
1539	kduI	-0.691441	-0.33199
1540	murG	2.29573	-1.33447
1541	kdpA	0.907634	2.53543
1542	mutT	2.28646	-0.642919
1543	minC	1.2411	-1.3264
1544	mglB	0.11752	0.044718
1545	mlaC	-0.242145	-5.5706
1546	metF	-0.047859	0.141653
1547	mlaD	1.26877	-4.94147
1548	metH	-0.454566	-0.586688
1549	miaB	-1.86173	1.19655
1550	metL	-0.161277	0.318632
1551	lysA	-0.361019	-0.024146
1552	luxS	-0.894515	-0.160868
1553	nhaB	0.676937	1.08342
1554	mioC	0.009058	1.12481
1555	maeA	0.650351	1.32275
1556	maeB	0.961471	-0.030503
1557	murB	0.44257	-0.24291
1558	nhoA	-0.74669	0.217658
1559	murC	0.393268	0.48517
1560	murA	0.233705	1.77973
1561	metR	-0.32653	-0.129084
1562	metJ	-1.26299	1.05147
1563	menF	0.360669	1.54611
1564	mfd	1.38135	0.574696
1565	mlaE	-1.34517	-8.06142
1566	mutS	1.07005	-0.899325
1567	mutM	0.654807	-0.600577
1568	murP	0.702057	0.022041
1569	mltC	-0.170144	0.449068
1570	mutL	1.81434	1.83621
1571	mltD	-0.704999	-1.28389
1572	menI	-1.31653	0.804568
1573	nadK	0.670373	1.38558
1574	nfuA	2.12939	-1.14885
1575	nfi	-0.171512	-1.58828
1576	mtlR	-1.19876	0.710303
1577	lacI	-0.688934	-0.777398
1578	nagA	0.129232	-0.631713
1579	mglC	1.0868	1.94407
1580	mutH	1.17958	3.11049
1581	malQ	-0.072716	-0.823464
1582	nikA	-0.997111	0.902086
1583	mltA	0.713359	1.94199
1584	metN	0.439912	-1.69347
1585	mliC	-0.237864	-1.32907
1586	mrcB	0.37135	-0.069112
1587	bisC	-0.595942	-0.528448
1588	tcdA	-0.110842	1.1263
1589	yebS	-0.249891	0.211195
1590	smrA	0.722876	-0.310387
1591	tauB	0.349964	1.33096
1592	tauA	0.018185	-0.355339
1593	tatD	0.18943	0.945767
1594	ydhY	-0.345417	1.53149
1595	bolA	-0.274274	-1.04415
1596	tauD	-0.300834	-0.638406
1597	ydiB	1.40244	0.389587
1598	potH	0.652909	-0.256113
1599	tas	0.978742	1.9876
1600	bepA	-0.38443	-3.94309
1601	flgN	0.765463	-1.65939
1602	flhD	-0.630189	-0.77987
1603	ydjA	0.759252	0.030141
1604	sodB	0.964703	0.066342
1605	poxB	0.356559	0.939396
1606	tamB	-0.689515	-0.199707
1607	chbG	0.573565	0.000675
1608	ydiM	0.384212	0.367566
1609	pabC	1.34995	1.63501
1610	dinB	-0.67694	-0.56431
1611	mtr	0.120132	-0.967323
1612	pncA	-1.80785	0.362174
1613	yfeX	0.513836	0.453046
1614	yeiP	-0.264024	-1.18068
1615	yfdX	0.610457	-0.268797
1616	yfdC	1.85676	0.336265
1617	malZ	1.29658	-0.661422
1618	yeiR	0.474256	-2.04449
1619	malI	-1.164	0.131453
1620	cadA	-0.419271	-0.113299
1621	ydhW	-1.41132	-0.787876
1622	cadB	-0.83539	-1.16216
1623	carB	-4.94039	0.814958
1624	ssuB	0.95025	-0.777889
1625	yfcJ	-0.065939	-0.503204
1626	yfcG	-0.350934	0.672656
1627	yfcF	-0.848837	-0.390313
1628	malS	-0.139829	0.048967
1629	caiD	-0.367018	2.25766
1630	srlA	-1.41616	0.40321
1631	tag	-0.860848	-0.439531
1632	folC	-0.889624	-1.21179
1633	chaC	1.65762	-0.883991
1634	soxR	-0.024352	0.196435
1635	marA	0.195788	-1.68778
1636	syd	0.78171	1.1198
1637	pntB	-0.858625	-1.0379
1638	sxy	1.05468	-2.73157
1639	ftsH	-0.937058	-0.333696
1640	mtgA	1.1179	-0.63268
1641	sulA	1.20231	0.406845
1642	speC	0.754863	-0.022571
1643	yffB	-0.476862	2.36102
1644	yeeN	-0.049469	-0.204331
1645	mukB	0.994019	1.98388
1646	fnr	-0.553751	1.25249
1647	msrA	-0.172588	0.563157
1648	msrC	0.80194	-1.57608
1649	yehX	1.1855	0.104833
1650	map	-0.538297	2.38896
1651	tdk	0.972456	-1.96572
1652	fliZ	-0.568911	-0.386399
1653	mazG	0.453126	-1.16301
1654	yadK	-1.07435	0.058197
1655	eamA	-1.48869	0.079221
1656	eamB	-0.905118	0.243395
1657	dcp	0.036216	0.396447
1658	dbpA	0.768407	0.386493
1659	eco	-0.18806	1.23533
1660	damX	0.560129	0.396109
1661	uhpT	-1.59762	0.741236
1662	dadA	0.874324	0.447439
1663	mlaF	-1.8944	-5.49843
1664	yajR	1.06801	0.667428
1665	mltB	-0.584417	1.28365
1666	cysM	0.689659	-2.93953
1667	cysI	0.790204	-3.19061
1668	mdtN	-0.129471	0.12965
1669	ybgK	1.30993	0.717547
1670	pheP	0.54468	2.90715
1671	cydB	0.778967	-0.389772
1672	epmB	0.24257	0.78364
1673	cyoB	1.10497	-0.125465
1674	dusC	-0.511857	0.583805
1675	entC	0.956247	0.957845
1676	menH	0.450266	-0.981805
1677	endA	0.091619	1.1893
1678	pgm	0.1741	-2.77987
1679	emrY	-1.10775	1.67097
1680	emrA	-0.390321	-0.598706
1681	entA	0.013965	-0.432169
1682	pgi	0.321454	-0.892624
1683	metE	-0.33358	-0.642561
1684	dcyD	1.0674	-1.35882
1685	der	1.15897	0.420446
1686	dnaJ	-2.45482	0.825571
1687	wzb	0.063921	0.063852
1688	wecE	-0.688431	1.21408
1689	wecA	0.267102	-0.679995
1690	mgtA	-0.894408	-0.263534
1691	dksA	0.733958	-4.01983
1692	pepE	0.775396	0.960923
1693	djlA	-0.556958	-1.24583
1694	vsr	1.62251	0.291518
1695	deoD	0.23306	0.04898
1696	deoA	-0.540644	0.90367
1697	mlaA	0.754661	-3.82508
1698	pdxY	0.036886	0.660563
1699	metI	0.680267	-0.340338
1700	pfkB	-1.04331	-0.4907
1701	uspE	-2.13115	0.612292
1702	xylG	-0.906051	-0.561842
1703	uvrB	1.9113	-1.81535
1704	uvrC	0.177452	-0.448985
1705	uvrY	-2.53969	-0.29296
1706	xseA	0.000938	-4.1299
1707	metQ	-1.09744	0.734861
1708	dedA	-0.91922	-1.36086
1709	erpA	0.672439	1.30203
1710	ttdA	-0.019902	1.3349
1711	tsr	-1.12003	1.86446
1712	cmoB	0.288942	-0.406843
1713	phoU	-0.182573	0.553535
1714	mdfA	0.04132	-1.11826
1715	mpaA	1.13737	-0.353404
1716	cobB	1.18666	1.27849
1717	tig	-0.610733	0.056875
1718	cobC	-0.264408	1.1197
1719	yciF	0.668815	0.703253
1720	tolC	0.52537	-4.41562
1721	fdx	1.54822	1.55452
1722	torC	0.69154	0.229201
1723	cpdA	-0.508576	2.03593
1724	yciK	0.986373	-0.771029
1725	thrC	0.972276	0.000469
1726	clsB	0.492156	0.222138
1727	tesB	1.40498	0.233362
1728	ydhU	-0.483971	1.4488
1729	ydhP	0.267238	0.643205
1730	panE	2.31642	0.193239
1731	thiC	-0.430631	0.285033
1732	thrB	-0.575063	1.58
1733	thiD	0.594237	-0.429207
1734	ydfZ	-0.032572	-0.451143
1735	clpA	-1.3706	1.47362
1736	clpP	-1.19084	0.229625
1737	clpX	0	-0.502851
1738	ydgI	0.052664	-1.07837
1739	tehA	-0.005987	0.60939
1740	torY	1.22619	0.743936
1741	mobB	0.023886	0.490578
1742	cueO		2.03687
1743	trpA	1.03663	0.052281
1744	fabI	-0.775592	0.554044
1745	trpE	1.32659	0.738289
1746	trpS	-0.52894	0.238419
1747	exoX	0.893931	-0.037036
1748	trmL	0.135684	-0.190326
1749	evgS	-0.351412	0.826248
1750	eutL	-1.67356	1.09942
1751	eutD	0.214377	0.089452
1752	tsf	0.562634	-0.246359
1753	tsgA	0.204236	0.195807
1754	ybhN	1.02783	-0.307063
1755	ybhS	-0.321253	-0.624614
1756	ycfT	-0.054691	0.249624
1757	trmJ	0.348655	-0.744699
1758	fbp	0.711019	-2.10052
1759	csgE	2.24923	0.311197
1760	yccM	1.13682	-0.076653
1761	mntR	0.578535	-0.025371
1762	mntP	-1.03485	-1.8353
1763	fadM	0.15178	1.33152
1764	phnI	-0.022865	-0.741308
1765	treR	0.684193	-0.136346
1766	mdtB	-0.152888	1.05482
1767	mdtE	0.513638	-1.20938
1768	phnK	-1.11889	-0.818489
1769	phnJ	-1.47064	0.208626
1770	fadA	0.068466	-1.67584
1771	ycaL	0.145109	-0.296326
1772	galP	-0.540821	-0.182014
1773	mgsA	0.997437	-0.035876
1774	lysP	0.079553	0.67649
1775	hldE	0.432428	-11.552
1776	hisP	-0.908325	-1.10672
1777	anmK	1.32119	-0.14576
1778	rnk	1.62151	-0.552916
1779	ymdB	0.473823	-1.38309
1780	yliI	-0.058769	-0.298587
1781	ylaC	-0.70579	-0.324323
1782	narU	-0.10147	-0.5555
1783	apbE	0.492399	0.464617
1784	narQ	-0.123872	1.35829
1785	nudC	-0.879209	0.684644
1786	aqpZ	0.048088	0.452623
1787	leuO	-0.987475	-1.513
1788	hflX	-0.586682	0.412892
1789	nrfG	-2.70054	-0.031929
1790	ynfE	0.849957	1.11093
1791	hslO	-1.0201	0.553952
1792	leuE	-0.814799	1.9899
1793	rimL	0.436728	0.144329
1794	amiB	-0.975125	0.103209
1795	rlmA	-0.178963	0.127207
1796	hpt	-1.26059	0.403668
1797	amiC	0.543739	1.71687
1798	rlmD	0.067829	0.692058
1799	rlmG	-0.512335	-0.12962
1800	ptrB	1.06357	-0.981756
1801	amiD	1.70411	0.037694
1802	rlmM	-0.030427	-1.15887
1803	rlpA	0.422752	-0.958862
1804	rluB	0.349879	-0.29147
1805	rplA	1.49569	1.60537
1806	yjjQ	-1.26995	-0.57068
1807	hcr	2.51994	-0.183351
1808	narG	0.943518	0.36492
1809	argA	-0.152816	-1.66702
1810	rpoC	-0.358086	0.042056
1811	livK	-0.744008	-1.69596
1812	rpoH	-0.299784	-0.042807
1813	gudP	-0.136256	-0.688057
1814	yjdJ	-0.035089	0.168779
1815	yjdF	0.02638	0.477097
1816	yjcH	-1.01191	0.418909
1817	gstA	0.321077	2.30775
1818	yjbR	-0.516633	0.750101
1819	araF	0.157859	1.58684
1820	hdeA	0.354571	1.06322
1821	hemX	-1.2106	0.712472
1822	ligB	-2.09348	-0.845736
1823	hemF	-0.231108	0.998321
1824	galR	-0.980841	1.80819
1825	yjjG	-0.472296	-0.069311
1826	helD	1.9333	-0.327846
1827	hdeD	-0.753613	-0.490093
1828	narJ	1.0365	-0.683733
1829	ribE	-0.974487	-1.00397
1830	nei	0.862568	-1.82796
1831	nhaR	0.169703	-1.29513
1832	infC	1.18369	0.495027
1833	acnB	1.70869	0.934889
1834	kdpB	0.910471	-1.22612
1835	rcdA	0.304937	1.13965
1836	kdpC	0.933793	0.995924
1837	acrA	-0.309443	-2.43415
1838	acrF	0.025595	0.391072
1839	nhaA	1.41142	0.560658
1840	kdpE	0.645743	0.914226
1841	pykF	0.482006	0.369944
1842	rcsD	-1.32656	-0.101545
1843	aceB	0.639755	-0.641633
1844	rdgB	1.20945	-2.17058
1845	zapD	-1.23973	1.57031
1846	nirD	-0.791215	-0.755044
1847	kbaZ	-1.59272	0.14413
1848	zur	-1.39738	0.507735
1849	aat	-0.80028	1.31111
1850	kch	1.3	1.04805
1851	qorA	-1.1536	0.435265
1852	zitB	-0.495824	-1.26735
1853	pyrI	-1.5606	-0.010703
1854	iscS	0.962594	-1.15404
1855	rarA	0.684327	-1.0921
1856	zinT	-0.019143	-1.21208
1857	rbbA	0.278858	-0.333046
1858	htpX	-0.076057	-0.96909
1859	kdsA	0.075357	1.29124
1860	yqeG	-1.44301	-0.872847
1861	yphF	-2.08285	-0.05747
1862	purL	0.05601	2.17382
1863	lacY	-0.434667	-0.080754
1864	rhaM	-0.795484	0.269443
1865	ypeA	-0.84497	-0.125087
1866	rhaS	0.935066	-0.225506
1867	purD	-1.86471	2.67295
1868	hybC	0.049983	-0.939638
1869	hyaD	-0.421591	0.717134
1870	ypdB	-0.466175	0.33691
1871	nrdE	0.33839	0.379412
1872	allS	0.381165	0.880501
1873	hupA	0.706345	-1.73143
1874	yqgF	-0.406483	-0.03397
1875	ilvB	-0.668841	0.120277
1876	norW	1.3608	-1.9742
1877	ytfE	0.181703	-1.12747
1878	recE	1.48335	-0.761904
1879	actP	-0.431302	-0.284846
1880	recG	-0.259854	-3.0249
1881	ada	0.50073	1.39845
1882	recR	0.53045	0.593865
1883	yrbL	-1.22219	0.258006
1884	adiC	-0.38378	0.023601
1885	rep	0.147734	-1.43095
1886	nfsB	1.1495	-1.11816
1887	norR	0.347699	-0.526244
1888	iaaA	2.42943	-2.30228
1889	nfo	0.908147	-1.99071
1890	hypE	0.542654	1.24431
1891	purT	0.652334	0.004668
1892	gshA	1.1951	1.80103
1893	yhgF	-0.876837	-0.644548
1894	gltX	2.1407	-0.486747
1895	rstA	-1.28205	1.31045
1896	yigZ	-0.659346	1.75805
1897	yhaV	-0.406908	-0.050166
1898	yihD	-0.551787	-0.262655
1899	yhaK	-0.028933	0.83866
1900	yibH	-1.01046	0.043558
1901	rspB	-0.838971	-0.920025
1902	rsmJ	-0.753018	0.15692
1903	ygjV	0.971762	-0.844664
1904	rsmH	-2.7193	3.07272
1905	gltK	0.072099	-1.16691
1906	sdiA	-0.061025	-1.26196
1907	lysC	-1.17381	-0.248189
1908	yibF	-1.44883	-3.21459
1909	rsuA	-0.212667	0.886431
1910	arnB	0.327287	-0.173634
1911	ghrA	0.965497	-0.521671
1912	aroA	0.612849	0.713322
1913	ppx	-0.255825	-1.97585
1914	glyA	-0.076608	0.446264
1915	yidK	2.46379	2.29454
1916	yidA	1.02892	-0.728432
1917	rutC	1.08199	1.00667
1918	glnD	-0.892286	0.898767
1919	yidZ	-0.78315	0.498346
1920	gor	0.245808	3.40216
1921	rutA	-0.544884	0.503721
1922	sdhC	1.36835	-0.762977
1923	mutY	1.68209	-0.743318
1924	rtcA	-0.382875	-0.801985
1925	proC	0.201633	-1.03273
1926	ghxP	0.210267	-0.454164
1927	nuoM	1.5959	0.036297
1928	gloA	-0.936904	0.71164
1929	yicI	-0.530319	-1.231
1930	glgB	-0.833377	-1.96827
1931	azoR	0.968062	0.496364
1932	yhjB	0.461369	0.004115
1933	nupG	-1.01552	0.545414
1934	astC	1.63731	-0.079255
1935	preT	-0.452177	-0.451087
1936	napF	0.600067	0.261386
1937	sbcB	-0.47256	-0.911465
1938	yghU	-0.19823	-0.946804
1939	yihV	-1.16397	1.48276
1940	preA	1.6016	-0.720552
1941	lpoB	-0.532078	-0.53198
1942	lpp	-0.041942	-0.065981
1943	garL	0.418959	1.3806
1944	rseB	-0.939524	-2.79057
1945	sapC	-1.28806	1.52089
1946	gltB	-0.337999	-0.433708
1947	gatD	0.42925	0.485419
1948	ygjH	-0.144863	-0.0192
1949	yheS	-0.885067	-0.449256
1950	galT	1.0593	0.565026
1951	nuoF	2.42636	-1.79465
1952	ppk	-0.732818	1.68507
1953	grcA	-0.974789	1.17033
1954	yfcR	0.836833	0.739993
1955	menA	-0.491183	-1.26508
1956	pqiB	1.16487	2.70669
1957	pqiA	1.93997	-1.89979
1958	cysS	1.09699	1.84064
1959	yqhD	0.278255	-0.096872
1960	rhmR	-0.069779	-1.13819
1961	hybF	-0.141554	-0.314279
1962	alkA	-0.39119	0.537479
1963	rhaT	-0.302343	-0.529644
1964	aidB	-0.542844	-0.3248
1965	entB	2.5646	0.114199
1966	srlB	-0.608915	0.535971
1967	fruB	0.909983	-0.939044
1968	cysG	0.55996	-0.643728
1969	ybdL	0.998118	-0.325738
1970	srmB	1.21187	1.05887
1971	purN	0.024607	1.32682
1972	grxC	-1.60853	-0.763786
1973	gatZ	-0.67828	0.092081
1974	oppC	1.0769	-1.8278
1975	ygiD	2.69666	-0.126007
1976	rarD	-0.156994	1.12982
1977	bglB	-1.18204	0.327939
1978	fusA	1.69162	0.060697
1979	lysU	-0.232131	0.629551
1980	wzzB	0.651205	-0.091563
1981	accD	0.813996	2.62758
1982	miaA	-1.39972	0.561589
1983	dmsD	1.00283	-0.888395
1984	dgt	0.275004	-0.8903
1985	bcsC	0.565605	0.097772
1986	galU	0.395957	-0.776714
1987	katE	0.042326	0.435407
1988	yghA	-0.361811	-0.118575
1989	queC	-1.17216	0.786903
1990	pphB	0.892029	0.502412
1991	glmU		1.14192
1992	murD	0.130478	0.56491
1993	setB	0.443917	-3.99578
1994	qseC	0.259017	0.462908
1995	mukE	0.661717	0.775215
1996	idi	0.554736	0.430651
1997	glgC	-0.794315	1.31494
1998	ulaR	-0.858015	-1.43537
[truncated: 1,857 more rows]

## Sheet: ED Fig.4b
	Gene	NOVOBIOCIN (s-score)	CEFOXITIN (s-score)
0	yafW	-0.031182	0.07252
1	ydeN	-0.244126	-0.688339
2	yceO	1.06366	-0.689979
3	glpE	-0.232546	0.048095
4	yfjS	1.11678	-0.790138
5	yobF	0.127881	-0.614455
6	casD	-0.895723	-0.697469
7	exuR	-0.836385	1.15949
8	phnD	-0.75151	0.974138
9	wbbI	-1.43017	-0.154883
10	glrK	0.569371	-1.57243
11	ralR	-0.731129	1.39123
12	casB	0.622853	-0.44377
13	rnlB	0.611471	-1.62567
14	rnlA	-0.921177	-0.983141
15	ykfI	-0.406098	-0.126405
16	blr	0.185791	1.13361
17	mcrB	-1.41253	0.003633
18	gltF	-0.635564	0.574836
19	ybbA	1.06328	-0.861164
20	mrr	0.413328	0.378575
21	mcrC	-1.9519	1.00769
22	yghQ	1.94005	-1.22151
23	hokB	1.31961	1.30685
24	yigG	0.683086	-0.052185
25	mqsR	0.724398	-0.72823
26	mqsA	-0.244967	0
27	yjjJ	0.703493	0.113154
28	yagE	1.04203	0.349883
29	ythA	0.516574	0.074391
30	gspO	-0.297043	0.479426
31	gspL	-1.36733	-1.35087
32	hsdM	0.054115	1.58519
33	rhsA	1.0985	-0.769926
34	yqcG	-3.32586	0.192852
35	gspC	0.636037	-2.0142
36	gspM	-0.079055	1.11953
37	gspD	0.87161	-0.27122
38	gspG	-3.65107	-0.92683
39	gspJ	-0.042357	0.833929
40	gspI	0.001164	-0.042826
41	gspF	1.19091	-1.53222
42	appY	-2.01532	-0.199306
43	yjhC	-1.71151	0.309197
44	chiA	0.966375	0.036782
45	gspE	0.836979	-0.71501
46	gspB	0.326156	-0.306846
47	yjhG	-0.098137	0.138492
48	trkG	-0.519374	0.223397
49	yjhP	-0.08201	-0.33985
50	nanC	-1.29678	1.16045
51	gspH	-0.851182	0.276648
52	paaH	0.995378	2.45873
53	paaD	-2.06244	1.8934
54	yfjZ	0.365185	0.866706
55	yafO	0.448843	0.130434
56	paaA	-0.842243	-0.350918
57	paaI	-0.415013	0.763473
58	paaJ	1.09913	0.084712
59	paaZ	1.41485	-0.933244
60	paaX	-0.375122	-0.445741
61	hicA	0.916667	-0.351309
62	flxA	-3.34774	0.889714
63	paaB	1.82657	-0.025384
64	paaG	-0.835082	0.557489
65	ygiZ	-0.074725	0.026151
66	tynA	-0.068866	-0.138729
67	paaE	-0.662236	-2.21139
68	paaF	-0.784879	0.051623
69	paaK	1.44224	-0.944707
70	ybbC	0.263145	1.36675
71	feaB	-0.983495	-0.457813
72	ypjF	0.886185	-0.732779
73	argF	0.334198	-1.20999
74	yafN	-0.42493	1.35073
75	paaC	-0.651132	-0.016141
76	yjhB	-0.507059	1.69353
77	yodB	0.756498	-0.892107
78	yjeO	0.819262	-0.879149
79	setA	1.03012	-1.42218
80	hsdS	1.70154	-0.707588
81	yibA	0.219137	-1.2862
82	ygfF	-0.50358	-0.660504
83	ompL	-0.066878	-1.40447
84	frlB	-0.117579	0.73947
85	yafQ	0.942296	1.6228
86	ynjI	-0.563616	3.28542
87	yihS	0.771723	2.33967
88	yjhH	-1.61634	0.190832
89	yihQ	-0.283251	-0.62483
90	yraH	-1.98996	1.84502
91	yeeR	0.398955	-1.43
92	etk	-0.638472	2.36081
93	xylE	1.28012	-0.118929
94	setC	-1.87613	-0.717788
95	rayT	2.12535	-0.1323
96	frlR	-0.77451	0.182397
97	frlC	0.600959	-0.796284
98	yraK	-0.432311	0.138948
99	yihR	1.15772	0.206991
100	gfcA	1.18538	0.294835
101	feaR	0.418241	2.09068
102	etp	-1.10972	-0.016579
103	yciC	-0.74298	1.56831
104	ydaG	-2.14156	2.53676
105	frlA	-0.234616	0.121707
106	chpB	0.759195	-0.862826
107	casA	0.952068	0.341311
108	yedR	0.561192	-0.859395
109	yiaV	-0.595449	0.449165
110	frlD	-1.64536	-0.931005
111	ygiS	-0.070784	-1.70273
112	mngB	1.48242	0.86178
113	alsK	-0.932467	-1.13869
114	yidI	-0.48659	-0.307271
115	dinJ	-1.81302	0.816178
116	alsE	0.31329	-0.417315
117	fliC	0.401498	0.735416
118	alsB	0.481775	0.639076
119	rhmD	0.69924	0.298344
120	alsC	-0.83114	-1.34673
121	rfbA	-1.27487	0.423517
122	mngA	1.38376	0.143845
123	idnD	1.16453	-2.41373
124	symE	0.512875	-1.05194
125	ybeT	0.880314	0.149147
126	torI	1.9045	0.166527
127	pptA	-2.83952	0.284505
128	casE	-0.027127	-0.343424
129	hsdR	0.643371	-2.56303
130	rpiB	0.257179	-1.36882
131	elfA	0.074121	1.93001
132	cynS	-0.127433	0.294006
133	cynT	-0.223133	-1.07777
134	ygbF	0.213686	-0.066242
135	yraI	-0.07483	0.143648
136	melB	-1.12688	0.790741
137	atoD	-0.524892	-0.461169
138	atoA	0.612577	-0.539813
139	tap	0.808698	-1.90126
140	atoS	0.008119	-0.961306
141	atoB	0.28451	-0.859715
142	casC	0.182113	-0.456111
143	ygcB	-1.40271	1.02361
144	elfD	-1.83799	1.1358
145	mcbR	1.01744	-0.500928
146	ddpX	-1.08852	0.555192
147	ddpB	-0.909626	-0.815796
148	sfmA	-0.951515	-0.329599
149	ycaM	2.32593	0.257741
150	atoE	1.49875	1.03407
151	yeaX	-1.9428	1.52793
152	hcaC	0.996544	-0.908558
153	hyfC	-0.563613	0.630944
154	rfbC	0.549322	0.140557
155	hcaD	-0.344852	-0.025002
156	ygbT	-0.01916	-0.463415
157	ycbU	0.909038	1.8382
158	xapA	-0.3179	-0.55535
159	hcaB	0.140928	-0.822163
160	sfmF	0.476437	0.424098
161	abgA	-0.907416	0.715948
162	recT	-0.303522	-0.157583
163	curA	-0.396665	0.660506
164	mhpB	-0.195897	-2.0589
165	mhpA	0.914809	-0.011977
166	yeaW	2.02784	-1.50393
167	hyfE	0.736216	-0.082268
168	ratA	-1.53177	1.8059
169	hicB	0.66226	-0.894511
170	hcaE	-0.196482	-0.72912
171	dosC	0.687696	-0.276332
172	ddpD	1.71194	-0.051623
173	hcaF	0.279105	0.182998
174	puuD	-1.6139	0.263275
175	hyfG	0.571175	-0.035798
176	rfbD	1.88593	-0.836387
177	puuP	0.41584	-0.042888
178	dmlA	0.63543	0.081269
179	puuR	-0.300648	0.803309
180	ddpF	0.100698	0.406232
181	puuC	0.363285	-1.79451
182	mhpC	-0.459625	-0.342832
183	mhpE	0.550874	0.222808
184	mhpF	0.003472	-0.409733
185	mhpT	-0.57689	0.571513
186	mhpD	0.095314	0.097451
187	ymgF	1.04345	0.542089
188	puuB	-0.691875	1.20953
189	hyfR	-0.698627	-1.47051
190	cbrB	-0.101569	-0.220978
191	abgT	0.990349	0.379242
192	scpB	0.021019	-0.822542
193	puuE	1.08582	-0.653958
194	pgaC	-1.58834	1.81036
195	pgaD	0.347014	1.83264
196	puuA	2.10477	0.497478
197	dsdC	-0.179821	0.992427
198	ybiU	-0.713136	-1.0316
199	xapB	0.01192	-0.706992
200	bglG	0.583626	0.654024
201	fecB	1.64667	-1.28507
202	ydjG	1.51241	-0.898381
203	ydiO	1.15455	-0.066196
204	pgaA	1.37467	1.37618
205	mdtM	0.619377	2.19531
206	ydjJ	0.193641	-1.64326
207	ybiA	0.951782	-1.56347
208	sfmC	-0.394043	-0.740694
209	argK	-1.25229	-0.084756
210	scpC	0.502937	-0.119947
211	cspB	-1.16495	-2.32174
212	yeeD	-1.54516	-0.510488
213	lacA	-0.537226	-0.614874
214	ygbN	0.212683	0.105555
215	yhaI	-1.04214	-0.328797
216	hscC	-1.43091	-0.458223
217	ydjH	0.071259	-0.100227
218	pgaB	1.91402	1.87309
219	talB	0.212063	-0.059492
220	focB	0.225613	0.891974
221	rfbB	0.971641	-0.603114
222	idnO	0.284976	-0.915147
223	fecC	-1.56779	-0.205586
224	sfmH	-0.512813	-0.661875
225	ylcG	-1.48912	3.69828
226	bdcA	0.754239	1.70988
227	nupX	0.355108	-0.1389
228	ycbV	1.17025	1.77401
229	yjgH	1.28696	-0.506579
230	ascG	0.734127	0.772857
231	bdcR	-0.906622	-0.253
232	lsrG	0.203216	-1.98426
233	ydfR	-0.853516	0.097914
234	fecD	0.41809	-0.277353
235	arsB	-0.682115	0.604933
236	lsrF	-1.18966	-0.112191
237	lsrC	-1.43855	0.734225
238	glcA	0.812115	0.44641
239	atoC	-0.56551	-0.426354
240	iraM	0.438348	0.24712
241	yihN	0.445765	-0.407444
242	yadL	-0.508364	0.148245
243	glcC	-0.989683	-0.02648
244	prpC	-0.379409	-0.297099
245	ymfA	-0.669466	1.59233
246	glcB	-0.077056	-1.42289
247	sfmD	-1.11323	-0.6652
248	pppA	-1.56634	-0.320901
249	yddA	0.673336	2.17824
250	rhmT	-1.1245	0.370177
251	ycfZ	0.872159	-0.355293
252	ecpB	0.509597	1.72847
253	yoeB	0.160709	-0.711473
254	ycjP	0.610834	1.68019
255	gntP	-0.82874	0.599144
256	ycjO	-1.21667	-1.26247
257	hipB	-1.26151	0.176597
258	prpB	1.2408	-0.275181
259	lsrR	-0.595454	0.175938
260	slyX	-0.007372	-0.302307
261	frdD	-1.11244	-1.13152
262	hyuA	-0.056941	-0.204998
263	focA	-0.200428	1.8034
264	sgbH	-0.216255	-0.709912
265	yhjR	0.274629	0.065704
266	prpR	-0.940777	-0.549234
267	elfG	0.347835	-0.039774
268	mocA	-0.24417	0.068245
269	yiaM	-1.38663	0.173894
270	lsrA	1.21739	0.091249
271	yiaO	-0.60447	-0.051387
272	rclC	0.403394	-0.416171
273	yicL	2.5523	0.997202
274	cadC	4.10052	-1.39631
275	ycbF	0.526757	-0.752533
276	ygeW	-0.949538	-0.329842
277	betA	-0.66767	-0.26572
278	yqcE	1.00044	-0.667516
279	yihU	-0.845621	-0.803415
280	yefM	-0.447819	0.930816
281	sgrT	0.161481	-0.31364
282	sgbE	-0.120102	-1.41978
283	ecpA	1.61693	1.92242
284	yhfS	-0.980407	0.851726
285	ybbW	0.708967	-0.660351
286	relB	-0.748505	0.743339
287	ecpE	-0.019502	-0.816738
288	betI	0.577902	-0.171505
289	ecpC	0.874033	0.475471
290	speF	1.25724	0.83633
291	ssnA	-0.36191	1.12777
292	ycjU	-0.711268	2.09089
293	ecpD	-0.837183	-0.199787
294	ariR	0.655086	-0.753087
295	iadA	-2.13618	-0.779921
296	tolA	-1.0224	0.287544
297	ygcP	-0.791793	1.58347
298	fliH	0.2487	1.20041
299	nlpA	-1.11907	1.46476
300	nfrA	-0.843421	-0.103261
301	yddE	-1.66437	1.0788
302	ydeP	-3.76975	2.94185
303	potE	1.94526	0.298496
304	ymdA	-0.922203	2.01548
305	leuC	-0.348118	0.743042
306	prpD	-0.798789	0.097804
307	pliG	-0.427288	1.23734
308	rluF	-0.002562	-0.053845
309	bdm	-0.27813	-0.202093
310	ycgZ	1.06964	-2.4736
311	yahK	-0.348168	1.12495
312	yjiG	0.213021	-1.41829
313	flgD	-0.425965	0.46264
314	yhjX	0.086403	0.250243
315	cbl	-0.691259	-0.068269
316	srkA	-0.41465	1.11732
317	yiaB	0.056105	-0.181274
318	yiaJ	-0.143884	0.091035
319	ompG	-0.511046	-0.382672
320	kilR	-0.293322	1.00269
321	yhcG	-0.248624	-0.103172
322	yjfF	-1.45138	0.107452
323	dtpC	1.10119	-2.40745
324	ygfK	-0.121546	-0.129927
325	ygeX	-0.707362	-0.752358
326	guaD	-0.675607	-0.657096
327	sbmC	0.134019	0.107843
328	tam	-0.009791	-1.79674
329	wzxC	0.784218	1.03249
330	narW	-0.957764	-1.00017
331	zapA	-1.52179	1.58994
332	iraD	0.130211	0.486743
333	livH	-0.009046	-0.044059
334	yfcV	-0.761869	1.04582
335	yeiL	-0.494104	-1.09752
336	pspE	-0.520087	2.15463
337	narV	-0.511774	-0.014015
338	yjjV	0.586206	-0.934606
339	arfA	1.08624	2.15092
340	zntR	0.812026	1.44422
341	iscR	1.98791	-2.5317
342	acrE	0.730164	-0.180387
343	yfcO	1.17827	1.00887
344	ytjB	0.314	1.05376
345	radA	-0.025145	-0.864003
346	mug	0.169787	-0.197519
347	iscX	-1.70294	-0.759651
348	ynfF	-0.394942	0.00368
349	yfhM	2.05449	0.486616
350	yggF	-0.941916	0.540588
351	ivy	0.397126	0.984904
352	ymgC	0.891476	1.77912
353	mzrA	-0.881008	1.23368
354	rcnB	1.92519	-1.12101
355	atpI	-1.98679	-0.772666
356	rclA	-0.003083	-0.15407
357	zwf	0.992789	0.348717
358	aldB	-0.851595	-0.646031
359	yhfX	0.532466	0.65725
360	allD	2.35611	-2.4208
361	holD	0.822072	0.794172
362	yhdE	-0.65473	0.069552
363	ynbA	-0.198166	-0.247206
364	rcsA	0.097567	0.918648
365	bcsE	-0.00836	0.65933
366	putP	-0.774465	1.61309
367	ynfD	-1.11485	-0.622272
368	murQ	0.795362	0.924562
369	bsmA	0.527129	0.580256
370	bluR	-1.33955	-0.838973
371	ygaZ	0.99801	-0.359688
372	yihT	0.210906	-1.31469
373	nfsA	0.848321	0.306187
374	yraJ	0.620145	0.291444
375	yqjF	-0.290611	0.525489
376	yqjC	0.997621	-0.019964
377	yqjA	0.607644	0.738998
378	hflD	-1.19828	-2.55897
379	bfr	-0.884494	-0.885498
380	bfd	-0.932882	1.09426
381	narH	0.096795	0.596969
382	yihG	-0.134435	-1.20003
383	hyaE	-0.133047	2.13161
384	ulaD	1.57458	-0.216198
385	yehL	1.87936	1.52465
386	ddpA	-0.242985	-0.228022
387	maa	-0.999083	0.213029
388	xylH	-1.34485	0.006304
389	speD	-0.103925	1.13261
390	sra	0.836484	-0.110437
391	xylR	0.331109	0.055073
392	pntA	0.140034	-0.598787
393	wzzE	-0.726394	1.1525
394	wzc	0.860142	0.521208
395	dgoT	0.74522	0.25626
396	wcaJ	2.35373	-1.29522
397	viaA	-0.938288	0.508364
398	xanP	0.442582	0.445303
399	yabI	0.324196	0.325993
400	gabP	-0.099659	0.995723
401	yceJ	0.2228	-0.805468
402	csgB	-0.076251	0.677821
403	csgC	0.454413	0.348861
404	csgD	0.692737	-0.614774
405	csiD	-1.61379	-1.49734
406	ghxQ	1.71613	-0.138499
407	ghoT	0.849461	0.953583
408	ghoS	-0.353122	0.317379
409	ybbY	0.152591	0.126384
410	yajL	0.932498	-0.505432
411	dacD	0.17168	-0.240516
412	dadX	0.610902	0.815545
413	uxuA	1.07375	1.54328
414	yceM	0.499555	-0.321946
415	uspC	-0.199908	-0.462771
416	fliO	1.72632	-0.528227
417	phnH	0.653749	-0.796858
418	phnL	-0.109842	0.083693
419	phnM	0.392123	0.514367
420	mdtD	-1.42733	-0.200622
421	mdtC	0.057629	0.490415
422	phnN	0.164726	-0.259047
423	fadI	-0.470307	-0.794579
424	phnP	-0.115718	-0.160769
425	tomB	-1.17454	2.80387
426	treA	0.184396	2.10632
427	torD	0.535116	0.068252
428	phnO	-0.328435	0.766602
429	phnC	0.454194	2.72857
430	evgA	-0.722364	0.380857
431	ebgA	-1.09468	-0.72138
432	fliK	-0.178191	0.381267
433	fliJ	-0.173098	-0.213579
434	fliE	-1.33953	1.87926
435	flhC	0.827356	-0.250126
436	efeB	0.496219	-1.62785
437	emrD	-4.1108	0.081253
438	uacT	0.996427	-2.49997
439	tyrP	-0.671644	-0.13724
440	eutC	1.2021	-0.408102
441	eutK	0.288715	0.71085
442	eutM	-1.05913	1.40144
443	eutQ	-0.13624	2.0798
444	eutS	-0.20046	-0.671339
445	glpB	-0.417089	-0.55299
446	yafP	1.1117	-0.522041
447	chaB	0.793826	0.603044
448	yecN	-1.24347	-1.006
449	cmtB	0.159223	0.821905
450	yebV	0.075918	-0.325942
451	chbF	-0.518873	1.17357
452	mscL	-0.745314	-0.154566
453	gsiB	1.22724	-0.320674
454	lplA	0.167876	-1.93691
455	yebF	-0.891899	0.717555
456	cheA	1.29068	-0.349563
457	ruvC	0.845115	1.06695
458	priC	0.479763	-0.33525
459	ydiN	-1.14794	-0.151729
460	citE	-0.473474	-0.076697
461	prlF	0.976641	-1.1004
462	ydgC	-2.09624	1.05485
463	codA	0.843225	-0.679123
464	cpxA	-1.51316	-3.04269
465	ydaF	-2.3186	0.049565
466	mtfA	-0.474799	-0.66305
467	glpG	0.391164	-0.921409
468	yegS	-2.0767	0.710646
469	yehA	-0.844489	0.230416
470	rsmG	0.175259	-0.569172
471	rsxC	-0.564395	0.304779
472	ycgM	-0.448974	0.071677
473	proW	-0.110431	0.814007
474	qorB	-0.154075	0.70929
475	pflB	-0.134594	-1.0458
476	pstC	0.547819	0.428965
477	pgk	-0.081753	-0.130875
478	nsrR	-2.53944	0.070046
479	osmB	-0.089427	-0.971435
480	proY	-0.689659	0.146516
481	proX	1.03638	-1.72239
482	nrfB	-0.377653	-0.167781
483	purB	-0.425183	1.47023
484	pldB	0.15293	-1.26337
485	pta	-1.20533	-2.3894
486	plsX	0.242561	1.71427
487	proV	-1.85037	0.057853
488	plsC	-0.108547	0.145457
489	nth	-0.901637	-0.795512
490	pyrD	2.66364	-11.2904
491	pepP	0.52793	1.98634
492	pyrE	2.14505	-13.8484
493	pyrF	0.088372	-1.5827
494	pyrH	-0.784324	0.625582
495	pepQ	-0.629887	-0.504687
496	pldA	-1.16827	-0.953739
497	pfkA	-0.625757	0.012326
498	plaP	-0.065754	-1.47688
499	pflA	1.81957	-1.37026
500	nrfA	0.232541	0.156396
501	pstB	-2.50236	0.219898
502	phnG	-0.618024	0.146578
503	nlpI	-1.5592	1.64243
504	nlpE	1.29617	-0.593687
505	otsA	0.347989	1.04237
506	pspG	-0.1081	-0.34069
507	phoR	-1.6819	0.844052
508	phoQ	0.754452	-1.3254
509	oxc	-0.411388	0.912809
510	queF	0.811521	0.219554
511	psiF	1.06459	1.85381
512	psiE	-0.731392	0.298649
513	nirC	-0.499516	0.563902
514	nikR	-0.039409	-0.263025
515	phoE	0.137704	-0.065115
516	phnF	-0.690948	-0.587069
517	norV	-1.15634	0.431879
518	queA	-0.113363	-0.049259
519	queE	-0.257004	0.258274
520	nrdI	0.270603	0.782486
521	pgl	0.575305	-2.29089
522	nrdH	0.462395	-0.412319
523	pka	2.02498	-1.25405
524	plsY	-0.681729	-0.411172
525	nrdR	-0.087948	-1.06813
526	pstA	-0.617921	1.25642
527	osmE	0.974943	0.866599
528	nrdF	0.666776	-1.09759
529	pgpA	0.379845	0.449754
530	pgpB	-0.64487	0.51092
531	pheA	-0.815036	0.769247
532	pheS	-0.077788	0.684247
533	pheT	0.715814	2.04653
534	osmC	-0.876221	0.764543
535	pepN	0.706859	-1.01438
536	pykA	0.541301	-0.9417
537	pmrD	0.802293	0.143768
538	purK	2.07577	-1.02546
539	purM	1.23645	-11.4365
540	pdxA	1.56286	-0.260429
541	purU	0.886219	-2.1838
542	ppsA	1.79702	-0.174947
543	oppB	-2.41095	0.878388
544	pdxB	1.00088	0.411653
545	pdxH	-0.82022	-3.30717
546	nusG	0.706586	-0.973742
547	pdxJ	1.08282	0.320124
548	pabA	1.16307	-1.21027
549	pdxK	0.640941	0.517584
550	obgE	0.319236	-0.183232
551	purH	1.92581	-1.20894
552	pcnB	-1.17729	-2.77386
553	prfC	-0.112029	-1.76984
554	purC	0.803045	0.440856
555	purE	2.1467	-7.9938
556	purF	2.05398	-4.08571
557	ompW	-1.0533	1.00613
558	panF	-0.362312	-1.0482
559	ppsR	0.23541	0.095002
560	ompF	-0.768871	-1.01366
561	pal	1.37664	-2.53708
562	ompA	-0.833821	1.35649
563	patA	1.07135	-0.821589
564	pabB	0.323936	0.005728
565	pbpC	0.158079	-0.599608
566	pbpG	1.15697	-0.607559
567	pcm	-0.835878	-0.406135
568	pmbA	-1.1028	-1.09016
569	nupC	-0.241789	0.425378
570	prmA	0.885524	0.204049
571	nudB	-1.05729	1.73374
572	potD	0.670797	3.27879
573	potB	0.823213	-0.295453
574	polB	-2.12665	0.849321
575	nudE	1.30293	0.353156
576	phoB	0.136121	0.748232
577	ptsN	-0.564056	-0.311019
578	ptrA	-0.278081	-0.84328
579	pepD	-0.406434	-0.106797
580	purA	2.30449	-3.73773
581	pnp	0.406576	0.492551
582	pncB	-1.04122	1.16317
583	pyrB	2.34214	-0.493715
584	nudF	-3.08241	-0.752193
585	nudG	0.324027	0.669888
586	prlC	2.53608	0.097147
587	ppiD	0.492291	1.68364
588	nuoK	-0.387705	0.074237
589	nuoJ	-0.88936	2.22449
590	otsB	-2.12139	1.16869
591	nuoH	-0.333284	2.50355
592	nuoG	0.260278	0.522618
593	nuoE	-0.777086	1.50849
594	oppD	-1.02508	-0.148227
595	nuoC	0.452013	-1.18192
596	nuoB	0.456035	0.95108
597	nudK	-1.43126	2.14194
598	ppiC	-0.562932	-0.585014
599	ppiB	2.00148	-2.01769
600	nudJ	-0.6092	1.28682
601	ppiA	-1.22907	1.5376
602	pepA	-0.434636	-2.08645
603	ppc	-0.250713	2.40447
604	pepB	0.532749	0.480003
605	nuoN	-1.76158	2.34266
606	proB	1.45192	-0.270376
607	sspB	-0.729193	1.092
608	raiA	0.952614	-0.121337
609	ycaO	0.913497	-0.29914
610	ycaD	0.348805	1.74027
611	ybjP	0.441969	1.80343
612	ybjO	0.665484	-0.082263
613	ybjM	-0.473072	0.544101
614	ybjJ	-0.444861	1.78593
615	ybjG	2.21683	-0.085649
616	ybiV	-0.89005	0.037573
617	ybiT	1.05495	2.13997
618	ybiR	0.03295	2.63065
619	ybiO	0.35379	1.22846
620	ybiB	-0.249613	1.35781
621	ybhR	0.483164	-0.198966
622	ybhQ	-0.891326	-0.125017
623	ybhL	0.476515	3.02412
624	ybhK	-0.369272	2.41755
625	ybhF	-1.68382	0.376965
626	ybhC	0.171425	1.99507
627	ybgJ	-1.68847	0.076848
628	ybgI	-1.32927	-2.44556
629	ybgC	1.2752	-5.77859
630	ybfF	-2.16767	-0.391867
631	ybfE	2.52761	-0.099747
632	ybeZ	1.11486	1.35727
633	ybeY	1.38226	-1.7834
634	ybdZ	1.09919	-1.35818
635	ybdK	0.105316	0.482005
636	ybdG	0.211588	-1.00401
637	yccA	0.842387	0.146269
638	yccF	-0.237705	1.07598
639	yccJ	-0.43306	-0.345567
640	yccS	-0.625981	-1.07001
641	ydhF	-1.60007	-1.97902
642	ydgK	1.37742	0.277166
643	ydgH	0.373312	-0.972397
644	ydfG	0.352522	0.05394
645	yddG	0.176077	-0.641197
646	ydcZ	0.094215	0.073611
647	ydcY	0.323633	-1.29929
648	ydcF	1.18191	1.29846
649	ycjX	-0.825472	-0.696743
650	ycjG	0.178582	0.999847
651	yciO	-1.72566	0.584402
652	yciN	0.11935	2.72734
653	yciI	-0.030016	0.052426
654	yciH	-0.673375	0.310762
655	ybcJ	-1.78252	1.17229
656	yciE	-0.340991	-0.175062
657	ychQ	0.24354	-0.161973
658	ychN	-0.515879	0.33811
659	ychF	-0.161329	-2.02644
660	ycgR	0.014647	-0.025566
661	ycgL	-0.913352	-1.3458
662	ycgJ	-0.722992	0.625221
663	yceI	-0.364388	-0.87881
664	yceF	0.089763	-0.125713
665	ycdZ	0.457458	0.836024
666	ycdY	-1.29716	0.452739
667	ycdX	0.136718	-0.282231
668	yccX	2.50116	0.591551
669	yccU	0.940223	0.16282
670	yciB	-2.58658	1.77319
671	ybcI	-0.632365	-0.373421
672	ybbN	-1.24535	-0.649015
673	ybaY	-1.00451	0.681316
674	uspG	-1.51767	-1.50977
675	uspF	-0.303116	0.088658
676	uspB	-1.53805	1.02507
677	uspA	0.084249	0.272138
678	uraA	-0.980843	0.77767
679	upp	-0.391496	-1.99007
680	ung	0.221384	0.370841
681	ulaG	-1.17558	-0.826504
682	ulaF	0.878329	0.224071
683	uidB	0.709365	0.126409
684	ugpQ	0.572908	-0.649437
685	uup	-0.144993	0.686788
686	udp	-1.40467	1.60111
687	ucpA	-0.677307	0.060937
688	ubiX	0.664609	-1.26834
689	ubiI	0.337415	0.818939
690	ubiH	1.28702	1.70903
691	ubiF	-4.67243	1.50105
692	ubiE	-1.40014
693	ubiC	-3.36065	2.00188
694	ubiB	0.978208	-0.483967
695	tyrS	0.519457	-0.525373
696	tyrR	0.898223	-0.446921
697	tyrB	1.25704	-0.30996
698	tyrA	0.835216	-0.792784
699	udk	-0.007364	2.81643
700	ydhR	1.02143	-0.195001
701	uxaB	0.394922	-2.73772
702	valS	-0.408166	-0.152782
703	ybaT	-0.291298	0.137703
704	ybaN	1.25362	1.46452
705	ybaL	-1.82522	-1.70873
706	ybaK	-0.281683	0.630357
707	ybaB	-2.42848	2.1041
708	ybaA	-0.080328	1.75373
709	yajI	-0.314459	3.44574
710	yajC	0.832017	0.560684
711	yaiY	1.09079	1.93877
712	yaiA	-1.11603	-0.618417
713	yafV	-0.31714	0.354386
714	yaeQ	-0.830745	1.05944
715	yadN	0.745589	0.920833
716	yadM	0.267257	-0.180442
717	uxaC	-0.931459	-1.26545
718	yadH	1.01009	-1.26787
719	yadC	0.047652	0.848191
720	yacG	0.235037	0.761064
721	xylF	0.760953	0.058599
722	xylA	-1.24628	0.921978
723	xthA	-1.61222	-1.27246
724	xseB	0.20006	-1.54841
725	xanQ	-0.679905	-0.164864
726	wecH	-0.888584	-0.658755
727	wecG	2.15902	1.82886
728	wecF	0.693511	-0.694979
729	wecD	0.374478	-1.43318
730	ves	1.06321	0.180468
731	yadG	-0.587202	1.36719
732	typA	-1.5293	1.47999
733	ydhT	-1.60386	0.323107
734	ydiE	-0.082949	-0.630767
735	ynfM	1.94184	-0.847539
736	ynbC	1.63397	-0.067089
737	ymiA	1.14041	-0.298967
738	ymgD	1.92915	0.963539
739	yjjX	0.544067	-1.21563
740	yjjW	0.663621	-0.582923
741	yjjP	0.496747	0.726638
742	yjiA	1.34922	1.45817
743	yjfC	0.392221	0.338904
744	yijD	1.70781	-0.520201
745	yiiM	-0.413979	0.443741
746	yihX	-1.36148	-0.388819
747	yihI	-0.570176	-0.269182
748	yigL	0.362095	0.537757
749	yigB	-0.394421	0.512806
750	yifK	1.59446	0.488712
751	yieH	-1.51732	0.391747
752	yidH	0.583328	-3.4614
753	yidG	1.14664	-1.79517
754	yidC	0.737276	0.728707
755	yibN	0.513311	-0.666456
756	yibL	1.10233	-2.3385
757	yiaA	-0.796945	0.043624
758	yhjV	0.491622	-0.107832
759	yhjJ	-0.315751	1.45616
760	yhiM	-1.79553	-0.823282
761	ynjF	0.205273	-1.07328
762	yobA	1.23966	-2.92223
763	yohC	-0.69241	0.627224
764	yohD	0.865444	-0.720819
765	zupT	0.085081	0.08058
766	zraS	0.895315	0.064008
767	zraR	0.365457	-0.493451
768	zraP	-0.663165	0.516253
769	znuB	0.500676	-1.84699
770	znuA	0.027355	0.909329
771	zntA	-0.807915	-2.16688
772	zapC	-2.18359	1.24009
773	zapB	0.579403	0.624611
774	ytfT	-0.373334	0.242756
775	ytfQ	0.61359	-0.452565
776	ytfP	1.55605	0.164924
777	yhhX	0.363752	-1.62632
778	yrfG	0.021696	-0.581367
779	yrbG	0.731837	1.52983
780	yqjI	0.780022	-1.77836
781	yqjH	0.131475	-0.089477
782	yqjG	0.476641	-0.497682
783	yqjE	0.169245	-0.058467
784	yqjD	-0.338236	1.24024
785	yqiC	-0.090032	1.81813
786	yqcC	1.09572	-0.750198
787	yqaB	1.0075	-0.618132
788	yqaA	0.305601	0.018263
789	ypjD	0.924751	-0.941236
790	ypdE	-1.01323	0.597251
791	ypdA	-0.442401	0.54069
792	yojI	0.491131	-0.224471
793	yhhS	-0.319311	0.506588
794	yhhJ	0.162321	-0.108506
795	yfeZ	0.258035	-0.267829
796	yfeY	-0.304038	-0.797459
797	yfcQ	0.1445	-0.024588
798	yfcP	0.603819	-0.38164
799	yfcE	0.760963	-0.452966
800	yfcD	-0.631912	-1.20151
801	yfcA	-0.030858	0.676935
802	yejM	0.131923	0.792035
803	yejG	-1.81937	1.35878
804	yejF	1.54218	-0.736955
805	yejE	0.554958	3.25966
806	yejB	1.61657	-1.27791
807	yeiG	-0.364417	-0.193982
808	yfgD	-0.611742	-1.21511
809	yehY	-1.38585	-0.020973
810	yehR	1.53959	0.512781
811	yeeZ	0.549483	-1.17723
812	yeeA	-1.92164	0.15101
813	yedW	-1.00477	-0.58306
814	yedP	0.828424	1.66312
815	yedJ	-1.18089	0.667332
816	yedI	-0.811426	0.490549
817	yedF	0.349925	2.12283
818	yecM	0.033312	-0.551752
819	yebZ	0.812049	-0.378502
820	yebE	1.01461	-0.501669
821	yebC	-1.06932	0.202732
822	yeaD	-1.53753	0.351171
823	ydjM	-0.166907	0.281892
824	yehW	1.4141	0.509113
825	ydhV	-0.426006	-0.112495
826	yfgJ	-0.179116	-0.095264
827	yfiF	-0.905784	0.354378
828	yhhA	0.241344	-1.06768
829	yhfG	-1.25619	-0.750184
830	yhfA	0.849839	-1.33113
831	yhdY	0.380532	0.154776
832	yhdT	0.475987	-0.372502
833	yhcO	-0.077155	0.176829
834	yhcB	-1.08855	2.94914
835	yhbY	-3.43025	-0.225496
836	yhbE	-3.18653	-1.83721
837	yhaH	-0.178831	0.669283
838	ygjP	-0.09248	-0.850836
839	ygjK	-0.101933	0.534896
840	ygiN	1.52625	-1.03516
841	yfhL	0.877767	-2.14964
842	ygiF	-0.824344	-0.487016
843	yghB	1.22107	-0.67863
844	yggX	0.980732	2.61467
845	yggS	-0.879497	2.7431
846	ygfZ	-3.81638	1.69038
847	ygeA	-1.82419	-0.911067
848	ygdG	0.080299	-0.460796
849	ygbE	1.42874	-1.451
850	ygaV	-0.81588	1.51375
851	ygaU	0.031305	0.816483
852	ygaP	-0.181047	0.084977
853	ygaM	-1.07963	0.011487
854	yfiH	-0.06131	-0.866875
855	ygiC	-0.784787	-1.00947
856	tusE	0.981493	-2.44647
857	tusD	0.55733	-0.098329
858	tusC	0.766353	0.323304
859	rpoD	1.39451	0.056631
860	rpmI	0.444403	-1.02586
861	rpmG	-1.07339	-1.5367
862	rpmF	-1.23253	-0.672496
863	rpmE	-0.25011	-0.189403
864	rplI	-1.78858	3.09721
865	rplD	-0.07641	-0.467324
866	rpiA	-0.740006	-0.851232
867	rpoN	-1.51417	0.367519
868	rpoS	0.865857	0.686088
869	rpoZ	0.272004	0.716154
870	rsmC	-0.707062	-0.558633
871	rsmB	0.706124	0.047721
872	rsmA	0.994371	-1.03451
873	rsfS	0.515937	-0.925597
874	rseC	0.305178	0.130412
875	rraB	1.47149	-1.46558
876	rraA	-0.144689	0.216568
877	rpsT	0.213627	-1.05319
878	roxA	2.12963	1.50511
879	rpsF	-0.956859	0.685808
880	rpsE	-0.474043	0.875638
881	rppH	0.283344	-2.06259
882	rof	0.584447	-0.994868
883	rodZ	0.474038	0.594196
884	rnt	-1.79042	-0.085248
885	rhtB	1.95229	0.062268
886	rhtA	-1.54697	-0.026885
887	rhmA	0.50958	0.212397
888	rhlE	0.894197	-0.994162
889	rhlB	-0.548898	0.147249
890	rffG	1.83445	-1.52289
891	relA	0.974196	-1.85411
892	recX	-0.01569	-0.16165
893	recJ	0.103182	0.48058
894	recF	-3.76808	-2.52546
895	recD	-0.692654	1.5696
896	recC	-1.15626	0.528192
897	recB	0.347369	-0.199134
898	recA	-0.035443	0.957858
899	rcsF	0.345849	-0.021433
900	rcsB	0.979652	0.895078
901	rcnA	1.31197	-0.054367
902	rbsD	0.818849	-1.45832
903	rbn	1.14033	0.805211
904	rbfA	-0.593144	-3.59538
905	ravA	0.78993	-0.290503
906	rapA	-2.0686	2.47779
907	recO	-0.024071	-0.707326
908	rsmD	1.21857	-2.06973
909	ribB	-0.075745	0.280952
910	ribD	1.6421	-0.242088
911	rnr	0.712066	0.831265
912	rnpA	-0.740662	1.96749
913	rnhB	0.703249	-2.16271
914	rng	-1.86767	-0.010259
915	rne	0.607764	-1.748
916	rnd	-0.160052	-0.038698
917	rnc	0.23047	0.109274
918	rnb	0.376461	-0.729234
919	rna	0.954355	0.497061
920	rmf	-0.231721	0.986035
921	rluE	-0.147879	-0.946737
922	rluC	2.14251	1.62255
923	rluA	-0.223	3.7226
924	rlmN	0.80507	-0.094788
925	rlmL	0.020512	2.63778
926	rlmF	2.05752	-0.4945
927	rlmE	1.17047	0.005089
928	rlmC	-0.672484	0.591276
929	rlmB	-0.071453	-1.75479
930	rimP	-2.90646	3.08571
931	rimO	2.00646	-1.39235
932	rimK	0.05779	1.66362
933	rimI	-0.768076	0.363834
934	rihC	1.62264	-1.19952
935	rihA	1.60053	-0.880291
936	ridA	-1.14767	-1.74404
937	ribF	0.050147	0.440158
938	rlmJ	0.008513	-0.430004
939	rsmE	0.235644	2.08342
940	rssB	0.118915	0.148308
941	rsxA	-0.513279	-0.861644
942	tktB	-0.827233	-0.716129
943	thrA	1.13872	1.07083
944	thiS	1.36489	-0.663739
945	thiM	-0.838113	1.97926
946	thiK	-0.096882	-2.36408
947	thiI	-0.50559	0.771891
948	thiH	0.434039	0.264027
949	thiG	0.809087	-0.670934
950	thiF	-0.266496	-0.061631
951	thiE	-0.129	-0.259706
952	thiB	0.006737	-1.21198
953	tgt	0.346022	1.43321
954	tesA	-0.689082	-0.617551
955	tldD	-1.13423	0.056662
956	tehB	-0.921526	1.22217
957	tdcC	-0.15856	-0.221185
958	tdcB	-0.546504	2.11383
959	tatE	1.58676	-0.275349
960	tatC	1.60655	1.09071
961	tatB	3.32633	2.31528
962	tatA	0.694313	-0.60241
963	tar	1.89215	-0.954719
964	tamA	-1.99418	0.975407
965	surA	-4.58309	2.78432
966	sufS	-0.74457	-1.01006
967	sufE	2.00233	0.708318
968	sufD	0.934643	0.038764
969	tdcE	-0.083456	-1.31838
970	sufC	-1.19657	2.37276
971	tmcA	0.195511	-0.10567
972	tusB	0.950282	0.880666
973	tusA	0.553276	-0.467237
974	ttdB	-1.66028	-1.27943
975	ttcA	-0.140329	0.876792
976	tsaE	0.401045	0.284622
977	tsaD	1.05917	-0.70424
978	trxB	-0.38893	0.595083
979	trxA	2.14442	-0.310237
980	truD	-0.809406	-2.05459
981	truC	-1.36367	0.91536
982	truB	-1.50154	2.44282
983	truA	0.670095	-0.495261
984	trpR	0.5523	-0.042952
985	trmH	0.295791	0.483355
986	trkH	0.15288	-1.51856
987	trkA	-0.493001	0.003475
988	treF	-0.971471	-0.713668
989	treC	-0.551368	1.73737
990	tpiA	-1.56137	-0.328613
991	torT	0.846129	0.893977
992	torS	-0.229074	-0.903737
993	torR	0.097575	2.43703
994	tolR	-0.595347	1.56338
995	tolQ	-1.33016	2.15888
996	tolB	-0.320743	-3.43582
997	trpB	0.356361	0.384395
998	queG	-0.820712	0.708936
999	sufB	-0.177153	0.099139
1000	sthA	-0.436816	0.110268
1001	secG	-2.4218	0.404137
1002	secB	-5.78282	0.192207
1003	sdhE	-1.78069	2.1972
1004	sdhD	-0.419195	-0.812752
1005	sdhB	-0.67701	1.03175
1006	sdhA	-0.091465	1.60525
1007	sdaC	-0.408075	0.268783
1008	sdaB	1.06128	-1.24676
1009	sdaA	-0.573327	-0.078323
1010	sbp	0.12795	1.82862
1011	sbmA	1.08332	1.12828
1012	sbcD	-0.729551	-0.968407
1013	sapF	0.85914	-0.048967
1014	sapD	0.050565	-0.47133
1015	sapA	-0.384846	1.40564
1016	sad	1.459	-0.346873
1017	ruvB	1.00821	-1.87911
1018	ruvA	0.049673	0.579697
1019	rutR	-0.603449	-1.18365
1020	rutF	-0.470965	0.09305
1021	rutD	-0.055094	-1.3203
1022	rsxG	-1.90278	-0.475622
1023	rsxE	-1.26615	0.74867
1024	rsxB	-0.961542	1.58812
1025	sbcC	0.117836	0.368335
1026	sufA	-1.17758	0.997654
1027	selA	-0.428381	-0.979688
1028	selD	-0.300423	-1.00119
1029	ssuE	0.392151	-0.917463
1030	ssuD	-0.126551	0.56703
1031	sstT	0.075247	-0.623988
1032	nikE	1.65516	-0.600661
1033	sspA	-1.49194	2.81843
1034	sseA	-0.99868	0.106893
1035	srlD	0.233542	-0.978957
1036	spy	-0.78439	-0.394769
1037	speE	-0.070109	0.550617
1038	speB	1.61919	0.281945
1039	speA	2.49914	-3.20084
1040	selB	-1.46114	0.460067
1041	solA	-0.620538	0.675585
1042	sodA	-0.081632	0.247572
1043	slyD	-0.255289	0.175005
1044	slyB	-1.05844	-2.00208
1045	slyA	-0.313451	1.16217
1046	slt	-1.86092	-5.42394
1047	slmA	-3.89486	0.262768
1048	sixA	-0.238202	0.998212
1049	sfsA	0.315448	1.12103
1050	serC	-0.730623	-2.50152
1051	serB	-5.60843	-1.21243
1052	seqA	-2.40544	-0.439487
1053	sohB	-1.35377	0.339098
1054	nikD	0.047488	0.518764
1055	nikB	-0.359128	-0.77218
1056	ftsX	0.936905	-0.168698
1057	ftsP	-2.62293	-0.634427
1058	ftsK	0.805193	0.684094
1059	ftsE	0.330928	0.013516
1060	fsr	-0.04829	-0.215579
1061	fsaA	-0.35253	-1.53526
1062	fryC	-0.412847	2.43828
1063	frr	-0.900003	-1.73853
1064	fre	1.06411	0.878422
1065	frdC	0.169125	-0.032502
1066	frdB	-1.28106	-0.733416
1067	frdA	-0.905678	0.672465
1068	frc	-1.19946	-0.607016
1069	fpr	-2.14207	1.84245
1070	folX	0.394906	-1.35752
1071	folB	-0.165344	-3.13365
1072	flk	-1.2993	-0.268446
1073	ftsZ	1.06229	1.12794
1074	fucI	-0.689569	-1.82877
1075	fucO	-0.673442	0.612042
1076	glnK	0.590048	0.160437
1077	glnH	1.23671	0.890106
1078	glnG	0.5843	3.19059
1079	glnB	0.377088	-0.018865
1080	glnA	1.87948	1.75898
1081	glk	0.342046	-0.145218
1082	glgX	-0.046882	-0.043822
1083	glgS	0.104952	0.421912
1084	glgA	-0.254746	-0.515364
1085	ghrB	-2.85297	-0.393442
1086	gdhA	0.350927	-1.37792
1087	nikC	-0.954513	0.596309
1088	gcvR	0.778857	-1.1729
1089	gcvH	-0.25107	1.9334
1090	gcd	0.107903	-0.461655
1091	garR	0.657301	0.484554
1092	gapA	1.27785	0.149234
1093	galS	-0.228611	-0.69353
1094	galM	-0.986297	-1.03448
1095	galK	-0.06901	2.05296
1096	gadE	-1.11685	0.376651
1097	gabD	-0.107228	-0.0461
1098	fur	-5.51959	0.603263
1099	fumB	-1.55837	0.506397
1100	fucU	-0.721813	1.94712
1101	gcvP	-0.58485	2.13596
1102	fliY	0.8138	0.843506
1103	fliT	-0.299471	0.42637
1104	fliM	0.412858	0.982794
1105	fabR	1.82106	-0.716076
1106	exbD	-0.322903	-1.27202
1107	exbB	0.47573	0.106986
1108	era	-0.320104	-0.316486
1109	eptB	0.150232	-0.516846
1110	epmC	-1.21228	0.772223
1111	epmA	0.285577	0.58836
1112	fadB	1.30139	-0.004755
1113	epd	0.122473	0.571367
1114	envC	-0.464639	-0.756619
1115	entS	0.176843	0.017237
1116	entH	0.006764	-1.32079
1117	entF	-0.879033	1.47563
1118	entE	1.36625	-0.944575
1119	emtA	-0.467091	-2.23821
1120	elaB	0.999625	0.47451
1121	efeO	-0.541272	1.79264
1122	edd	0.687906	0.920964
1123	envZ	-0.473478	1.26535
1124	glnL	2.16093	0.164994
1125	fadD	1.80519	0.243918
1126	fadH	-0.150174	-0.6333
1127	flhE	1.03008	0.495566
1128	flgJ	0.316882	-0.949967
1129	fldB	0.954927	0.106012
1130	fldA	-0.491019	-2.71511
1131	fkpB	-0.638142	-1.07679
1132	fkpA	-0.303213	0.234366
1133	fklB	-0.764963	-0.652618
1134	fis	-0.476901	7.04706
1135	fhuF	-0.959828	0.221468
1136	fhuD	0.395415	1.16256
1137	fadE	-0.0685	0.166146
1138	fhuB	-0.207041	0.273889
1139	fetB	-0.001164	1.37695
1140	fetA	-1.18623	0.45135
1141	fepD	1.12664	-4.71427
1142	feoC	0.541301	2.16574
1143	feoA	-0.681007	-0.038222
1144	fecA	1.24351	-0.970826
1145	fdoI	-0.584394	0.314468
1146	fdoH	-2.82631	0.872463
1147	fdhE	1.0956	0.535765
1148	fdhD	-0.767088	-0.427461
1149	fadR	-0.565379	-0.059028
1150	fadJ	0.136075	0.319919
1151	eda	0.984448	-1.94333
1152	glnP	0.686413	0.036158
1153	hycD	1.07387	1.1956
1154	hycA	1.56351	0.320884
1155	hybO	-1.33438	-0.63957
1156	hybG	1.52035	-1.52127
1157	hybE	-0.864357	-2.23938
1158	hybD	-1.00318	0.56017
1159	hybB	-0.424464	-0.376983
1160	hyaC	0.909384	2.58212
1161	hyaB	1.5261	1.98462
1162	hyaA	0.460952	-0.305372
1163	htpG	0.575639	0.181887
1164	hsrA	-0.004794	0.595941
1165	hspQ	2.70864	1.1001
1166	hslV	-1.69652	-0.139052
1167	hslU	-0.384551	0.508682
1168	hslR	0.363263	-0.79532
1169	hslJ	-0.01632	0.155361
1170	hscB	-0.179535	-0.502446
1171	hscA	0.00768	0.717994
1172	holC	-1.11009	0.261455
1173	holA	0.639067	0.573455
1174	hmp	-0.187801	-1.9475
1175	hldD	-6.52218	2.19543
1176	hisQ	-0.391455	-0.269214
1177	hycE	0.64351	-1.3526
1178	hycI	1.89942	-0.559634
1179	hypA	-0.66653	0.335865
1180	hypB	0.197017	-0.580092
1181	ispG	0.590883	-0.49725
1182	ispF	1.00287	-0.589771
1183	ispE	-1.50239	0.649069
1184	ispA	0.446535	0.317792
1185	iscU	-0.279095	0.13114
1186	iscA	0.492099	-1.3453
1187	iraP	0.205602	-2.51681
1188	infA	1.31461	-1.02294
1189	inaA	0.584297	-0.137589
1190	ilvN	-1.37726	1.6551
1191	ilvM	0.429957	-0.780979
1192	hisM	-0.825136	2.36517
1193	ilvI	-1.60597	-0.807848
1194	ilvE	0.705821	0.331539
1195	ilvD	-0.040733	1.18711
1196	ilvA	0.565233	1.10329
1197	ihfB	1.04881	1.63781
1198	ihfA	0.470058	2.9384
1199	ibpB	-0.655006	-1.04564
1200	ibpA	-0.052575	-0.605977
1201	ibaG	1.07109	1.6956
1202	hypF	0.315611	-0.339408
1203	hypD	0.461909	0.602787
1204	hypC	-0.593098	-0.453336
1205	ilvH	-1.08743	-0.009354
1206	hisG	-0.991326	-0.369919
1207	hisD	-1.24396	1.19182
1208	hisC	0.443931	0.159294
1209	groS	0	-0.079674
1210	greB	-1.49688	0.594173
1211	greA	-1.58282	3.64236
1212	gpt	0.52989	0.47624
1213	gpr	-0.340882	0.101464
1214	gpmA	0.362095	2.84753
1215	gntU	1.73978	0.949537
1216	gntT	-0.472773	0.709746
1217	gnd	-0.8631	1.1497
1218	grxB	-0.578885	0.1972
1219	gmhB	-1.06042	-0.644305
1220	glyQ	-0.806958	-1.00081
1221	gluQ	-1.91094	-1.08699
1222	gltP	-0.741185	-2.53081
1223	gltA	-0.118979	1.20409
1224	glrR	-1.53974	-0.593453
1225	glpX	-1.12247	0.416894
1226	glpQ	-2.09357	0.464051
1227	glpF	0.178756	-1.37176
1228	glpD	0.172636	-0.534074
1229	glpC	0.982623	-1.15783
1230	glpA	-0.408724	-1.09367
1231	gmhA	-15.0395	0.401182
1232	gloB	0.160164	2.22409
1233	grxD	-0.631164	0.577869
1234	hisB	-0.162959	0.559106
1235	hinT	-0.768973	-0.181382
1236	hfq	-1.10823	-1.89216
1237	hflK	-0.535937	-0.289076
1238	hemY	-1.07631	1.1069
1239	hdhA	-0.146104	-0.054548
1240	hdeB	-0.316197	-0.265978
1241	gshB	-0.365591	1.41812
1242	hcaT	1.71773	-0.204989
1243	gudX	-0.675672	0.29521
1244	gudD	0.447052	0.765099
1245	guaC	-0.934918	-0.474419
1246	guaB	2.09698	-32.3174
1247	guaA	0.373511	-3.81932
1248	gss	-0.280222	-0.77404
1249	gsk	0.637335	-0.822011
1250	gsiD	0.347811	-0.105345
1251	gsiC	-0.237878	2.62836
1252	hcp	1.06824	1.20484
1253	ispH	1.42428	-1.42931
1254	ebgC	-0.965015	-0.003475
1255	dusA	-0.295624	1.69572
1256	atpE	0.047373	-1.90993
1257	atpD	-0.955918	-4.79941
1258	atpC	-0.502567
1259	atpB	0.982815	-2.52381
1260	atpA	0.691388	-3.21998
1261	astE	-1.23827	-0.141455
1262	astD	-0.976456	1.30795
1263	astA	0.825201	0.10001
1264	asr	1.04285	0.995858
1265	aspS	-1.12156	0.92655
1266	aspC	-2.03447	1.48898
1267	asnC	1.37386	0.739046
1268	asnA	-0.904666	-0.72229
1269	artQ	0.872755	-0.175371
1270	artP	-0.900804	1.27762
1271	artJ	-1.03899	2.39141
1272	artI	-0.794647	-1.86792
1273	aroP	-0.714638	0.12592
1274	aroL	0.535844	-1.20473
1275	aroK	1.03455	-1.53405
1276	aroG	-0.278302	1.61361
1277	aroF	0.278294	1.2752
1278	atpF	-0.698756	-1.78679
1279	atpG	-0.040421
1280	baeR	0.669303	-0.043231
1281	caiC	0.226962	1.02021
1282	caiB	0.116697	2.09381
1283	btuF	0.748159	-1.60276
1284	btuE	-0.218397	-0.807799
1285	btuD	0.880733	-0.212768
1286	btuC	0.011359	-1.46363
1287	bssS	-3.79621	-0.542802
1288	brnQ	0.441727	1.04362
1289	bluF	-0.259132	-0.931046
1290	birA	0.176909	-0.684427
1291	bioH	-0.457464	0.129813
1292	aroE	-0.74874	1.10998
1293	bioC	-0.818845	-0.481851
1294	bioA	-0.016923	-1.7151
1295	bglJ	-0.465654	0.8438
1296	bcsZ	-1.54278	-1.78434
1297	bcp	-1.96549	0.79946
1298	basS	1.86385	-0.705235
1299	basR	1.05278	-1.60139
1300	barA	-1.41743	0.010373
1301	bamC	-0.958323	0.288306
1302	bamB	-3.05145	-0.364095
1303	baeS	-0.174811	-0.980871
1304	bioB	0.901506	-0.984578
1305	aroC	-1.41764	0.152592
1306	aroB	-1.40086	2.07042
1307	allE	1.21076	-0.157449
1308	allC	-0.399855	-0.60843
1309	allB	-0.85029	-0.594683
1310	allA	-0.321615	1.41091
1311	alkB	0.686899	-1.04357
1312	alaE	0.167062	1.39003
1313	alaC	-2.2604	0.376732
1314	alaA	1.98506	0.685165
1315	ahpF	1.13582	0.994665
1316	ahpC	0.712008	-0.566364
1317	allR	-0.845738	-0.583943
1318	aes	-0.635696	-0.432772
1319	adhP	0.192271	0.460641
1320	acrZ	0.730294	0.213468
1321	acpH	2.00443	0.142607
1322	acnA	0.137058	0.43283
1323	ackA	0.028247	-1.97333
1324	aceF	-1.48582	1.438
1325	aceE	-0.92076	0.932367
1326	aceA	-0.459358	-0.59637
1327	aas	1.385	-0.195916
1328	aaeX	2.531	-1.14625
1329	adk	0.673753	-0.76471
1330	can	0.632016	-0.593905
1331	alr	-0.999137	-0.078532
1332	amn	-0.095602	0.911643
1333	arnT	0.925656	-0.593587
1334	arnE	1.00575	-0.574512
1335	arnC	-0.073276	-0.850979
1336	arnA	0.783227	-0.378724
1337	argO	-1.90683	0.936235
1338	argI	-0.128265	-0.549297
1339	argG	0.508503	-0.230129
1340	argD	-0.851721	0.52257
1341	argC	-0.140261	-0.211615
1342	argB	-0.175548	-0.193735
1343	arfB	0.403573	-2.28731
1344	arcB	2.16068	2.54236
1345	amiA	-2.05326	0.378643
1346	araG	1.04428	-2.99954
1347	apt	1.37509	0.241766
1348	appA	-1.45301	1.66483
1349	apaH	0.889349	-0.046466
1350	apaG	-0.390582	1.44865
1351	ansA	1.75764	-0.310707
1352	amyA	0.870307	-1.27777
1353	amtB	-3.1182	-0.231843
1354	ampH	-0.343596	-0.674366
1355	ampE	-0.150943	-1.16861
1356	ampD	1.50845	1.8636
1357	araE	0.897563	-1.57777
1358	cbpA	-1.74243	-0.125151
1359	cbrA	-0.307957	0.508749
1360	dauA	-1.05892	-1.21417
1361	dapF	1.03522	-4.01447
1362	dacC	1.1836	3.79002
1363	dacB	0.474604	-0.200539
1364	dacA	-0.004873	-4.07512
1365	cysZ	0.071042	-0.195816
1366	cysW	2.56917	-0.148538
1367	cysQ	-0.380669	-0.522961
1368	cysP	2.04135	1.61356
1369	cysN	0.182689	0.762247
1370	cysK	2.02907	0.107809
1371	cysJ	0.669147	1.6097
1372	cysH	0.527988	0.283317
1373	cysD	-0.468578	1.13756
1374	cysC	-1.76402	1.17362
1375	cysA	2.17006	0.644119
1376	cyoE	0.681581	0.508442
1377	cyoD	0.591648	0.705594
1378	cyoC	-0.288129	0.456733
1379	cyoA	-1.07736	-0.116402
1380	cydD	1.15096	-1.05934
1381	cydA	0.393052	-1.56969
1382	cycA	-0.51627	0.059387
1383	dctR	0.267461	-1.03984
1384	ddlA	0.015956	1.16508
1385	ddlB	-0.642234	-5.48714
1386	ddpC	-1.36405	2.15804
1387	dtpD	-0.22034	0.367904
1388	dtpA	-0.401626	0.887695
1389	dtd	-1.80759	0.71043
1390	dsrB	0.367999	0.060993
1391	dsbG	-1.17196	-0.246725
1392	dsbE	-0.728917	0.928766
1393	dsbD	0.002587	-1.43441
1394	dsbB	-1.03214	0.774592
1395	dps	0.224517	0.612751
1396	dppC	-0.901377	0.58434
1397	dnaA	1.79566	-0.556847
1398	dkgA	0.359456	0.291641
1399	dinF	-1.26967	-0.097171
1400	diaA	1.8523	-1.52976
1401	dhaM	-1.31115	-0.579084
1402	dgoD	1.10237	0.223258
1403	deoC	-0.606431	0.101991
1404	degQ	-2.16392	0.437402
1405	degP	0.660844	-0.573857
1406	dnaX	0.546653	-1.02951
1407	cybB	0.661377	-1.52484
1408	cyaY	-2.55403	0.120956
1409	cvrA	-0.194509	0.213945
1410	clcB	-0.123065	-0.162461
1411	citG	-0.568075	0.392207
1412	citF	0.103604	-1.22104
1413	citD	-1.02353	1.60024
1414	citC	-0.11354	-0.421906
1415	chrR	1.46594	0.647745
1416	cho	0.426373	-0.977978
1417	cheZ	-1.01749	0.073423
1418	cheY	0.80282	-0.958888
1419	cheW	-0.275092	-0.493827
1420	cheR	1.52337	-1.32769
1421	cheB	0.301805	-0.27253
1422	clpB	-1.32172	-1.42368
1423	chbR	-1.65565	-1.02073
1424	chaA	0.510392	1.05967
1425	cedA	0.652687	0.850245
1426	cdh	-1.82878	-1.04279
1427	cdd	0.816758	0.532366
1428	ccmE	1.60706	-0.269037
1429	ccmD	0.133943	-1.91269
1430	ccmB	2.01456	0.278563
1431	ccmA	-1.00461	-1.85822
1432	cca	0.345401	0.885311
1433	chbB	1.28721	-0.21631
1434	cbpM	0.712191	0.045735
1435	clpS	-1.2802	1.86475
1436	cvpA	-0.011146	0.750249
1437	cutA	0.295697	-0.31569
1438	cstA	0.269841	-0.222058
1439	csrD	1.15077	0.211427
1440	cspD	0.906247	-0.514353
1441	cspC	-1.35799	-0.483928
1442	cspA	-1.21881	-0.403243
1443	csgG	0.949007	0.163677
1444	csgF	0.449347	-3.61884
1445	csgA	-2.21382	1.04023
1446	csdE	1.58486	0.031971
1447	csdA	0.567829	-0.821621
1448	cmk	1.32957	0.210235
1449	creD	-0.167047	1.22161
1450	creC	2.22918	-0.659948
1451	creB	-0.63722	0.265294
1452	cpxR	-0.292213	1.05736
1453	cpxP	-2.25759	0.591863
1454	cof	0.363551	0.480169
1455	cobU	1.20501	-1.82803
1456	cnu	1.49058	0.134172
1457	kbl	0.492958	0.526477
1458	nadE	0.748411	-0.011247
1459	mnmC	-0.218938	-0.034303
1460	mdtL	0.556837	0.099663
1461	mdtK	0.11369	-0.741717
1462	manA	-1.76561	1.64949
1463	mnmE	-0.611792	-1.01524
1464	mdtJ	1.5389	-0.737056
1465	mdtI	-0.951945	-0.695982
1466	mnmG	-0.057155	-2.01524
1467	lpxA	-5.89736	-0.278185
1468	mscM	0.07042	0.333539
1469	mscK	-0.621405	0.04473
1470	mdtF	-0.226454	0.312562
1471	mntH	-0.484494	-0.222002
1472	manY	0.514679	1.32039
1473	ndh	0.241147	0.212774
1474	narZ	0.155272	1.34402
1475	ndk	-0.151996	-3.04811
1476	napA	-0.187106	-0.588065
1477	lpxB	1.30233	-0.928363
1478	nagZ	1.50724	-2.45838
1479	menD	0.262011	-0.107238
1480	menC	-0.015499	-1.11667
1481	menB	1.56956	-0.481583
1482	melR	0.267628	-1.15152
1483	malT	2.35861	-1.84569
1484	ldcA	-0.115478	0.707952
1485	ldcC	0.214547	-0.299473
1486	lpxL	2.69313	1.1584
1487	ldhA	0.20054	0.368753
1488	nagC	-2.4875	-0.670386
1489	melA	-1.20707	-0.483959
1490	mdtO	1.77285	-0.429428
1491	lpxH	1.17476	-0.481789
1492	leuA	0.21338	-1.17854
1493	leuB	-0.437988	1.43968
1494	leuD	1.13299	0.732938
1495	menE	0.400859	-0.969752
1496	narY	0.340885	1.86028
1497	mdlB	-1.61988	-0.20731
1498	mog	-0.544257	-0.742796
1499	motA	-0.112958	2.14631
1500	narI	-0.246894	-1.94111
1501	napC	1.27013	-0.129673
1502	mrcA	-1.79531	-0.078041
1503	mdaB	1.45935	-0.864732
1504	mpl	-1.02236	-0.771672
1505	livJ	0.980439	-0.242284
1506	lptA	0.513624	1.40563
1507	mraZ	-1.2005	-0.129588
1508	lpoA	-0.838826	0.500734
1509	napD	-0.267258	0.232729
1510	loiP	-0.775872	1.07705
1511	napH	0.390476	-0.939853
1512	lolB	0.048656	0.663107
1513	napG	0.211942	-1.86983
1514	moeA	1.85071	1.75173
1515	moaA	-0.048716	0.306078
1516	narX	-0.940243	1.46552
1517	mreB	1.0028	0.51396
1518	moaC	-0.737962	-0.308877
1519	moaD	0.499053	-1.17731
1520	moaE	1.36984	0.425269
1521	lhgO	-0.435993	-0.201728
1522	narK	-0.00332	0.949744
1523	modA	0.658174	-0.47502
1524	napB	1.9553	0.177668
1525	modB	-0.620499	1.13007
1526	modE	0.924501	1.20187
1527	lysS	-2.90313	-1.70075
1528	lipA	-5.52597	3.95366
1529	marR	0.801435	-1.37079
1530	lipB	-1.07868	-2.99278
1531	matP	0	-1.50934
1532	lpxT	-0.208064	0.356433
1533	lepA	-0.96779	0.381325
1534	lrp	0.36883	-0.598616
1535	kdsB	-0.101733	0.711648
1536	ltaE	-0.052994	0.592048
1537	nadA	-0.446192	2.34638
1538	metB	-1.56241	0.4273
1539	kduI	-1.33648	0.622385
1540	murG	0.8627	1.72023
1541	kdpA	-0.47782	-0.776959
1542	mutT	-1.85942	0.877461
1543	minC	-2.35215	1.87909
1544	mglB	-0.346345	-0.83034
1545	mlaC	0.398379	-0.263109
1546	metF	-0.548638	-0.04624
1547	mlaD	1.28844	-0.097654
1548	metH	0.31705	-2.06362
1549	miaB	-0.839999	1.81466
1550	metL	-0.131304	-0.606902
1551	lysA	0.366597	0.477578
1552	luxS	-0.359548	-0.08494
1553	nhaB	0.365218	0.847731
1554	mioC	0.476212	1.88516
1555	maeA	-1.81289	1.46071
1556	maeB	-0.751605	-0.171208
1557	murB	0.468063	-0.72539
1558	nhoA	-0.751741	0.776714
1559	murC	-0.832599	1.57028
1560	murA	-0.015403	1.28405
1561	metR	0.655755	-0.445179
1562	metJ	0.347927	-3.00445
1563	menF	-1.64559	-0.229803
1564	mfd	-1.65928	0.073152
1565	mlaE	-0.110969	-0.857436
1566	mutS	-2.23697	-0.249884
1567	mutM	-0.782535	0.228517
1568	murP	0.005125	-1.54992
1569	mltC	1.11937	0.6817
1570	mutL	-0.272437	-0.5179
1571	mltD	-1.08511	-1.27531
1572	menI	1.24622	-0.325537
1573	nadK	-0.173297	1.96649
1574	nfuA	0.447624	1.08197
1575	nfi	-1.81305	-0.128064
1576	mtlR	-2.25207	0.431306
1577	lacI	0.158153	-0.521157
1578	nagA	-0.1363	-1.94291
1579	mglC	0.283669	0.845711
1580	mutH	0.628289	-0.785763
1581	malQ	-0.427773	0.745995
1582	nikA	-1.78268	1.52429
1583	mltA	-0.923912	0.438822
1584	metN	1.15078	0.861544
1585	mliC	-0.415562	0.017573
1586	mrcB	1.05387	-23.839
1587	bisC	0.681261	-1.74993
1588	tcdA	0.409646	-1.99066
1589	yebS	0.85928	-0.66649
1590	smrA	-0.122438	0.238188
1591	tauB	0.44625	-0.18902
1592	tauA	-0.530532	1.26449
1593	tatD	-1.25578	-0.4758
1594	ydhY	-0.736749	1.54834
1595	bolA	0.281974	-0.714809
1596	tauD	1.54819	-0.233063
1597	ydiB	0.377354	-1.02021
1598	potH	-0.07938	1.10706
1599	tas	0.062989	0.188334
1600	bepA	-0.82854	1.12185
1601	flgN	0.420102	1.8871
1602	flhD	-0.055579	-1.2086
1603	ydjA	-1.51852	0.930717
1604	sodB	-0.627378	-0.953181
1605	poxB	-0.170017	-0.535797
1606	tamB	-0.088823	-0.221863
1607	chbG	0.491215	-0.157827
1608	ydiM	-0.916423	-0.212892
1609	pabC	-0.389125	-0.354078
1610	dinB	-0.614303	0.174338
1611	mtr	0.838202	1.08843
1612	pncA	0.832684	-0.239554
1613	yfeX	-0.703209	-0.914952
1614	yeiP	-0.695036	-0.066067
1615	yfdX	-1.05403	0.698109
1616	yfdC	-0.281576	-0.818628
1617	malZ	0.307341	0.207467
1618	yeiR	-0.76456	1.5257
1619	malI	-1.28703	-0.864529
1620	cadA	-0.854289	0.148871
1621	ydhW	0.532129	-0.52991
1622	cadB	0.693479	-0.314096
1623	carB	1.60717	-5.31312
1624	ssuB	0.48046	1.15213
1625	yfcJ	0.895807	-0.106296
1626	yfcG	0.559243	-0.081644
1627	yfcF	-2.40957	0.008062
1628	malS	0.506331	-0.475377
1629	caiD	1.44119	-1.40887
1630	srlA	0.433045	-0.293624
1631	tag	-0.137632	0.066678
1632	folC	0.173647	-0.674967
1633	chaC	-0.707573	0.003998
1634	soxR	0.347537	-1.55692
1635	marA	-1.96436	0.058467
1636	syd	-2.66256	0.595551
1637	pntB	-2.24996	-0.795621
1638	sxy	0.199465	2.20731
1639	ftsH	-0.315147	-0.097066
1640	mtgA	1.35793	-0.813481
1641	sulA	-0.069594	-0.274145
1642	speC	-0.179888	4.27661
1643	yffB	0.871367	-0.21591
1644	yeeN	-0.588135	-0.496476
1645	mukB	0.579786	0.453131
1646	fnr	1.45823	-0.131651
1647	msrA	-1.25496	0.411674
1648	msrC	-0.198311	-1.75595
1649	yehX	0.89759	-0.620485
1650	map	0.458327	1.06186
1651	tdk	0.217139	0.651871
1652	fliZ	-0.322187	-0.675269
1653	mazG	3.34059	-1.26836
1654	yadK	1.7732	-0.241274
1655	eamA	-0.437139	-0.558606
1656	eamB	0.217354	-0.617087
1657	dcp	-0.339649	-1.86646
1658	dbpA	0.316507	0.894002
1659	eco	1.24914	-0.545857
1660	damX	0.885425	-2.53745
1661	uhpT	-0.32587	-0.098038
1662	dadA	-0.804937	0.600037
1663	mlaF	1.76303	-0.150508
1664	yajR	-0.901452	1.44627
1665	mltB	-0.578331	-0.66925
1666	cysM	0.717889	-0.884361
1667	cysI	0.144774	1.11284
1668	mdtN	-0.159443	-1.62305
1669	ybgK	-0.149574	0.231661
1670	pheP	-0.151393	-0.461616
1671	cydB	0.507876	1.29175
1672	epmB	-0.463678	-1.15224
1673	cyoB	-1.23113	-0.67313
1674	dusC	-0.199891	-0.249328
1675	entC	0.215809	0.833405
1676	menH	-0.596372	0.771685
1677	endA	-1.24884	-0.291869
1678	pgm	-0.86949	0.347054
1679	emrY	0.788144	-0.474337
1680	emrA	0.101029	-0.136571
1681	entA	2.31673	-0.506
1682	pgi	-1.84292	1.39563
1683	metE	-0.415737	0.206968
1684	dcyD	-0.287257	-1.74124
1685	der	-1.61988	-1.58449
1686	dnaJ	-5.45722	1.87917
1687	wzb	-3.22051	0.388033
1688	wecE	1.11301	0.284897
1689	wecA	0.590497	-1.672
1690	mgtA	-0.55885	-0.621922
1691	dksA	-0.281228	1.1047
1692	pepE	-0.169846	-0.751622
1693	djlA	0.167539	-0.431241
1694	vsr	1.03597	-0.087478
1695	deoD	0.247139	0.051493
1696	deoA	-0.102026	-0.376282
1697	mlaA	0.800453	-0.629601
1698	pdxY	-1.10922	-0.207223
1699	metI	-0.444096	-0.230577
1700	pfkB	-0.647679	-1.18454
1701	uspE	1.25894	0.031521
1702	xylG	2.58499	0.096304
1703	uvrB	-0.549359	-0.131365
1704	uvrC	-0.929099	-0.278988
1705	uvrY	-0.813202	-0.067871
1706	xseA	-0.910678	-0.676641
1707	metQ	0.082622	1.05632
1708	dedA	0.047585	-0.673784
1709	erpA	-0.96004	1.03344
1710	ttdA	-0.189023	-1.99883
1711	tsr	0.447405	-0.037401
1712	cmoB	0.237823	0.186985
1713	phoU	-0.015047	0.312539
1714	mdfA	0.483194	-0.338023
1715	mpaA	0.904763	-1.64786
1716	cobB	-3.05161	2.4625
1717	tig	-0.928126	1.18993
1718	cobC	0.77592	0.370771
1719	yciF	0.03133	-0.396964
1720	tolC	-27.2403	0.343511
1721	fdx	-0.478836	-0.699339
1722	torC	-0.294025	0.499487
1723	cpdA	-0.360799	2.31217
1724	yciK	1.48571	1.02317
1725	thrC	-1.05346	0.132514
1726	clsB	0.294805	-0.676158
1727	tesB	-1.53656	2.43061
1728	ydhU	0.374941	-0.782866
1729	ydhP	-0.817939	0.85116
1730	panE	0.635031	-1.34014
1731	thiC	0.450138	0.084991
1732	thrB	0.008923	1.00005
1733	thiD	-0.02459	-0.509011
1734	ydfZ	1.98916	-0.480816
1735	clpA	0.810285	1.44625
1736	clpP	0.31147	-0.008703
1737	clpX	0.220798	1.22736
1738	ydgI	-0.664186	-0.276973
1739	tehA	2.02609	0.820927
1740	torY	0.111451	0.674874
1741	mobB	0.601489	-0.294471
1742	cueO	0.246123	-0.234859
1743	trpA	0.207416	0.152979
1744	fabI	1.18536	-0.087827
1745	trpE	-1.20205	-0.142776
1746	trpS	0.605031	0.202788
1747	exoX	0.402526	0.804371
1748	trmL	0.739307	0.23401
1749	evgS	-1.4575	-0.565651
1750	eutL	2.01511	0.609044
1751	eutD	0.303226	0.385242
1752	tsf	0.457261	0.197709
1753	tsgA	0.558905	-0.136188
1754	ybhN	-1.54677	-1.26214
1755	ybhS	-0.619277	1.11928
1756	ycfT	1.20594	0.720046
1757	trmJ	0.481992	0.357137
1758	fbp	-2.399	1.53265
1759	csgE	0.465376	0.32209
1760	yccM	-0.697197	0.094424
1761	mntR	1.1761	2.87238
1762	mntP	0.764214	-0.740267
1763	fadM	0.396905	0.48614
1764	phnI	0.617312	-0.394447
1765	treR	-0.064402	-0.373162
1766	mdtB	-0.248574	1.73758
1767	mdtE	0.843978	-0.837936
1768	phnK	-0.066962	-1.38918
1769	phnJ	1.60209	-0.688759
1770	fadA	-1.02101	-0.715044
1771	ycaL	-1.2519	-0.119487
1772	galP	-0.592708	-1.4542
1773	mgsA	-0.676001	0.552427
1774	lysP	-0.862407	0.967481
1775	hldE	-14.0393	-0.833609
1776	hisP	1.03405	-0.286003
1777	anmK	-0.068973	0.667381
1778	rnk	0.460122	0.314401
1779	ymdB	-2.56851	2.39462
1780	yliI	-0.941654	2.79891
1781	ylaC	-0.844961	0.349626
1782	narU	-1.10227	0.709879
1783	apbE	-0.193615	-1.53177
1784	narQ	-1.41306	-1.41461
1785	nudC	-0.201067	0.589187
1786	aqpZ	-0.655991	0.5056
1787	leuO	-2.23571	0.18458
1788	hflX	-1.25654	-1.85406
1789	nrfG	1.26276	-2.49662
1790	ynfE	-1.50955	-0.871378
1791	hslO	-0.265242	-0.181891
1792	leuE	-0.683213	0.753891
1793	rimL	-1.12306	2.19007
1794	amiB	0.16965	-0.680047
1795	rlmA	-0.489644	1.33944
1796	hpt	-0.135238	-1.87085
1797	amiC	0.567738	0.022265
1798	rlmD	2.12478	-0.835601
1799	rlmG	0.684281	-0.969794
1800	ptrB	-2.89445	0.657229
1801	amiD	0.604123	1.59084
1802	rlmM	0.86419	0.3237
1803	rlpA	-2.08531	1.62336
1804	rluB	-0.593836	-1.20704
1805	rplA	-0.137338	-4.59645
1806	yjjQ	-0.779044	0.16922
1807	hcr	-0.495731	-0.936718
1808	narG	-1.20503	1.11797
1809	argA	0.523398	0.629423
1810	rpoC	0.229254	0.663827
1811	livK	-2.02132	0.948076
1812	rpoH	0.322994	-1.12662
1813	gudP	0.429566	0.537025
1814	yjdJ	0.272959	0.055003
1815	yjdF	-1.48219	0.204056
1816	yjcH	1.05853	-0.630183
1817	gstA	0.400016	0.590527
1818	yjbR	0.549614	-0.382498
1819	araF	0.776215	0.554847
1820	hdeA	-1.12238	1.14997
1821	hemX	0.777586	-0.90052
1822	ligB	-0.782311	-1.80816
1823	hemF	0.675584	-0.041429
1824	galR	-1.97299	-0.522703
1825	yjjG	0.275126	-0.488603
1826	helD	-1.90172	1.58365
1827	hdeD	-0.493265	-0.561864
1828	narJ	0.829348	-0.597335
1829	ribE	0.129885	-1.79028
1830	nei	-0.111754	0.274114
1831	nhaR	0.136578	-0.98961
1832	infC	-0.251683	-0.929083
1833	acnB	-2.08864	-0.432936
1834	kdpB	2.58392	-1.2298
1835	rcdA	-0.591038	0.126218
1836	kdpC	0.161503	0.009958
1837	acrA	-22.5226	-1.96506
1838	acrF	0.386636	0.10122
1839	nhaA	-4.21249	2.75992
1840	kdpE	-1.69818	1.2477
1841	pykF	-0.905209	-1.7592
1842	rcsD	-0.293494	0.098888
1843	aceB	-0.07118	-0.48923
1844	rdgB	1.79096	-0.656139
1845	zapD	0.755549	0.552266
1846	nirD	-1.28009	-0.951723
1847	kbaZ	1.3718	-0.338581
1848	zur	-0.400401	0.748644
1849	aat	0.536496	1.00868
1850	kch	1.13342	1.43497
1851	qorA	-0.587879	-0.012013
1852	zitB	0.061577	-0.861876
1853	pyrI	0.217234	-0.499797
1854	iscS	2.69927	0.898844
1855	rarA	0.708019	-0.205242
1856	zinT	0.231975	0.885917
1857	rbbA	-1.37091	-0.555234
1858	htpX	-1.747	0.184076
1859	kdsA	-1.00015	-0.662834
1860	yqeG	0.038879	-0.196017
1861	yphF	0.306307	0.21101
1862	purL	2.48266	-14.0923
1863	lacY	0.380949	-0.580788
1864	rhaM	-0.610814	1.07549
1865	ypeA	-0.629954	1.53345
1866	rhaS	0.527821	-0.304949
1867	purD	3.43984	-15.9317
1868	hybC	-0.52748	0.397145
1869	hyaD	-0.023797	1.32051
1870	ypdB	-0.288608	0.177725
1871	nrdE	1.37696	-1.92576
1872	allS	-0.335066	-0.54991
1873	hupA	-0.061652	-1.54244
1874	yqgF	-0.493031	-0.275171
1875	ilvB	0.422277	-0.392987
1876	norW	1.92175	1.95951
1877	ytfE	0.157536	-0.140183
1878	recE	0.39526	-1.48625
1879	actP	0.29205	-1.39297
1880	recG	-0.393761	0.032508
1881	ada	-0.31002	0.946051
1882	recR	-2.01779	0.362988
1883	yrbL	-0.49532	-0.045213
1884	adiC	0.220266	-1.14431
1885	rep	-1.13901	-1.79401
1886	nfsB	-0.568564	-0.604645
1887	norR	0.243397	-0.727396
1888	iaaA	0.155603	-0.652308
1889	nfo	0.690202	-1.55975
1890	hypE	2.03356	0.097221
1891	purT	0.989264	-0.334009
1892	gshA	0.302616	-0.068985
1893	yhgF	0.602271	0.106517
1894	gltX	-0.321812	-1.32523
1895	rstA	-0.337847	-0.293833
1896	yigZ	0.120025	-0.70551
1897	yhaV	-0.373863	-0.217144
1898	yihD	0.531336	-1.20168
1899	yhaK	0.590145	-1.77068
1900	yibH	0.751395	-0.817913
1901	rspB	0.243448	0.031437
1902	rsmJ	0.946686	0.50216
1903	ygjV	-0.528747	0.400086
1904	rsmH	-0.50729	-1.04054
1905	gltK	0.218147	-1.05886
1906	sdiA	0.248542	-0.914816
1907	lysC	0.05753	-0.472757
1908	yibF	0.010063	-0.592147
1909	rsuA	-1.71028	0.894184
1910	arnB	0.17066	0.129468
1911	ghrA	0.461577	-0.853058
1912	aroA	-0.640712	-0.046394
1913	ppx	-0.757722	0.474654
1914	glyA	0.19286	1.13222
1915	yidK	0.353038	-0.051419
1916	yidA	-4.01283	0.064451
1917	rutC	0.193565	-0.144208
1918	glnD	1.04669	-0.412725
1919	yidZ	-0.410781	0.617393
1920	gor	0.836816	0.983586
1921	rutA	2.25381	-0.789884
1922	sdhC	-1.5285	0.992427
1923	mutY	0.510572	-1.43484
1924	rtcA	-0.254234	0.051149
1925	proC	1.14367	0.652265
1926	ghxP	-0.214531	0.20166
1927	nuoM	-0.997888	1.16962
1928	gloA	-0.522918	-1.29989
1929	yicI	0.142259	-0.198814
1930	glgB	1.24694	-0.641505
1931	azoR	-1.16999	-0.570056
1932	yhjB	0.373904	-1.2034
1933	nupG	-0.757069	0.391437
1934	astC	-1.58409	-1.35269
1935	preT	0.713033	-1.31252
1936	napF	0.861897	-1.68842
1937	sbcB	-0.306516	-0.117679
1938	yghU	-0.84635	-0.626508
1939	yihV	1.51707	-1.6127
1940	preA	0.514791	-1.13438
1941	lpoB	1.32449	-34.7726
1942	lpp	0.549115	-0.119535
1943	garL	0.867646	-0.639038
1944	rseB	-0.94136	-0.194864
1945	sapC	-0.473496	1.1538
1946	gltB	1.86105	-0.179975
1947	gatD	0.96283	-2.01318
1948	ygjH	-0.407965	-0.048759
1949	yheS	0.308213	-0.298274
1950	galT	0.247764	1.00258
1951	nuoF	-1.33369	2.74837
1952	ppk	-0.444158	1.32004
1953	grcA	0.491656	1.46603
1954	yfcR	-0.634519	-0.600853
1955	menA	-1.39516	0.607095
1956	pqiB	1.13066	-1.57365
1957	pqiA	-0.50101	-0.255475
1958	cysS	0.155237	0.230671
1959	yqhD	0.634571	-0.371501
1960	rhmR	-0.045572	-0.059994
1961	hybF	0.034133	-0.359116
1962	alkA	-0.979425	0.181785
1963	rhaT	0.628972	0.637831
1964	aidB	1.75476	-0.055975
1965	entB	-0.449649	-0.122111
1966	srlB	1.03886	0.750298
1967	fruB	0.445534	0.430867
1968	cysG	1.25372	0.742669
1969	ybdL	0.104289	1.03108
1970	srmB	-0.619692	1.18452
1971	purN	0.915948	-2.94853
1972	grxC	0.879648	-0.976026
1973	gatZ	1.94935	0.1068
1974	oppC	-0.323329	1.23928
1975	ygiD	0.213553	0.596678
1976	rarD	1.70178	-0.905864
1977	bglB	-0.248295	-0.352968
1978	fusA	-1.9032	-0.580018
1979	lysU	-0.505504	1.42992
1980	wzzB	-0.47481	0.890377
1981	accD	-2.34516	0.440328
1982	miaA	-0.569041	2.87678
1983	dmsD	-0.706305	0.988935
1984	dgt	-0.274028	0.236579
1985	bcsC	-0.574835	-0.35148
1986	galU	-0.168979	0.080091
1987	katE	0.602523	0.280509
1988	yghA	-0.777904	0.183545
1989	queC	0.194744	-0.031449
1990	pphB	2.70304	-0.343658
1991	glmU	-0.426454	-0.822729
1992	murD	-0.580044	2.48175
1993	setB	0.071498	0.305998
1994	qseC	-0.755328	1.86784
1995	mukE	-0.57294	0.821359
1996	idi	-0.369933	-1.47196
1997	glgC	1.63591	0.458744
1998	ulaR	-0.329836	1.0466
[truncated: 1,857 more rows]

## Sheet: ED Fig.4c
	Drug pair number	drug1 (evolved to)	drug2 (tested againt)	Average log2 fold-change (drug 2)	Previously measured	Inferred by OCDM	Validated interaction	Validated	Bi-directional	Monochromatic	Frequency	OCDM
0	1	Cefaclor	Azithromycin	-2.43938	No	CS	CS	Yes	No	Yes	12/12	13.2407
1	1	Azithromycin	Cefaclor	0.0630583	No	CS	Neutral	Yes	No	Yes	12/12	13.2407
2	2	Cefoxitin	Levofloxacin	-1.93501	No	CS	CS	Yes	Yes	Yes	12/12	-20.5632
3	2	Levofloxacin	Cefoxitin	-1.97462	No	CS	CS	Yes	Yes	Yes	12/12	-20.5632
4	3	Doxycycline	Polymyxin B	-2.26864	No	CS	CS	Yes	Yes	Yes	12/12	-3.9591
5	3	Polymyxin B	Doxycycline	-3.39971	No	CS	CS	Yes	Yes	Yes	12/12	-3.9591
6	4	Doxycycline	Levofloxacin	-1.82687	No	CS	CS	Yes	Yes	Yes	12/12	-8.1634
7	4	Levofloxacin	Doxycycline	-1.86651	No	CS	CS	Yes	Yes	Yes	12/12	-8.1634
8	5	Gentamicin	Norfloxacin	-1.70815	No	CS	CS	Yes	Yes	Yes	11/12	11.7511
9	5	Gentamicin	Norfloxacin	0.2512	No	CS	Neutral	Yes	Yes	Yes	1/12	11.7511
10	5	Norfloxacin	Gentamicin	-1.54075	No	CS	CS	Yes	Yes	Yes	12/12	11.7511
11	6	Nitrofurantoin	Mecillinam	0.1445	No	CS	Neutral	Yes	Yes	Yes	3/12	-14.1078
12	6	Nitrofurantoin	Mecillinam	-2.0701	No	CS	CS	Yes	Yes	Yes	9/12	-14.1078
13	6	Mecillinam	Nitrofurantoin	0.181117	No	CS	Neutral	Yes	Yes	Yes	6/9	-14.1078
14	6	Mecillinam	Nitrofurantoin	-2.4942	No	CS	CS	Yes	Yes	Yes	3/9	-14.1078
15	7	Mecillinam	Levofloxacin	0.0667667	No	CS	Neutral	Yes	Yes	Yes	6/9	-6.2041
16	7	Mecillinam	Levofloxacin	-1.82377	No	CS	CS	Yes	Yes	Yes	3/9	-6.2041
17	7	Levofloxacin	Mecillinam	0.247663	No	CS	Neutral	Yes	Yes	Yes	8/12	-6.2041
18	7	Levofloxacin	Mecillinam	-1.79933	No	CS	CS	Yes	Yes	Yes	4/12	-6.2041
19	8	Nalidixic acid	Sulfamethizole	0.216892	No	CS	Neutral	Yes	No	Yes	12/12	7.144
20	8	Sulfamethizole	Nalidixic acid	-1.68993	No	CS	CS	Yes	No	Yes	6/12	7.144
21	8	Sulfamethizole	Nalidixic acid	0.270733	No	CS	Neutral	Yes	No	Yes	6/12	7.144
22	9	Cefaclor	Nalidixic acid	-3.70002	No	CS	CS	Yes	Yes	Yes	5/12	-46.0059
23	9	Cefaclor	Nalidixic acid	0.193086	No	CS	Neutral	Yes	Yes	Yes	7/12	-46.0059
24	9	Nalidixic acid	Cefaclor	0.2659	No	CS	Neutral	Yes	Yes	Yes	7/12	-46.0059
25	9	Nalidixic acid	Cefaclor	-3.91998	No	CS	CS	Yes	Yes	Yes	5/12	-46.0059
26	10	Tobramycin	Fosfomycin	-2.95947	No	CS	CS	Yes	No	Yes	8/12	-23.4668
27	10	Tobramycin	Fosfomycin	0.223775	No	CS	Neutral	Yes	No	Yes	4/12	-23.4668
28	10	Fosfomycin	Tobramycin	0.221742	No	CS	Neutral	Yes	No	Yes	12/12	-23.4668
29	11	Cefoxitin	Azithromycin	0.201027	No	CS	Neutral	Yes	No	Yes	11/12	19.4655
30	11	Cefoxitin	Azithromycin	-3.4612	No	CS	CS	Yes	No	Yes	1/12	19.4655
31	11	Azithromycin	Cefoxitin	0.11865	No	CS	Neutral	Yes	No	Yes	12/12	19.4655
32	12	Cefaclor	Minocycline	-4.1178	No	CS	CS	Yes	Yes	Yes	1/12	20.9218
33	12	Minocycline	Cefaclor	0.0724636	No	CS	Neutral	Yes	Yes	Yes	11/12	20.9218
34	12	Minocycline	Cefaclor	-4.7919	No	CS	CS	Yes	Yes	Yes	1/12	20.9218
35	12	Cefaclor	Minocycline	0.165418	No	CS	Neutral	Yes	Yes	Yes	11/12	20.9218
36	13	Minocycline	Cefoxitin	-2.83453	No	CS	CS	Yes	Yes	Yes	12/12	27.143
37	13	Cefoxitin	Minocycline	-2.49698	No	CS	CS	Yes	Yes	Yes	12/12	27.143
38	14	Cefoxitin	Nitrofurantoin	-4.30652	XR according to evolution experiments vs CS according to OCDM	CS	CS	Yes	Yes	Yes	12/12	-87.592
39	14	Nitrofurantoin	Cefoxitin	-3.80396	XR according to evolution experiments vs CS according to OCDM	CS	CS	Yes	Yes	Yes	12/12	-87.592
40	15	Cefoxitin	Nalidixic acid	-3.72959	XR according to evolution experiments vs CS according to OCDM	CS	CS	Yes	No	Yes	12/12	-41.139
41	15	Nalidixic acid	Cefoxitin	0.221258	XR according to evolution experiments vs CS according to OCDM	CS	Neutral	Yes	No	Yes	12/12	-41.139
42	16	Levofloxacin	Minocycline	-0.099992	XR according to evolution experiments vs CS according to OCDM	CS	Neutral	Yes	No	Yes	12/12	16.8199
43	16	Minocycline	Levofloxacin	-0.01408	XR according to evolution experiments vs CS according to OCDM	CS	Neutral	Yes	No	Yes	9/12	16.8199
44	16	Minocycline	Levofloxacin	-1.43601	XR according to evolution experiments vs CS according to OCDM	CS	CS	Yes	No	Yes	3/12	16.8199
45	17	Chloramphenicol	Levofloxacin	0.061934	XR according to evolution experiments vs CS according to OCDM	CS	Neutral	Yes	No	Yes	11/12	12.9237
46	17	Chloramphenicol	Levofloxacin	-1.82427	XR according to evolution experiments vs CS according to OCDM	CS	CS	Yes	No	Yes	1/12	12.9237
47	17	Levofloxacin	Chloramphenicol	0.076853	XR according to evolution experiments vs CS according to OCDM	CS	Neutral	Yes	No	Yes	12/12	12.9237
48	18	Gentamicin	Ciprofloxacin	0.184871	Neutral according to evolution experiments vs CS according to OCDM	CS	Neutral	Yes	Yes	Yes	7/12	1.634
49	18	Gentamicin	Ciprofloxacin	-1.94244	Neutral according to evolution experiments vs CS according to OCDM	CS	CS	Yes	Yes	Yes	5/12	1.634
50	18	Ciprofloxacin	Gentamicin	0.167229	Neutral according to evolution experiments vs CS according to OCDM	CS	Neutral	Yes	Yes	Yes	7/12	1.634
51	18	Ciprofloxacin	Gentamicin	-2.42086	Neutral according to evolution experiments vs CS according to OCDM	CS	CS	Yes	Yes	Yes	5/12	1.634
52	19	Nalidixic acid	Streptomycin	-1.71261	Neutral according to evolution experiments vs CS according to OCDM	CS	CS	Yes	Yes	Yes	12/12	-2.8219
53	19	Streptomycin	Nalidixic acid	-2.05782	Neutral according to evolution experiments vs CS according to OCDM	CS	CS	Yes	Yes	Yes	12/12	-2.8219
54	20	Levofloxacin	Streptomycin	0.21065	Neutral according to evolution experiments vs CS according to OCDM	CS	Neutral	Yes	Yes	Yes	6/12	8.1615
55	20	Levofloxacin	Streptomycin	-1.99325	Neutral according to evolution experiments vs CS according to OCDM	CS	CS	Yes	Yes	Yes	6/12	8.1615
56	20	Streptomycin	Levofloxacin	0.114829	Neutral according to evolution experiments vs CS according to OCDM	CS	Neutral	Yes	Yes	Yes	7/12	8.1615
57	20	Streptomycin	Levofloxacin	-2.05178	Neutral according to evolution experiments vs CS according to OCDM	CS	CS	Yes	Yes	Yes	5/12	8.1615
58	21	Trimethoprim	Polymyxin B	-3.45978	Neutral according to evolution experiments vs CS according to OCDM	CS	CS	Yes	Yes	Yes	12/12	-8.6849
59	21	Polymyxin B	Trimethoprim	-3.30809	Neutral according to evolution experiments vs CS according to OCDM	CS	CS	Yes	Yes	Yes	12/12	-8.6849
60	22	Trimethoprim	Fosfomycin	-1.79302	Neutral according to evolution experiments vs CS according to OCDM	CS	CS	Yes	Yes	Yes	12/12	-23.4833
61	22	Fosfomycin	Trimethoprim	-1.93825	Neutral according to evolution experiments vs CS according to OCDM	CS	CS	Yes	Yes	Yes	12/12	-23.4833
62	23	Streptomycin	Minocycline	0.20515	Neutral according to evolution experiments vs CS according to OCDM	CS	Neutral	Yes	No	Yes	12/12	-29.7425
63	23	Minocycline	Streptomycin	0.132213	Neutral according to evolution experiments vs CS according to OCDM	CS	Neutral	Yes	No	Yes	8/12	-29.7425
64	23	Minocycline	Streptomycin	-1.96572	Neutral according to evolution experiments vs CS according to OCDM	CS	CS	Yes	No	Yes	4/12	-29.7425
65	24	Amoxicillin	Chloramphenicol	0.17552	Neutral according to evolution experiments vs CS according to OCDM	CS	Neutral	No	Yes	Yes	9/12	-11.6533
66	24	Amoxicillin	Chloramphenicol	-1.29531	Neutral according to evolution experiments vs CS according to OCDM	CS	CS	No	Yes	Yes	3/12	-11.6533
67	24	Chloramphenicol	Amoxicillin	-0.187401	Neutral according to evolution experiments vs CS according to OCDM	CS	Neutral	No	Yes	No	10/12	-11.6533
68	24	Chloramphenicol	Amoxicillin	1.02624	Neutral according to evolution experiments vs CS according to OCDM	CS	XR	No	Yes	No	1/12	-11.6533
69	24	Chloramphenicol	Amoxicillin	-1.00553	Neutral according to evolution experiments vs CS according to OCDM	CS	CS	No	Yes	No	1/12	-11.6533
70	25	Chloramphenicol	Streptomycin	0.181261	Neutral according to evolution experiments vs CS according to OCDM	CS	Neutral	No	Yes	Yes	11/12	-17.4726
71	25	Chloramphenicol	Streptomycin	-1.23455	Neutral according to evolution experiments vs CS according to OCDM	CS	CS	No	Yes	Yes	1/12	-17.4726
72	25	Streptomycin	Chloramphenicol	-1.21623	Neutral according to evolution experiments vs CS according to OCDM	CS	CS	No	Yes	No	5/12	-17.4726
73	25	Streptomycin	Chloramphenicol	-0.168426	Neutral according to evolution experiments vs CS according to OCDM	CS	Neutral	No	Yes	No	6/12	-17.4726
74	25	Streptomycin	Chloramphenicol	1.41604	Neutral according to evolution experiments vs CS according to OCDM	CS	XR	No	Yes	No	1/12	-17.4726
75	26	Tobramycin	Nalidixic acid	0.1092	Positive control	CS	Neutral	Yes	No	Yes	2/12	-13.089
76	26	Nalidixic acid	Tobramycin	0.294308	Positive control	CS	Neutral	Yes	No	Yes	12/12	-13.089
77	26	Tobramycin	Nalidixic acid	-2.08411	Positive control	CS	CS	Yes	No	Yes	10/12	-13.089
78	27	Ampicillin	Nitrofurantoin	0.110017	Positive control	CS	Neutral	Yes	No	Yes	12/12	-13.2525
79	27	Nitrofurantoin	Ampicillin	-1.91473	Positive control	CS	CS	Yes	No	Yes	12/12	-13.2525
80	28	Ciprofloxacin	Cefoxitin	0.247133	XR according to evolution experiments vs Neutral according to OCDM	Neutral	Neutral	Yes	Yes	Yes	12/12	53.4681
81	28	Cefoxitin	Ciprofloxacin	0.203167	XR according to evolution experiments vs Neutral according to OCDM	Neutral	Neutral	Yes	Yes	Yes	12/12	53.4681
82	29	Tobramycin	Ampicillin	0.278217	CS according to evolution experiments vs Neutral according to OCDM	Neutral	Neutral	Yes	Yes	Yes	12/12	31.0986
83	29	Ampicillin	Tobramycin	0.314508	CS according to evolution experiments vs Neutral according to OCDM	Neutral	Neutral	Yes	Yes	Yes	12/12	31.0986
84	30	Tetracycline	Norfloxacin	0.324442	No	Neutral	Neutral	Yes	Yes	Yes	12/12	39.1149
85	30	Norfloxacin	Tetracycline	0.366192	No	Neutral	Neutral	Yes	Yes	Yes	12/12	39.1149
86	31	Ceftazidime	Chloramphenicol	0.282058	No	Neutral	Neutral	Yes	Yes	Yes	12/12	84.313
87	31	Chloramphenicol	Ceftazidime	0.329392	No	Neutral	Neutral	Yes	Yes	Yes	12/12	84.313
88	32	Amoxicillin	Tetracycline	0.0404333	Positive control	Neutral	Neutral	Yes	Yes	Yes	12/12	33.121
89	32	Tetracycline	Amoxicillin	0.124675	Positive control	Neutral	Neutral	Yes	Yes	Yes	12/12	33.121
90	33	Cefaclor	Mecillinam	0.455552	No	XR	Neutral	Yes	Yes	Yes	10/12	257.8
91	33	Cefaclor	Mecillinam	1.80751	No	XR	XR	Yes	Yes	Yes	2/12	257.8
92	33	Mecillinam	Cefaclor	4.51723	No	XR	XR	Yes	Yes	Yes	9/9	257.8
93	34	Mecillinam	Cefoxitin	1.82198	No	XR	XR	Yes	Yes	Yes	2/9	387.7
94	34	Mecillinam	Cefoxitin	-0.09608	No	XR	Neutral	Yes	Yes	Yes	7/9	387.7
95	34	Cefoxitin	Mecillinam	2.39193	No	XR	XR	Yes	Yes	Yes	12/12	387.7
96	35	Cefoxitin	Cefaclor	3.66155	No	XR	XR	Yes	Yes	Yes	10/12	444.2
97	35	Cefoxitin	Cefaclor	0.767113	No	XR	Neutral	Yes	Yes	Yes	2/12	444.2
98	35	Cefaclor	Cefoxitin	2.61758	No	XR	XR	Yes	Yes	Yes	12/12	444.2
99	36	Ceftazidime	Norfloxacin	2.07001	No	XR	XR	Yes	Yes	Yes	9/12	159.891
100	36	Ceftazidime	Norfloxacin	0.245133	No	XR	Neutral	Yes	Yes	Yes	3/12	159.891
101	36	Norfloxacin	Ceftazidime	1.86881	No	XR	XR	Yes	Yes	Yes	8/12	159.891
102	36	Norfloxacin	Ceftazidime	0.19	No	XR	Neutral	Yes	Yes	Yes	4/12	159.891
103	37	Minocycline	Ceftazidime	-1.77	No	XR	CS	Yes	Yes	No	1/12	147.387
104	37	Minocycline	Ceftazidime	0.2871	No	XR	Neutral	Yes	Yes	No	8/12	147.387
105	37	Minocycline	Ceftazidime	1.79547	No	XR	XR	Yes	Yes	No	3/12	147.387
106	37	Ceftazidime	Minocycline	-2.23115	No	XR	CS	Yes	Yes	No	2/12	147.387
107	37	Ceftazidime	Minocycline	1.80783	No	XR	XR	Yes	Yes	No	8/12	147.387
108	37	Ceftazidime	Minocycline	0.2245	No	XR	Neutral	Yes	Yes	No	2/12	147.387
109	38	Mecillinam	Ciprofloxacin	0.16698	No	XR	Neutral	Yes	Yes	Yes	5/9	282.144
110	38	Mecillinam	Ciprofloxacin	2.21473	No	XR	XR	Yes	Yes	Yes	4/9	282.144
111	38	Ciprofloxacin	Mecillinam	0.195814	No	XR	Neutral	Yes	Yes	Yes	7/12	282.144
112	38	Ciprofloxacin	Mecillinam	2.43718	No	XR	XR	Yes	Yes	Yes	5/12	282.144
113	39	Mecillinam	Streptomycin	2.54312	No	XR	XR	Yes	Yes	Yes	5/9	169.627
114	39	Mecillinam	Streptomycin	0.2088	No	XR	Neutral	Yes	Yes	Yes	4/9	169.627
115	39	Streptomycin	Mecillinam	0.167567	No	XR	Neutral	Yes	Yes	Yes	9/12	169.627
116	39	Streptomycin	Mecillinam	2.3057	No	XR	XR	Yes	Yes	Yes	3/12	169.627
117	40	Norfloxacin	Mecillinam	3.11075	No	XR	XR	Yes	Yes	Yes	2/12	196.012
118	40	Norfloxacin	Mecillinam	0.17935	No	XR	Neutral	Yes	Yes	Yes	10/12	196.012
119	40	Mecillinam	Norfloxacin	0.191971	No	XR	Neutral	Yes	Yes	Yes	7/9	196.012
120	40	Mecillinam	Norfloxacin	3.00765	No	XR	XR	Yes	Yes	Yes	2/9	196.012
121	41	Mecillinam	Trimethoprim	2.78498	No	XR	XR	Yes	No	No	6/9	177.89
122	41	Mecillinam	Trimethoprim	-3.1659	No	XR	CS	Yes	No	No	2/9	177.89
123	41	Mecillinam	Trimethoprim	0.1483	No	XR	Neutral	Yes	No	No	1/9	177.89
124	41	Trimethoprim	Mecillinam	0.214708	No	XR	Neutral	Yes	No	Yes	12/12	177.89
125	42	Azithromycin	Mecillinam	0.2125	No	XR	Neutral	Yes	Yes	Yes	10/12	229.628
126	42	Mecillinam	Azithromycin	3.3266	No	XR	XR	Yes	Yes	No	4/9	229.628
127	42	Mecillinam	Azithromycin	0.193475	No	XR	Neutral	Yes	Yes	No	4/9	229.628
128	42	Mecillinam	Azithromycin	-3.3674	No	XR	CS	Yes	Yes	No	1/9	229.628
129	42	Azithromycin	Mecillinam	3.1906	No	XR	XR	Yes	Yes	Yes	2/12	229.628
130	43	Tetracycline	Mecillinam	2.3814	No	XR	XR	Yes	Yes	Yes	1/12	179.266
131	43	Tetracycline	Mecillinam	0.140582	No	XR	Neutral	Yes	Yes	Yes	11/12	179.266
132	43	Mecillinam	Tetracycline	2.8498	No	XR	XR	Yes	Yes	Yes	1/9	179.266
133	43	Mecillinam	Tetracycline	0.184762	No	XR	Neutral	Yes	Yes	Yes	8/9	179.266
134	44	Doxycycline	Fosfomycin	0.10263	No	XR	Neutral	Yes	Yes	Yes	10/12	131.107
135	44	Doxycycline	Fosfomycin	2.54905	No	XR	XR	Yes	Yes	Yes	2/12	131.107
136	44	Fosfomycin	Doxycycline	0.1624	No	XR	Neutral	Yes	Yes	Yes	11/12	131.107
137	44	Fosfomycin	Doxycycline	3.0391	No	XR	XR	Yes	Yes	Yes	1/12	131.107
138	45	Doxycycline	Minocycline	3.20803	No	XR	XR	Yes	Yes	Yes	7/12	571.521
139	45	Doxycycline	Minocycline	0.1533	No	XR	Neutral	Yes	Yes	Yes	5/12	571.521
140	45	Minocycline	Doxycycline	0.16314	No	XR	Neutral	Yes	Yes	Yes	10/12	571.521
141	45	Minocycline	Doxycycline	1.66485	No	XR	XR	Yes	Yes	Yes	2/12	571.521
142	46	Mecillinam	Doxycycline	-3.2905	No	XR	CS	Yes	Yes	No	1/9	228.834
143	46	Mecillinam	Doxycycline	3.92903	No	XR	XR	Yes	Yes	No	3/9	228.834
144	46	Mecillinam	Doxycycline	0.18842	No	XR	Neutral	Yes	Yes	No	5/9	228.834
145	46	Doxycycline	Mecillinam	0.206475	No	XR	Neutral	Yes	Yes	No	4/12	228.834
146	46	Doxycycline	Mecillinam	2.21347	No	XR	XR	Yes	Yes	No	7/12	228.834
147	46	Doxycycline	Mecillinam	-3.6385	No	XR	CS	Yes	Yes	No	1/12	228.834
148	47	Doxycycline	Cefaclor	0.277033	No	XR	Neutral	Yes	Yes	No	6/12	166.85
149	47	Doxycycline	Cefaclor	2.4346	No	XR	XR	Yes	Yes	No	3/12	166.85
150	47	Doxycycline	Cefaclor	-2.1564	No	XR	CS	Yes	Yes	No	3/12	166.85
151	47	Cefaclor	Doxycycline	0.181844	No	XR	Neutral	Yes	Yes	Yes	9/12	166.85
152	47	Cefaclor	Doxycycline	1.41087	No	XR	XR	Yes	Yes	Yes	3/12	166.85
153	48	Mecillinam	Minocycline	3.4716	No	XR	XR	Yes	Yes	Yes	3/9	193.919
154	48	Mecillinam	Minocycline	0.260067	No	XR	Neutral	Yes	Yes	Yes	6/9	193.919
155	48	Minocycline	Mecillinam	-2.55815	No	XR	CS	Yes	Yes	No	2/12	193.919
156	48	Minocycline	Mecillinam	1.55143	No	XR	XR	Yes	Yes	No	4/12	193.919
157	48	Minocycline	Mecillinam	0.240583	No	XR	Neutral	Yes	Yes	No	6/12	193.919
158	49	Trimethoprim	Sulfamethizole	0.119889	No	XR	Neutral	Yes	No	Yes	9/12	256.84
159	49	Trimethoprim	Sulfamethizole	3.62147	No	XR	XR	Yes	No	Yes	3/12	256.84
160	49	Sulfamethizole	Trimethoprim	0.19145	No	XR	Neutral	Yes	No	Yes	12/12	256.84
161	50	Ceftazidime	Azithromycin	0.308975	No	XR	Neutral	Yes	No	No	8/12	181.977
162	50	Ceftazidime	Azithromycin	-2.13077	No	XR	CS	Yes	No	No	3/12	181.977
163	50	Ceftazidime	Azithromycin	3.7328	No	XR	XR	Yes	No	No	1/12	181.977
164	50	Azithromycin	Ceftazidime	0.26135	No	XR	Neutral	Yes	No	Yes	12/12	181.977
165	51	Azithromycin	Doxycycline	1.9342	No	XR	XR	Yes	Yes	Yes	1/12	350.491
166	51	Azithromycin	Doxycycline	0.312573	No	XR	Neutral	Yes	Yes	Yes	11/12	350.491
167	51	Doxycycline	Azithromycin	0.339736	No	XR	Neutral	Yes	Yes	Yes	11/12	350.491
168	51	Doxycycline	Azithromycin	3.1282	No	XR	XR	Yes	Yes	Yes	1/12	350.491
169	52	Norfloxacin	Azithromycin	0.209962	No	XR	Neutral	Yes	No	No	8/12	142.297
170	52	Norfloxacin	Azithromycin	-3.17413	No	XR	CS	Yes	No	No	3/12	142.297
171	52	Norfloxacin	Azithromycin	2.0677	No	XR	XR	Yes	No	No	1/12	142.297
172	52	Azithromycin	Norfloxacin	0.43525	No	XR	Neutral	Yes	No	Yes	12/12	142.297
173	53	Streptomycin	Cefaclor	0.5115	No	XR	Neutral	No	No	Yes	12/12	197.002
174	53	Cefaclor	Streptomycin	0.426217	No	XR	Neutral	No	No	Yes	12/12	197.002
175	54	Tetracycline	Cefaclor	0.389233	No	XR	Neutral	No	No	Yes	12/12	110.394
176	54	Cefaclor	Tetracycline	0.242525	No	XR	Neutral	No	No	Yes	12/12	110.394
177	55	Tobramycin	Norfloxacin	0.294442	No	XR	Neutral	No	No	Yes	12/12	105.749
178	55	Norfloxacin	Tobramycin	0.386517	No	XR	Neutral	No	No	Yes	12/12	105.749
179	56	Tetracycline	Tobramycin	0.406833	CS according to evolution experiments vs XR according to OCDM	XR	Neutral	No	No	Yes	12/12	153.818
180	56	Tobramycin	Tetracycline	0.28785	CS according to evolution experiments vs XR according to OCDM	XR	Neutral	No	No	Yes	12/12	153.818
181	57	Cefoxitin	Tobramycin	0.166321	CS according to evolution experiments vs XR according to OCDM	XR	Neutral	Yes	Yes	Yes	9/12	91.2904
182	57	Cefoxitin	Tobramycin	3.89609	CS according to evolution experiments vs XR according to OCDM	XR	XR	Yes	Yes	Yes	3/12	91.2904
183	57	Tobramycin	Cefoxitin	-0.035987	CS according to evolution experiments vs XR according to OCDM	XR	Neutral	Yes	Yes	Yes	7/12	91.2904
184	57	Tobramycin	Cefoxitin	3.23531	CS according to evolution experiments vs XR according to OCDM	XR	XR	Yes	Yes	Yes	5/12	91.2904
185	58	Ampicillin	Minocycline	1.31731	Neutral according to evolution experiments vs XR according to OCDM	XR	XR	Yes	Yes	Yes	6/12	217.111
186	58	Ampicillin	Minocycline	0.677927	Neutral according to evolution experiments vs XR according to OCDM	XR	Neutral	Yes	Yes	Yes	6/12	217.111
187	58	Minocycline	Ampicillin	1.64381	Neutral according to evolution experiments vs XR according to OCDM	XR	XR	Yes	Yes	Yes	9/12	217.111
188	58	Minocycline	Ampicillin	0.985989	Neutral according to evolution experiments vs XR according to OCDM	XR	Neutral	Yes	Yes	Yes	3/12	217.111
189	59	Levofloxacin	Nitrofurantoin	0.483692	Neutral according to evolution experiments vs XR according to OCDM	XR	Neutral	Yes	No	Yes	10/12	295.783
190	59	Levofloxacin	Nitrofurantoin	1.37389	Neutral according to evolution experiments vs XR according to OCDM	XR	XR	Yes	No	Yes	2/12	295.783
191	59	Nitrofurantoin	Levofloxacin	-1.29075	Neutral according to evolution experiments vs XR according to OCDM	XR	Neutral	Yes	No	Yes	11/12	295.783
192	59	Nitrofurantoin	Levofloxacin	-0.080409	Neutral according to evolution experiments vs XR according to OCDM	XR	CS	Yes	No	Yes	1/12	295.783
193	60	Ampicillin	Azithromycin	0.504158	Neutral according to evolution experiments vs XR according to OCDM	XR	Neutral	Yes	No	Yes	12/12	179.006
194	60	Azithromycin	Ampicillin	5.06996	Neutral according to evolution experiments vs XR according to OCDM	XR	XR	Yes	No	Yes	12/12	179.006
195	61	Nalidixic acid	Azithromycin	0.2796	Neutral according to evolution experiments vs XR according to OCDM	XR	Neutral	Yes	No	Yes	12/12	296.853
196	61	Azithromycin	Nalidixic acid	0.259778	Neutral according to evolution experiments vs XR according to OCDM	XR	Neutral	Yes	No	Yes	9/12	296.853
197	61	Azithromycin	Nalidixic acid	1.945	Neutral according to evolution experiments vs XR according to OCDM	XR	XR	Yes	No	Yes	3/12	296.853
198	62	Minocycline	Nalidixic acid	0.254233	Neutral according to evolution experiments vs XR according to OCDM	XR	Neutral	Yes	Yes	Yes	9/12	493.68
199	62	Minocycline	Nalidixic acid	1.57407	Neutral according to evolution experiments vs XR according to OCDM	XR	XR	Yes	Yes	Yes	3/12	493.68
200	62	Nalidixic acid	Minocycline	0.166187	Neutral according to evolution experiments vs XR according to OCDM	XR	Neutral	Yes	Yes	Yes	8/12	493.68
201	62	Nalidixic acid	Minocycline	2.1462	Neutral according to evolution experiments vs XR according to OCDM	XR	XR	Yes	Yes	Yes	4/12	493.68
202	63	Trimethoprim	Ampicillin	2.73018	Positive control	XR	XR	Yes	No	Yes	12/12	180.543
203	63	Ampicillin	Trimethoprim	0.439367	Positive control	XR	Neutral	Yes	No	Yes	12/12	180.543
204	63	Trimethoprim	Ampicillin	2.73018	Positive control	XR	XR	Yes	Yes	Yes	12/12	180.543
205	64	Doxycycline	Ampicillin	2.16009	Positive control	XR	XR	Yes	Yes	Yes	12/12	181.988
206	64	Ampicillin	Doxycycline	2.44957	Positive control	XR	XR	Yes	Yes	Yes	12/12	181.988
207	65	Tetracycline	Ciprofloxacin	0.5154	Positive control	XR	Neutral	Yes	Yes	Yes	9/12	279.398
208	65	Tetracycline	Ciprofloxacin	2.70773	Positive control	XR	XR	Yes	Yes	Yes	3/12	279.398
209	65	Ciprofloxacin	Tetracycline	0.325011	Positive control	XR	Neutral	Yes	Yes	Yes	9/12	279.398
210	65	Ciprofloxacin	Tetracycline	3.13387	Positive control	XR	XR	Yes	Yes	Yes	3/12	279.398
211	66	Minocycline	Trimethoprim	2.39007	Positive control	XR	XR	Yes	Yes	Yes	3/12	337.807
212	66	Trimethoprim	Minocycline	0.2005	Positive control	XR	Neutral	Yes	Yes	Yes	7/12	337.807
213	66	Trimethoprim	Minocycline	3.94574	Positive control	XR	XR	Yes	Yes	Yes	5/12	337.807
214	66	Minocycline	Trimethoprim	0.195844	Positive control	XR	Neutral	Yes	Yes	Yes	9/12	337.807
215	67	Tetracycline	Azithromycin	-0.855	Positive control	XR	Neutral	Yes	No	No	2/12	236.19
216	67	Tetracycline	Azithromycin	-4.60833	Positive control	XR	CS	Yes	No	No	6/12	236.19
217	67	Azithromycin	Tetracycline	0.17405	Positive control	XR	Neutral	Yes	No	Yes	12/12	236.19
218	67	Tetracycline	Azithromycin	1.4	Positive control	XR	XR	Yes	No	No	4/12	236.19
219	68	Trimethoprim	Doxycycline	2.10031	Positive control	XR	XR	Yes	Yes	Yes	12/12	296.366
220	68	Doxycycline	Trimethoprim	2.27982	Positive control	XR	XR	Yes	Yes	Yes	12/12	296.366
221	69	Ciprofloxacin	Nalidixic acid	0.1378	Positive control	XR	Neutral	Yes	Yes	No	6/12	247.241
222	69	Ciprofloxacin	Nalidixic acid	1.86898	Positive control	XR	XR	Yes	Yes	No	4/12	247.241
223	69	Ciprofloxacin	Nalidixic acid	-2.0805	Positive control	XR	CS	Yes	Yes	No	2/12	247.241
224	69	Nalidixic acid	Ciprofloxacin	0.144733	Positive control	XR	Neutral	Yes	Yes	No	9/12	247.241
225	69	Nalidixic acid	Ciprofloxacin	1.90835	Positive control	XR	XR	Yes	Yes	No	2/12	247.241
226	69	Nalidixic acid	Ciprofloxacin	-2.2502	Positive control	XR	CS	Yes	Yes	No	1/12	247.241
227	70	Ciprofloxacin	Doxycycline	1.7731	Positive control	XR	XR	Yes	Yes	No	3/12	219.691
228	70	Doxycycline	Ciprofloxacin	-2.193	Positive control	XR	CS	Yes	Yes	No	1/12	219.691
229	70	Doxycycline	Ciprofloxacin	2.52793	Positive control	XR	XR	Yes	Yes	No	3/12	219.691
230	70	Ciprofloxacin	Doxycycline	0.1817	Positive control	XR	Neutral	Yes	Yes	No	7/12	219.691
231	70	Ciprofloxacin	Doxycycline	-2.27545	Positive control	XR	CS	Yes	Yes	No	2/12	219.691
231	70	Doxycycline	Ciprofloxacin	0.146825	Positive control	XR	Neutral	Yes	Yes	No	8/12	219.691

## Sheet: ED Fig.4d
drug1	drug2	OCDM	Interaction inferred by OCDM	Discordance score	Non-monochromatic XR
CEFTAZIDIME	NALIDIXICACID	105.223	XR	-86.2233	No
THIOLACTOMYCIN	GENTAMICIN	105.406	XR	-64.5482	No
CEFTAZIDIME	TRIMETHOPRIM	105.65	XR	-90.4215	No
TOBRAMYCIN	NORFLOXACIN	105.749	XR	-53.6748	No
STREPTONIGRIN	AMPICILLIN	106.318	XR	-106.318	No
STREPTOMYCIN	TUNICAMYCIN	106.416	XR	-73.9214	No
CEFTAZIDIME	TETRACYCLINE	107.253	XR	-81.0268	No
CIPROFLOXACIN	CARBENICILLIN	107.307	XR	-81.329	No
NITROFURANTOIN	FOSFOMYCIN	107.489	XR	-82.4423	No
FOSFOMYCIN	NITROFURANTOIN	107.489	XR	-72.8457	No
CEFTAZIDIME	DOXYCYCLINE	107.968	XR	-94.4718	No
OXACILLIN	TETRACYCLINE	109.087	XR	-119.187	No
AMOXICILLIN	AZITHROMYCIN	109.573	XR	-183.424	Yes
CEFACLOR	TETRACYCLINE	110.394	XR	-63.9817	No
FUSIDICACID	TRIMETHOPRIM	110.522	XR	-175.11	Yes
NITROFURANTOIN	GENTAMICIN	111.118	XR	-77.063	No
GENTAMICIN	NITROFURANTOIN	111.118	XR	-34.4733	No
CEFACLOR	OXACILLIN	112.126	XR	-98.4504	No
AZITHROMYCIN	SULFAMONOMETHOXINE	112.291	XR	-83.636	No
TOBRAMYCIN	CEFSULODIN	112.804	XR	-77.3083	No
CIPROFLOXACIN	SPECTINOMYCIN	113.271	XR	-194.248	Yes
SPECTINOMYCIN	SULFAMONOMETHOXINE	113.56	XR	-162.916	Yes
NALIDIXICACID	LEVOFLOXACIN	113.651	XR	-100.479	No
LEVOFLOXACIN	NALIDIXICACID	113.651	XR	-122.225	No
TETRACYCLINE	CEFSULODIN	114.062	XR	-88.0435	No
CIPROFLOXACIN	NOVOBIOCIN	114.372	XR	-97.6224	No
THIOLACTOMYCIN	NALIDIXICACID	114.747	XR	-80.7976	No
THIOLACTOMYCIN	CEFSULODIN	115.255	XR	-100.36	No
AMPICILLIN	NALIDIXICACID	115.66	XR	-80.935	No
TUNICAMYCIN	MECILLINAM	116.125	XR	-74.2696	No
FOSFOMYCIN	MECILLINAM	117.102	XR	-88.2613	No
SPECTINOMYCIN	PUROMYCIN	117.726	XR	-121.812	No
CIPROFLOXACIN	OXACILLIN	120.498	XR	-99.5085	No
AMPICILLIN	CHLORAMPHENICOL	120.955	XR	-85.0581	No
PUROMYCIN	LEVOFLOXACIN	121.089	XR	-55.5069	No
CEFTAZIDIME	CIPROFLOXACIN	121.101	XR	-86.6763	No
GENTAMICIN	BACITRACIN	121.808	XR	-59.738	No
NORFLOXACIN	CEFSULODIN	122.199	XR	-103.862	No
GENTAMICIN	SPIRAMYCIN	123.344	XR	-67.805	No
CHLORAMPHENICOL	OXACILLIN	123.394	XR	-143.156	Yes
THIOLACTOMYCIN	LEVOFLOXACIN	123.485	XR	-65.1414	No
CEFTAZIDIME	THIOLACTOMYCIN	123.573	XR	-94.6425	No
TUNICAMYCIN	DOXYCYCLINE	123.758	XR	-102.678	No
CLARITHROMYCIN	RIFAMPICIN	123.989	XR	-80.8498	No
THIOLACTOMYCIN	AMOXICILLIN	124.155	XR	-104.951	No
SPECTINOMYCIN	NORFLOXACIN	124.171	XR	-91.9491	No
CLARITHROMYCIN	CEFTAZIDIME	125.47	XR	-97.4823	No
ERYTHROMYCIN	CEFACLOR	125.819	XR	-93.6208	No
CEFSULODIN	POLYMYXINB	126.661	XR	-93.5022	No
STREPTOMYCIN	CEFOXITIN	127.289	XR	-101.79	No
CEFOXITIN	STREPTOMYCIN	127.289	XR	-79.5415	No
OXACILLIN	LEVOFLOXACIN	127.38	XR	-52.9684	No
SPIRAMYCIN	CARBENICILLIN	127.518	XR	-97.8185	No
NALIDIXICACID	TETRACYCLINE	128.462	XR	-190.736	Yes
CEFTAZIDIME	FOSFOMYCIN	128.862	XR	-80.479	No
STREPTOMYCIN	CEFTAZIDIME	129.772	XR	-83.5883	No
CHLORAMPHENICOL	BACITRACIN	130.078	XR	-90.6634	No
PUROMYCIN	CEFSULODIN	130.12	XR	-114.284	No
AMOXICILLIN	GENTAMICIN	131.104	XR	-89.4142	No
DOXYCYCLINE	FOSFOMYCIN	131.107	XR	-82.5816	No
SPIRAMYCIN	SULFAMONOMETHOXINE	132.53	XR	-80.0012	No
TUNICAMYCIN	CEFACLOR	132.537	XR	-96.6352	No
CHLORAMPHENICOL	NORFLOXACIN	132.601	XR	-75.4389	No
CIPROFLOXACIN	CEFACLOR	134.194	XR	-60.49	No
AMPICILLIN	FUSIDICACID	134.232	XR	-29.8767	No
CEFTAZIDIME	SPECTINOMYCIN	134.273	XR	-112.172	No
FUSIDICACID	CHLORAMPHENICOL	134.624	XR	-142.039	Yes
CHLORAMPHENICOL	FUSIDICACID	134.624	XR	-104.392	No
DOXYCYCLINE	TOBRAMYCIN	134.644	XR	-44.8307	No
TUNICAMYCIN	POLYMYXINB	135.03	XR	-64.2386	No
THIOLACTOMYCIN	FOSFOMYCIN	135.638	XR	-109.095	No
CIPROFLOXACIN	CEFSULODIN	136.357	XR	-97.1222	No
STREPTONIGRIN	LEVOFLOXACIN	137.201	XR	-119.409	No
STREPTOMYCIN	AMOXICILLIN	137.322	XR	-92.8645	No
AMOXICILLIN	STREPTOMYCIN	137.322	XR	-88.9904	No
TUNICAMYCIN	ERYTHROMYCIN	138.17	XR	-110.214	No
CEFACLOR	NORFLOXACIN	138.679	XR	-67.4582	No
MINOCYCLINE	SULFAMONOMETHOXINE	139.679	XR	-94.7076	No
TOBRAMYCIN	MECILLINAM	140.727	XR	-122.608	No
NALIDIXICACID	SULFAMONOMETHOXINE	140.907	XR	-23.9258	No
DOXYCYCLINE	SULFAMONOMETHOXINE	141.357	XR	-191.563	Yes
BACITRACIN	RIFAMPICIN	141.61	XR	-98.1193	No
MECILLINAM	NOVOBIOCIN	142.028	XR	-119.655	No
CEFOXITIN	TETRACYCLINE	142.562	XR	-137.527	Yes
TUNICAMYCIN	GENTAMICIN	143.071	XR	-54.9354	No
AMPICILLIN	SPECTINOMYCIN	143.236	XR	-67.3679	No
TUNICAMYCIN	CEFSULODIN	143.239	XR	-101.582	No
ERYTHROMYCIN	CEFSULODIN	144.02	XR	-121.187	No
AMPICILLIN	SPIRAMYCIN	144.214	XR	-147.429	Yes
CEFOXITIN	OXACILLIN	144.882	XR	-134.249	Yes
CEFTAZIDIME	BACITRACIN	146.026	XR	-119.076	No
NALIDIXICACID	NITROFURANTOIN	146.17	XR	-104.713	No
CEFSULODIN	NOVOBIOCIN	147.058	XR	-135.497	Yes
FUSIDICACID	DOXYCYCLINE	147.525	XR	-164.236	Yes
SPECTINOMYCIN	POLYMYXINB	147.928	XR	-94.9945	No
SULFAMETHIZOLE	NORFLOXACIN	148.37	XR	-57.7083	No
CEFOXITIN	VANCOMYCIN	149.504	XR	-100.315	No
STREPTONIGRIN	CEFSULODIN	149.656	XR	-135.715	Yes
DOXYCYCLINE	NORFLOXACIN	149.846	XR	-84.6633	No
STREPTONIGRIN	FOSFOMYCIN	150.489	XR	-132.637	No
OXACILLIN	BACITRACIN	151.254	XR	-142.53	Yes
BACITRACIN	NOVOBIOCIN	152.931	XR	-138.416	Yes
TOBRAMYCIN	TETRACYCLINE	153.818	XR	-62.7414	No
TETRACYCLINE	TOBRAMYCIN	153.818	XR	-44.3108	No
OXACILLIN	CARBENICILLIN	153.891	XR	-126.009	No
CHLORAMPHENICOL	CARBENICILLIN	154.643	XR	-112.671	No
SPECTINOMYCIN	OXACILLIN	156.302	XR	-132.332	No
TUNICAMYCIN	CARBENICILLIN	156.683	XR	-128.604	No
FUSIDICACID	THIOLACTOMYCIN	158.222	XR	-143.803	Yes
CEFTAZIDIME	NORFLOXACIN	159.891	XR	-99.5938	No
AMPICILLIN	FOSFOMYCIN	160.112	XR	-72.3328	No
GENTAMICIN	CEFSULODIN	160.712	XR	-96.9027	No
STREPTOMYCIN	SPECTINOMYCIN	161.448	XR	-143.156	Yes
SPECTINOMYCIN	STREPTOMYCIN	161.448	XR	-11.6592	No
CEFOXITIN	TOBRAMYCIN	162.422	XR	-36.8228	No
CEFOXITIN	TRIMETHOPRIM	162.544	XR	-332.912	Yes
DOXYCYCLINE	VANCOMYCIN	164.075	XR	-114.438	No
STREPTONIGRIN	NORFLOXACIN	164.076	XR	-100.632	No
SPECTINOMYCIN	TETRACYCLINE	164.205	XR	-177.102	Yes
MINOCYCLINE	NORFLOXACIN	165.934	XR	-81.5316	No
VANCOMYCIN	PUROMYCIN	166.667	XR	-110.827	No
NALIDIXICACID	NORFLOXACIN	167.078	XR	-117.03	No
CHLORAMPHENICOL	MECILLINAM	167.66	XR	-113.514	No
CEFTAZIDIME	OXACILLIN	167.927	XR	-164.02	Yes
SULFAMETHIZOLE	MINOCYCLINE	168.457	XR	-60.7113	No
NALIDIXICACID	CEFSULODIN	168.728	XR	-150.597	Yes
CIPROFLOXACIN	SULFAMONOMETHOXINE	169.142	XR	-31.7419	No
AMPICILLIN	NOVOBIOCIN	169.276	XR	-155.877	Yes
STREPTOMYCIN	MECILLINAM	169.627	XR	-112.301	No
STREPTOMYCIN	BACITRACIN	169.702	XR	-123.97	No
CLARITHROMYCIN	CEFSULODIN	170.318	XR	-138.322	Yes
CIPROFLOXACIN	TRIMETHOPRIM	170.882	XR	-176.156	Yes
CARBENICILLIN	RIFAMPICIN	171.538	XR	-111.497	No
ERYTHROMYCIN	RIFAMPICIN	172.079	XR	-150.902	Yes
VANCOMYCIN	CARBENICILLIN	172.392	XR	-151.401	Yes
STREPTONIGRIN	BACITRACIN	172.592	XR	-136.688	Yes
SPECTINOMYCIN	CEFACLOR	172.979	XR	-126.76	No
MECILLINAM	POLYMYXINB	173.504	XR	-83.3896	No
TUNICAMYCIN	RIFAMPICIN	173.619	XR	-96.1045	No
DOXYCYCLINE	OXACILLIN	174.951	XR	-156.787	Yes
AZITHROMYCIN	CARBENICILLIN	176.364	XR	-146.657	Yes
AMOXICILLIN	MECILLINAM	176.828	XR	-141.944	Yes
LEVOFLOXACIN	NOVOBIOCIN	177.657	XR	-93.288	No
TUNICAMYCIN	THIOLACTOMYCIN	178.509	XR	-127.866	No
FUSIDICACID	BACITRACIN	178.53	XR	-163.529	Yes
TETRACYCLINE	TRIMETHOPRIM	178.548	XR	-110.686	No
AMPICILLIN	AZITHROMYCIN	179.006	XR	-176.977	Yes
VANCOMYCIN	NOVOBIOCIN	179.093	XR	-160.525	Yes
TETRACYCLINE	MECILLINAM	179.266	XR	-92.1129	No
ERYTHROMYCIN	TRIMETHOPRIM	179.884	XR	-169.919	Yes
AMPICILLIN	TRIMETHOPRIM	180.543	XR	-54.5857	No
NALIDIXICACID	BACITRACIN	181.132	XR	-164.191	Yes
AMPICILLIN	CEFACLOR	181.977	XR	-161.65	Yes
AMPICILLIN	DOXYCYCLINE	181.988	XR	-67.4941	No
OXACILLIN	TRIMETHOPRIM	182.282	XR	-155.498	Yes
BACITRACIN	POLYMYXINB	182.998	XR	-109.651	No
ERYTHROMYCIN	AMPICILLIN	184.486	XR	-170.471	Yes
AMPICILLIN	ERYTHROMYCIN	184.486	XR	-190.941	Yes
SPECTINOMYCIN	SULFAMETHIZOLE	184.922	XR	-86.6811	No
MINOCYCLINE	CARBENICILLIN	186.122	XR	-152.735	Yes
AMOXICILLIN	OXACILLIN	190.674	XR	-181.341	Yes
OXACILLIN	MECILLINAM	191.107	XR	-173.812	Yes
AMOXICILLIN	CARBENICILLIN	191.672	XR	-134.875	Yes
VANCOMYCIN	POLYMYXINB	191.872	XR	-101.566	No
CLARITHROMYCIN	AMPICILLIN	193.572	XR	-181.258	Yes
NITROFURANTOIN	NOVOBIOCIN	194.056	XR	-131.781	No
NALIDIXICACID	OXACILLIN	194.565	XR	-143.407	Yes
CHLORAMPHENICOL	NOVOBIOCIN	194.634	XR	-178.806	Yes
STREPTONIGRIN	SPECTINOMYCIN	195.388	XR	-179.614	Yes
NORFLOXACIN	MECILLINAM	196.012	XR	-79.3778	No
ERYTHROMYCIN	POLYMYXINB	196.168	XR	-93.4746	No
CLARITHROMYCIN	CARBENICILLIN	196.533	XR	-169.701	Yes
SPIRAMYCIN	MECILLINAM	196.923	XR	-119.014	No
STREPTOMYCIN	CEFACLOR	197.002	XR	-146.136	Yes
DOXYCYCLINE	NOVOBIOCIN	197.725	XR	-182.861	Yes
DOXYCYCLINE	FUSIDICACID	197.813	XR	-113.612	No
NITROFURANTOIN	OXACILLIN	198.148	XR	-129.965	No
STREPTONIGRIN	MECILLINAM	198.952	XR	-104.521	No
TRIMETHOPRIM	CEFSULODIN	200.827	XR	-159.488	Yes
SPECTINOMYCIN	NALIDIXICACID	202.713	XR	-181.208	Yes
NALIDIXICACID	SPECTINOMYCIN	202.713	XR	-189.09	Yes
TETRACYCLINE	CARBENICILLIN	203.386	XR	-157.874	Yes
STREPTONIGRIN	TRIMETHOPRIM	203.439	XR	-161.28	Yes
SPECTINOMYCIN	BACITRACIN	203.914	XR	-168.831	Yes
CEFTAZIDIME	CEFACLOR	204.074	XR	-185.04	Yes
SPECTINOMYCIN	CARBENICILLIN	204.155	XR	-204.155	Yes
SPECTINOMYCIN	MECILLINAM	206.358	XR	-193.601	Yes
BACITRACIN	MINOCYCLINE	206.657	XR	-192.76	Yes
SPECTINOMYCIN	TRIMETHOPRIM	207.151	XR	-347.041	Yes
VANCOMYCIN	SPECTINOMYCIN	207.696	XR	-190.263	Yes
AMPICILLIN	PUROMYCIN	208.37	XR	-182.226	Yes
TRIMETHOPRIM	NOVOBIOCIN	209.024	XR	-181.907	Yes
CIPROFLOXACIN	CHLORAMPHENICOL	209.139	XR	-110.435	No
CHLORAMPHENICOL	CIPROFLOXACIN	209.139	XR	-107.175	No
DOXYCYCLINE	BACITRACIN	209.266	XR	-161.395	Yes
THIOLACTOMYCIN	NITROFURANTOIN	209.739	XR	-152.992	Yes
SPECTINOMYCIN	TOBRAMYCIN	210.378	XR	-47.1897	No
STREPTOMYCIN	GENTAMICIN	211.638	XR	-142.074	Yes
GENTAMICIN	STREPTOMYCIN	211.638	XR	-15.6814	No
OXACILLIN	CEFSULODIN	213.754	XR	-191.22	Yes
ERYTHROMYCIN	OXACILLIN	214.071	XR	-209.503	Yes
PUROMYCIN	MECILLINAM	215.834	XR	-110.737	No
VANCOMYCIN	OXACILLIN	215.869	XR	-208.209	Yes
STREPTONIGRIN	CHLORAMPHENICOL	216.68	XR	-173.097	Yes
FUSIDICACID	PUROMYCIN	216.791	XR	-195.279	Yes
AMPICILLIN	MINOCYCLINE	217.111	XR	-121.814	No
AZITHROMYCIN	CEFSULODIN	217.624	XR	-195.489	Yes
CEFOXITIN	CEFTAZIDIME	218.061	XR	-202.743	Yes
STREPTONIGRIN	OXACILLIN	218.084	XR	-194.172	Yes
CEFTAZIDIME	VANCOMYCIN	218.54	XR	-165.111	Yes
VANCOMYCIN	AMOXICILLIN	218.596	XR	-171.65	Yes
DOXYCYCLINE	CIPROFLOXACIN	219.691	XR	-107.877	No
SPIRAMYCIN	TRIMETHOPRIM	220.965	XR	-135.963	Yes
CLARITHROMYCIN	CEFOXITIN	221.326	XR	-127.768	No
CHLORAMPHENICOL	CEFSULODIN	224.297	XR	-160.113	Yes
PUROMYCIN	OXACILLIN	224.428	XR	-197.239	Yes
STREPTONIGRIN	DOXYCYCLINE	224.933	XR	-157.547	Yes
CIPROFLOXACIN	AZITHROMYCIN	226.774	XR	-99.0043	No
AZITHROMYCIN	CIPROFLOXACIN	226.774	XR	-235.896	Yes
AZITHROMYCIN	OXACILLIN	226.871	XR	-217.101	Yes
THIOLACTOMYCIN	OXACILLIN	227.743	XR	-137.38	Yes
CEFTAZIDIME	AMOXICILLIN	227.785	XR	-201.206	Yes
CIPROFLOXACIN	SPIRAMYCIN	230.501	XR	-249.381	Yes
SPECTINOMYCIN	CHLORAMPHENICOL	231.355	XR	-183.903	Yes
CHLORAMPHENICOL	SPECTINOMYCIN	231.355	XR	-52.1666	No
AMPICILLIN	VANCOMYCIN	232.321	XR	-228.009	Yes
AMPICILLIN	CARBENICILLIN	232.99	XR	-214.559	Yes
AMOXICILLIN	BACITRACIN	234.136	XR	-202.331	Yes
STREPTONIGRIN	VANCOMYCIN	234.558	XR	-189.689	Yes
FUSIDICACID	SPECTINOMYCIN	235.608	XR	-145.339	Yes
AZITHROMYCIN	TRIMETHOPRIM	236.824	XR	-118.765	No
CEFTAZIDIME	CARBENICILLIN	236.999	XR	-208.508	Yes
PUROMYCIN	TETRACYCLINE	238.835	XR	-157.941	Yes
THIOLACTOMYCIN	NOVOBIOCIN	239.751	XR	-175.604	Yes
VANCOMYCIN	CEFSULODIN	241.592	XR	-226.665	Yes
FUSIDICACID	OXACILLIN	242.103	XR	-227.058	Yes
AMPICILLIN	AMOXICILLIN	245.566	XR	-229.308	Yes
AMOXICILLIN	AMPICILLIN	245.566	XR	-179.179	Yes
TRIMETHOPRIM	SULFAMONOMETHOXINE	245.817	XR	-178.873	Yes
SULFAMONOMETHOXINE	TRIMETHOPRIM	245.817	XR	-48.3026	No
AMPICILLIN	MECILLINAM	247.834	XR	-230.199	Yes
CEFOXITIN	AMPICILLIN	249.209	XR	-233.403	Yes
AMPICILLIN	CEFOXITIN	249.209	XR	-149.135	Yes
OXACILLIN	MINOCYCLINE	249.664	XR	-214.029	Yes
SPIRAMYCIN	TETRACYCLINE	249.895	XR	-235.428	Yes
CIPROFLOXACIN	PUROMYCIN	250.786	XR	-106.423	No
AMPICILLIN	CEFTAZIDIME	250.797	XR	-227.676	Yes
STREPTOMYCIN	TOBRAMYCIN	251.138	XR	-7.59972	No
AMPICILLIN	BACITRACIN	253.663	XR	-235.742	Yes
SULFAMETHIZOLE	TRIMETHOPRIM	256.84	XR	-138.131	Yes
BACITRACIN	MECILLINAM	257.621	XR	-191.719	Yes
CEFACLOR	MECILLINAM	257.847	XR	-209.478	Yes
PUROMYCIN	TRIMETHOPRIM	259.067	XR	-185.72	Yes
PUROMYCIN	NOVOBIOCIN	259.451	XR	-220.606	Yes
CEFOXITIN	RIFAMPICIN	260.507	XR	-158.879	Yes
VANCOMYCIN	MINOCYCLINE	260.696	XR	-249.534	Yes
AZITHROMYCIN	BACITRACIN	262.533	XR	-227.964	Yes
DOXYCYCLINE	SPIRAMYCIN	264.644	XR	-141.311	Yes
DOXYCYCLINE	PUROMYCIN	264.878	XR	-208.556	Yes
CLARITHROMYCIN	TRIMETHOPRIM	264.906	XR	-174.476	Yes
TUNICAMYCIN	AMOXICILLIN	265.374	XR	-127.369	No
SPECTINOMYCIN	SPIRAMYCIN	268.073	XR	-96.5417	No
STREPTOMYCIN	CEFSULODIN	268.42	XR	-215.891	Yes
CEFOXITIN	SPECTINOMYCIN	268.436	XR	-161.383	Yes
PUROMYCIN	NALIDIXICACID	268.925	XR	-195.549	Yes
STREPTONIGRIN	NITROFURANTOIN	270.296	XR	-251.479	Yes
FUSIDICACID	MINOCYCLINE	272.935	XR	-261.666	Yes
CEFOXITIN	TUNICAMYCIN	273.679	XR	-193.757	Yes
CEFOXITIN	DOXYCYCLINE	274.649	XR	-103.338	No
CIPROFLOXACIN	MINOCYCLINE	274.9	XR	-105.474	No
CHLORAMPHENICOL	NALIDIXICACID	275.172	XR	-56.1487	No
MINOCYCLINE	CEFSULODIN	277.227	XR	-250.861	Yes
BACITRACIN	SPIRAMYCIN	277.735	XR	-223.716	Yes
ERYTHROMYCIN	NALIDIXICACID	278.018	XR	-350.097	Yes
SPECTINOMYCIN	NOVOBIOCIN	278.822	XR	-263.733	Yes
CIPROFLOXACIN	TETRACYCLINE	279.398	XR	-7.78493	No
ERYTHROMYCIN	NOVOBIOCIN	280.134	XR	-260.46	Yes
SPECTINOMYCIN	CEFSULODIN	280.515	XR	-215.402	Yes
CHLORAMPHENICOL	SPIRAMYCIN	281.842	XR	-114.441	No
CIPROFLOXACIN	MECILLINAM	282.145	XR	-144.625	Yes
TUNICAMYCIN	BACITRACIN	287.252	XR	-186.049	Yes
ERYTHROMYCIN	PUROMYCIN	289.103	XR	-196.868	Yes
CLARITHROMYCIN	MECILLINAM	295.575	XR	-163.954	Yes
NALIDIXICACID	TRIMETHOPRIM	295.782	XR	-182.255	Yes
NITROFURANTOIN	LEVOFLOXACIN	295.783	XR	-226.236	Yes
LEVOFLOXACIN	NITROFURANTOIN	295.783	XR	-6.35169	No
CHLORAMPHENICOL	TRIMETHOPRIM	296.023	XR	-54.1089	No
DOXYCYCLINE	TRIMETHOPRIM	296.366	XR	-35.1195	No
AZITHROMYCIN	NALIDIXICACID	296.853	XR	-75.6896	No
CEFACLOR	CARBENICILLIN	296.909	XR	-239.204	Yes
AMPICILLIN	OXACILLIN	297.23	XR	-279.415	Yes
STREPTONIGRIN	CIPROFLOXACIN	299.424	XR	-187.097	Yes
ERYTHROMYCIN	MECILLINAM	300.795	XR	-206.448	Yes
AMOXICILLIN	CEFSULODIN	301.239	XR	-272.01	Yes
CEFTAZIDIME	MECILLINAM	303.694	XR	-261.194	Yes
VANCOMYCIN	MECILLINAM	306.574	XR	-189.912	Yes
CLARITHROMYCIN	OXACILLIN	309.293	XR	-267.879	Yes
STREPTONIGRIN	MINOCYCLINE	310.844	XR	-234.018	Yes
CHLORAMPHENICOL	PUROMYCIN	311.449	XR	-248.164	Yes
DOXYCYCLINE	SPECTINOMYCIN	312.09	XR	-91.3029	No
CEFACLOR	AMOXICILLIN	312.707	XR	-266.165	Yes
SPECTINOMYCIN	MINOCYCLINE	312.898	XR	-268.994	Yes
STREPTONIGRIN	NOVOBIOCIN	313.387	XR	-304.16	Yes
STREPTONIGRIN	PUROMYCIN	313.519	XR	-203.31	Yes
VANCOMYCIN	NALIDIXICACID	314.911	XR	-254.73	Yes
NALIDIXICACID	SPIRAMYCIN	317.961	XR	-182.569	Yes
PUROMYCIN	SPIRAMYCIN	323.772	XR	-232.277	Yes
CLARITHROMYCIN	TETRACYCLINE	323.918	XR	-165.867	Yes
PUROMYCIN	AZITHROMYCIN	324.287	XR	-220.068	Yes
FUSIDICACID	NALIDIXICACID	324.478	XR	-92.8112	No
STREPTONIGRIN	ERYTHROMYCIN	324.615	XR	-239.484	Yes
NALIDIXICACID	NOVOBIOCIN	325.26	XR	-276.674	Yes
TOBRAMYCIN	GENTAMICIN	326.683	XR	-197.547	Yes
CEFOXITIN	AMOXICILLIN	328.649	XR	-264.238	Yes
ERYTHROMYCIN	CARBENICILLIN	328.875	XR	-302.319	Yes
DOXYCYCLINE	NALIDIXICACID	329.054	XR	-195.784	Yes
FUSIDICACID	VANCOMYCIN	330.662	XR	-261.101	Yes
ERYTHROMYCIN	CHLORAMPHENICOL	330.847	XR	-228.465	Yes
CLARITHROMYCIN	DOXYCYCLINE	331.528	XR	-247.527	Yes
CARBENICILLIN	MECILLINAM	337.365	XR	-301.528	Yes
CHLORAMPHENICOL	AZITHROMYCIN	337.55	XR	-239.105	Yes
AZITHROMYCIN	CHLORAMPHENICOL	337.55	XR	-38.4262	No
MINOCYCLINE	TRIMETHOPRIM	337.807	XR	-73.6719	No
CLARITHROMYCIN	PUROMYCIN	339.979	XR	-230.326	Yes
SULFAMETHIZOLE	SULFAMONOMETHOXINE	343.543	XR	-224.674	Yes
ERYTHROMYCIN	VANCOMYCIN	346.001	XR	-251.72	Yes
ERYTHROMYCIN	FUSIDICACID	346.9	XR	-60.669	No
ERYTHROMYCIN	BACITRACIN	349.551	XR	-290.255	Yes
DOXYCYCLINE	AZITHROMYCIN	350.491	XR	-267.054	Yes
VANCOMYCIN	SPIRAMYCIN	352.282	XR	-278.645	Yes
MINOCYCLINE	NOVOBIOCIN	352.903	XR	-307.872	Yes
BACITRACIN	CARBENICILLIN	355.174	XR	-264.651	Yes
OXACILLIN	NOVOBIOCIN	355.213	XR	-266.31	Yes
FUSIDICACID	NOVOBIOCIN	355.415	XR	-339.411	Yes
FUSIDICACID	AZITHROMYCIN	361.186	XR	-310.298	Yes
ERYTHROMYCIN	SPECTINOMYCIN	361.255	XR	-72.5075	No
CEFSULODIN	MECILLINAM	361.877	XR	-327.619	Yes
SPECTINOMYCIN	AZITHROMYCIN	361.996	XR	-282.356	Yes
CEFOXITIN	ERYTHROMYCIN	362.312	XR	-57.1492	No
STREPTONIGRIN	FUSIDICACID	362.759	XR	-291.408	Yes
CEFACLOR	BACITRACIN	363.697	XR	-264.49	Yes
CLARITHROMYCIN	NALIDIXICACID	367.931	XR	-284.782	Yes
CLARITHROMYCIN	NOVOBIOCIN	368.722	XR	-351.766	Yes
AMPICILLIN	CEFSULODIN	369.793	XR	-352.277	Yes
STREPTONIGRIN	NALIDIXICACID	370.525	XR	-308.114	Yes
FUSIDICACID	SPIRAMYCIN	372.78	XR	-25.6038	No
SPIRAMYCIN	NOVOBIOCIN	373.673	XR	-349.092	Yes
CHLORAMPHENICOL	TETRACYCLINE	373.688	XR	-27.6336	No
CLARITHROMYCIN	BACITRACIN	375.405	XR	-311.391	Yes
AZITHROMYCIN	NOVOBIOCIN	378.43	XR	-356.472	Yes
CLARITHROMYCIN	CHLORAMPHENICOL	385.116	XR	-276.153	Yes
CEFOXITIN	MECILLINAM	387.682	XR	-317.643	Yes
DOXYCYCLINE	TETRACYCLINE	392.372	XR	-15.8406	No
CLARITHROMYCIN	SPECTINOMYCIN	394.263	XR	-317.432	Yes
STREPTONIGRIN	AZITHROMYCIN	394.973	XR	-271.374	Yes
CEFTAZIDIME	CEFSULODIN	398.739	XR	-372.22	Yes
DOXYCYCLINE	CEFSULODIN	400.128	XR	-353.533	Yes
CEFOXITIN	BACITRACIN	400.966	XR	-257.783	Yes
CLARITHROMYCIN	STREPTONIGRIN	402.532	XR	-311.831	Yes
STREPTONIGRIN	SPIRAMYCIN	402.762	XR	-301.399	Yes
ERYTHROMYCIN	MINOCYCLINE	413.577	XR	-316.626	Yes
VANCOMYCIN	AZITHROMYCIN	415.853	XR	-338.49	Yes
ERYTHROMYCIN	DOXYCYCLINE	418.491	XR	-327.225	Yes
DOXYCYCLINE	ERYTHROMYCIN	418.491	XR	-179.827	Yes
BACITRACIN	CEFSULODIN	422.112	XR	-364.186	Yes
CHLORAMPHENICOL	MINOCYCLINE	432.976	XR	-27.4912	No
CARBENICILLIN	CEFSULODIN	442.873	XR	-388.373	Yes
MINOCYCLINE	TETRACYCLINE	443.82	XR	-68.6945	No
CEFOXITIN	CEFACLOR	444.226	XR	-355.081	Yes
DOXYCYCLINE	CHLORAMPHENICOL	448.265	XR	-314.92	Yes
CHLORAMPHENICOL	DOXYCYCLINE	448.265	XR	-35.0993	No
CIPROFLOXACIN	NORFLOXACIN	448.463	XR	-190.401	Yes
CLARITHROMYCIN	MINOCYCLINE	455.69	XR	-359.976	Yes
CEFACLOR	CEFSULODIN	466.057	XR	-392.136	Yes
CLARITHROMYCIN	FUSIDICACID	468.528	XR	-410.987	Yes
SPIRAMYCIN	MINOCYCLINE	468.975	XR	-365.848	Yes
PUROMYCIN	MINOCYCLINE	469.42	XR	-306.577	Yes
ERYTHROMYCIN	SPIRAMYCIN	469.648	XR	-65.6114	No
DOXYCYCLINE	CARBENICILLIN	486.013	XR	-408.233	Yes
ERYTHROMYCIN	AZITHROMYCIN	490.128	XR	-325.122	Yes
VANCOMYCIN	BACITRACIN	490.739	XR	-412.898	Yes
CLARITHROMYCIN	VANCOMYCIN	492.307	XR	-366.622	Yes
NALIDIXICACID	MINOCYCLINE	493.68	XR	-428.295	Yes
MINOCYCLINE	NALIDIXICACID	493.68	XR	-100.739	No
CEFOXITIN	CARBENICILLIN	513.046	XR	-411.893	Yes
OXACILLIN	SPIRAMYCIN	545.511	XR	-465.089	Yes
CEFOXITIN	CEFSULODIN	558.975	XR	-460.547	Yes
AZITHROMYCIN	MINOCYCLINE	564.656	XR	-66.0073	No
DOXYCYCLINE	MINOCYCLINE	571.521	XR	-452.508	Yes
AZITHROMYCIN	SPIRAMYCIN	636.914	XR	-433.49	Yes
CLARITHROMYCIN	SPIRAMYCIN	660.209	XR	-464.297	Yes
CLARITHROMYCIN	ERYTHROMYCIN	748.375	XR	-491.213	Yes
CLARITHROMYCIN	AZITHROMYCIN	782.71	XR	-540.679	Yes

## Sheet: ED Fig.4e
	Gene	TRIMETHOPRIM (s-score)	MECILLINAM (s-score)
0	yafW	-0.139779	-0.921821
1	ydeN	-0.527511	0.965198
2	yceO	-0.710319	-0.361399
3	glpE	-0.596727	-0.905206
4	yfjS	0.040921	1.98247
5	yobF	-1.67857	0.354005
6	casD	0.498789	-0.246092
7	exuR	-0.96977	1.02312
8	phnD	0.055083	0.760447
9	wbbI	1.22582	0.02181
10	glrK	-0.363789	0.884192
11	ralR	-1.6603	0.106519
12	casB	0.247053	0.411164
13	rnlB	-0.369015	0.503433
14	rnlA	-0.175455	-1.34036
15	ykfI	-0.153741	1.51336
16	blr	1.70355	0.758604
17	mcrB	-0.147933	-0.23883
18	gltF	1.09269	0.388535
19	ybbA	1.67435	1.05295
20	mrr	0.204396	0.240154
21	mcrC	0.315977	1.0014
22	yghQ	0.928881	0.338529
23	hokB	-0.170522	-0.580618
24	yigG	0.442577	1.72357
25	mqsR	-1.00144	0.703425
26	mqsA	-0.389331	-0.134173
27	yjjJ	-1.26382	-0.222019
28	yagE	1.25699	-0.363457
29	ythA	1.19186	-0.48138
30	gspO	-0.631165	1.35441
31	gspL	0.013115	1.42578
32	hsdM	-0.500577	-0.780748
33	rhsA	1.20994	0.427415
34	yqcG	-0.631428	0.256451
35	gspC	-1.71805	-0.097262
36	gspM	0.546355	1.22749
37	gspD	0.68438	0.388878
38	gspG	-0.310445	-0.476296
39	gspJ	0.456372	-0.086514
40	gspI	-0.39867	-0.453567
41	gspF	0.040685	0.140982
42	appY	-1.46022	2.99186
43	yjhC	-0.649017	0.4054
44	chiA	0.830785	-0.198064
45	gspE	-0.301005	0.41475
46	gspB	-0.885555	-0.652888
47	yjhG	-0.167102	0.976229
48	trkG	1.26977	-0.466939
49	yjhP	-0.208068	0.686204
50	nanC	-0.176908	0.531443
51	gspH	2.26908	-0.461418
52	paaH	-1.76225	-1.50199
53	paaD	-1.41803	-2.53407
54	yfjZ	0.635561	-1.26042
55	yafO	-0.503903	-1.39457
56	paaA	-0.889227	-1.15619
57	paaI	-0.270548	0.454372
58	paaJ	-0.414058	0.279974
59	paaZ	1.84628	-0.167007
60	paaX	-0.102348	-1.26367
61	hicA	-0.245349	0.146669
62	flxA	0.767314	0.809642
63	paaB	-0.296026	0.821029
64	paaG	0.217771	-1.91905
65	ygiZ	-1.01298	-0.063345
66	tynA	0.698127	-0.118423
67	paaE	-1.7339	-1.61297
68	paaF	0.526587	-1.01754
69	paaK	0.466945	0.768307
70	ybbC	-0.767959	-0.29416
71	feaB	-0.791352	-0.411355
72	ypjF	-0.679004	-0.782349
73	argF	0.064231	0.428534
74	yafN	0.235156	3.07002
75	paaC	-0.146242	0.844956
76	yjhB	0.101789	0.521664
77	yodB	0.75242	0.727551
78	yjeO	-1.38788	1.63866
79	setA	0.446102	0.728537
80	hsdS	-0.492182	-0.53983
81	yibA	0.892238	1.66039
82	ygfF	0.713319	0.501933
83	ompL	2.2349	0.502868
84	frlB	0.216738	0.744587
85	yafQ	-0.254352	-0.732427
86	ynjI	-0.613997	0.353787
87	yihS	-0.089098	2.77166
88	yjhH	-0.104809	-0.440753
89	yihQ	0.024991	1.03945
90	yraH	0.900829	-0.734669
91	yeeR	1.36642	0.977481
92	etk	-0.775453
93	xylE	0.457845	-0.208709
94	setC	-0.198377	0.340822
95	rayT	-0.705748	0.759026
96	frlR	1.42177	0.910257
97	frlC	0.17644	1.67905
98	yraK	0.532937	0.666719
99	yihR	0.312938	0.856406
100	gfcA	0.40843	-0.962104
101	feaR	1.03895	-0.901146
102	etp	0.345344
103	yciC	0.563473	-0.006831
104	ydaG	0.553302	-0.422168
105	frlA	-1.09162	0.602083
106	chpB	-0.647303	0.176215
107	casA	-0.429375	0.860225
108	yedR	-1.10953	-0.061569
109	yiaV	1.10254	0.139058
110	frlD	-0.180493	-0.726632
111	ygiS	-0.45472	2.46623
112	mngB	0.449611	-0.026123
113	alsK	0.786107
114	yidI	-0.402111	0.502745
115	dinJ	0.566904	0.089545
116	alsE	-0.33033	-1.31384
117	fliC	0.244332	1.18319
118	alsB	0.328528	-0.745072
119	rhmD	-0.871107	1.21085
120	alsC	-0.023134	0.664217
121	rfbA	0.801344	-0.104469
122	mngA	-0.80167	0.468615
123	idnD	0.791863	0.243081
124	symE	2.16329	0.744819
125	ybeT	-0.169338	0.19901
126	torI	-0.513262	0.656496
127	pptA	-0.404827	-0.29786
128	casE	0.408289	-0.422439
129	hsdR	-0.688365	-0.699717
130	rpiB	-3.30473	0.847636
131	elfA	-0.435943	-1.09203
132	cynS	0.784326	-0.031855
133	cynT	0.095013	0.631132
134	ygbF	1.70639	0.926622
135	yraI	1.01743	0.982509
136	melB	-0.450942	-0.712222
137	atoD	-0.363588	0.164156
138	atoA	0.619515	1.81869
139	tap	-0.889779	1.91605
140	atoS	1.17361	-0.519905
141	atoB	1.50133	-1.3827
142	casC	0.550957	-0.494926
143	ygcB	1.90233	-0.772518
144	elfD	-1.01853	0.977977
145	mcbR	-0.629279	-0.657064
146	ddpX	0.027055	-0.620697
147	ddpB	-0.267102	2.21748
148	sfmA	0.477922	0.326251
149	ycaM	0.74404	-0.135456
150	atoE	-0.055561	-1.55278
151	yeaX	0.827378	0.832128
152	hcaC	0.474405	0.118658
153	hyfC	0.108367	-1.06755
154	rfbC	-1.68151	-0.309296
155	hcaD	0.270788	1.31823
156	ygbT	0.457068	-0.217092
157	ycbU	-0.414364	-1.11227
158	xapA	0.824911	1.39924
159	hcaB	0.856135	-0.439503
160	sfmF	-0.414676	-1.3856
161	abgA	-0.25463	-0.350507
162	recT	-0.777418	-1.64008
163	curA	0.624988	0.741328
164	mhpB	1.55587	1.08443
165	mhpA	0.797314	0.334588
166	yeaW	-0.127367	0.347516
167	hyfE	0.64139	-0.337406
168	ratA	1.04481	-1.75815
169	hicB	0.648473	0.452019
170	hcaE	-0.258846	-0.544909
171	dosC	-1.82471	0.868701
172	ddpD	-1.6726	0.814003
173	hcaF	-1.27433	1.31669
174	puuD	-1.62617
175	hyfG	0.011194	-1.45158
176	rfbD	-3.00776	0.326009
177	puuP	-0.251559	0.474503
178	dmlA	0.113935	0.182397
179	puuR	0.949325	-0.187164
180	ddpF	-1.42955	0.040213
181	puuC	0.089394	0.185168
182	mhpC	0.2304	0.381353
183	mhpE	0.945938	-0.109492
184	mhpF	1.35469	0.352646
185	mhpT	-0.994192	0.557174
186	mhpD	-1.24826	0.056065
187	ymgF	0.532747	1.29933
188	puuB	-0.056001	-1.16152
189	hyfR	-0.546302	-0.521533
190	cbrB	0.948704	-1.47929
191	abgT	0.008023	-1.71083
192	scpB	-0.728644	-0.475491
193	puuE	-0.559367	-0.378431
194	pgaC	-1.24207	-0.968158
195	pgaD	-3.12389	-2.51501
196	puuA	0.399652	0.454389
197	dsdC	0.463252	-1.25354
198	ybiU	0.010859	-0.447699
199	xapB	0.149044	1.84363
200	bglG	1.06198	1.2603
201	fecB	-0.287282	-0.138123
202	ydjG	-0.561139	-0.907167
203	ydiO	0.685624	0.123631
204	pgaA	1.13558	0.257334
205	mdtM	0.711188	0.390713
206	ydjJ	-0.192288	0.44779
207	ybiA	-0.68183	-0.555675
208	sfmC	-0.047564	0.661288
209	argK	0.09973	-0.550571
210	scpC	1.11855	-1.51271
211	cspB	0.378913	-0.146755
212	yeeD	0.763256	-0.883739
213	lacA	-0.483635	0.013232
214	ygbN	0.585815	-0.462873
215	yhaI	0.992494	1.59272
216	hscC	-0.376326	2.23095
217	ydjH	0.301912	-0.133118
218	pgaB	-1.76709	-0.899263
219	talB	0.39272	-0.91742
220	focB	1.02208	-0.524763
221	rfbB	-0.636539	-0.817455
222	idnO	0.054012	0.567073
223	fecC	0.085176	0.926035
224	sfmH	-0.780976	1.34485
225	ylcG	0.77833	-0.661319
226	bdcA	-1.23249	-1.48052
227	nupX	0.57096	0.649659
228	ycbV	-1.40371	1.27443
229	yjgH	1.99401	-0.488234
230	ascG	1.19224	0.809896
231	bdcR	-0.402782	-0.547009
232	lsrG	0.099386	1.0579
233	ydfR	0.024748	-0.342058
234	fecD	-0.009022	-0.343512
235	arsB	0.1415	-0.323362
236	lsrF	0.112983	-1.12254
237	lsrC	1.62125	0.209218
238	glcA	-0.075247	0.991996
239	atoC	0.809748	-0.140043
240	iraM	-0.610971	1.06018
241	yihN	-0.962804	0.173478
242	yadL	0.637072	0.185096
243	glcC	1.16183	1.66146
244	prpC	-0.029658	0.191537
245	ymfA	-1.76892
246	glcB	-0.448578	0.89818
247	sfmD	0.188527	-0.873257
248	pppA	-2.03396	-0.338679
249	yddA	-0.515402	0.016737
250	rhmT	0.818068	-0.160605
251	ycfZ	0.582911	-0.831987
252	ecpB	-0.541122	-0.765677
253	yoeB	-1.47664	1.56769
254	ycjP	-2.01879	-0.707357
255	gntP	-0.686688	0.33483
256	ycjO	0.598476	0.630747
257	hipB	-1.67943	1.83571
258	prpB	-0.214043	1.5896
259	lsrR	0.383511	0.466277
260	slyX	-0.58181	0.772248
261	frdD	0.472702	-0.456594
262	hyuA	0.762358	-0.335942
263	focA	1.07751	-0.790135
264	sgbH	0.718048	-0.118335
265	yhjR	-0.712401	0.427653
266	prpR	1.01912	-0.500922
267	elfG	-0.39198	-0.946386
268	mocA	1.04232	0.045447
269	yiaM	0.726483	0.789724
270	lsrA	-1.32752	-0.505035
271	yiaO	-0.157955	1.14468
272	rclC	-0.647882	0.238502
273	yicL	2.11373	0.201612
274	cadC	-0.337773	0.067684
275	ycbF	1.15582	-0.297854
276	ygeW	-0.149854	-0.093064
277	betA	0.092575	0.49929
278	yqcE	0.407637	-0.395573
279	yihU	-1.67837	-0.299979
280	yefM	1.03294	0.168597
281	sgrT	-0.599908	-1.00415
282	sgbE	0.39681	-0.739821
283	ecpA	1.4776	-0.535407
284	yhfS	0.969237	0.045862
285	ybbW	0.53005	-0.723069
286	relB	0.792826	0.074929
287	ecpE	-0.767661	-0.175439
288	betI	-0.369059	-0.712419
289	ecpC	-0.456915	0.087197
290	speF	0.694353	-0.368947
291	ssnA	0.311939	-0.034529
292	ycjU	-1.70898	-2.08273
293	ecpD	-0.507822	-1.38965
294	ariR	-0.522816	0.724599
295	iadA	-1.92086	1.89354
296	tolA	-0.068514	-1.31398
297	ygcP	1.33989	0.304157
298	fliH	-1.18658	1.26267
299	nlpA	-0.751358	0.344133
300	nfrA	-0.088205	0.83035
301	yddE	-0.485621	-0.547047
302	ydeP	-1.58763	1.47959
303	potE	0.656253	0.121843
304	ymdA	0.564466	1.68069
305	leuC	0.196506	-0.48193
306	prpD	0.057418	-0.640338
307	pliG	0.245996	0.774585
308	rluF	-0.893261	0.38048
309	bdm	-2.2008	-0.221843
310	ycgZ	1.83683	-0.727757
311	yahK	0.287058	-0.768813
312	yjiG	-1.25534	0.584435
313	flgD	-1.22893	0.616861
314	yhjX	-0.821749	0.077475
315	cbl	2.06366	0.780195
316	srkA	0.596598	-1.14865
317	yiaB	-0.143401	0.421884
318	yiaJ	0.345306	0.810422
319	ompG	0.127703	-3.43651
320	kilR	0.294561	-0.002901
321	yhcG	0.37248	-0.347521
322	yjfF	-0.665541	-2.13968
323	dtpC	0.205074	0.475313
324	ygfK	0.948682	2.04768
325	ygeX	-1.76244	-0.123143
326	guaD	0.873914	0.147987
327	sbmC	-0.470265	-0.600796
328	tam	-0.126946	0.686186
329	wzxC	-0.407849	-1.4648
330	narW	0.146342	0.945815
331	zapA	-0.301641	-5.50562
332	iraD	-0.753958	0.348732
333	livH	0.482965	-0.250225
334	yfcV	0.357518	0.433188
335	yeiL	-3.47375	0.757849
336	pspE	-1.29466	-1.51271
337	narV	0.682735	0.03334
338	yjjV	-0.068643	-0.343419
339	arfA	0.4894	2.4167
340	zntR	0.271641	1.3049
341	iscR	-2.15472	-2.6197
342	acrE	-2.50833	-0.980743
343	yfcO	1.251	0.413197
344	ytjB	-0.829473	1.95134
345	radA	0.634956	0.163569
346	mug	0.472044	1.5943
347	iscX	-1.03233	0.44713
348	ynfF	-0.423734	0.845782
349	yfhM	0.927425	-0.13523
350	yggF	0.359849	-0.434289
351	ivy	0.049972	-0.8014
352	ymgC	-0.165936	-0.8373
353	mzrA	-1.81194	-2.30789
354	rcnB	-0.305746	-0.661433
355	atpI	-0.306315	0.069658
356	rclA	-0.827426	0.13227
357	zwf	0.037143	1.14523
358	aldB	-1.00333	-0.211331
359	yhfX	-0.368424	-0.29743
360	allD	-0.970499	-1.41148
361	holD	-1.01445
362	yhdE	0.527878	1.69927
363	ynbA	-0.828135	-0.122933
364	rcsA	0.85709	-1.75219
365	bcsE	-0.189904	0.826968
366	putP	-1.67277	-0.344254
367	ynfD	0.132218	-0.179467
368	murQ	1.39129	1.03785
369	bsmA	0.726238	-0.551209
370	bluR	0.700524	1.03796
371	ygaZ	0.572001	-0.683239
372	yihT	0.211846	-0.099005
373	nfsA	0.810635	-0.389513
374	yraJ	0.169617	0.138961
375	yqjF	0.39827	1.03763
376	yqjC	0.664505	0.793358
377	yqjA	0.375151	-2.11613
378	hflD	1.0438	1.40925
379	bfr	-0.658315	0.484279
380	bfd	0.28724	0.996391
381	narH	0.166832	0.330142
382	yihG	-0.652238	-0.592434
383	hyaE	-0.61016	-1.09341
384	ulaD	0.289469	0.707732
385	yehL	-1.48849	-0.646122
386	ddpA	-2.06774	-1.75385
387	maa	-1.02153	-0.811814
388	xylH	-0.709752	0.639341
389	speD	0.716746	0.062872
390	sra	0.200353	1.04658
391	xylR	0.051218	0.058926
392	pntA	-2.45438	0.12374
393	wzzE	1.30645	-3.93497
394	wzc	1.39363	0.872693
395	dgoT	0.639192	-0.862741
396	wcaJ	0.253579	-2.88689
397	viaA	-0.014508	0.769841
398	xanP	-0.402158	-0.443098
399	yabI	1.26076	-1.87721
400	gabP	1.18915	0.19888
401	yceJ	-2.55381	0.32391
402	csgB	0.324426	-1.99165
403	csgC	-1.38795	-0.002844
404	csgD	-0.542444	0.14663
405	csiD	-0.262896	-1.07971
406	ghxQ	0.066849	-0.2178
407	ghoT	-0.555072	-0.191892
408	ghoS	0.584117	1.69612
409	ybbY	-0.521846	0.626202
410	yajL	-0.400347	-0.05841
411	dacD	1.01063	-0.106797
412	dadX	0.784996	-1.60966
413	uxuA	-1.80339	1.55655
414	yceM	-2.97583	-1.56008
415	uspC	-2.17548	-0.411918
416	fliO	-0.100374	3.38349
417	phnH	-0.330559	-1.02152
418	phnL	-0.580236	0.817484
419	phnM	1.25192	0.489927
420	mdtD	0.198506	-0.38604
421	mdtC	0.037136	-0.729974
422	phnN	-0.795118	-0.594763
423	fadI	-1.4084	-0.881079
424	phnP	-0.984427	0.32147
425	tomB	-0.088677	-0.434592
426	treA	1.2967	0.164163
427	torD	0.457611	-0.331542
428	phnO	-0.725545	-0.427536
429	phnC	1.51571	0.63226
430	evgA	-0.313393	0.281588
431	ebgA	-0.955977	0.139169
432	fliK	0.17944	1.93159
433	fliJ	0.955016	-1.0423
434	fliE	0.130124	-0.63693
435	flhC	1.12391	0.835661
436	efeB	-0.454819	0.024137
437	emrD	0.141462	0.913637
438	uacT	-0.142042	0.823033
439	tyrP	0.265915	2.13605
440	eutC	0.369319	0.380235
441	eutK	1.66493	0.555279
442	eutM	0.405325	-0.921054
443	eutQ	2.67451	-1.08916
444	eutS	-0.128233	1.28422
445	glpB	-0.260439	0.671554
446	yafP	-0.011899	-0.439815
447	chaB	-0.536699	1.29533
448	yecN	0.089884	0.555697
449	cmtB	0.043242	-0.846522
450	yebV	-0.34468	-0.196248
451	chbF	-0.183779	-0.157037
452	mscL	0.173787	-0.453633
453	gsiB	-0.991346	-1.07964
454	lplA	-0.091837	-0.600298
455	yebF	-1.23834	1.33743
456	cheA	0.553437	-1.2714
457	ruvC	-3.17939	-0.264331
458	priC	0.209117	0.439534
459	ydiN	0.225995	1.3048
460	citE	0.957576	0.412517
461	prlF	0.341846	-0.837518
462	ydgC	-1.13715	-0.676238
463	codA	1.18142	-0.248487
464	cpxA	-5.29562
465	ydaF	-1.09188	0.271372
466	mtfA	-0.041688	-0.376199
467	glpG	-0.600329	-1.85713
468	yegS	1.09739	0.508422
469	yehA	0.145191	-1.37929
470	rsmG	-2.18813	1.07596
471	rsxC	2.51404	1.67962
472	ycgM	-0.786171	0.527821
473	proW	-1.05199	0.115104
474	qorB	-0.01671	0.306727
475	pflB	-0.55602	1.07251
476	pstC	-0.473008	2.04136
477	pgk	1.35147	-0.296304
478	nsrR	-1.39531	1.83885
479	osmB	-0.650815	1.73139
480	proY	0.19066	0.96462
481	proX	0.942872	-0.358986
482	nrfB	-0.39078	1.0962
483	purB	0.331554	-0.236301
484	pldB	1.13085	-0.971118
485	pta	0.282301	0.232546
486	plsX	-2.51254	-1.98613
487	proV	-0.427074	-1.20375
488	plsC	-0.197578	-0.803516
489	nth	-0.471191	-1.02022
490	pyrD	-2.22816	-2.09644
491	pepP	0.419455	2.6384
492	pyrE	-1.21501	-3.49603
493	pyrF	-0.367819	-0.974913
494	pyrH	-0.158681	-0.358873
495	pepQ	-0.565741	-0.147429
496	pldA	0.716282	-0.448619
497	pfkA	-1.44013	0.866461
498	plaP	-2.453	-0.183702
499	pflA	-0.47597	-1.01076
500	nrfA	-0.536187	-0.446137
501	pstB	0.815233	2.46142
502	phnG	-0.8033	0.184672
503	nlpI	0.005007	0.585467
504	nlpE	-0.540979	0.416285
505	otsA	-1.0161	-0.126347
506	pspG	1.14703	1.33725
507	phoR	-3.38246	-0.580236
508	phoQ	-3.6744	0.586253
509	oxc	0.45383	-0.34694
510	queF	-1.24432	1.1878
511	psiF	-1.09538	-0.39104
512	psiE	-0.549595	3.49882
513	nirC	-0.373326	0.688945
514	nikR	-3.286	-1.65968
515	phoE	-0.58528	-0.157293
516	phnF	-0.735711	0.855474
517	norV	-2.04716	-1.76482
518	queA	0.124785	0.423318
519	queE	0.026699	-0.082276
520	nrdI	-0.235902	0.652703
521	pgl	0.536964	-0.545292
522	nrdH	-0.203536	0.804407
523	pka	-0.060615	-1.76717
524	plsY	-0.972528	0.001669
525	nrdR	0.483804	-0.978002
526	pstA	-2.00805	1.4169
527	osmE	0.749837	-0.126761
528	nrdF	0.834333	2.16833
529	pgpA	-1.6268	-0.014279
530	pgpB	0.330638	-2.13297
531	pheA	-0.236557	0.500968
532	pheS	-1.57465	2.83895
533	pheT	3.50876	-2.33191
534	osmC	-1.06035	-0.595275
535	pepN	-1.17581	-0.967965
536	pykA	0.981386	1.13493
537	pmrD	0.062811	-0.603932
538	purK	-1.34032	-1.602
539	purM	-0.553883	-3.34637
540	pdxA	-0.318407	-8.12455
541	purU	0.507878	0.257577
542	ppsA	0.027181	1.30306
543	oppB	-0.720434	-0.211331
544	pdxB	0.066226	-1.93235
545	pdxH	2.41949	-1.0367
546	nusG	1.08308	-0.374187
547	pdxJ	-0.336931	-2.47555
548	pabA	-1.07976	0.655681
549	pdxK	-1.0272	0.249097
550	obgE	-0.075499	-0.233186
551	purH	-0.778362	-0.908112
552	pcnB	1.30048	-3.32782
553	prfC	0.872217	-2.2349
554	purC	0.794308	0.377642
555	purE	-0.606907	-3.50123
556	purF	-0.36444	-0.373449
557	ompW	-0.690597	0.844051
558	panF	0.137889	-0.010875
559	ppsR	-1.98234	0.361661
560	ompF	1.54067	3.52187
561	pal	1.89748	-4.46083
562	ompA	-2.48886	-0.329492
563	patA	0.185253	0.553319
564	pabB	1.3082	0.380372
565	pbpC	0.507635	0.556647
566	pbpG	2.04816	-0.716279
567	pcm	-1.52341	0.397424
568	pmbA	-0.844116	0.291379
569	nupC	-2.91944	0.091542
570	prmA	0.123938	1.35219
571	nudB	-17.3691	-1.60154
572	potD	0.635685	-0.000717
573	potB	-0.440503	-0.190228
574	polB	-0.192331	-0.283673
575	nudE	-0.306174	0.740814
576	phoB	-1.45908	0.480958
577	ptsN	-0.174311	0.196131
578	ptrA	-0.286131	0.259322
579	pepD	0.413639	0.242004
580	purA	-1.98099	-0.984675
581	pnp	1.40646	0.642011
582	pncB	0.802726	-1.04242
583	pyrB	-2.16749	-3.29903
584	nudF	0.392549	0.682564
585	nudG	2.09089	-0.249721
586	prlC	0.872967	-0.656588
587	ppiD	1.2185	0.477445
588	nuoK	1.71985	0.587671
589	nuoJ	2.28071	0.829062
590	otsB	-0.63297	0.397341
591	nuoH	2.34558	-0.097664
592	nuoG	1.19866	-0.129321
593	nuoE	2.08387	-0.982429
594	oppD	0.718494	0.767928
595	nuoC	2.00906	-0.438986
596	nuoB	2.03329	0.463632
597	nudK	1.42129	3.14822
598	ppiC	-0.797788	-0.439565
599	ppiB	-1.74918	1.09385
600	nudJ	-0.89066	-0.239044
601	ppiA	-2.5111	-0.564662
602	pepA	1.24694	-0.347545
603	ppc	1.17795	1.33906
604	pepB	0.673373	0.362954
605	nuoN	1.8922	-1.31075
606	proB	-0.702557	0.320784
607	sspB	0.738365	-1.73443
608	raiA	-0.085714	-0.89814
609	ycaO	-0.060636	0.426571
610	ycaD	-0.456216	0.237819
611	ybjP	0.322649	0.358235
612	ybjO	-0.295297	-0.762079
613	ybjM	-0.445567	1.37624
614	ybjJ	-0.101586	1.70108
615	ybjG	0.390248	0.868994
616	ybiV	1.21999	-0.28444
617	ybiT	0.953324	-0.043037
618	ybiR	-0.468896	0.092693
619	ybiO	-1.66104	-1.19524
620	ybiB	-1.65688	0.100642
621	ybhR	0.77769	-0.192089
622	ybhQ	1.28285	-1.9819
623	ybhL	-1.36446	-1.10573
624	ybhK	-2.26485	-1.2382
625	ybhF	1.32764
626	ybhC	-1.5801	0.382387
627	ybgJ	-0.395165	1.00401
628	ybgI	0.904271	-0.303669
629	ybgC	0.139845	-2.45582
630	ybfF	0.631677	2.19351
631	ybfE	2.90409	-1.50438
632	ybeZ	0.751372	-0.315246
633	ybeY	0.718898	1.52801
634	ybdZ	-1.17376	1.04321
635	ybdK	1.8932	3.48564
636	ybdG	1.55724	2.02272
637	yccA	0.289252	0.830285
638	yccF	-0.896911	0.726862
639	yccJ	-1.57414	0.38094
640	yccS	0.052706	-0.239623
641	ydhF	0.855399	2.36557
642	ydgK	-0.033118	0.006831
643	ydgH	-1.99551	2.35316
644	ydfG	0.240352	-1.94579
645	yddG	-0.170031	-0.145324
646	ydcZ	0.83135	-0.59073
647	ydcY	-0.5935	-0.014818
648	ydcF	1.18771	-0.290339
649	ycjX	0.58141	-0.633745
650	ycjG	0.180652	1.67022
651	yciO	0.800521	0.83971
652	yciN	-3.8626	-0.732436
653	yciI	0.295356	0.290383
654	yciH	0.724089	-0.351601
655	ybcJ	0.301759	1.47221
656	yciE	-0.406311	0.231951
657	ychQ	0.887286	0.532019
658	ychN	-1.8818	-0.350744
659	ychF	-1.11818	1.83741
660	ycgR	1.06966	0.353221
661	ycgL	-1.20543	0.929364
662	ycgJ	1.48342	0.488463
663	yceI	-0.823276	0.104744
664	yceF	-1.3153	-0.828181
665	ycdZ	-1.63348	-0.608674
666	ycdY	0.219753	-0.735612
667	ycdX	0.283552	0.544082
668	yccX	-0.660225	0.796961
669	yccU	-0.338204	1.38778
670	yciB	-0.300619	-0.891763
671	ybcI	-0.918665	-0.297872
672	ybbN	0.861465	0.618482
673	ybaY	0.152179	-1.04246
674	uspG	1.03979	0.253005
675	uspF	0.641432	-0.164405
676	uspB	-0.902399	-0.267619
677	uspA	-1.01437	-0.15948
678	uraA	-1.24767	-1.08998
679	upp	-1.55892	-0.615482
680	ung	-1.7432	-0.414217
681	ulaG	-0.670667	0.478245
682	ulaF	-0.296342	2.91549
683	uidB	1.4114	-0.314619
684	ugpQ	-0.248532	1.96744
685	uup	0.339449	-0.006703
686	udp	0.499249	1.11599
687	ucpA	-0.100941	1.28316
688	ubiX	1.68796	-0.522743
689	ubiI	0.766456	-2.36294
690	ubiH	2.33845	1.24943
691	ubiF	1.20755	1.79482
692	ubiE	2.11414	1.34369
693	ubiC	1.86187	-1.31175
694	ubiB	0.530798	0.159264
695	tyrS	-0.084414	-0.364016
696	tyrR	0.80551	-0.726269
697	tyrB	0.789972	-0.561597
698	tyrA	0.576658	-0.381364
699	udk	-1.1754	-1.63539
700	ydhR	0.325853	-0.380286
701	uxaB	-0.169485	0.940048
702	valS	0.439044	0.56931
703	ybaT	-1.30096	-0.50372
704	ybaN	0.274382	-0.942349
705	ybaL	-0.436727	-1.07779
706	ybaK	-0.289176	-1.2527
707	ybaB	-0.493875	0.907423
708	ybaA	0.237531	0.886498
709	yajI	-0.681791	-0.577499
710	yajC	-0.68118	1.05265
711	yaiY	-0.071279	-1.72266
712	yaiA	-0.450117	0.940602
713	yafV	0.886548	-0.067772
714	yaeQ	-0.117532	-0.600562
715	yadN	0.006695	-0.51061
716	yadM	-0.213161	-0.157802
717	uxaC	-1.50993	0.12543
718	yadH	-0.675489	-1.74589
719	yadC	-0.500196	0.143327
720	yacG	-0.05102	0.553913
721	xylF	-1.25272	-1.26185
722	xylA	-0.145207	-0.664193
723	xthA	-0.199051	-0.322451
724	xseB	0.326143	0.586446
725	xanQ	-0.12215	-0.721174
726	wecH	0.313764	2.68889
727	wecG	-1.13492	0.077107
728	wecF	-1.1137	-1.84238
729	wecD	-0.075329	-4.32953
730	ves	-1.11608	1.18056
731	yadG	0.746731	-0.570496
732	typA	-0.847061	2.21857
733	ydhT	-0.152381	1.35358
734	ydiE	-0.311262	0.187772
735	ynfM	-0.546837	0.44701
736	ynbC	-1.52417	-1.07849
737	ymiA	-1.01386	7.64859
738	ymgD	-0.847193	-0.881246
739	yjjX	0.020084	-1.24715
740	yjjW	0.499252	0.624964
741	yjjP	-0.178558	1.08471
742	yjiA	-1.39731	-0.049948
743	yjfC	-1.40918	-0.383493
744	yijD	-1.68434	0.06978
745	yiiM	-1.61058	0.269442
746	yihX	1.21627	-0.059948
747	yihI	-2.04059	1.517
748	yigL	-0.400472	-0.125127
749	yigB	2.03566	0
750	yifK	-1.42721	-1.57306
751	yieH	0.037905	0.198765
752	yidH	-1.86337	1.77647
753	yidG	-2.28923	1.65102
754	yidC	0.373244	0.644773
755	yibN	-0.531438	-2.66864
756	yibL	-0.843083	-0.55942
757	yiaA	-2.65114	0.311934
758	yhjV	0.703591	0.592342
759	yhjJ	-3.63898	-2.00506
760	yhiM	0.073901	1.51166
761	ynjF	-0.927994	0.079596
762	yobA	0.0521	-0.138083
763	yohC	0.219913	0.614495
764	yohD	2.23319	-0.560835
765	zupT	0.310361	0.303591
766	zraS	-0.696563	0.166943
767	zraR	-1.32037	-0.758427
768	zraP	0.505407	0.132925
769	znuB	0.825021	-0.144604
770	znuA	0.187896	-1.25791
771	zntA	-1.23474	0.199306
772	zapC	-0.853767	-1.70692
773	zapB	-1.5152	-1.87001
774	ytfT	0.602862	-1.1613
775	ytfQ	-0.1158	0.110642
776	ytfP	-1.12041	3.29656
777	yhhX	-1.10375	0.482691
778	yrfG	0.005619	0.666861
779	yrbG	-0.884808	1.10036
780	yqjI	1.33836	1.56994
781	yqjH	1.73305	-0.339337
782	yqjG	-0.621901	-0.187733
783	yqjE	2.42557	0.280623
784	yqjD	-0.007743	0.146576
785	yqiC	-0.691352	-5.00509
786	yqcC	0.41163	-0.352211
787	yqaB	-2.1117	0.374499
788	yqaA	-1.04335	-0.786468
789	ypjD	-1.54692	1.16616
790	ypdE	-0.116529	-0.880558
791	ypdA	0.561369	0.516195
792	yojI	0.482201	-1.02788
793	yhhS	-0.567998	-1.02688
794	yhhJ	0.100427	-0.228352
795	yfeZ	-0.764199	-0.589192
796	yfeY	-0.658044	0.157322
797	yfcQ	0.003722	-0.42087
798	yfcP	0.405064	0.020556
799	yfcE	0.908339	-0.469154
800	yfcD	-2.04359	-0.588399
801	yfcA
802	yejM	-0.123575	0.120855
803	yejG	0.056728	0.327817
804	yejF	1.99537	1.89497
805	yejE	-0.497801	1.5107
806	yejB	-0.476563	0.489259
807	yeiG	-0.271673	0.230306
808	yfgD	1.71499	0.719624
809	yehY	1.24817	-1.52416
810	yehR	-1.16293	-0.332236
811	yeeZ	-0.531659	-0.845236
812	yeeA	-0.740529	-0.091391
813	yedW	-0.27033	0.568204
814	yedP	-1.52221	-0.580217
815	yedJ	1.13469	1.50308
816	yedI	-0.416321	-0.787606
817	yedF	-0.276031	-0.515918
818	yecM	1.33747	0.702194
819	yebZ	-2.55612	0.059191
820	yebE	-1.74582	0.042062
821	yebC	1.85963	0.870524
822	yeaD	-1.93021	-0.766242
823	ydjM	-0.158381	0.506399
824	yehW	1.58505	-0.291827
825	ydhV	0.734131	0.890672
826	yfgJ	0.427157	0.31786
827	yfiF	0.076145	-1.07607
828	yhhA	-0.514467	0.492826
829	yhfG	0.248879	-0.976701
830	yhfA	0.71328	-1.42691
831	yhdY	-0.139776	1.12782
832	yhdT	0.536015	-1.05076
833	yhcO	0.146211	-0.226117
834	yhcB	-6.53815	-6.08356
835	yhbY	1.16776	1.08912
836	yhbE	0.609991	0.16829
837	yhaH	1.24153	-0.121413
838	ygjP	1.55545	0.480216
839	ygjK	-0.632616	0.764986
840	ygiN	0.048511	-0.235202
841	yfhL	-0.560175	-1.8591
842	ygiF	-2.11224	0.954137
843	yghB	0.282177	1.84852
844	yggX	-0.891203	-0.333924
845	yggS	-0.374628	-0.840846
846	ygfZ	0.398146	-0.355081
847	ygeA	-0.464504	0.059317
848	ygdG	-0.264073	1.0553
849	ygbE	-2.34425	1.73485
850	ygaV	1.18895	1.51508
851	ygaU	0.94116	0.949497
852	ygaP	1.16432	0.814017
853	ygaM	-1.18609	-0.278434
854	yfiH	-0.103403	-1.60353
855	ygiC	0.086227	0.285629
856	tusE	-0.388573	1.13857
857	tusD	-0.846962	1.38801
858	tusC	-0.134268	1.89168
859	rpoD	-0.675468	-0.721604
860	rpmI	-1.6831	0.465165
861	rpmG	-0.901785	-1.73705
862	rpmF	1.57739	-0.645993
863	rpmE	-1.39525	1.46439
864	rplI	-1.59536	0.10591
865	rplD	0.060928	0.614362
866	rpiA	-0.044292	1.016
867	rpoN	0.08369	1.32112
868	rpoS	1.21995	-0.7842
869	rpoZ	-2.04251	-1.03662
870	rsmC	-2.23437	0.575809
871	rsmB	0.849945	0.605127
872	rsmA	-1.11397	3.42111
873	rsfS	1.56794	4.09843
874	rseC	1.93286	2.13413
875	rraB	-2.10084	0.251157
876	rraA	0.239026	0.24889
877	rpsT	0.630184	-0.151334
878	roxA	-1.77252	-0.859349
879	rpsF	0.119458	1.42344
880	rpsE	-0.390374	1.94167
881	rppH	1.11385	0.932639
882	rof	0.161895	0.769551
883	rodZ	-0.216756	-0.270799
884	rnt	0.578618	1.25903
885	rhtB	0.430732	-0.150539
886	rhtA	-0.548751	-0.771561
887	rhmA	0.767764	0.054728
888	rhlE	-0.596492	0.096438
889	rhlB	1.04425	0.75466
890	rffG	-0.969647	-1.55036
891	relA	0.347223	0.31695
892	recX	-0.54335	0.159297
893	recJ	-0.987755	0.51313
894	recF	-0.579824	1.21936
895	recD	1.36245	0.346487
896	recC	-2.49872	-0.524663
897	recB	-0.388643	0.744694
898	recA	0.486183	0.751092
899	rcsF	-0.106214	-2.2799
900	rcsB	0.945887	-3.64783
901	rcnA	-1.44116	-0.489206
902	rbsD	-0.74511	1.19677
903	rbn	-0.294377	-1.53335
904	rbfA	1.43431	0.940866
905	ravA	-2.20593	0.27008
906	rapA	-2.41335	2.33491
907	recO	0.012497	-1.31974
908	rsmD	-0.801347	-0.481168
909	ribB	-0.32138	1.09652
910	ribD	-0.131258	0.238881
911	rnr	1.55099	3.30849
912	rnpA	0.372107	-0.00832
913	rnhB	-0.62204	-1.13168
914	rng	1.8739	-0.227633
915	rne	-0.026356	1.48399
916	rnd	0.211197	0.858006
917	rnc	0.034734	-0.814851
918	rnb	0.377934	-2.14477
919	rna	-0.900384	0.469584
920	rmf	-0.460391	-0.118127
921	rluE	1.18615	0.745381
922	rluC	-0.20589	-0.659429
923	rluA	0.645452	0.021948
924	rlmN	-0.986345	-0.518177
925	rlmL	-1.6228	-1.40243
926	rlmF	0.18521	0.835813
927	rlmE	-0.074744	-1.26086
928	rlmC	-1.13123	0.222498
929	rlmB	-1.15416	-1.16058
930	rimP	2.42455	0.126055
931	rimO	-0.723792	-0.605262
932	rimK	-1.64025	-0.575037
933	rimI	-0.082763	-2.13023
934	rihC	0.128514	-0.060928
935	rihA	0.092839	0.841122
936	ridA	0.432728	-3.60206
937	ribF	0.602676	0.448284
938	rlmJ	-1.27526	-0.354783
939	rsmE	0.907418	1.45088
940	rssB	-0.0208	0.583599
941	rsxA	-1.66763
942	tktB	-0.997555	-0.184404
943	thrA	-0.117439	1.24827
944	thiS	-0.312977	-1.62705
945	thiM	0.688478	-0.939648
946	thiK	-0.22171	-1.47698
947	thiI	1.36285	0.473763
948	thiH	0.526946	-0.702484
949	thiG	0.137799	0.705042
950	thiF	0.228738	-1.16538
951	thiE	2.24956	1.5196
952	thiB	-0.641895	0.961929
953	tgt	-3.05472	0.965805
954	tesA	0.966176	0.273351
955	tldD	0.887684	0.925687
956	tehB	-1.60284	-0.544705
957	tdcC	-0.847501	0.057344
958	tdcB	0.007418	-0.302273
959	tatE	-1.10023	3.58575
960	tatC	2.6982	-2.05678
961	tatB	0.633909	-2.44806
962	tatA	1.56853	-0.69953
963	tar	-0.228585	-1.27661
964	tamA	-0.781938	-0.246255
965	surA	-1.14254	0.667881
966	sufS	0.317934	1.13065
967	sufE	0.816641	0.360169
968	sufD	0.15172	-0.198548
969	tdcE	-0.79105	0.386636
970	sufC	1.61759	-1.508
971	tmcA	1.22887	0.22354
972	tusB	-0.693447	2.60155
973	tusA	-0.388242	2.37762
974	ttdB	0.251131	0.546314
975	ttcA	-0.974894	1.65518
976	tsaE	0.329786	-0.283568
977	tsaD	-0.208617	-0.0881
978	trxB	-1.01022	1.19828
979	trxA	-0.64756	2.07241
980	truD	0.820393	2.49324
981	truC	0.041928	0.059704
982	truB	-0.423654	-0.2235
983	truA	0.188283	-0.255098
984	trpR	-0.222583	-1.27555
985	trmH	0.212458	-0.502898
986	trkH	0.809026	0.903093
987	trkA	0.276474	1.77037
988	treF	-0.45168	0.961463
989	treC	0.562317
990	tpiA	-1.25747	-0.937293
991	torT	-2.67411	0.039309
992	torS	-1.43031	0.171141
993	torR	-2.06313	-1.52662
994	tolR	0.49613	-2.72573
995	tolQ	0.098994	-5.81929
996	tolB	-0.193171	-7.43293
997	trpB	-1.41083	-0.719517
998	queG	-1.24176	2.12829
999	sufB	1.14383	-1.14819
1000	sthA	0.938382	0.45185
1001	secG	0.641313	-3.1289
1002	secB	0.119003	-1.11826
1003	sdhE	0.270051	-1.24144
1004	sdhD	0.020317	0.156307
1005	sdhB	1.52168	1.08394
1006	sdhA	1.26672	1.18594
1007	sdaC	0.925853	-1.02812
1008	sdaB	0.472744	-0.147373
1009	sdaA	0.223138	-1.58203
1010	sbp	-0.535831	-0.190321
1011	sbmA	1.14173	-0.023346
1012	sbcD	0.231764	-0.231934
1013	sapF	0.725951	1.8909
1014	sapD	2.92789	2.9146
1015	sapA	-2.41393	0.203329
1016	sad	1.83103	-0.326675
1017	ruvB	0.078683	-0.121553
1018	ruvA	-2.19516	0.435478
1019	rutR	0.556835	0.516006
1020	rutF	-1.04918	-0.655736
1021	rutD	0.17732	0.486329
1022	rsxG	2.99321	2.17353
1023	rsxE	2.12769	0.689857
1024	rsxB	-1.55622	0.522124
1025	sbcC	-0.526412	-0.693685
1026	sufA	-0.710578	-0.990529
1027	selA	1.3041	-0.48231
1028	selD	1.92915	-0.877128
1029	ssuE	-1.49401	0.947475
1030	ssuD	-0.981587	-1.63136
1031	sstT	0.094753	0.478608
1032	nikE	0.607914	0.807776
1033	sspA	-4.32711	4.93441
1034	sseA	0.046691	0.4635
1035	srlD	-0.158882	-0.894175
1036	spy	0.307161	-0.711365
1037	speE	0.409416	0.968637
1038	speB	0.210927	-0.119608
1039	speA	-0.25785	1.8181
1040	selB	-0.625965	0.213658
1041	solA	-1.00167	0.161458
1042	sodA	-0.721454	0.360418
1043	slyD	-1.35002	-0.205042
1044	slyB	1.3643	1.13244
1045	slyA	0.363452	-1.42285
1046	slt	1.27431	-8.65152
1047	slmA	-1.36222	1.02087
1048	sixA	0.217732	-0.041427
1049	sfsA	-0.25883	-0.890963
1050	serC	-1.43251	-2.85842
1051	serB	-0.439167	1.21167
1052	seqA	-2.50573	-0.901146
1053	sohB	-0.54917	-0.825705
1054	nikD	-0.79983	-1.74639
1055	nikB	0.642391	0.206846
1056	ftsX	1.14484	-1.85151
1057	ftsP	1.74959	-2.83718
1058	ftsK	-1.64695	0.392615
1059	ftsE	0.064282	-0.944455
1060	fsr	-1.63959	-0.690945
1061	fsaA	-0.879399	-0.35722
1062	fryC	1.07034	1.72189
1063	frr	-0.069053	0.622189
1064	fre	1.06219	-1.31753
1065	frdC	-0.601967	-0.82087
1066	frdB	-1.81568	-0.677829
1067	frdA	-1.23845	0.373388
1068	frc	0.946649	-0.571164
1069	fpr	0.296611	0.215558
1070	folX	0.683771	1.47849
1071	folB	-1.14514	0.486722
1072	flk	0.575494	-0.365325
1073	ftsZ	-1.23463	0.206608
1074	fucI	-0.707267	0.716168
1075	fucO	0.92097	-0.139616
1076	glnK	-0.304034	1.63882
1077	glnH	0.814025	0.721369
1078	glnG	0.242149	2.16733
1079	glnB	0.600853
1080	glnA	-0.132803	0.781985
1081	glk	1.00082	-1.62167
1082	glgX	0.007277	1.10687
1083	glgS	0.026008	0.019252
1084	glgA	0.185851	1.57822
1085	ghrB	-0.774701	1.23281
1086	gdhA	0.159213	0.314236
1087	nikC	-0.308969	-1.44665
1088	gcvR	0.102218	1.73588
1089	gcvH	-1.96324	-0.196745
1090	gcd	0.609171	-0.921824
1091	garR	0.371213	0.050158
1092	gapA	0.999456	-0.099623
1093	galS	-0.420932	-0.28298
1094	galM	-0.187163	0.224825
1095	galK	2.12102	0.833602
1096	gadE	0.155572	-0.056614
1097	gabD	-0.459333	1.44446
1098	fur	-1.26425	4.56155
1099	fumB	-0.060567	0.503772
1100	fucU	1.03531	-0.873365
1101	gcvP	-0.345152	0.999727
1102	fliY	0.473146	0.182958
1103	fliT	1.21023	-0.753544
1104	fliM	-0.295404	-0.399241
1105	fabR	0.8986	-0.114865
1106	exbD	-3.12835	-0.246561
1107	exbB	-1.04116	0.72896
1108	era	1.32929	0.850095
1109	eptB	0.361791	-0.041174
1110	epmC	-0.308888	-0.153152
1111	epmA	0.907774	0.731253
1112	fadB	0.250765	-0.806948
1113	epd	0.217355	1.32863
1114	envC	1.30599	-3.63643
1115	entS	-0.816467	1.18445
1116	entH	-0.030241	1.87146
1117	entF	-0.364596	1.24169
1118	entE	-0.202178	1.96102
1119	emtA	-0.050909	-0.987659
1120	elaB	0.043171	0.701197
1121	efeO	-1.06754	1.26841
1122	edd	0.401723	0.666474
1123	envZ	1.08427	-0.656425
1124	glnL	-0.654599	1.67919
1125	fadD	-0.303082	-0.619594
1126	fadH	0.310371	-0.25975
1127	flhE	1.28024	0.211883
1128	flgJ	0.895578	0.658007
1129	fldB	-0.352179	-1.09033
1130	fldA	-0.22315
1131	fkpB	0.324433	0.025935
1132	fkpA	-0.379757	1.51312
1133	fklB	-0.908247	-0.445865
1134	fis	5.08597	-8.72052
1135	fhuF	-1.04687	-0.301567
1136	fhuD	0.839623	-0.072958
1137	fadE	1.36738	1.40609
1138	fhuB	0.351496	-0.59363
1139	fetB	-0.691359	-0.094191
1140	fetA	-0.306451	1.92338
1141	fepD	0.089194	0.60317
1142	feoC	0.256755	1.2365
1143	feoA	-0.978832	-0.310288
1144	fecA	-0.952801	0.741355
1145	fdoI	1.93412	0.454735
1146	fdoH	-0.502174	-1.58293
1147	fdhE	2.19489	0.133325
1148	fdhD	0.79142	-0.297275
1149	fadR	-2.40867	3.85122
1150	fadJ	-0.744778	-0.297495
1151	eda	0.714495	1.06715
1152	glnP	0.62017	-1.87978
1153	hycD	0.522113	0.015236
1154	hycA	-0.428019	-0.417771
1155	hybO	-0.879326	0.77875
1156	hybG	0.645635	-0.093052
1157	hybE	-0.214822	0.574594
1158	hybD	0.035475	0.057662
1159	hybB	0.120907	0.399439
1160	hyaC	-1.94426	0.541778
1161	hyaB	-5.24894	-2.89546
1162	hyaA	0.674003	-0.294493
1163	htpG	0.286077	-0.409956
1164	hsrA	-0.699093	-1.38938
1165	hspQ	-1.56645	-0.131385
1166	hslV	-3.5581	-2.21134
1167	hslU	0.286928	-3.07578
1168	hslR	1.25826	0.100278
1169	hslJ	0.33312	0.366298
1170	hscB	-0.665028	0.193624
1171	hscA	0.865529	-2.58784
1172	holC	-4.6492	-0.638437
1173	holA	-0.549484	-0.89033
1174	hmp	0.225198	0.561298
1175	hldD	-2.37121	2.64837
1176	hisQ	-0.307862	-1.05318
1177	hycE	0.081286	-0.18925
1178	hycI	1.68629	-0.119945
1179	hypA	1.39825	-1.37193
1180	hypB	-0.803589	-0.613093
1181	ispG	-0.679681	0.65582
1182	ispF	0	0.4292
1183	ispE	0.777657	2.23323
1184	ispA	0.882696	0.57496
1185	iscU	0.399941	0.185803
1186	iscA	-0.571832	-0.656597
1187	iraP	0.977949	0.438444
1188	infA	-1.97794	-0.812878
1189	inaA	1.01768
1190	ilvN	-0.741584	-1.10596
1191	ilvM	-0.12169	-0.501199
1192	hisM	-0.751847	0.174075
1193	ilvI	-2.12669	-0.088822
1194	ilvE	-1.25667	-0.451799
1195	ilvD	2.05785	-0.47792
1196	ilvA	-0.287641	1.02191
1197	ihfB	2.44732	0.189661
1198	ihfA	2.49994	2.40622
1199	ibpB	-1.04591	-0.722554
1200	ibpA	-0.456611	-0.207851
1201	ibaG	-1.15477	2.18235
1202	hypF	0.06491	-0.871031
1203	hypD	1.62382	0.093415
1204	hypC	-0.909255	-0.535698
1205	ilvH	-0.22096	-0.460992
1206	hisG	0.600095	-0.965236
1207	hisD	1.59419	-0.640307
1208	hisC	0.697158	-0.53873
1209	groS	-0.216156	-0.862052
1210	greB	1.1759	-0.53765
1211	greA	0.742461	1.13993
1212	gpt	1.35358	0.970038
1213	gpr	-0.369353	-0.543768
1214	gpmA	-0.276183	-0.051284
1215	gntU	-1.66394	-1.41569
1216	gntT	0.439318	-0.381611
1217	gnd	0.786316	1.84553
1218	grxB	0.758278	-1.27908
1219	gmhB	0.526886	1.34969
1220	glyQ	-0.26199	1.39554
1221	gluQ	-0.506652	-1.52674
1222	gltP	-2.14753	0.48811
1223	gltA	-0.887417	0.01296
1224	glrR	-0.416639	0.53101
1225	glpX	0.581549	0.182174
1226	glpQ	0.137558	1.48635
1227	glpF	-0.220496	1.86547
1228	glpD	0.801289	-1.39103
1229	glpC	-0.037	-0.084772
1230	glpA	0.847995	1.07774
1231	gmhA	0.249551	0.852043
1232	gloB	0.586458	1.06791
1233	grxD	-1.38067	1.60357
1234	hisB	1.06905	0.322128
1235	hinT	-0.159352	2.25522
1236	hfq	-1.33708	-1.49815
1237	hflK	0.088168	-0.377681
1238	hemY	-1.57248	-2.41145
1239	hdhA	1.01271	-0.821129
1240	hdeB	0.473675	-0.659093
1241	gshB	-1.23199	-0.472804
1242	hcaT	0.867254	-0.582517
1243	gudX	1.48767	-0.355125
1244	gudD	-1.37523	-0.462522
1245	guaC	-0.711972	-0.422922
1246	guaB	-1.66401	-15.3075
1247	guaA	2.49316	2.45921
1248	gss	1.43018	-0.707836
1249	gsk	0.002105	0.32126
1250	gsiD	1.10862	0.116829
1251	gsiC	-1.39576	-1.26115
1252	hcp	-1.51834	-0.432681
1253	ispH	0.24442	0.534483
1254	ebgC	-0.210033	0.198176
1255	dusA	1.06077	1.60349
1256	atpE	1.93495	1.53809
1257	atpD	1.63549	-1.11368
1258	atpC	1.92758
1259	atpB	1.6663	1.22681
1260	atpA	1.60662	-2.22201
1261	astE	-3.10459	-0.845235
1262	astD	0.720496	-0.682914
1263	astA	-0.654076	0.81339
1264	asr	-0.302067	0.100814
1265	aspS	1.67799	-0.221358
1266	aspC	1.70821	-0.964173
1267	asnC	-0.673851	0.151637
1268	asnA	1.00054	-0.505671
1269	artQ	-0.583837	-0.61423
1270	artP	1.84255	0.915736
1271	artJ	-0.562866	-0.464642
1272	artI	2.07607	0.487777
1273	aroP	1.36374	-0.263787
1274	aroL	-0.645323	0.01375
1275	aroK	2.92154	-0.218687
1276	aroG	-0.971979	0.903163
1277	aroF	-0.707967	0.2175
1278	atpF	1.44246	0.292847
1279	atpG	-0.991044	-0.406231
1280	baeR	1.69834	1.113
1281	caiC	-0.660391	-0.823268
1282	caiB	0.008357	-0.275579
1283	btuF	-1.41663	-1.11086
1284	btuE	-0.170977	-0.226144
1285	btuD	0.761581	0.167229
1286	btuC	-0.379258	0.117934
1287	bssS	-1.1485	0.125333
1288	brnQ	0.10341	1.84306
1289	bluF	0.808088	-0.478701
1290	birA	0.440637	-0.300036
1291	bioH	-0.260148	1.43723
1292	aroE	3.01781	-0.188671
1293	bioC	-1.60743	-1.03995
1294	bioA	-0.415594	-0.494211
1295	bglJ	-0.175792	-0.797685
1296	bcsZ	0.630743	-0.705411
1297	bcp	-0.47555	0.121124
1298	basS	0.035192	-1.88871
1299	basR	-0.295072	0.034547
1300	barA	0.880298	-0.175204
1301	bamC	1.31147	0.05174
1302	bamB	0.095778	2.17204
1303	baeS	0.751173	-0.119175
1304	bioB	-0.138497	-0.436019
1305	aroC	1.11282	1.52279
1306	aroB	2.47157	0.071645
1307	allE	1.74126	0.919229
1308	allC	1.31982	1.63735
1309	allB	0.177269	0.175679
1310	allA	-2.51149	0.045062
1311	alkB	1.08271	-0.288451
1312	alaE	0.184086	0.630539
1313	alaC	0.577328	-0.89973
1314	alaA	0.275905	-0.770062
1315	ahpF	0.039013	1.1897
1316	ahpC	-1.39317	-0.513394
1317	allR	0.3709	0.342034
1318	aes	0.67408	0.710283
1319	adhP	0.384691	-0.94029
1320	acrZ	-6.94078	-3.2717
1321	acpH	1.64269	-0.046137
1322	acnA	1.04383	-1.70439
1323	ackA	0.897821	0.808178
1324	aceF	3.24535	1.50492
1325	aceE	1.46517	0.636827
1326	aceA	-0.679058	-0.314419
1327	aas	0.068981	0.563399
1328	aaeX	-0.47322	0.544767
1329	adk	-3.44179	-0.128905
1330	can	1.22073	0.049053
1331	alr	-0.583584	0.209015
1332	amn	-0.851366	1.47329
1333	arnT	0.384434	-0.853175
1334	arnE	-0.026507	0.467136
1335	arnC	-0.11923	0.369244
1336	arnA	-0.026479	0.653083
1337	argO	-0.722521	-0.554195
1338	argI	0.013543	0.294868
1339	argG	0.597731	1.46964
1340	argD	0.441918	0.376635
1341	argC	-1.25924	1.14587
1342	argB	-0.207139	-0.803229
1343	arfB	-0.714615	-0.840245
1344	arcB	0.971194	-5.89883
1345	amiA	2.29621	-1.20977
1346	araG	-1.63919	0.222025
1347	apt	-0.795662	1.04224
1348	appA	0.248869	-0.509108
1349	apaH	3.00046	1.2258
1350	apaG	-0.356972	0.273788
1351	ansA	-0.142755	0.291194
1352	amyA	-0.450645	-0.341333
1353	amtB	0.694854	1.54493
1354	ampH	2.03961	-0.969045
1355	ampE	1.08744	0.251733
1356	ampD	-0.495819	-4.9962
1357	araE	-0.401177	0.081684
1358	cbpA	0.604459
1359	cbrA	-0.640464	1.08431
1360	dauA	-1.16685	1.74712
1361	dapF	0.133459	-0.699429
1362	dacC	-0.486181	-0.39901
1363	dacB	-0.191553	-2.48861
1364	dacA	-1.89256	0.496671
1365	cysZ	-1.34065	0.443022
1366	cysW	-1.29988	0.225636
1367	cysQ	1.19202	0.381788
1368	cysP	-1.56979	0.624079
1369	cysN	-1.6518	0.325323
1370	cysK	0.783179	0.539934
1371	cysJ	-2.02423	0.425835
1372	cysH	-2.99339	-0.155287
1373	cysD	-2.01252	1.43059
1374	cysC	-1.59907	1.61876
1375	cysA	-2.74027	1.17119
1376	cyoE	-0.727795	-0.790692
1377	cyoD	-0.416154	0.195366
1378	cyoC	-0.228482	-0.057731
1379	cyoA	-0.897085	-0.718188
1380	cydD	0.637945	-3.24145
1381	cydA	0.669035	-1.37916
1382	cycA	-0.643069	1.2871
1383	dctR	-0.034333	-0.40853
1384	ddlA	0.239998	-0.114482
1385	ddlB	0.098206	-3.20088
1386	ddpC	-1.48738	0.337945
1387	dtpD	0.00755	0.073321
1388	dtpA	1.36027	-0.507979
1389	dtd	-0.791896	-0.136267
1390	dsrB	-0.690005	1.72245
1391	dsbG	-0.428316	2.10187
1392	dsbE	0.465688	0.334141
1393	dsbD	-0.74246	-1.85551
1394	dsbB	1.85922	-4.37373
1395	dps	-2.08574	-0.050411
1396	dppC	0.132332	0.284239
1397	dnaA	-4.42212	-1.13423
1398	dkgA	-0.028524	-0.148053
1399	dinF	-0.243833	-0.072892
1400	diaA	2.53753	-0.521172
1401	dhaM	0.444057	0.09565
1402	dgoD	1.33605	1.06057
1403	deoC	-2.44809	-0.507656
1404	degQ	-1.08789	-0.029299
1405	degP	0.745893	-0.750673
1406	dnaX	1.13062	0.517856
1407	cybB	2.01094	-0.145824
1408	cyaY	-0.545985	-3.88547
1409	cvrA	0.915883	1.10951
1410	clcB	1.22687	-1.72827
1411	citG	-1.1313	0.38841
1412	citF	-0.287651	0.531418
1413	citD	-0.680474	-0.328209
1414	citC	1.40494	1.15719
1415	chrR	0.075053	0.638151
1416	cho	-1.18564	0.263108
1417	cheZ	-0.699572	-0.142595
1418	cheY	-0.522367	0.149335
1419	cheW	0.017971	-0.370137
1420	cheR	0.749973	-0.019531
1421	cheB	-0.651255	-0.813516
1422	clpB	0.055619	1.41054
1423	chbR	-0.310925	-0.100745
1424	chaA	0.481678	-0.369963
1425	cedA	-0.502319	0.266195
1426	cdh	0.653617	0.844197
1427	cdd	-0.645556	-0.416327
1428	ccmE	0.980747	1.18773
1429	ccmD	-0.9424	1.39518
1430	ccmB	0.303367	-0.656633
1431	ccmA	1.56205	-0.39583
1432	cca	-0.284798	0.418061
1433	chbB	1.00118	0.023302
1434	cbpM	-0.962504	-0.150742
1435	clpS	-0.838731	-2.84347
1436	cvpA	-0.430859	1.04709
1437	cutA	0.831893	-2.24131
1438	cstA	-0.866119	1.27321
1439	csrD	0.30647	-2.08017
1440	cspD	-0.012603	-1.17791
1441	cspC	-0.87588	-1.41815
1442	cspA	-0.46387	-2.24243
1443	csgG	1.44726	-0.123106
1444	csgF	0.144374	0.319846
1445	csgA	1.4672	0.736036
1446	csdE	-0.618755	0.101968
1447	csdA	0.164003	-0.939985
1448	cmk	0.906772	0.715748
1449	creD	-0.910849	-0.965781
1450	creC	-0.265795	0.537108
1451	creB	-0.123346	-0.273253
1452	cpxR	0.173448	-1.81992
1453	cpxP	-1.32201	1.04844
1454	cof	-0.366656	1.94722
1455	cobU	-1.20334	0.488232
1456	cnu	-0.800467	-0.091534
1457	kbl	-0.566615	-0.097685
1458	nadE	0.339392	0.16327
1459	mnmC	-1.00361	-0.239348
1460	mdtL	-1.24536	0.205944
1461	mdtK	0.330385	-0.948096
1462	manA	-0.290114	-0.334188
1463	mnmE	0.016965	2.55345
1464	mdtJ	0.64721	0.245008
1465	mdtI	-0.220883	-0.105944
1466	mnmG	1.28821	3.2683
1467	lpxA	0.788139	-2.15177
1468	mscM	3.07439
1469	mscK	-0.83281	1.90057
1470	mdtF	0.629378	-0.004572
1471	mntH	-0.367374	0.801569
1472	manY	0.427206	-0.331758
1473	ndh	0.201521	0.647437
1474	narZ	-0.862935	-0.777652
1475	ndk	-1.1864	-0.50566
1476	napA	0.056656	0.000882
1477	lpxB	2.90309	-0.058082
1478	nagZ	-0.663491	-4.8665
1479	menD	1.00632	-1.52212
1480	menC	1.19881	-0.298091
1481	menB	-0.963362	1.59221
1482	melR	0.164658	-0.562437
1483	malT	-0.611643	-0.353105
1484	ldcA	-4.44967	-0.764015
1485	ldcC	0.34497	-0.392305
1486	lpxL	-7.79003	-1.81678
1487	ldhA	1.15995	-0.664526
1488	nagC	0.610829	0.178775
1489	melA	-0.605446	0.19024
1490	mdtO	-1.02517	-1.00403
1491	lpxH	-0.650807	-0.624353
1492	leuA	0.528695	0.43684
1493	leuB	-0.866239	-0.038362
1494	leuD	-1.41443	0.215078
1495	menE	0.414704	-0.341402
1496	narY	-0.210399	2.51788
1497	mdlB	1.83272	-0.123142
1498	mog	-0.379686	1.34258
1499	motA	-0.417135	-1.14056
1500	narI	-0.873336	0.809972
1501	napC	0.120711	0.083699
1502	mrcA	-0.875567	-0.767928
1503	mdaB	1.48316	2.81601
1504	mpl	0.833193	-6.24702
1505	livJ	0.755133	0.261278
1506	lptA	-3.70268	-1.94967
1507	mraZ	-0.549631	1.93327
1508	lpoA	-0.468358	-1.81706
1509	napD	-0.464736	0.691177
1510	loiP	-0.30281	-0.060322
1511	napH	0.330274	0.473494
1512	lolB	-1.69076	0.170515
1513	napG	0.234025	-0.14838
1514	moeA	-0.069503	-2.93019
1515	moaA	0.780584	1.29728
1516	narX	1.30611	0.823366
1517	mreB	-0.59911	-0.825827
1518	moaC	0.969003	-2.99898
1519	moaD	2.12043	-1.6746
1520	moaE	0.444624	-2.35488
1521	lhgO	0.664508	0.223117
1522	narK	1.24226	0.79618
1523	modA	1.73124	0.937357
1524	napB	1.47553	0.176626
1525	modB	0.391393	-1.39636
1526	modE	-0.582436	1.8522
1527	lysS	0.803382	1.35179
1528	lipA	1.95545	1.24278
1529	marR	2.57524	6.61471
1530	lipB	2.70325	1.61968
1531	matP	0.942695	-0.467381
1532	lpxT	-0.797054	-0.73347
1533	lepA	-0.341097	1.75728
1534	lrp	-1.24343	0.482749
1535	kdsB	0.686037	-0.617597
1536	ltaE	2.40171	-1.88909
1537	nadA	-0.078898	-2.62961
1538	metB	-2.01192	0.60667
1539	kduI	2.34998	-0.106015
1540	murG	0.74359	0.631039
1541	kdpA	-0.600806	0.709828
1542	mutT	0.484146	1.23493
1543	minC	0.001664	-4.19476
1544	mglB	0.864607	-0.108951
1545	mlaC	-0.397435	2.80697
1546	metF	-0.421362	-1.2106
1547	mlaD	0.609003	2.20852
1548	metH	-1.49746	0.815257
1549	miaB	-1.36817	2.69658
1550	metL	-0.868897	1.26251
1551	lysA	-1.63472	0.79841
1552	luxS	-0.099882	-0.490338
1553	nhaB	0.251135	0.828525
1554	mioC	-0.613697	-2.4995
1555	maeA	-0.231276	0.323517
1556	maeB	-0.031536	-1.58472
1557	murB	1.07427	1.20439
1558	nhoA	-0.798935	0.124141
1559	murC	-0.849137	0.279107
1560	murA	-0.394205	-1.3287
1561	metR	-0.765639	0.316151
1562	metJ	-4.17006	-0.628512
1563	menF	0.39426	2.21861
1564	mfd	-1.21571	-0.261836
1565	mlaE	-1.54756	2.45832
1566	mutS	0.206849	0.304665
1567	mutM	0.772584	0.40825
1568	murP	0.649394	0.739021
1569	mltC	1.34715	-1.06763
1570	mutL	-3.08976	1.95299
1571	mltD	-0.6176	-0.659342
1572	menI	0.457334	-0.531429
1573	nadK	-0.17925	0.010938
1574	nfuA	-0.526013	-0.224968
1575	nfi	-1.29604	0.089379
1576	mtlR	-2.75092	0.947772
1577	lacI	0.259839	-1.37363
1578	nagA	0.576162	-3.87915
1579	mglC	1.10307	-0.332841
1580	mutH	-0.82911	1.08788
1581	malQ	1.09135	0.057298
1582	nikA	1.2076
1583	mltA	-0.165126	-2.4446
1584	metN	1.34429	-0.560121
1585	mliC	0.829194	0.045729
1586	mrcB	-3.27691	-7.58361
1587	bisC	-0.125862	0.294391
1588	tcdA	-0.132422	2.15644
1589	yebS	0.879654	0.165284
1590	smrA	0.160702	-0.809957
1591	tauB	-0.898601	-1.77722
1592	tauA	0.158651	-0.208137
1593	tatD	-1.48792	-0.324914
1594	ydhY	0.851173	-0.324824
1595	bolA	-0.168694	0.25383
1596	tauD	-0.339532	-1.33132
1597	ydiB	0.185204	0.818857
1598	potH	-0.797498	-0.721262
1599	tas	-0.714998	0.187174
1600	bepA	-1.82673	-0.506976
1601	flgN	-0.309327	0.789755
1602	flhD	0.026193	-0.141258
1603	ydjA	-0.351413	-0.782983
1604	sodB	-0.105355	0.406115
1605	poxB	-0.755687	-0.466214
1606	tamB	-0.089209	0.139744
1607	chbG	-2.37039	0.695863
1608	ydiM	-0.076688	-0.381359
1609	pabC	2.08178	0.772014
1610	dinB	1.078	-0.960332
1611	mtr	-0.561717	0.493541
1612	pncA	-0.744146	-1.16848
1613	yfeX	0.437111	-0.867623
1614	yeiP	-0.377182	-0.354952
1615	yfdX	1.28231	-0.273985
1616	yfdC	0.053189	1.72027
1617	malZ	-0.271952	0.207472
1618	yeiR	1.71782	0.03887
1619	malI	-0.53096	1.35128
1620	cadA	-0.246002	-0.98082
1621	ydhW	-0.858723	0.628678
1622	cadB	-1.46832	1.07728
1623	carB	-2.15748	-4.09454
1624	ssuB	0.469462	-0.422367
1625	yfcJ	0.810891	0.153032
1626	yfcG	0.229141	0.242964
1627	yfcF	0.257034	-1.58221
1628	malS	-0.176557	-1.38774
1629	caiD	-1.28469	-0.710757
1630	srlA	1.21272	-0.501132
1631	tag	0.590343	-0.581912
1632	folC	1.0341	0.204289
1633	chaC	-0.197146	-1.51385
1634	soxR	-1.28042	-0.119215
1635	marA	-1.18448	-2.44317
1636	syd	-0.221492	0.514392
1637	pntB	0.83426	0.406132
1638	sxy	-0.552744	-1.16518
1639	ftsH	1.16831	-0.199182
1640	mtgA	-0.507614	-0.138589
1641	sulA	0.068426	-0.872766
1642	speC	0.625804	-0.116881
1643	yffB	-0.240046	0.464707
1644	yeeN	0.405125	-0.068546
1645	mukB	1.05923	-0.925027
1646	fnr	0.874423	-0.259155
1647	msrA	1.26893	1.2769
1648	msrC	0.228627	-0.076177
1649	yehX	0.584601	0.920791
1650	map	1.16874	0.150621
1651	tdk	-13.5381	0.862733
1652	fliZ	0.587011	-0.790909
1653	mazG	0.26361	-1.44355
1654	yadK	-0.327307	-1.83274
1655	eamA	-0.118847	-1.0887
1656	eamB	-0.286964	-0.490352
1657	dcp	1.49793	2.01575
1658	dbpA	2.26528	0.896757
1659	eco	0.246801	0.706247
1660	damX	-0.072228	-0.889892
1661	uhpT	0.352363	-1.42396
1662	dadA	-0.634548	-1.06434
1663	mlaF	-2.36952	1.81146
1664	yajR	-1.00244	1.85025
1665	mltB	-0.161545	0.637084
1666	cysM	-0.088037	0.67181
1667	cysI	-0.796154	1.2035
1668	mdtN	-0.480062	0.227609
1669	ybgK	-2.05035	-1.08269
1670	pheP	0.372133	0.893995
1671	cydB	1.01587	1.71414
1672	epmB	-1.44795	0.122425
1673	cyoB	-1.05378	0.153284
1674	dusC	0.778638	-0.279413
1675	entC	0.948675	2.57038
1676	menH	0.750288	0.684374
1677	endA	-0.469643	1.19697
1678	pgm	0.694192	3.48746
1679	emrY	-0.310636	-0.752505
1680	emrA	0.683804	0.219555
1681	entA	0.57234	2.99863
1682	pgi	0.536222	-0.673934
1683	metE	-0.862417	0.623653
1684	dcyD	-1.45469	-0.089524
1685	der	-0.851123	-1.41632
1686	dnaJ	3.50043	-3.17443
1687	wzb	0.758311	0.16434
1688	wecE	-0.957281	-0.137329
1689	wecA	-3.42388	2.66848
1690	mgtA	0.994201	-0.029305
1691	dksA	-0.23253	0.364042
1692	pepE	-1.47754	0.086238
1693	djlA	0.621346	2.02539
1694	vsr	-0.180752	-0.10192
1695	deoD	0.502683	-0.27993
1696	deoA	1.17789	-0.456248
1697	mlaA	-4.35409	3.24227
1698	pdxY	0.834382	-1.54542
1699	metI	-0.134932	-1.97224
1700	pfkB	-1.22786	-0.31654
1701	uspE	0.641696	0.521482
1702	xylG	0.056672	-0.45894
1703	uvrB	1.20611	1.21773
1704	uvrC	-0.952842	0.816423
1705	uvrY	-0.11194	-0.861935
1706	xseA	-0.120506	0.277637
1707	metQ	1.66044	-1.50828
1708	dedA	1.47565	-1.82775
1709	erpA	-1.34872	-0.511028
1710	ttdA	-0.014516	0.085403
1711	tsr	0.12345	-0.439824
1712	cmoB	-0.512248	0.573353
1713	phoU	0.775834	-0.049694
1714	mdfA	0.322866	-0.014057
1715	mpaA	1.5331	-0.819117
1716	cobB	-0.561418	1.6045
1717	tig	0.213417	0.368221
1718	cobC	0.649267	0.2079
1719	yciF	-0.030966	0.069337
1720	tolC	-8.45899	0.126896
1721	fdx	0.00473	-0.571691
1722	torC	1.73308	-1.3423
1723	cpdA	0.133828	1.27776
1724	yciK	-0.639167	-1.48604
1725	thrC	-0.532887	0.711181
1726	clsB	1.10134	0.239411
1727	tesB	0.567399	1.22203
1728	ydhU	-0.884236	-0.321806
1729	ydhP	0.745682	-0.291921
1730	panE	0.496764	-0.131747
1731	thiC	-0.447828	0.743876
1732	thrB	0.520539	-1.38528
1733	thiD	1.21658	-0.39638
1734	ydfZ	0.582121	1.17732
1735	clpA	0.012144	-0.846451
1736	clpP	-0.078493	-0.02145
1737	clpX	-1.589	0.728244
1738	ydgI	-0.863139
1739	tehA	0.408414	-1.1704
1740	torY	0.431637	0.662104
1741	mobB	-0.124156	-0.241422
1742	cueO	-0.081548	1.27667
1743	trpA	-0.94498	-0.493276
1744	fabI	-6.25921	-0.606439
1745	trpE	0.397986	0.400973
1746	trpS	0.55343	-0.275122
1747	exoX	0.924561	0.331432
1748	trmL	0.672167	-0.991931
1749	evgS	-0.617655	-0.477642
1750	eutL	1.25144	-0.900158
1751	eutD	0.564677	-0.639801
1752	tsf	1.11213	0.445447
1753	tsgA	0.488349	0.156791
1754	ybhN	2.00232	1.61914
1755	ybhS	-0.385835	-0.086569
1756	ycfT	0.162617	-1.15523
1757	trmJ	-0.425173	-1.28849
1758	fbp	2.68651	0.154076
1759	csgE	-0.068385	-1.13717
1760	yccM	1.13467	0.251748
1761	mntR	1.19315	0.114729
1762	mntP	0.547099	0.553577
1763	fadM	-0.914298	-0.735452
1764	phnI	0.093556	1.63232
1765	treR	0.70958	-1.04506
1766	mdtB	0.147051	0.907395
1767	mdtE	0.459072	0.004696
1768	phnK	-0.495367	2.41057
1769	phnJ	0.671746	0.359217
1770	fadA	-0.569345	0.673834
1771	ycaL	1.00274	0.125657
1772	galP	-0.156081	-0.256558
1773	mgsA	-0.555031	-3.67255
1774	lysP	2.68787	-0.751251
1775	hldE	-0.656542
1776	hisP	-0.317204	-0.930313
1777	anmK	-1.01985	-2.28343
1778	rnk	-0.003705	2.66759
1779	ymdB	1.02497	0.175739
1780	yliI	0.403214	0.017762
1781	ylaC	0.470021	-1.34045
1782	narU	0.472413	1.32823
1783	apbE	2.19291	3.31284
1784	narQ	-0.55404	-1.2744
1785	nudC	-0.89919	0.215165
1786	aqpZ	1.83407	0.731241
1787	leuO	-0.196085	-2.22715
1788	hflX	-0.729245	0.447622
1789	nrfG	-0.548592	-0.720117
1790	ynfE	0.470665	1.17345
1791	hslO	-1.16096	1.23004
1792	leuE	-0.138252	-0.512626
1793	rimL	0.788576	1.28638
1794	amiB	-0.389206	0.549299
1795	rlmA	-0.552046	-0.694422
1796	hpt	0.198636	1.93486
1797	amiC	0.823323	2.16218
1798	rlmD	0.636672	-0.009403
1799	rlmG	-0.600367	0.451607
1800	ptrB	-1.79791	0.551642
1801	amiD	-1.61492	0.091792
1802	rlmM	-0.984709	-1.2158
1803	rlpA	0.09189	2.70939
1804	rluB	-0.163533	1.04851
1805	rplA	1.52355	-0.414779
1806	yjjQ	0.023135	-1.11992
1807	hcr	-0.601087	0.705924
1808	narG	0.245537	-0.96171
1809	argA	0.174468	-0.13929
1810	rpoC	-0.349096	-1.63617
1811	livK	-0.979141	0.909993
1812	rpoH	0.947106	1.52668
1813	gudP	-0.723942	0.559449
1814	yjdJ	-0.587807	2.16896
1815	yjdF	1.05574	0.843464
1816	yjcH	0.209368	-0.042016
1817	gstA	-1.05188	1.29693
1818	yjbR	0.443118	0.396399
1819	araF	1.38118	-0.377857
1820	hdeA	-1.02061	-0.185574
1821	hemX	1.92793	-1.19488
1822	ligB	-0.20881	0.371271
1823	hemF	0.053406	0.154985
1824	galR	-0.547581	0.73229
1825	yjjG	-0.850049	-1.94085
1826	helD	-1.14135	-0.173112
1827	hdeD	0.030517	2.17256
1828	narJ	-0.044515	-1.34512
1829	ribE	0.706409	-0.317112
1830	nei	-2.52183	-0.074827
1831	nhaR	-0.639418	-0.826941
1832	infC	-0.99762	-1.70777
1833	acnB	1.70524	0.7714
1834	kdpB	-4.46705	-3.76084
1835	rcdA	-0.873364	3.13089
1836	kdpC	0.371811	0.928951
1837	acrA	-12.5153	-6.68307
1838	acrF	-0.795874	0.368738
1839	nhaA	1.386	-1.8404
1840	kdpE	-0.008538	0.130879
1841	pykF	0.241415	1.33296
1842	rcsD	0.051758	-3.96508
1843	aceB	0.519211	0.464404
1844	rdgB	-0.975637	0.176263
1845	zapD	-0.090956	-0.663167
1846	nirD	0.61204	0.340878
1847	kbaZ	0.418705	0.246958
1848	zur	-0.716351	0.411285
1849	aat	1.08052	0.557483
1850	kch	0.174434	-1.24632
1851	qorA	0.164798	-0.081792
1852	zitB	-1.73267	-1.52427
1853	pyrI	-0.095152	0.842811
1854	iscS	2.00707	3.17042
1855	rarA	-0.441833	0.676488
1856	zinT	-0.402408	-1.45839
1857	rbbA	-1.15322	1.04203
1858	htpX	-0.847695	-0.952059
1859	kdsA	-0.00414	2.37052
1860	yqeG	0.365739	-0.218424
1861	yphF	0.728174	-1.43444
1862	purL	-0.712493	-3.72043
1863	lacY	-0.708515	-0.330487
1864	rhaM	-0.963381	0.185247
1865	ypeA	0.843125	-0.250755
1866	rhaS	-0.21297	1.34455
1867	purD	-0.895518	-3.19846
1868	hybC	-0.395537	-0.524369
1869	hyaD	-0.564221	1.14247
1870	ypdB	-0.254717	0.422426
1871	nrdE	0.244337	0.727738
1872	allS	1.16229	-0.816663
1873	hupA	-1.88769	1.93567
1874	yqgF	0.60341	-0.138699
1875	ilvB	-0.074278	-0.131367
1876	norW	1.82602	-0.003396
1877	ytfE	-0.878243	0.701576
1878	recE	-0.015237	-1.16522
1879	actP	-0.641184	0.853293
1880	recG	-2.20706	-0.221423
1881	ada	0.910293	0.060092
1882	recR	-0.379753	-1.29472
1883	yrbL	0.834753
1884	adiC	-1.46927	-0.494904
1885	rep	-0.321804	-1.4053
1886	nfsB	-1.07596	3.21279
1887	norR	0.633994	0.5648
1888	iaaA	-0.796857	1.68909
1889	nfo	0.583405	-0.828034
1890	hypE	2.64456	-0.113049
1891	purT	1.59097	-0.242204
1892	gshA	1.85053	4.30074
1893	yhgF	0.008729	0.571448
1894	gltX	0.229562	0.05925
1895	rstA	0.502334	-0.204594
1896	yigZ	0.43301	0.309123
1897	yhaV	-1.253	1.30684
1898	yihD	0.990062	0.586618
1899	yhaK	-1.22389	-0.214867
1900	yibH	-0.391017	1.14853
1901	rspB	0.341401	0.213029
1902	rsmJ	0.048965	2.48502
1903	ygjV	-0.039954	-0.370943
1904	rsmH	-7.30324	1.05171
1905	gltK	0.270647	2.9382
1906	sdiA	-0.919103	2.18771
1907	lysC	0.242764	-0.188663
1908	yibF	-0.68372	-0.214015
1909	rsuA	1.83323	-0.945061
1910	arnB	-0.12134	0.004442
1911	ghrA	-0.349123	-0.965932
1912	aroA	0.765537	0.656694
1913	ppx	1.85921	1.42569
1914	glyA	-3.41502	-0.266842
1915	yidK	0.483036	-0.44784
1916	yidA	-0.711378	-1.06361
1917	rutC	1.2773	1.67007
1918	glnD	-1.23393	1.44248
1919	yidZ	-1.00367	-0.15272
1920	gor	-0.107406	1.28571
1921	rutA	0.448057	-0.6744
1922	sdhC	1.28878	-0.014794
1923	mutY	0.489923	0.282488
1924	rtcA	-0.279679	-0.332541
1925	proC	0.472115	0.576691
1926	ghxP	-0.340341	0.594336
1927	nuoM	1.76575	-0.380043
1928	gloA	-0.300123	-0.058238
1929	yicI	-0.361914	-0.573588
1930	glgB	-0.838013	-0.183021
1931	azoR	0.052081	0.748967
1932	yhjB	-0.987349	-0.352271
1933	nupG	-0.577479	-0.155813
1934	astC	1.3566	0.461307
1935	preT	0.299905	0.087314
1936	napF	-0.232416	0.31889
1937	sbcB	-0.471381	-0.218637
1938	yghU	-1.37113	-0.23122
1939	yihV	1.35612	-0.529305
1940	preA	1.0232	1.19521
1941	lpoB	-3.55744	-3.33244
1942	lpp	0.931499	0.536408
1943	garL	-0.576806	1.66525
1944	rseB	-0.820727	0.660459
1945	sapC	1.03825	0.807855
1946	gltB	-0.617995	0.920107
1947	gatD	0.748967	-0.531984
1948	ygjH	-0.336706	-0.310058
1949	yheS	-0.850099	-0.017509
1950	galT	-0.442837	-1.31761
1951	nuoF	1.30621	0.051627
1952	ppk	2.08757	3.85227
1953	grcA	2.22983	0.295275
1954	yfcR	-0.307108	-0.215443
1955	menA	0.595729	-0.088854
1956	pqiB	0.890806	1.4537
1957	pqiA	-0.334044	1.25373
1958	cysS	-0.200806	0.694396
1959	yqhD	0.443842	-0.155555
1960	rhmR	-1.12285	0.40362
1961	hybF	-0.585245	-0.578622
1962	alkA	0.692376	0.068837
1963	rhaT	0.298461	2.45355
1964	aidB	0.020014	-0.321729
1965	entB	-0.43009	1.71649
1966	srlB	0.950567	0.527962
1967	fruB	-0.279787	-0.132972
1968	cysG	-3.03898	0.118715
1969	ybdL	-1.04557	1.08577
1970	srmB	0.747241	2.1233
1971	purN	-1.49789	-0.361986
1972	grxC	-0.284773	-1.1491
1973	gatZ	0.149204	0.636495
1974	oppC	2.87487	-1.43866
1975	ygiD	-0.227834	-1.09558
1976	rarD	1.98601	-0.756317
1977	bglB	0.317336	0.878267
1978	fusA	0.631233	0.318461
1979	lysU	0.932702	0.300265
1980	wzzB	-0.547524	0.733905
1981	accD	1.79897	0
1982	miaA	-0.950962	1.5832
1983	dmsD	0.410265	-1.00142
1984	dgt	-0.105554	-0.602366
1985	bcsC	-0.827403	0.279466
1986	galU	-1.14008	1.73016
1987	katE	1.0165	0.49882
1988	yghA	0.674889	1.2356
1989	queC	-0.154069	1.52023
1990	pphB	-0.040757	-0.082876
1991	glmU	1.1853	0.888705
1992	murD	-1.89023	1.25478
1993	setB	3.14725	-1.174
1994	qseC	-1.62063	2.30303
1995	mukE	1.49443	1.16409
1996	idi	-0.66373	-0.530828
1997	glgC	0.336492	1.53024
1998	ulaR	-0.435601	-0.524314
[truncated: 1,857 more rows]

## Sheet: ED Fig.4f
	Gene	AZITHROMYCIN (s-score)	NORFLOXACIN (s-score)
0	yafW	-1.34206	0.999478
1	ydeN	0.903298	0.367002
2	yceO	-0.2825	1.10208
3	glpE	0.048645	-0.18759
4	yfjS	1.32432	2.44995
5	yobF	1.66101	1.5689
6	casD	-1.15842	0.403203
7	exuR	0.669161	1.04246
8	phnD	-0.014299	1.15003
9	wbbI	-1.43497	-0.066072
10	glrK	1.07458	0.182908
11	ralR	1.65559	0.777464
12	casB	-0.197992	-0.244712
13	rnlB	-0.360974
14	rnlA	0.206577	0.209114
15	ykfI	-1.83084	0.626477
16	blr	-1.93271	-0.604271
17	mcrB	-0.991694	-1.10647
18	gltF	-0.46653	0.524019
19	ybbA	0.07087	-1.09348
20	mrr	-0.273265	-0.740201
21	mcrC	-1.75935	0.838723
22	yghQ	-0.789316	-0.341472
23	hokB	1.17811	1.70685
24	yigG	-0.518379	0.481109
25	mqsR	-0.477965	-1.44162
26	mqsA	-0.065134	-0.101522
27	yjjJ	-1.21716	1.10136
28	yagE	-0.464611	0.951583
29	ythA	0.353017	1.18492
30	gspO	1.04176	-0.621062
31	gspL	0.207927	-0.581964
32	hsdM	-1.18976	0.259113
33	rhsA	0.337538	-1.58275
34	yqcG	-0.52744	-0.015725
35	gspC	1.38145	-0.929566
36	gspM	-0.534931	-1.08894
37	gspD	-1.03823	-0.604583
38	gspG	0.154302	-0.174949
39	gspJ	-0.143809	-1.2083
40	gspI	0.814458	0.287255
41	gspF	0.651676	0.748733
42	appY	1.98506	-0.620715
43	yjhC	-0.869603	-0.773468
44	chiA	0.654456	-0.30502
45	gspE	-0.051883	-0.846687
46	gspB	0.564086	-0.732967
47	yjhG	-0.810675	0.313032
48	trkG	-2.50733	-0.65178
49	yjhP	0.454294	1.00125
50	nanC	-0.049014	0.860083
51	gspH	1.08067	-0.208242
52	paaH	0.282785	-0.392016
53	paaD	-0.757831	0.219527
54	yfjZ	-1.35165	-1.34591
55	yafO	-0.146022	-0.863572
56	paaA	0.652604	-0.506679
57	paaI	0.680054	-7.21944
58	paaJ	1.27185	-0.30143
59	paaZ	1.31231	-1.48175
60	paaX	1.30035	0.446351
61	hicA	0.406703	-1.75658
62	flxA	-1.34364	-0.066477
63	paaB	0.377966	0.631831
64	paaG	0.64379	-0.430874
65	ygiZ	-0.667818	0.064272
66	tynA	0.229254	1.28862
67	paaE	0.335806	0.085118
68	paaF	-0.475784	-0.534507
69	paaK	1.33681	0.291644
70	ybbC	-0.423293	-1.67176
71	feaB	0.327456	0.819129
72	ypjF	-0.236332	0.719845
73	argF	-0.166345	-1.11069
74	yafN	-0.469878
75	paaC	1.63496	0.647554
76	yjhB	-0.685473	-0.820969
77	yodB	-0.147052	0.114002
78	yjeO	0.01621	-0.374485
79	setA	-1.23964	-0.096048
80	hsdS	-0.789779	1.70472
81	yibA	2.28908	1.96812
82	ygfF	0.05538	1.60328
83	ompL	0.018974	-0.169001
84	frlB	-0.281005	0.424035
85	yafQ	-0.332403	0.11442
86	ynjI	-2.42364	0.737455
87	yihS	1.05058	-0.05284
88	yjhH	0.635333	0.23225
89	yihQ	-0.078317	-0.556422
90	yraH	-1.57305	0.289389
91	yeeR	-0.135599	0.015615
92	etk	-0.62683	1.55603
93	xylE	-0.325689	-1.22291
94	setC	-0.433868	0.410044
95	rayT	-0.628067	-0.003151
96	frlR	-1.46086	1.01779
97	frlC	-0.724002	0.147224
98	yraK	0.37778	-1.97428
99	yihR	0.564184	-0.26219
100	gfcA	0.034932	1.05118
101	feaR	0.337631	0.252217
102	etp	1.43178	1.43725
103	yciC	0.914593	0.53544
104	ydaG	0.688566	0.329367
105	frlA	-0.425983	-0.403006
106	chpB	-0.302503	-2.8035
107	casA	0.317217	0.102881
108	yedR	-0.244355	-0.970607
109	yiaV	-0.169749	0.846762
110	frlD	-1.14275	-0.504769
111	ygiS	-0.293386	1.72879
112	mngB	0.303894	-0.730008
113	alsK	1.95389	-0.546033
114	yidI	-0.122634	-1.42718
115	dinJ	-0.244564	-0.35477
116	alsE	-0.788433	-1.31527
117	fliC	-0.447526	0.466256
118	alsB	-1.08477	-0.043943
119	rhmD	1.36344	0.940792
120	alsC	0.065522	-0.605076
121	rfbA	-1.20712	-0.769593
122	mngA	-0.201571
123	idnD	0.584525	0.826689
124	symE	-0.698264	0.080284
125	ybeT	1.81396	-0.929714
126	torI	0.874748	-0.768919
127	pptA	1.24368	0.829121
128	casE	0.994501	-0.963615
129	hsdR	1.34952	0.034835
130	rpiB	0.355701	-1.4281
131	elfA	0.492509	0.014838
132	cynS	-0.070045	1.2195
133	cynT	0.975521	0.623398
134	ygbF	-0.153774	1.08384
135	yraI	-1.6855	-0.396678
136	melB	-0.382816	1.98805
137	atoD	-0.830597	-1.05131
138	atoA	-0.576171	0.475457
139	tap	-0.43221	0.558511
140	atoS	2.48221
141	atoB	0.642855	-0.111433
142	casC	1.25928	-0.306072
143	ygcB	-0.158435	0.137188
144	elfD	-0.624398	-0.87641
145	mcbR	0.148012	-1.75035
146	ddpX	-0.202423	-0.710473
147	ddpB	-1.96623	-0.536589
148	sfmA	0.435631	0.1235
149	ycaM	0.572324	0.65784
150	atoE	-0.054979	1.08055
151	yeaX	1.71903	-1.31154
152	hcaC	-0.306049	0.228546
153	hyfC	-0.553688	-0.575448
154	rfbC	1.70063	-0.121897
155	hcaD	-1.29074	-0.223014
156	ygbT	-1.67499	-0.557931
157	ycbU	-2.4653	-1.12558
158	xapA	-0.578715	-0.841494
159	hcaB	0.071766	1.20318
160	sfmF	0.97079	1.69793
161	abgA	1.26752	-0.061874
162	recT	-0.257774	-0.343415
163	curA	1.84021	-0.431691
164	mhpB	3.90527	1.67456
165	mhpA	-0.997282	-0.767859
166	yeaW	0.544078	-0.094539
167	hyfE	-1.25944	-0.308934
168	ratA	1.89076	1.73046
169	hicB	-0.069473	0.917903
170	hcaE	-0.333807	-0.550037
171	dosC	-0.006531	0.315326
172	ddpD	0.767748	-0.692943
173	hcaF	2.62854	0.048857
174	puuD	0.387566	-0.564826
175	hyfG	0.155942	-0.461958
176	rfbD	-1.12667	-0.168702
177	puuP	0.432534	0.351321
178	dmlA	1.49468	-0.078928
179	puuR	-0.747631	0.045938
180	ddpF	-0.317452	-0.612837
181	puuC	0.896311	0.422759
182	mhpC	1.19926	-0.862911
183	mhpE	-1.11823	0.616995
184	mhpF	1.10158	-1.01248
185	mhpT	-0.239044	-0.208073
186	mhpD	0.194633	0.717706
187	ymgF	-0.234545	-0.542244
188	puuB	-0.585313	-0.170829
189	hyfR	0.038776	1.01912
190	cbrB	-0.413526	0.245053
191	abgT	0.173034	-0.219222
192	scpB	-0.083843	-1.9051
193	puuE	2.1297	1.25321
194	pgaC	-1.1284	0.425784
195	pgaD	-0.362168	-0.383561
196	puuA	1.79485	-0.379673
197	dsdC	-0.56817	-0.348558
198	ybiU	-1.91032	-0.059099
199	xapB	-0.126656	0.229298
200	bglG	-0.327924	-0.534838
201	fecB	0.00289	0.03274
202	ydjG	-0.5792	-0.196622
203	ydiO	0.18588	-0.711767
204	pgaA	-1.86813	-1.03554
205	mdtM	-0.747225	0.652296
206	ydjJ	0.69522	-0.897896
207	ybiA	0.673773	0.690634
208	sfmC	-0.676891	0.099185
209	argK	-0.010862	-0.467726
210	scpC	0.513124	0.88578
211	cspB	0.704787	1.11375
212	yeeD	-1.27338	-1.40044
213	lacA	-0.699299	1.13993
214	ygbN	0.743171	1.3027
215	yhaI	-0.388079	0.990995
216	hscC	0.392187	0.467222
217	ydjH	-1.02518	-1.98574
218	pgaB	-0.734857	-0.659443
219	talB	-0.789098	0.57514
220	focB	-0.625237	0.223757
221	rfbB	-0.955177	1.36363
222	idnO	0.062974	-0.351578
223	fecC	-0.223392	0.674371
224	sfmH	0.714954	0.548934
225	ylcG	-3.84446	-2.09051
226	bdcA	-1.22961	-1.57368
227	nupX	-0.012309	-0.577992
228	ycbV	-0.518875	-0.581135
229	yjgH	-1.01697	1.29219
230	ascG	-0.057792	-0.063566
231	bdcR	-1.48276	0.004266
232	lsrG	0.035708	-0.960845
233	ydfR	-0.182431	0.58243
234	fecD	-2.04879	1.5647
235	arsB	-0.053268	-1.37389
236	lsrF	-1.72452	-0.219091
237	lsrC	-1.37348	-0.230709
238	glcA	-0.85733	0.951369
239	atoC	-0.10043	-0.645859
240	iraM	1.16664	-0.366279
241	yihN	0.019579	1.16057
242	yadL	-0.523113	-0.813667
243	glcC	0.545078	0.35934
244	prpC	-0.664167	0.297861
245	ymfA	-1.6556	-0.089003
246	glcB	-0.351251	0.91542
247	sfmD	-0.960847	-1.92351
248	pppA	-0.191294	0.470983
249	yddA	-0.930657	0.428716
250	rhmT	-2.0826	1.01803
251	ycfZ	0.805958	-0.308993
252	ecpB	-1.81078	-1.59043
253	yoeB	-0.317469	-1.81564
254	ycjP	-0.987012	-0.73291
255	gntP	0.186542	0.018744
256	ycjO	-0.925864	0.037448
257	hipB	1.21543	0.036702
258	prpB	0.540487	-0.24467
259	lsrR	0.564645	0.087151
260	slyX	-0.593969	0.740425
261	frdD	-1.64851	0.771084
262	hyuA	-0.477798	1.03601
263	focA	0.140204	0.456812
264	sgbH	-0.078915	0.271421
265	yhjR	-0.274569	0.43854
266	prpR	-0.777773	-0.110728
267	elfG	-0.839753	-0.618749
268	mocA	0.164458	0.451943
269	yiaM	0.875845	0.331157
270	lsrA	-0.747585	-2.55969
271	yiaO	-1.83938	-0.101447
272	rclC	-0.986933	0.013294
273	yicL	0.467218	0.134321
274	cadC	0.046649	0.570313
275	ycbF	1.0627	-0.582853
276	ygeW	1.36146	-0.5367
277	betA	-0.598007	0.865971
278	yqcE	0.966806	-1.22667
279	yihU	0.060684	0.493975
280	yefM	0.7447	-0.44417
281	sgrT	-0.227366	-1.90611
282	sgbE	-0.866226	0.180801
283	ecpA	0.427394	-2.54488
284	yhfS	-0.760936	0.907699
285	ybbW	-0.239162	0.277869
286	relB	-0.727072	0.220809
287	ecpE	-1.04314	-1.19284
288	betI	-1.17641	-0.949744
289	ecpC	0.602692	0.404503
290	speF	0.012411	0.523023
291	ssnA	-0.297709	-0.328696
292	ycjU	-3.85837	-1.43345
293	ecpD	-0.855441	-0.089647
294	ariR	1.24538	-0.147781
295	iadA	-0.641101	-0.186822
296	tolA		-1.02001
297	ygcP	-0.477753	-1.53554
298	fliH	1.01671	1.01905
299	nlpA	-1.34759	-0.113518
300	nfrA	1.555	0.70677
301	yddE	0.853362	-1.76539
302	ydeP	-1.92441	-0.303292
303	potE	-0.313037	-0.466014
304	ymdA	0.292975	0.707036
305	leuC	0.267017	0.799733
306	prpD	-0.283878	0.458338
307	pliG	-0.052905	0.393642
308	rluF	-1.3239	0.583509
309	bdm	-0.326536	-0.966674
310	ycgZ	0.79761	0.161548
311	yahK	-0.949053	-0.664241
312	yjiG	-0.784964	-0.45702
313	flgD	1.7372	0.958507
314	yhjX	-1.30247	-1.53868
315	cbl	1.96394	1.00249
316	srkA	-0.721123	0.796207
317	yiaB	-1.26173	-0.989034
318	yiaJ	0.463716	0.479365
319	ompG	0.324658	0.207679
320	kilR	0.36152	-2.65407
321	yhcG	-0.949779	-2.30735
322	yjfF	-1.37647	0.504622
323	dtpC	0	-0.509401
324	ygfK	1.05145	0.678352
325	ygeX	-0.516735	-3.49796
326	guaD	-0.714919	0.083967
327	sbmC	-0.674875	-1.49723
328	tam	0.278602	1.12498
329	wzxC	0.332556	-0.683739
330	narW	0.443246	-0.608454
331	zapA	-3.70855	-2.11281
332	iraD	-0.085875	-0.892341
333	livH	-0.666478	1.0639
334	yfcV	-0.332072	0.521056
335	yeiL	0.355353	1.72579
336	pspE	0.050671	-0.310064
337	narV	-0.163924	-0.11147
338	yjjV	0.047355	-2.56985
339	arfA	-0.103487	0.080347
340	zntR	0.977193	0.687057
341	iscR	-0.931325	0.964912
342	acrE	-1.91711	-2.42493
343	yfcO	0.2327	1.10843
344	ytjB	-2.15636	-4.88824
345	radA	-1.03675	-2.03612
346	mug	-0.972424	0.71123
347	iscX	0.069311	-0.474895
348	ynfF	4.42878	1.33513
349	yfhM	-0.224808	-0.533198
350	yggF	-0.199284	0.076132
351	ivy	-0.272601	-2.56105
352	ymgC	-0.148384	-1.60728
353	mzrA	-0.830444	-1.62658
354	rcnB	1.16726	1.22085
355	atpI	-1.06523	0.266173
356	rclA	0.579415	-0.192081
357	zwf	1.25689	0.667995
358	aldB	0.204968	-1.71812
359	yhfX	-1.5491	-3.18543
360	allD	0.93984	1.00894
361	holD	0.000208	-0.224574
362	yhdE	0.068833	0.486187
363	ynbA	0.370387	0.217282
364	rcsA	0.375434	0.733106
365	bcsE	-0.350667	0.794828
366	putP	-0.184872	0.676102
367	ynfD	1.20963	1.16242
368	murQ	-0.70783	0.1234
369	bsmA	0.666123	0.609383
370	bluR	1.11937	0.193628
371	ygaZ	-1.95338	-0.856175
372	yihT	-0.967241	0.686594
373	nfsA	0.431036	-2.15275
374	yraJ	-1.06201	-0.22551
375	yqjF	-0.97343	0.613568
376	yqjC	-0.093202	-0.168199
377	yqjA	-0.857666	-0.039899
378	hflD	0.52199	1.76711
379	bfr	0.77374	1.04893
380	bfd	-0.401424	-0.430638
381	narH	0.512147	-0.107975
382	yihG	-0.78312	-1.22379
383	hyaE	0.065468	0.904889
384	ulaD	0.24607	1.65816
385	yehL	1.01259	-3.17676
386	ddpA	-0.377622	0.895067
387	maa	0.244497	0.111342
388	xylH	-1.03365	-1.12793
389	speD	-0.529479	0.730862
390	sra	0.90809	-0.141151
391	xylR	-1.75792	0.13291
392	pntA	0.308337	0.600258
393	wzzE	-0.552896	-1.13399
394	wzc	-0.936731	-0.046023
395	dgoT	-1.0536	0.978465
396	wcaJ	0.733881	-1.98367
397	viaA	-1.33593	-1.5905
398	xanP	-1.16144	1.13759
399	yabI	-2.2549	2.14528
400	gabP	-0.217196	0.14466
401	yceJ	-0.531763	0.697102
402	csgB	0.021261	1.68769
403	csgC	0.882869	-0.679246
404	csgD	0.952683	0.918214
405	csiD	-2.10576	0.673178
406	ghxQ	0.68539	1.32271
407	ghoT	0.400809	-1.72795
408	ghoS	-0.270044	-0.386472
409	ybbY	-0.151423	0.153871
410	yajL	0.152939	0.885769
411	dacD	0.790757	-0.905938
412	dadX	2.31969	-0.562882
413	uxuA	-0.626984	-1.69612
414	yceM	-0.070613	1.24868
415	uspC	-0.6242	2.35399
416	fliO	-0.207848	0.311107
417	phnH	-0.768812
418	phnL	-1.74902	0.190941
419	phnM	0.471535	0.276005
420	mdtD	-0.463765	-0.897689
421	mdtC	-1.14075	-0.928511
422	phnN	-0.542461	-0.154497
423	fadI	-0.623538	-1.12889
424	phnP	-0.505656	0.543922
425	tomB	-1.15636	-1.00948
426	treA	0.660226	-0.037617
427	torD	-0.142418	-1.12064
428	phnO	-1.02521	0.079207
429	phnC	0.651604	-1.21057
430	evgA	-0.548626	0.730235
431	ebgA	0.054333	-0.326259
432	fliK	0.861852	1.68622
433	fliJ	1.45363	0.536014
434	fliE	-1.41319	1.02889
435	flhC	1.24249	0.310159
436	efeB	0.01774	1.65337
437	emrD	-1.34517	1.82804
438	uacT	0.109265	-0.141878
439	tyrP	0.270803	-0.70386
440	eutC	-0.063006	-0.755764
441	eutK	-0.719	0.060668
442	eutM	-1.93893	-0.718017
443	eutQ	-0.10032	-3.69944
444	eutS	0.816066	1.03987
445	glpB	-0.821323	-0.54195
446	yafP	-1.7452	-0.631178
447	chaB	1.11595	1.4235
448	yecN	-0.976274	-0.697199
449	cmtB	-0.765416	-2.03883
450	yebV	0.076769	-0.350689
451	chbF	0.166095	1.47189
452	mscL	-0.557506	1.19996
453	gsiB	0.21674	-0.621171
454	lplA	0.272541	0.255559
455	yebF	0.223794	-1.0235
456	cheA	0.09139	0.423193
457	ruvC	0.892531	0.414379
458	priC	-0.630133	-1.28411
459	ydiN	1.49643	0.880426
460	citE	2.32607	-0.014814
461	prlF	-0.096022	0.429147
462	ydgC	-0.573326	0.881571
463	codA	0.220437	0.036122
464	cpxA	-0.027282	2.86709
465	ydaF	0.116199	1.92741
466	mtfA	-0.085167	0.634278
467	glpG	-0.462753	0.12565
468	yegS	0.499047	0.501646
469	yehA	0.666693	-0.661183
470	rsmG	1.65618	3.8677
471	rsxC	-0.772066	1.58828
472	ycgM	-1.07948	-0.269322
473	proW	-1.21425	-0.799228
474	qorB	0.134985	-0.493797
475	pflB	-1.02535	-0.714576
476	pstC	-2.95799	0.111661
477	pgk	0.359836	0.684887
478	nsrR	2.28932	0.523493
479	osmB	0.20002	0.688297
480	proY	0.800382	0.102181
481	proX	0.301726	2.76058
482	nrfB	-0.508337	-1.56024
483	purB	-0.230528
484	pldB	-1.33602	-0.083981
485	pta	-0.567383	-0.081426
486	plsX	1.71074	1.38046
487	proV	-0.072512	1.41953
488	plsC	-0.939425	0.091324
489	nth	0.452035	0.241204
490	pyrD	0.579686	0.777366
491	pepP	1.22961	-0.872973
492	pyrE	1.27705	-0.177831
493	pyrF	0.608211	0.550907
494	pyrH	-0.819362	1.32787
495	pepQ	-0.428538	0.813305
496	pldA	-0.501517	0.012357
497	pfkA	0.109286	-0.154179
498	plaP	0.050153	0.491818
499	pflA	1.41987	0.793254
500	nrfA	-0.170111	-0.369921
501	pstB	-2.35118	0.233882
502	phnG	-0.329097	-0.809216
503	nlpI	-5.78982	-2.29301
504	nlpE	-0.816271	0.434377
505	otsA	-0.943677	-2.81931
506	pspG	0.928099	-0.757838
507	phoR	0.582388	0.784245
508	phoQ	1.32047	-0.623227
509	oxc	2.2977	-0.065388
510	queF	-1.03533	0.518577
511	psiF	0.031851	-0.099057
512	psiE	0.623627	-1.22975
513	nirC	-0.31937	0.837695
514	nikR	0.698744
515	phoE	0.481883	-0.343502
516	phnF	1.69109	0.350261
517	norV	-0.804063	0.417912
518	queA	-4.21912	-1.28995
519	queE	-0.969508	0.414688
520	nrdI	-0.067457	0.598628
521	pgl	-0.188269	-0.083665
522	nrdH	0.725771	-0.272863
523	pka	-0.473708	1.20254
524	plsY	1.06898	0.084937
525	nrdR	1.43467	-0.846212
526	pstA	-11.3675	-1.57056
527	osmE	-0.767839	-1.53112
528	nrdF	-1.47332	0.114098
529	pgpA	1.78267	1.34144
530	pgpB	-1.19861	-0.273243
531	pheA	0.342652	0.755873
532	pheS	-1.27168	0.186163
533	pheT	2.09767	-3.43668
534	osmC	0.432284	1.19627
535	pepN	1.54232	-0.393426
536	pykA	0.504443	-1.4275
537	pmrD	-0.480522	0.795334
538	purK	0.926815	-0.715451
539	purM	-0.253838	0.064905
540	pdxA	1.20924	0.014618
541	purU	-0.474374	0.218345
542	ppsA	0.55104	0.667302
543	oppB	-1.03794	-0.001494
544	pdxB	1.00455	1.07515
545	pdxH	0.666885	-1.1598
546	nusG	2.10514	-0.095046
547	pdxJ	1.61236	0.631895
548	pabA	-1.59854	0.542653
549	pdxK	-0.641472	1.39255
550	obgE	0.172728	0.105804
551	purH	0.880899	-0.918165
552	pcnB	-1.14865	-0.137429
553	prfC	-1.23787	-0.199138
554	purC	0.079671	-0.966455
555	purE	0.9797	0.412227
556	purF	1.08526	-0.735625
557	ompW	-0.805776	-0.285105
558	panF	-0.010518	-0.996091
559	ppsR	-0.222921	0.998937
560	ompF	-0.177418	4.23246
561	pal	-1.79077	-0.98281
562	ompA	-4.88524	-3.6506
563	patA	-0.548441	1.1282
564	pabB	-0.846705	-0.186742
565	pbpC	-1.12857	0.196565
566	pbpG	0.360722	0.699454
567	pcm	-0.179148	0.58457
568	pmbA	-1.28561	0.281262
569	nupC	-1.30738	0.077022
570	prmA	0.492646	0.700483
571	nudB	0.482386	-0.045956
572	potD	-1.74492	-2.24478
573	potB	0.582439	-2.31483
574	polB	-1.95431	-0.711938
575	nudE	0.411271	-1.45827
576	phoB	0.424012	-0.109052
577	ptsN	0.967212	-1.43883
578	ptrA	0.013638	0.663966
579	pepD	-0.560864	0.629182
580	purA	1.21809	0.105992
581	pnp	-0.669137	-0.439937
582	pncB	-1.48034	0.537043
583	pyrB	0.402667	-0.268269
584	nudF	-1.57622	0.074303
585	nudG	0.961792	0.473334
586	prlC	0.188944	1.04831
587	ppiD	-0.318015	1.12986
588	nuoK	0.951394	-0.5074
589	nuoJ	0.97167	0.510986
590	otsB	-1.4019	0.39658
591	nuoH	1.19	0.581053
592	nuoG	0.780156	0.9366
593	nuoE	2.36469	-0.006028
594	oppD	2.12525	-1.12815
595	nuoC	2.06971	1.40119
596	nuoB	1.10221	0.949575
597	nudK	1.84524	0.191311
598	ppiC	0.176346	0.345793
599	ppiB	-1.64108	-1.89266
600	nudJ	0.051145	-1.91663
601	ppiA	-0.942893	0.760763
602	pepA	-1.08592	1.17952
603	ppc	-0.72677	-0.925728
604	pepB	-0.936071	0.320626
605	nuoN	1.86419	-0.00317
606	proB	-0.966328	0.324781
607	sspB	-0.529365	0.757194
608	raiA	0.041825	-2.65094
609	ycaO	-1.47847	-1.37043
610	ycaD	0.595021	-0.570979
611	ybjP	1.15552	-0.197468
612	ybjO	-0.137348	0.31642
613	ybjM	-0.005611	1.27867
614	ybjJ	2.38645	0.740277
615	ybjG	0.294973	-0.864495
616	ybiV	-1.06202	0.931192
617	ybiT	0.837828	-0.587105
618	ybiR	-0.66577	-1.53894
619	ybiO	1.54291	0.728314
620	ybiB	0.026723	-0.396665
621	ybhR	1.17694	-1.17277
622	ybhQ	-0.650068	-0.401023
623	ybhL	-0.505582	-0.38243
624	ybhK	-0.241736	-1.20939
625	ybhF	2.13	1.74172
626	ybhC	-0.15523	0.173899
627	ybgJ	1.70867	1.70157
628	ybgI	-2.171	-0.668079
629	ybgC	-0.280751	0.091371
630	ybfF	-0.026749	-0.209282
631	ybfE	0.376022	-1.65076
632	ybeZ	1.13173	0.305325
633	ybeY	-0.738797	1.46067
634	ybdZ	2.31061	0.834564
635	ybdK	1.70421	-0.941948
636	ybdG	2.00382	-1.10331
637	yccA	0.409918	-0.389029
638	yccF	1.47117	1.40057
639	yccJ	0.352854	0.703413
640	yccS	0.831248	1.31405
641	ydhF	-1.3596	-1.05083
642	ydgK	-0.377323	-0.208403
643	ydgH	-0.76188	0.865478
644	ydfG	0.067228	1.34493
645	yddG	-0.2018	0.66398
646	ydcZ	1.29413	0.323878
647	ydcY	1.42863	0.782072
648	ydcF	0.111018	0.197126
649	ycjX	-0.281307	0.206599
650	ycjG	1.00172	0.12592
651	yciO	-1.11401	1.29981
652	yciN	1.13563	-1.52849
653	yciI	2.02046	-0.795623
654	yciH	0.496942	0.322382
655	ybcJ	-0.08068	0.51642
656	yciE	0.885473	-0.643407
657	ychQ	1.15971	-0.156075
658	ychN	1.08134	0.879394
659	ychF	0.112824	0.992859
660	ycgR	0.592565	0.39583
661	ycgL	1.14319	1.77952
662	ycgJ	-1.44936	-0.159429
663	yceI	0.8278	-0.10424
664	yceF	-0.278844	1.44597
665	ycdZ	-0.238048	-0.486426
666	ycdY	-0.838383	-0.070908
667	ycdX	0.643451	0.958564
668	yccX	1.41606	-1.28691
669	yccU	-0.033259	-2.12724
670	yciB	-2.02795	0.53229
671	ybcI	-0.590349	-1.78422
672	ybbN	-0.194489	1.32214
673	ybaY	-1.26308	-0.686676
674	uspG	-0.38709	-2.27531
675	uspF	0.58523	0.592469
676	uspB	-1.22914	-0.470548
677	uspA	0.148702	-1.03386
678	uraA	0.32841	0.000108
679	upp	1.62297	0.569819
680	ung	0.062789	-1.15331
681	ulaG	-0.116275	1.74108
682	ulaF	-0.766236	-0.865808
683	uidB	2.11322	0.855069
684	ugpQ	1.07308	0.66955
685	uup	-1.95053	-1.66235
686	udp	-1.26517	-5.41991
687	ucpA	0.740754	0.513422
688	ubiX	1.35168	-0.867755
689	ubiI	1.81758	0.799946
690	ubiH	1.33953	0.043552
691	ubiF	0.901254	-1.61491
692	ubiE	0.978813
693	ubiC	1.73366	1.96514
694	ubiB	0.559651	-0.525388
695	tyrS	0.560712	0.675352
696	tyrR	0.091	0.542109
697	tyrB	0.001722	-0.393667
698	tyrA	-0.175636	-0.245347
699	udk	0.719551	-1.085
700	ydhR	0.102613	-0.07067
701	uxaB	0	0.527469
702	valS	0.618537	1.04056
703	ybaT	-1.39889	-0.030423
704	ybaN	1.234	-0.776666
705	ybaL	-1.93232	0.247297
706	ybaK	-0.609564	-0.56421
707	ybaB	-0.298853	0.545382
708	ybaA	-1.18992	-1.12374
709	yajI	-0.899403	-0.208706
710	yajC	1.9684	-1.06893
711	yaiY	0.075999	-5.90517
712	yaiA	-1.57516	0.66245
713	yafV	0.857822	1.21777
714	yaeQ	0.144115	1.4263
715	yadN	-1.61354	0.631596
716	yadM	-0.394785	0.6171
717	uxaC	-1.37757	0.162988
718	yadH	0.817552	-3.48198
719	yadC	0.016063	-0.213568
720	yacG	0.03546	1.07215
721	xylF	-0.986731	0.510298
722	xylA	-0.25318	0.53344
723	xthA	-0.103127	0.569514
724	xseB	-1.50436	-2.38022
725	xanQ	0.721468	-0.697958
726	wecH	0.904964	-0.587831
727	wecG	-2.78143	1.11289
728	wecF	0.676691	1.74319
729	wecD	-0.18938	0.229897
730	ves	2.05838	0.273099
731	yadG	-1.04901	-0.206651
732	typA	-3.12842	1.41282
733	ydhT	0.802183	-1.40006
734	ydiE	-1.21084	-0.250263
735	ynfM	0.066431	0.523208
736	ynbC	-0.457148	-2.67651
737	ymiA	-0.611793	-0.482454
738	ymgD	-1.05165	-1.98846
739	yjjX	-1.05285	-1.92785
740	yjjW	-3.16411	-0.706077
741	yjjP	0.395944	-0.60633
742	yjiA	0.468217	-0.166205
743	yjfC	-1.05159	-1.38459
744	yijD	0.659486	0.828607
745	yiiM	-0.655779	-1.13896
746	yihX	-0.112554	0.974838
747	yihI	-2.15493	-0.048557
748	yigL	-0.402035	-1.81876
749	yigB	-0.508523	1.85515
750	yifK	-0.401141	-3.38665
751	yieH	0.013306	-1.02389
752	yidH	-0.69	-0.812949
753	yidG	-0.477136	-2.54681
754	yidC	-0.122571	0.410812
755	yibN	-0.867223	-2.38695
756	yibL	-1.92961	-2.48991
757	yiaA	-0.416864	-0.50738
758	yhjV	-1.7554	0.446211
759	yhjJ	-0.724516	-1.62296
760	yhiM	0.422517	0.775004
761	ynjF	0.383202	0.965421
762	yobA	1.77953	1.87863
763	yohC	1.01085	-0.006965
764	yohD	1.133	0.250644
765	zupT	-0.467326	0.26701
766	zraS	0.028084	-1.23082
767	zraR	0.344726	0.899542
768	zraP	0.273494	0.619501
769	znuB	0.678586	-1.52132
770	znuA	0.189077	0.239692
771	zntA	0.201069	-0.193574
772	zapC	-0.214187	0.937503
773	zapB	-0.526689	-2.10582
774	ytfT	0.168808	1.04888
775	ytfQ	0.96962	-2.59952
776	ytfP	-0.034156	0.82379
777	yhhX	-0.76575	0.540137
778	yrfG	-1.44742	-0.120407
779	yrbG	0.156944	-0.853871
780	yqjI	-0.525181	0.435254
781	yqjH	1.55571	-0.442101
782	yqjG	-0.027089	1.52461
783	yqjE	0.38866	-0.235407
784	yqjD	-0.796812	0.316212
785	yqiC	1.53874	2.18079
786	yqcC	-0.724827	-1.02361
787	yqaB	0.295269	0.858473
788	yqaA	1.99246	1.35023
789	ypjD	0.54314	1.13676
790	ypdE	-0.036896	0.961569
791	ypdA	0.75329	-1.58809
792	yojI	-0.370911	0.741759
793	yhhS	0.420592	0.71979
794	yhhJ	0.276032	0.632544
795	yfeZ	-2.63932	-0.240749
796	yfeY	0.652971	-0.594326
797	yfcQ	-0.93523	-1.14657
798	yfcP	0.967304	1.00655
799	yfcE	-0.248933	1.09728
800	yfcD	1.80597	2.11281
801	yfcA	2.85147	1.27171
802	yejM	-1.90445	-0.364618
803	yejG	-0.272184	-1.56218
804	yejF	-0.279999	0.332865
805	yejE	-1.80484	-0.058227
806	yejB	0.198127	0.830765
807	yeiG	-0.759291	0.715043
808	yfgD	-0.744389	-1.35416
809	yehY	-0.61735	-1.58234
810	yehR	0.706948	-0.972444
811	yeeZ	-0.339189	1.29831
812	yeeA	-0.924253	-0.020106
813	yedW	-1.17486	0.328
814	yedP	0.751125	0.009391
815	yedJ	0.568083	2.21955
816	yedI	-0.088749	-0.478624
817	yedF	-0.214453	-0.654219
818	yecM	-0.436587	-0.253927
819	yebZ	2.21225	2.00553
820	yebE	1.03123	-0.931557
821	yebC	1.96778	-0.586898
822	yeaD	-0.52713	0.20369
823	ydjM	-1.08686	-0.106574
824	yehW	-1.63072	-0.158366
825	ydhV	-0.330641	-1.15267
826	yfgJ	0.748831	-1.99606
827	yfiF	-2.35392	-1.10935
828	yhhA	-0.46629	-1.33216
829	yhfG	-0.681707	-1.64151
830	yhfA	0.489621	1.16305
831	yhdY	0.115951	0.565778
832	yhdT	-1.16214	-0.533307
833	yhcO	0.613783	1.81581
834	yhcB	2.60837	-0.844483
835	yhbY	1.04263	1.32927
836	yhbE	-0.731672	0.835833
837	yhaH	-0.616525	0.259627
838	ygjP	0.947271	1.06324
839	ygjK	0.16967	0.270329
840	ygiN	-0.563113	0.363618
841	yfhL	1.46879	-0.020015
842	ygiF	0.560799	0.043016
843	yghB	1.02961	-1.44439
844	yggX	-0.60311	-0.516058
845	yggS	-0.164383	-0.626773
846	ygfZ	1.45362	0.24669
847	ygeA	0.579701	-1.19041
848	ygdG	0.592547	-1.33014
849	ygbE	1.72535	1.23933
850	ygaV	-0.957387	-0.070462
851	ygaU	0.600697	0.408249
852	ygaP	-1.6645	-0.361798
853	ygaM	-0.666739	-0.083723
854	yfiH	0.5609	-1.02244
855	ygiC	0.45294	-1.05889
856	tusE	1.93774	0.999193
857	tusD	1.29334	1.26292
858	tusC	1.51079	1.46238
859	rpoD	-0.118571	-0.483998
860	rpmI	0.367257	0.522246
861	rpmG	0.217343	0.544563
862	rpmF	0.693199	0.79713
863	rpmE	-2.03277	0.549752
864	rplI	-6.18402	0.020565
865	rplD	0.020998	1.54853
866	rpiA	0.831671	1.61769
867	rpoN	0.672209	3.39838
868	rpoS	0.018384	-3.00796
869	rpoZ	0.928027	0.876593
870	rsmC	-0.216897	-3.89816
871	rsmB	1.37844
872	rsmA	-2.83064	0.10691
873	rsfS	5.17245	-0.364266
874	rseC	1.96834	-1.94754
875	rraB	-0.21556	0.977387
876	rraA	-0.021823	0.916323
877	rpsT	-1.33323	-1.15326
878	roxA	-1.54848	-1.37145
879	rpsF	-2.62634	-1.47737
880	rpsE	-0.339537	0.97165
881	rppH	0.074304	0.264673
882	rof	-1.1319	-0.907509
883	rodZ	-0.221378	-1.25602
884	rnt	0.442484	1.21261
885	rhtB	-0.414974	0.112457
886	rhtA	-0.644408	-1.00336
887	rhmA	1.00854	0.134744
888	rhlE	1.27487	1.10097
889	rhlB	-1.79075	-1.37738
890	rffG	-2.34239	0.620658
891	relA	2.22109	0.080257
892	recX	0.274776	-1.63196
893	recJ	-0.630092	0.491603
894	recF	3.4983	4.54342
895	recD	1.1994	-0.394258
896	recC	0.098821	-6.06893
897	recB	-0.776814	-2.4765
898	recA	1.16295	-3.80869
899	rcsF	-0.611756	0.720349
900	rcsB	-1.80074	-0.914834
901	rcnA	-0.060918	0.39726
902	rbsD	0.279345	0.834571
903	rbn	2.08681	0.504296
904	rbfA	-1.39029	0.431159
905	ravA	0.723359	-0.515883
906	rapA	1.42068	0.421585
907	recO	1.34486
908	rsmD	0.969016	-1.25928
909	ribB	0.022908	1.5553
910	ribD	2.35553
911	rnr	0.141887	0.009722
912	rnpA	0.161509	1.70198
913	rnhB	0.517014	1.66612
914	rng	-2.06698	-1.13926
915	rne	-3.22859	0.087987
916	rnd	-0.400933	1.42565
917	rnc	0.423923	1.32467
918	rnb	-0.540437	1.34218
919	rna	1.14744	-0.646156
920	rmf	0.033746	-1.01594
921	rluE	0.123484	1.50053
922	rluC	-1.36532	-0.644082
923	rluA	0.0804	0.738744
924	rlmN	0.904025	0.643875
925	rlmL	-2.0549	1.03212
926	rlmF	1.48337	0.029787
927	rlmE	1.02033	1.14335
928	rlmC	0.501793	-0.066457
929	rlmB	0.223119	0.800872
930	rimP	-2.40806	1.07989
931	rimO	0.168836	0.14606
932	rimK	-0.703295	-2.01472
933	rimI	-2.39804	1.01823
934	rihC	0.068403	0.021265
935	rihA	0.886684	0.424534
936	ridA	0.160872	1.67819
937	ribF	-0.020764	1.00788
938	rlmJ	0.265135	-0.236171
939	rsmE	1.40313	-0.569997
940	rssB	-0.287259	0.812641
941	rsxA	-0.149325	0.609893
942	tktB	-0.138465
943	thrA	-0.468216	-1.98697
944	thiS	-0.391002	0.300914
945	thiM	1.54469	-0.223479
946	thiK	-1.12949	-0.986228
947	thiI	-1.29233	0.850175
948	thiH	-0.992156	1.24893
949	thiG	-0.321948	1.32563
950	thiF	-0.109775	0.789385
951	thiE	0.538558	0.047667
952	thiB	-0.120237	0.237096
953	tgt	-1.28239	0.592195
954	tesA	-0.144916	-0.374478
955	tldD	-0.172715	0.163704
956	tehB	-0.103755	-1.06886
957	tdcC	-1.32233	-1.33106
958	tdcB	-0.938169	-0.518382
959	tatE	1.90826	1.86332
960	tatC	1.35007	-2.71574
961	tatB	2.46418	-1.11826
962	tatA	0.644103	0.098271
963	tar	0.717871	0.155056
964	tamA	-0.955223	-0.732639
965	surA	-6.50479	-1.8296
966	sufS	0.787117	0.836469
967	sufE	1.22113	0.836222
968	sufD	-0.211543	0.158685
969	tdcE	-0.951406	-0.734288
970	sufC	-0.523152	-2.06537
971	tmcA	-0.569873	1.6195
972	tusB	2.36718	1.79227
973	tusA	1.53986	0.905887
974	ttdB	-0.543483	0.687418
975	ttcA	0.370938	0.690785
976	tsaE	0.288808	0.573816
977	tsaD	0.575172	-0.27235
978	trxB	0.319803	-0.704956
979	trxA	-0.515804	-0.10172
980	truD	1.87501	0.369192
981	truC	0.42283	-0.528843
982	truB	-1.52414	0.096746
983	truA	-0.294323	0.435218
984	trpR	-0.679341	-1.06989
985	trmH	-0.283398
986	trkH	-1.02103	1.61153
987	trkA	0.080494	0.470479
988	treF	-0.025897	1.0516
989	treC	-0.930749	-0.74631
990	tpiA	-0.214347	-2.15808
991	torT	-0.881067	0.206963
992	torS	0.947869	1.44216
993	torR	-1.61755	-0.746722
994	tolR	-3.76405	-1.2804
995	tolQ	-4.45714	-0.798629
996	tolB	-2.92006	-1.72459
997	trpB	-0.149879	0.687173
998	queG	0.457043	0.358997
999	sufB	-0.496979	0.325325
1000	sthA	0.745972	1.47575
1001	secG	-1.93538	-0.767363
1002	secB	0.801935	0.357742
1003	sdhE	0.590069	0.172342
1004	sdhD	0.686078	0.469304
1005	sdhB	1.51161	0.075987
1006	sdhA	1.48146	-0.506473
1007	sdaC	-0.904646	-0.626186
1008	sdaB	-1.39924	0.803153
1009	sdaA	-0.939741	-1.54103
1010	sbp	-0.986123	1.21202
1011	sbmA	1.43877	0.888692
1012	sbcD	3.82665	-2.70899
1013	sapF	0.028289	0.125834
1014	sapD	1.08326	1.79692
1015	sapA	-0.903167	-1.15347
1016	sad	2.62961	-0.109748
1017	ruvB	0.694196	-0.015263
1018	ruvA	0.530562	-0.342074
1019	rutR	0.0344	1.74329
1020	rutF	-0.346097	-1.24266
1021	rutD	-0.260333	0.120521
1022	rsxG	1.87919	1.02452
1023	rsxE	-1.06173	-0.086498
1024	rsxB	-0.391339	0.092993
1025	sbcC	2.08065	-0.175076
1026	sufA	0.599843	0.447166
1027	selA	0.686005	-0.630474
1028	selD	1.89722	0.982815
1029	ssuE	-0.891292	-0.119882
1030	ssuD	-1.44557	-0.409047
1031	sstT	0.548728	1.28352
1032	nikE	-0.291879	0.861203
1033	sspA	2.02235	-0.655485
1034	sseA	0.436665	0.679673
1035	srlD	-1.20607	0.947537
1036	spy	0.015653	-0.523432
1037	speE	-0.166053	0.532378
1038	speB	-1.28227	0.273375
1039	speA	0.67252	-2.32782
1040	selB	0.794844	-0.268672
1041	solA	0.331459	-1.22872
1042	sodA	-1.78196	0.026904
1043	slyD	-0.164524	-1.96969
1044	slyB	0.436577	-2.52963
1045	slyA	-0.135868	0.486272
1046	slt	-0.341227	0.700106
1047	slmA	-1.64638	-0.498657
1048	sixA	0.821679	-0.1028
1049	sfsA	-2.04354	0.535696
1050	serC	-0.063305	-0.705884
1051	serB	-1.3816	-3.39269
1052	seqA	-0.388392	-3.57386
1053	sohB	-1.14108	-1.57416
1054	nikD	-0.576998	0.568915
1055	nikB	-0.490012	-0.341346
1056	ftsX	-1.13997	-0.722616
1057	ftsP	-1.41953	-2.40057
1058	ftsK	-0.636116	-1.24734
1059	ftsE	-0.557477	0.2817
1060	fsr	-0.3655	-1.47886
1061	fsaA	0.128328	0.254571
1062	fryC	0.740733	-0.21385
1063	frr	-5.78953	1.88926
1064	fre	1.6953	2.54836
1065	frdC	-1.54675	-1.11831
1066	frdB	1.08933	-0.37567
1067	frdA	-0.96854	-1.04369
1068	frc	1.73362	-0.625559
1069	fpr	1.09019	1.5726
1070	folX	1.04462	0.59398
1071	folB	1.24813	-1.60611
1072	flk	-2.04029	-0.404493
1073	ftsZ	0.047042	-0.260689
1074	fucI	0.537604	-0.705229
1075	fucO	-1.09332	-0.799846
1076	glnK	0.126499
1077	glnH	0.10907	0.251654
1078	glnG	-0.535959	-1.21477
1079	glnB	0.663457	1.30394
1080	glnA	1.68656	2.94405
1081	glk	-0.80945	-1.14803
1082	glgX	-0.831885	-1.54032
1083	glgS	-1.32556	0.474491
1084	glgA	-2.04719	-1.78715
1085	ghrB	-1.3192	-0.533103
1086	gdhA	-1.47347	0.067439
1087	nikC	0.634686	-0.140588
1088	gcvR	0.216224	0.748822
1089	gcvH	1.46215	0.888063
1090	gcd	-0.482352	0.151202
1091	garR	-0.207976	0.241744
1092	gapA	0.256541	-1.60926
1093	galS	-0.419981	-0.56457
1094	galM	0.150262	-2.07208
1095	galK	-1.54253	0.613847
1096	gadE	0.795806	-5.71071
1097	gabD	-0.229516	0.996063
1098	fur	-4.83832	2.8422
1099	fumB	-0.61916	-1.16547
1100	fucU	-1.35155	0.257976
1101	gcvP	1.36251	0.949958
1102	fliY	0.565324	0.132473
1103	fliT	-0.365103	0.449029
1104	fliM	1.94796	-0.841619
1105	fabR	1.23019	-0.438245
1106	exbD	1.38751	1.37553
1107	exbB	-0.00127	0.369791
1108	era	0.586967	0.233642
1109	eptB	-1.5441	0.228546
1110	epmC	-0.192595	1.14148
1111	epmA	0.955442	0.957274
1112	fadB	0.099537	-0.135912
1113	epd	0.439987	0.266955
1114	envC	-0.580384	-2.52988
1115	entS	1.7877	2.72633
1116	entH	2.12418	-0.771905
1117	entF	0.330399	0.131987
1118	entE	-1.15488	0.463486
1119	emtA	-1.36064	0.216854
1120	elaB	0.734502	0.29542
1121	efeO	-0.437409	-0.17074
1122	edd	-0.269916	-0.438026
1123	envZ	-0.266185	-0.828873
1124	glnL	0.610233	-0.636908
1125	fadD	0.402633	-0.333194
1126	fadH	-0.156114	0.957397
1127	flhE	1.25408	-1.37967
1128	flgJ	0.495263	-0.09187
1129	fldB	1.21386	-0.471866
1130	fldA	0.216584	1.43343
1131	fkpB	-0.487269	0.650055
1132	fkpA	-0.291191
1133	fklB	-0.322012	1.76953
1134	fis	3.17449	-6.21279
1135	fhuF	-0.267696	-0.2806
1136	fhuD	-1.75365	0.521454
1137	fadE	0.258926	-0.51099
1138	fhuB	-0.987761	-0.783419
1139	fetB	0.736029	-0.247081
1140	fetA	0.178747	-1.14585
1141	fepD	0.993386	-0.224428
1142	feoC	-0.356698	-1.18757
1143	feoA	-0.492652	-1.19829
1144	fecA	0.480902	-0.191399
1145	fdoI	-1.69324	-2.42508
1146	fdoH	0.050661	0.289968
1147	fdhE	2.54323	1.52221
1148	fdhD	1.14342	1.34507
1149	fadR	1.57621	2.06403
1150	fadJ	0.404612	-0.098114
1151	eda	1.20046	-0.03964
1152	glnP	-1.14905	-0.032659
1153	hycD	-0.031245	-2.82704
1154	hycA	2.21143	1.29938
1155	hybO	0.999408	1.12491
1156	hybG	0.395024	-0.068339
1157	hybE	0.598198	1.82043
1158	hybD	-0.757065	-0.409275
1159	hybB	1.10395	-2.93156
1160	hyaC	-0.234892	-0.387357
1161	hyaB	-1.6102	0.185597
1162	hyaA	1.95849	0.962877
1163	htpG	0.435582	2.21697
1164	hsrA	-0.065667	-1.44315
1165	hspQ	0.163684	-0.596752
1166	hslV	-0.479902	-0.205704
1167	hslU	-1.81763	1.46663
1168	hslR	1.58717	-0.751968
1169	hslJ	0.170705	1.16467
1170	hscB	-0.086233	0.127045
1171	hscA	1.19594	1.22537
1172	holC	-0.02558	-0.705223
1173	holA	-1.70385	-0.723785
1174	hmp	-1.14182	0.421425
1175	hldD	-10.5818	1.8837
1176	hisQ	-0.684498	-0.586302
1177	hycE	1.03133	0.956217
1178	hycI	-0.196876	0.328895
1179	hypA	0.119599	-0.228623
1180	hypB	-0.827106	0.181335
1181	ispG	-1.40081	-1.58801
1182	ispF	-0.03188	0.732538
1183	ispE	0.37957	3.40754
1184	ispA	2.74382	0.116164
1185	iscU	0.877025	0.311939
1186	iscA	0.222593	0.16736
1187	iraP	0.393175	-0.561842
1188	infA	-0.262136	-1.66709
1189	inaA	0.952667	0.332372
1190	ilvN	-0.706369	-1.59276
1191	ilvM	-0.633256	-0.205778
1192	hisM	-0.5859	-0.187823
1193	ilvI	0.489691	0.011343
1194	ilvE	-0.210259	1.24558
1195	ilvD	0.110548	-0.733704
1196	ilvA	-0.719478	-0.857551
1197	ihfB	-0.337709	-1.23052
1198	ihfA	-0.231374	-0.810106
1199	ibpB	-0.084203	-0.425107
1200	ibpA	0.588724	0.176429
1201	ibaG	-0.40289	-3.20391
1202	hypF	0.765387	0.855244
1203	hypD	1.72057	-0.231806
1204	hypC	0.046993	1.3156
1205	ilvH	1.09061	-0.11781
1206	hisG	1.19025	-0.468747
1207	hisD	1.79574	-1.55214
1208	hisC	0.760988	-0.857271
1209	groS	-0.360985	-0.486709
1210	greB	0.026643	0.219877
1211	greA	-0.875998	0.598494
1212	gpt	0.655652	-0.885653
1213	gpr	-0.732041	-1.76802
1214	gpmA	-0.847142	0.164928
1215	gntU	0.607837	0.290728
1216	gntT	-0.948428	1.7655
1217	gnd	-1.54675	-0.544384
1218	grxB	-0.014118	-0.689485
1219	gmhB	-1.259	4.39495
1220	glyQ	0.473562	-0.0037
1221	gluQ	-0.928545	-0.188522
1222	gltP	-0.129938	-0.114909
1223	gltA	2.64027	0.20206
1224	glrR	0.362588	-1.944
1225	glpX	-1.5146	0.041246
1226	glpQ	0.835975	-0.370956
1227	glpF	-0.832002	-1.33465
1228	glpD	-0.841822	-1.07367
1229	glpC	0.479459	0.582559
1230	glpA	-0.843478	-1.06561
1231	gmhA	-17.4788	2.56914
1232	gloB	0.196068	-0.328472
1233	grxD	-0.351318	0.582748
1234	hisB	2.50386	-0.269233
1235	hinT	0.324757	-4.14993
1236	hfq	-1.06215	0.954384
1237	hflK	0.75621	-0.953795
1238	hemY	-1.17914	-2.80533
1239	hdhA	0.401238	-0.227294
1240	hdeB	-1.18034	0.014646
1241	gshB	1.35764	0.025995
1242	hcaT	-0.567831	0.064264
1243	gudX	-1.45524	-1.08499
1244	gudD	-0.248208	0.81312
1245	guaC	-0.429492	1.31872
1246	guaB	1.75569	0.147512
1247	guaA	2.19219
1248	gss	1.13084	0.634266
1249	gsk	0.55872	-2.16153
1250	gsiD	0.0212	-0.217389
1251	gsiC	-0.639349	1.23675
1252	hcp	1.11592	0.541394
1253	ispH	-0.085729	0.428713
1254	ebgC	0.099386	0.877484
1255	dusA	-1.04311	-0.71078
1256	atpE	1.68251	0.867853
1257	atpD	1.54938	0.08531
1258	atpC	1.89045	-0.251407
1259	atpB	1.64217	1.30729
1260	atpA	1.60207	-1.80346
1261	astE	-0.738951	0.297812
1262	astD	0.65436	0.28528
1263	astA	0.891197	-2.76681
1264	asr	0.306803	0.226355
1265	aspS	0.057584	0.252169
1266	aspC	0.917616	0.029078
1267	asnC	-0.159341	-0.886174
1268	asnA	-1.67138	1.13955
1269	artQ	-1.16613	0.522227
1270	artP	0.043067	0.68375
1271	artJ	2.06564	-1.60333
1272	artI	0.377008	0.147695
1273	aroP	0.217935	0.543954
1274	aroL	0.297616	-0.349477
1275	aroK	2.06595	0.779031
1276	aroG	-0.811028	-1.00857
1277	aroF	1.86743	-0.934183
1278	atpF	1.58696	-0.475156
1279	atpG	-0.203377	0.651338
1280	baeR	-0.840021	0.262514
1281	caiC	-0.589609	0.133923
1282	caiB	-0.781217	-0.070123
1283	btuF	-0.172777	-0.376215
1284	btuE	0.025251	-0.394901
1285	btuD	0.141185	-0.817377
1286	btuC	2.35652	0.77649
1287	bssS	-1.30656	0.091746
1288	brnQ	0.015687	-1.17186
1289	bluF	0.385108	-0.480338
1290	birA	0.986532	-0.882692
1291	bioH	-0.46882	-0.958359
1292	aroE	1.56842	0.745908
1293	bioC	2.23447	0.844505
1294	bioA	1.92419	-0.149999
1295	bglJ	-0.225678	0.07497
1296	bcsZ	0.123668	-1.86063
1297	bcp	1.56408	1.5958
1298	basS	-0.544935	-0.876238
1299	basR	0.640314	1.10584
1300	barA	-1.06287	-3.43458
1301	bamC	-0.539039	-1.88526
1302	bamB	-2.77397	0.513191
1303	baeS	-0.616521	-1.08711
1304	bioB	1.03714	0.001494
1305	aroC	2.98008	1.8818
1306	aroB	1.00753	-0.641807
1307	allE	0.233838	0.08115
1308	allC	0.825974	0.472961
1309	allB	1.41952	-1.08553
1310	allA	-1.08166	-1.832
1311	alkB	0.900937	1.18022
1312	alaE	-0.505281	-0.768179
1313	alaC	-1.67904	-2.37374
1314	alaA	0.149106	-0.029164
1315	ahpF	1.091	0.418008
1316	ahpC	-1.58493	-0.816266
1317	allR	-0.51002	-0.000624
1318	aes	0.018509	1.09165
1319	adhP	0.78698	0.939429
1320	acrZ	-0.42514	0.483577
1321	acpH	0.584308	-0.330228
1322	acnA	0.904617	0.803691
1323	ackA	2.01499	-1.21778
1324	aceF	-0.795409	-0.17348
1325	aceE	0.993983	0.099604
1326	aceA	-0.239972	-0.634298
1327	aas	0.430645	-0.24356
1328	aaeX	0.964183	0.683128
1329	adk	-0.763898	-1.01931
1330	can	-0.15357	0.753276
1331	alr	-0.179813	1.386
1332	amn	1.1782	0.208038
1333	arnT	-0.162975	0.042032
1334	arnE	1.08333	0.944185
1335	arnC	1.12244	-0.309791
1336	arnA	0.455862	-0.874391
1337	argO	-0.768781	0.638335
1338	argI	0.925999	-0.475429
1339	argG	-0.395457	1.36223
1340	argD	1.25116	-0.006807
1341	argC	-0.737024	-1.5003
1342	argB	0.819821	-0.222029
1343	arfB	0.190313	1.06037
1344	arcB	-3.48171	-1.99923
1345	amiA	0.804857	-1.14557
1346	araG	0.07297	-0.118264
1347	apt	-0.177328	-0.30294
1348	appA	-1.28493	0.200761
1349	apaH	0.36164	-0.70136
1350	apaG	-0.689362	0.781759
1351	ansA	-0.889656	-3.77403
1352	amyA	0.539206	0.821637
1353	amtB	-1.09429	1.27143
1354	ampH	1.51463	-0.149062
1355	ampE	-0.097102	-0.22958
1356	ampD	0.677733	-0.143563
1357	araE	-0.350535	0.058026
1358	cbpA	0.928006	-0.163982
1359	cbrA	-1.33875	-0.321385
1360	dauA	1.66516	2.10133
1361	dapF	-1.05668	0.458614
1362	dacC	-2.47305	-1.15837
1363	dacB	-0.803121	0.205146
1364	dacA	0.454795	0.518833
1365	cysZ	-1.10586	-0.064455
1366	cysW	0.225055	-0.404842
1367	cysQ	-1.858	-1.5288
1368	cysP	0.640381	1.11194
1369	cysN	1.51539	1.40628
1370	cysK	1.22119	1.24769
1371	cysJ	0.929018	-0.954801
1372	cysH	0.675109	0.491425
1373	cysD	1.73759	0.748437
1374	cysC	1.59296	0.671589
1375	cysA	0.683369	-0.482147
1376	cyoE	0.034633	0.695682
1377	cyoD	0.056129	0.683861
1378	cyoC	0.085385	0.775403
1379	cyoA	0.571471	0.181472
1380	cydD	2.17624	0.970961
1381	cydA	0.952116	0.754161
1382	cycA	1.17186	0.549249
1383	dctR	-0.597668	-0.499669
1384	ddlA	0.289875	1.6309
1385	ddlB	-1.26859	-1.32986
1386	ddpC	-2.19456	-0.508756
1387	dtpD	0.577243	-0.010418
1388	dtpA	0.353262	0.004035
1389	dtd	0.828628	0.325683
1390	dsrB	-1.03966	-2.27694
1391	dsbG	-0.2749	-0.871933
1392	dsbE	0.641525	0.054753
1393	dsbD	-1.47082	-1.91375
1394	dsbB	-0.873477	-0.187995
1395	dps	1.09143	0.582597
1396	dppC	-1.85431	-0.334085
1397	dnaA	0.59961	-0.492742
1398	dkgA	0.952946	0.149941
1399	dinF	-1.09187	0.392339
1400	diaA	2.30516	0.617886
1401	dhaM	1.07519	0.001881
1402	dgoD	-0.652174	0.815802
1403	deoC	-0.097148	-0.211308
1404	degQ	-0.477039	-1.7854
1405	degP	-0.219065	0.85456
1406	dnaX
1407	cybB	0.521259	-2.08928
1408	cyaY	0.381579	0.054036
1409	cvrA	1.30465	0.032655
1410	clcB	0.286615	0.781693
1411	citG	0.366657	1.04941
1412	citF	1.31934	-0.227595
1413	citD	1.33706	-0.554868
1414	citC	2.24229	-0.388305
1415	chrR	-0.014985	-1.31093
1416	cho	0.035011	0.881664
1417	cheZ	1.28938	0.757121
1418	cheY	-0.772224	0.335593
1419	cheW	0.366162
1420	cheR	-0.718843	3.03241
1421	cheB	0.594522	0.477249
1422	clpB	-0.643238	0.470457
1423	chbR	0.032457	0.7743
1424	chaA	-1.03723	-1.45854
1425	cedA	-0.474862	-0.287464
1426	cdh	-2.0491	1.08506
1427	cdd	0.710169	-0.238594
1428	ccmE	0.737387	0.158013
1429	ccmD	0.441861	0.752511
1430	ccmB	0.009413	-0.157904
1431	ccmA	-0.28076	0.767682
1432	cca	-0.86202	-1.03698
1433	chbB	0.63891	-0.348383
1434	cbpM	0.917326	1.40993
1435	clpS	0.059778	-0.478547
1436	cvpA	-1.19209	-0.06056
1437	cutA	0.075988	-0.930505
1438	cstA	0.778321	-0.733916
1439	csrD	1.36366	0.23967
1440	cspD	1.10019	0.053744
1441	cspC	-1.68457	-0.894998
1442	cspA	-2.29971	1.49896
1443	csgG	0.511237	0.259435
1444	csgF	-0.095608	1.0329
1445	csgA	2.36531	-0.340216
1446	csdE	-0.174629	1.31828
1447	csdA	0.690098	-0.060789
1448	cmk	0.455681	0.133167
1449	creD	-2.56995	-0.606411
1450	creC	-1.78411	-0.06037
1451	creB	-1.04695	0.2121
1452	cpxR	0.73174	-0.031588
1453	cpxP	-2.48424	-1.32379
1454	cof	1.09905	-0.184381
1455	cobU	0.015525	0.294727
1456	cnu	-0.821792	0.405525
1457	kbl	0.015378	-0.052242
1458	nadE	0.682325	0.941791
1459	mnmC	-0.93026	-0.500367
1460	mdtL	-0.676266	0.34081
1461	mdtK	0.419167	-2.64151
1462	manA	1.09027	-3.78707
1463	mnmE	0.088658	2.30059
1464	mdtJ	0.029443	0.058262
1465	mdtI	0.563667	1.44234
1466	mnmG	0.350068	4.74859
1467	lpxA	-7.27524	-0.379145
1468	mscM	1.7049
1469	mscK	0.556077	-0.007373
1470	mdtF	-2.54103	-0.863073
1471	mntH	-0.354453	0.028136
1472	manY	-0.597453	-0.373995
1473	ndh	0.853369	0.158781
1474	narZ	-0.204929	0.344267
1475	ndk	2.00047	0.940978
1476	napA	-0.992691	0.423319
1477	lpxB	1.43455	-4.11656
1478	nagZ	0.630932	1.36712
1479	menD	0.162499	-0.066934
1480	menC	-1.1094	-1.95641
1481	menB	-1.11011	-0.045557
1482	melR	-0.649333	-2.00164
1483	malT	1.06399	0.018065
1484	ldcA	-1.49906	-0.79351
1485	ldcC	0.096839	-0.632292
1486	lpxL	-2.05363	-1.18198
1487	ldhA	-1.43183	-1.37949
1488	nagC	0.892708	0.867259
1489	melA	2.37853	-1.09316
1490	mdtO	0.261728	0.777342
1491	lpxH	-0.007752	0.078659
1492	leuA	-0.666875	0.592163
1493	leuB	-1.71798	-0.992066
1494	leuD	0.427287	0.27632
1495	menE	0.658009	-1.16076
1496	narY	0.745869	0.58087
1497	mdlB	0.491236	1.00461
1498	mog	2.23307	-1.33486
1499	motA	1.20697	0.110273
1500	narI	-0.19207	-1.02878
1501	napC	-0.306639	-0.857972
1502	mrcA	-2.36299	-3.55647
1503	mdaB	0.917896	-2.8217
1504	mpl	-1.79428	-2.93915
1505	livJ	-0.424707	-0.741835
1506	lptA	-3.97804	-1.1686
1507	mraZ	0.273832	1.42673
1508	lpoA	-0.249814	-1.05242
1509	napD	0.79623	1.15518
1510	loiP	-1.29809	0.083407
1511	napH	0.589896	0.885512
1512	lolB	0.387699	-8.18067
1513	napG	-1.57623	-3.5483
1514	moeA	1.64365	0.984203
1515	moaA	2.46317	-0.255244
1516	narX	2.25853	0.615631
1517	mreB	0.247301	-1.38371
1518	moaC	1.41445	0.215247
1519	moaD	1.81773	1.11433
1520	moaE	0.317081	0.103475
1521	lhgO	-0.595268	-0.527196
1522	narK	1.03465	-0.039113
1523	modA	0.086664	0.017757
1524	napB	0.187335	1.05966
1525	modB	1.20595	-0.083743
1526	modE	-0.359905	1.35996
1527	lysS	-0.452435	0.037851
1528	lipA	-0.6107	-0.907058
1529	marR	3.29926	2.13046
1530	lipB	2.16181	0.008736
1531	matP	0.017226	1.11572
1532	lpxT	-0.707224	-0.448898
1533	lepA	-1.21577	-1.13928
1534	lrp	0.665251	0.902507
1535	kdsB	-0.232389	-0.328368
1536	ltaE	0.417779	0.466451
1537	nadA	0.941309	1.18609
1538	metB	0.557835	-0.533018
1539	kduI	-1.09893	1.16041
1540	murG	-1.29858	-0.687169
1541	kdpA	-0.00237	-0.9026
1542	mutT	-0.120194	1.39274
1543	minC	-0.163421	-0.986365
1544	mglB	1.14382	0.397871
1545	mlaC	1.68898	-0.14836
1546	metF	-0.518895	0.602513
1547	mlaD	0.926089
1548	metH	1.42882	-0.769698
1549	miaB	0.066878	0.864023
1550	metL	-0.181051	-0.28954
1551	lysA	1.32342	0.757218
1552	luxS	-1.53563	1.10839
1553	nhaB	0.329638	-0.847387
1554	mioC	0.087642	-0.062687
1555	maeA	-1.53169	-1.60502
1556	maeB	-0.306852	0.228258
1557	murB	2.61468	-0.440059
1558	nhoA	-1.14471	-0.667374
1559	murC	-0.890195
1560	murA	-1.537	0.78023
1561	metR	0.374479	-1.62013
1562	metJ	0.512012	0.146287
1563	menF	1.25073	1.8986
1564	mfd	-1.16864	-1.37816
1565	mlaE	-0.746187	-5.11718
1566	mutS	2.30146	0.967116
1567	mutM	-0.277794	0.049101
1568	murP	0.828227	-0.236423
1569	mltC	2.47912	-0.457185
1570	mutL	3.35072	0.262021
1571	mltD	-0.116948	0.895835
1572	menI	-0.144132	-1.08561
1573	nadK	-0.197054	0.092889
1574	nfuA	1.28961	1.47749
1575	nfi	1.94388	0.704069
1576	mtlR	-0.242943	-0.477412
1577	lacI	0.001473	-0.179799
1578	nagA	-0.108139	0.790107
1579	mglC	0.118842	-0.153208
1580	mutH	1.65421	2.74285
1581	malQ	-2.06577	-0.998597
1582	nikA	-2.24394	1.6593
1583	mltA	-0.076842	-0.101384
1584	metN	0.366731	-0.303823
1585	mliC	-0.917133	0.121383
1586	mrcB	0.461654	-0.190001
1587	bisC	1.91832	-1.44917
1588	tcdA	-0.396489	0.150826
1589	yebS	-0.302352	-0.641845
1590	smrA	0.628066	0.313956
1591	tauB	-0.28273	-0.706814
1592	tauA	0.286307	-2.53472
1593	tatD	4.30203	0.311505
1594	ydhY	-0.394098	0.427902
1595	bolA	-0.140758	-0.506384
1596	tauD	-1.22425	-0.885776
1597	ydiB	1.14287	0.791995
1598	potH	-0.290375	-1.62305
1599	tas	0.031134	-1.78671
1600	bepA	-8.66206	-0.671876
1601	flgN	-0.952636	0.750711
1602	flhD	-1.18359	0.034711
1603	ydjA	0.099648	1.26825
1604	sodB	0.813171	0.792742
1605	poxB	0.748922	0.330056
1606	tamB	-0.450296	-0.737086
1607	chbG	1.59607	2.63282
1608	ydiM	-0.77044	0.715058
1609	pabC	-1.35191	0.845146
1610	dinB	-0.514591	1.17304
1611	mtr	0.910929	0.479954
1612	pncA	0.132835	-0.893193
1613	yfeX	0.289567	-0.882153
1614	yeiP	-1.33569	-0.043209
1615	yfdX	-0.408769	0.088235
1616	yfdC	1.44202	0.487339
1617	malZ	0.481598	0.777484
1618	yeiR	0.613744	0.257428
1619	malI	-0.114519	-0.838058
1620	cadA	0.094227	1.22959
1621	ydhW	0.238063	1.05276
1622	cadB	-1.06468	-0.140013
1623	carB	0.605252	-0.908487
1624	ssuB	1.03556	-0.59407
1625	yfcJ	0.78147	1.96803
1626	yfcG	-0.290026	0.415815
1627	yfcF	-1.03994	-1.63708
1628	malS	3.7359	2.11702
1629	caiD	-0.697674	1.38612
1630	srlA	-0.169957	0.007225
1631	tag	-0.384391	1.3428
1632	folC	0.214646	-0.171835
1633	chaC	0.629701	0.387845
1634	soxR	0.052174	1.08854
1635	marA	-1.57903	0.984384
1636	syd	1.14275	0.892283
1637	pntB	-1.01499	0.004815
1638	sxy	-1.0271	-2.5879
1639	ftsH	0.278093	0.115482
1640	mtgA	0.398583	1.40619
1641	sulA	1.25439	0.315204
1642	speC	-0.468747
1643	yffB	0.853067	-1.50924
1644	yeeN	-0.532652	0.097931
1645	mukB	0	-1.07191
1646	fnr	0.131162	0.311761
1647	msrA	1.16796	-1.11227
1648	msrC	-0.537832	0.053038
1649	yehX	0.826854	-0.032721
1650	map	-0.299272	-1.96606
1651	tdk	-0.890167	-0.760593
1652	fliZ	0.373102	0.178791
1653	mazG	0.001107	1.03434
1654	yadK	-0.422155	-0.109541
1655	eamA	0.07078	-0.057815
1656	eamB	-0.660104	-1.44047
1657	dcp	0.47959	1.72283
1658	dbpA	1.35054	0.131156
1659	eco	1.00118	-0.034878
1660	damX	1.98612	-0.484709
1661	uhpT	-1.12047	-2.05753
1662	dadA	0.862556	-1.61999
1663	mlaF	0.58549	-2.74888
1664	yajR	0.555478	1.13197
1665	mltB	-1.34724	0.588996
1666	cysM	0.840443	0.566769
1667	cysI	0.685993	-4.01278
1668	mdtN	0.205824	-0.580403
1669	ybgK	1.18918	-1.26103
1670	pheP	-0.110247	1.01483
1671	cydB	2.61107	1.20381
1672	epmB	-0.663816	1.34235
1673	cyoB	-0.443637	0.718433
1674	dusC	-0.445036	-1.80021
1675	entC	1.2141	0.882704
1676	menH	-0.174818	-1.20012
1677	endA	-1.22455	-1.36055
1678	pgm	2.19572	1.83927
1679	emrY	-0.488525	-0.05228
1680	emrA	0.415449	0.884888
1681	entA	2.42263	0.185828
1682	pgi	-0.795875	-2.3082
1683	metE	0.198649	0.726764
1684	dcyD	1.25943	0.385511
1685	der	0.73617	-0.278872
1686	dnaJ	-3.79431	-4.3009
1687	wzb	-0.624185	0.62794
1688	wecE	0.155653	1.00542
1689	wecA	-2.24264	0.205206
1690	mgtA	-0.216636	2.40196
1691	dksA	-3.86232	-0.233684
1692	pepE	0.841217	0.622752
1693	djlA	-0.711256	-1.0374
1694	vsr	0.585386	0.754137
1695	deoD	-1.64533	-0.341258
1696	deoA	-2.0023	-0.533474
1697	mlaA	1.41288	-0.534471
1698	pdxY	0.962039	-0.219146
1699	metI	-0.109298	-0.665132
1700	pfkB	0.540471	-0.713191
1701	uspE	-0.245502	-0.184787
1702	xylG	0.142416	-0.825705
1703	uvrB	0.324433	0.094388
1704	uvrC	-0.855441	0.599771
1705	uvrY	-0.634114	-0.850068
1706	xseA	0.841117	-2.66112
1707	metQ	-0.159495	0.67843
1708	dedA	-0.001107	-1.2635
1709	erpA	-0.748965	-0.821904
1710	ttdA	-0.807282	-0.051318
1711	tsr	-0.63829	-1.23829
1712	cmoB	0.200139	0.677411
1713	phoU	-1.32312	-0.701772
1714	mdfA	0.560988	-0.240837
1715	mpaA	2.32343	0.582785
1716	cobB	0.951606	-0.003271
1717	tig	-2.96616	0.407526
1718	cobC	-0.125649	0.621881
1719	yciF	0.970646	0.232971
1720	tolC	-8.00914	-0.248119
1721	fdx	1.43531	0.463686
1722	torC	-0.278425	0.333057
1723	cpdA	0.882696	-1.07656
1724	yciK	-0.453128	0.257736
1725	thrC	0.367449	0.92794
1726	clsB	1.17188	1.11188
1727	tesB	1.05352	-0.495097
1728	ydhU	0.071469	0.298185
1729	ydhP	0.416652	0.097249
1730	panE	-0.398972	1.80255
1731	thiC	1.56029	0.554356
1732	thrB	0.28587	0.976174
1733	thiD	-1.15727	-1.09184
1734	ydfZ	-0.441485	0.237301
1735	clpA	-1.25062	-0.049841
1736	clpP	-0.477604	-0.194173
1737	clpX	-0.543929	0.051226
1738	ydgI	-1.13345	0.756098
1739	tehA	-0.001088	-2.20893
1740	torY	0.029879	-0.252269
1741	mobB	-0.47711	0.321178
1742	cueO	-1.84285	0.111402
1743	trpA	0.262474	0.671994
1744	fabI	0.307901	-0.320724
1745	trpE	1.80177	0.332492
1746	trpS	0.544492	-0.46229
1747	exoX	-0.773465	-2.39709
1748	trmL	-1.41964	-0.146925
1749	evgS	-0.671294	-0.427414
1750	eutL	-1.96809	-1.43897
1751	eutD	0.697722	-1.38126
1752	tsf	1.18939	-1.48765
1753	tsgA	-2.10687	0.265907
1754	ybhN	2.11723	1.45818
1755	ybhS	-1.60148	0.129481
1756	ycfT	-0.331981	-0.820515
1757	trmJ	-0.705894	0.63322
1758	fbp	1.96993	-0.247738
1759	csgE	0.371908	0.364134
1760	yccM	1.47443	-0.549688
1761	mntR	-1.23289	-0.167078
1762	mntP	-0.573317	0.907661
1763	fadM	-0.083397	0.6413
1764	phnI	0.25931	0.243998
1765	treR	-0.182443	-0.041348
1766	mdtB	-0.887942	0.678214
1767	mdtE	-0.664199	-1.35104
1768	phnK	0.518155	-0.324984
1769	phnJ	-0.874739	-0.836101
1770	fadA	-0.72339	-0.084779
1771	ycaL	0.13378	0.448241
1772	galP	-0.282498	0.664465
1773	mgsA	0.474694	0.217573
1774	lysP	-0.591039	-1.47661
1775	hldE	-16.5794	2.35643
1776	hisP	0.231183	0.977634
1777	anmK	0.779226	0.548078
1778	rnk	1.01013	1.03713
1779	ymdB	0.461277	-0.38631
1780	yliI	-1.63836	-1.23888
1781	ylaC	-0.539152	0.799247
1782	narU	0.208173	-0.169299
1783	apbE	1.4528	-0.415124
1784	narQ	-2.66133	-1.39438
1785	nudC	1.56204	-1.74309
1786	aqpZ	-0.808302	0.139475
1787	leuO	-1.77686	-0.793044
1788	hflX	-1.70585	-0.850932
1789	nrfG	-0.300461	-1.35007
1790	ynfE	4.36611	-0.623799
1791	hslO	-0.452655	0.943175
1792	leuE	-0.906236	1.37371
1793	rimL	-1.05764	-0.023791
1794	amiB	-0.362723	0.210215
1795	rlmA	-0.244146	-0.573059
1796	hpt	1.46491	0.227309
1797	amiC	0.810376
1798	rlmD	0.006934	1.41214
1799	rlmG	-0.146852	0.273004
1800	ptrB	0.212985	0.112976
1801	amiD	-2.09679	0.367847
1802	rlmM	-1.3256	-1.32876
1803	rlpA	0.718643	-0.192225
1804	rluB	-0.16042	1.08786
1805	rplA	0.209062	1.82139
1806	yjjQ	0.162948	-0.053221
1807	hcr	0.768158	0.535938
1808	narG	0.252799	-2.63626
1809	argA	0.48427	-0.008782
1810	rpoC	-1.61197	-0.027577
1811	livK	-0.230414	1.56661
1812	rpoH	0.548888	0.930263
1813	gudP	0.498307	0.093487
1814	yjdJ	0.50242	-0.425447
1815	yjdF	0.332071	0.996792
1816	yjcH	-0.563404	-0.567575
1817	gstA	1.5832	1.13279
1818	yjbR	-0.341161	1.94864
1819	araF	-0.183737	1.22574
1820	hdeA	-1.01064	0.715326
1821	hemX	-1.33094	-0.715734
1822	ligB	-1.19716	-0.316448
1823	hemF	0.540444	-1.194
1824	galR	0.005958	-1.63107
1825	yjjG	-0.033106	-0.467885
1826	helD	-0.144282	-0.806979
1827	hdeD	0.117601	0.533842
1828	narJ	0.567735	-0.001921
1829	ribE	0.493203	1.23223
1830	nei	-1.54688	-1.59722
1831	nhaR	0.268713	-0.417634
1832	infC	2.14497	2.60435
1833	acnB	1.52939	1.99509
1834	kdpB	-0.732073	-1.79281
1835	rcdA	-0.95071	-1.10137
1836	kdpC	-0.814773	0.647865
1837	acrA	-11.1539	-1.05585
1838	acrF	-0.023943	-0.701827
1839	nhaA	-1.89006	-0.146364
1840	kdpE	0.287316	1.45695
1841	pykF	-0.609651	0.208995
1842	rcsD	-0.272402	-0.332279
1843	aceB	-0.328905	0.505512
1844	rdgB	0.640126	0.144818
1845	zapD	-1.93243	-1.56165
1846	nirD	-0.094947	1.37229
1847	kbaZ	-0.259067	0.502541
1848	zur	-0.729915	1.00781
1849	aat	1.77539	1.06991
1850	kch	0.11983	-1.00737
1851	qorA	0.425727	1.41407
1852	zitB	-1.2143	-1.13712
1853	pyrI	-2.07353	-1.59267
1854	iscS	2.27146	1.332
1855	rarA	0.399148	-0.226935
1856	zinT	-0.787104	-1.89784
1857	rbbA	0.257915	-0.848058
1858	htpX	1.29807	0.139993
1859	kdsA	1.62049	0.584781
1860	yqeG	0.701654	0.039296
1861	yphF	-0.3078	-0.689536
1862	purL	0.5873	1.00361
1863	lacY	0.005573	1.55704
1864	rhaM	-1.0674	0.794994
1865	ypeA	-0.175006	-0.212537
1866	rhaS	0.107291	-0.256496
1867	purD	1.59985	1.28901
1868	hybC	-1.50128	0.882318
1869	hyaD	-0.047196	-3.95323
1870	ypdB	-0.283876	1.07841
1871	nrdE	-0.511048	1.05128
1872	allS	0.730981	-1.50598
1873	hupA	-2.65906	-0.877296
1874	yqgF	-0.745962	0.408022
1875	ilvB	-0.424413	0.057927
1876	norW	0.683015	-0.816777
1877	ytfE	-0.218303	-0.308929
1878	recE	1.73028	0.54336
1879	actP	-0.708188	-0.790177
1880	recG	-0.162988	-0.437821
1881	ada	-0.022532	-2.40688
1882	recR	0.463783	0.470938
1883	yrbL	2.57366	4.73498
1884	adiC	0.902875	-0.399309
1885	rep	0.712338	3.89215
1886	nfsB	-0.505538	1.62205
1887	norR	-1.42411	1.17165
1888	iaaA	-0.659002	0.423287
1889	nfo	0.408378	-1.05788
1890	hypE	0.183529	0.621608
1891	purT	-0.191875	-0.886267
1892	gshA	2.78529	-0.222744
1893	yhgF	1.07373	0.170453
1894	gltX	0.054152	1.01052
1895	rstA	-1.05487	-1.06875
1896	yigZ	0.597048	-0.358032
1897	yhaV	0.552758	0.281425
1898	yihD	0.523158	0.377164
1899	yhaK	0.6663	-0.616763
1900	yibH	0.971341	-0.242707
1901	rspB	-0.055892	0.830946
1902	rsmJ	-1.28327	1.04831
1903	ygjV	-0.138841	1.23535
1904	rsmH	-1.47581	2.90454
1905	gltK	1.72109	1.57577
1906	sdiA	0.933806	1.0645
1907	lysC	-1.39351	-0.421061
1908	yibF	-0.049022	-1.1954
1909	rsuA	-0.661676	0.404227
1910	arnB	1.23479	0.126126
1911	ghrA	0.529475	1.40224
1912	aroA	2.34363	0.946875
1913	ppx	1.77927	0.082666
1914	glyA	1.1618	0.285165
1915	yidK	-0.31054	0.216607
1916	yidA	-0.90074	-1.02761
1917	rutC	2.71125	-0.105544
1918	glnD	0.600875	0.795461
1919	yidZ	-0.295155	-0.339824
1920	gor	0.441509	2.20205
1921	rutA	-0.371434	-0.865981
1922	sdhC	1.16115	1.25034
1923	mutY	3.0098	4.798
1924	rtcA	0.467818	0.444423
1925	proC	1.58471	-0.750027
1926	ghxP	0.063541	0.34643
1927	nuoM	1.33476	-0.322934
1928	gloA	0.158051	0.629203
1929	yicI	-1.14967	-0.861482
1930	glgB	-0.051181	-0.019247
1931	azoR	-0.022744	0.783664
1932	yhjB	1.16321	-0.28597
1933	nupG	0.125801	-0.422412
1934	astC	-0.510777	-1.33491
1935	preT	-0.32042	1.01535
1936	napF	1.09843	0.87475
1937	sbcB	0.386984	-0.258328
1938	yghU	1.29687	0.511779
1939	yihV	0.54825	-0.229668
1940	preA	0.827193	-0.673376
1941	lpoB	0.197057	-0.602826
1942	lpp	-0.657876	-0.825964
1943	garL	-0.208427	-0.165374
1944	rseB	-0.794585	1.72867
1945	sapC	-1.35513	-2.45357
1946	gltB	0.84678	0.08682
1947	gatD	0.070388	0.328837
1948	ygjH	1.60267	0.853383
1949	yheS	1.27024	-3.49713
1950	galT	-0.67072	0.135786
1951	nuoF	1.66183	-0.300735
1952	ppk	0.855041	0.341307
1953	grcA	-0.334196	0.06242
1954	yfcR	-0.850738	0.779624
1955	menA	-0.995706	-2.25385
1956	pqiB	1.59317	-1.00557
1957	pqiA	0.497939	-0.555107
1958	cysS	0.985091	0.47457
1959	yqhD	0.073045	0.594584
1960	rhmR	0.705903	-0.189672
1961	hybF	-0.639506	-2.10198
1962	alkA	0.054219	0.802213
1963	rhaT	-2.86749	0.284345
1964	aidB	-0.060821	-1.38698
1965	entB	1.89898	1.13654
1966	srlB	-0.101907	0.123926
1967	fruB	-0.967702	-0.266299
1968	cysG	0.776625	-0.168655
1969	ybdL	0.793184	-7.22337
1970	srmB	0.922898	1.20758
1971	purN	0.825496	1.28264
1972	grxC	-1.00456	-1.07207
1973	gatZ	0.351658	0.379193
1974	oppC	3.2319	-1.24348
1975	ygiD	-0.060151	-2.53475
1976	rarD	2.05023	0.376415
1977	bglB	-1.08423	-0.353321
1978	fusA	0.930247	1.9485
1979	lysU	-0.792227	-2.24196
1980	wzzB	-1.23819	0.657683
1981	accD	1.01011	2.32769
1982	miaA	-1.63247	3.37017
1983	dmsD	0.194776	-1.06275
1984	dgt	1.1108	-1.20456
1985	bcsC	0.577736	0.428886
1986	galU	-0.787201	0.990892
1987	katE	0.595066	-1.55534
1988	yghA	-0.809151	0.488273
1989	queC	-1.31913	-0.991514
1990	pphB	1.76978	0.197838
1991	glmU	0.315327	1.55725
1992	murD	-1.00673	-0.274127
1993	setB	1.33666	-2.06424
1994	qseC	0.219421	-0.897869
1995	mukE	-1.36519
1996	idi	-0.505547	0.148391
1997	glgC	-0.051116	-0.42645
1998	ulaR	-0.42304	0.238583
[truncated: 1,857 more rows]

## Sheet: ED Fig.4g
	Gene	DOXYCYCLINE (s-score)	CIPROFLOXACIN (s-score)
0	yafW	1.40095	0.162859
1	ydeN	-1.10859	1.70988
2	yceO	1.48475	-0.964805
3	glpE	-0.177223	0.191943
4	yfjS	0.225339	0.932408
5	yobF	-1.19456	-1.10899
6	casD	0.499487	-0.99377
7	exuR	0.299032	0.109265
8	phnD	0.96151	-1.66541
9	wbbI	1.41691	-0.001661
10	glrK	0.124681	-0.432561
11	ralR	-2.18126	4.19078
12	casB	-1.06029	-0.488722
13	rnlB	-1.49566	4.08874
14	rnlA	-0.106197	0.633656
15	ykfI	0.266923	-0.797128
16	blr	-0.627512	-0.935797
17	mcrB	0.564224	-0.855548
18	gltF	-1.12533	-0.360311
19	ybbA	0.529635	0.379682
20	mrr	0.061633	0.053884
21	mcrC	-0.08956	0.536935
22	yghQ	-0.415182	0.338885
23	hokB	-0.751578	1.4414
24	yigG	-0.983822	0.344179
25	mqsR	-0.126196	0.357172
26	mqsA	0.240949	0.305812
27	yjjJ	1.44443	-2.11984
28	yagE	-1.15475	0.100298
29	ythA	0.835418	0.630605
30	gspO	0.311563	-1.41224
31	gspL	-0.201356	-0.953625
32	hsdM	-0.032655	-0.291786
33	rhsA	-0.175376	0.287252
34	yqcG	1.77443	0.421028
35	gspC	-0.177588	-1.05237
36	gspM	-3.03983	-1.37418
37	gspD	0.481285	-1.75139
38	gspG	-0.906834	0.40883
39	gspJ	0.372264	-0.512983
40	gspI	0.400191	0.006983
41	gspF	-0.609193	0.876281
42	appY	0.080631	0.556136
43	yjhC	0.965896	-1.79013
44	chiA	0.366169	0.455192
45	gspE	-0.568543	1.3381
46	gspB	-1.44854	-0.818967
47	yjhG	0.226155	-0.465847
48	trkG	-0.636509	-0.76773
49	yjhP	0.364714	-0.046663
50	nanC	-1.41518	-1.06851
51	gspH	0.523056	1.43474
52	paaH	-1.45518	-1.27998
53	paaD	0.645698	1.05496
54	yfjZ	-1.66095	-1.34859
55	yafO	0.454853	-1.76562
56	paaA	0.462691	0.424604
57	paaI	0.077909	-0.612119
58	paaJ	0.518869	-0.290865
59	paaZ	-0.689328	0.667421
60	paaX	-0.447872	0.138952
61	hicA	2.08529	-0.555544
62	flxA	-0.920191	1.3329
63	paaB	-0.383943	0.812336
64	paaG	1.05	-1.13319
65	ygiZ	-0.352266	-0.521914
66	tynA	1.19528	0.628421
67	paaE	0.332231	-1.24673
68	paaF	0.381611	0.465386
69	paaK	-2.3552	1.23165
70	ybbC	1.09273	0.192328
71	feaB	0.36979	2.23104
72	ypjF	0.5052	1.18391
73	argF	0.528886	-0.691041
74	yafN	-0.830139
75	paaC	-0.26003	0.875552
76	yjhB	-1.74504	-1.71241
77	yodB	-0.060908	-0.126825
78	yjeO	-0.092029	-0.266749
79	setA	-0.9343	-0.754451
80	hsdS	-0.857497	-1.47754
81	yibA	-1.46406	1.26856
82	ygfF	-0.360467	0.8602
83	ompL	-1.16044	-1.45631
84	frlB	-0.376495	-0.985873
85	yafQ	0.486597	-0.946599
86	ynjI	0.079728	0.96568
87	yihS	0.063865	-0.530178
88	yjhH	-0.178282	1.02374
89	yihQ	-0.240949	-0.777324
90	yraH	0.101814	-0.586926
91	yeeR	-1.34512	-0.262762
92	etk	0.378286	0.363318
93	xylE	-0.368153	0.261265
94	setC	-0.775767	0.02816
95	rayT	0.536797	-0.963415
96	frlR	0.363935	-0.570126
97	frlC	-0.562966	0.34253
98	yraK	-0.326275	0.105664
99	yihR	-0.531033	-1.67856
100	gfcA	0.616146	-0.283403
101	feaR	1.62674	0.242369
102	etp		1.79639
103	yciC	-0.536621	-1.37455
104	ydaG	0.558281	1.58002
105	frlA	1.30079	-0.92409
106	chpB	-0.350195	-0.590615
107	casA	-0.484877	-0.175036
108	yedR	-0.262321	1.32
109	yiaV	0.653899	0.598625
110	frlD	-1.11431	-0.607416
111	ygiS	0.615846	1.19658
112	mngB	0.038705	-0.133632
113	alsK	1.10738	-0.094507
114	yidI	-1.15371	-1.00461
115	dinJ	-0.413805	-0.303334
116	alsE	0.05296	-1.69308
117	fliC	1.60176	1.16006
118	alsB	-1.05837	-0.904401
119	rhmD	0.031739	1.73159
120	alsC	0.918864	-0.260657
121	rfbA	0.54736	0.057625
122	mngA	0.152566
123	idnD	-3.70869	2.21846
124	symE	-1.94064	-0.147377
125	ybeT	-0.32206	0.129839
126	torI	-1.61773	0.045572
127	pptA	0.737697	2.38425
128	casE	-0.060067	0.436798
129	hsdR	-0.384252	-1.23444
130	rpiB	-2.1076	-2.31568
131	elfA	-0.862317	2.6401
132	cynS	-0.635077	0.707217
133	cynT	1.15098	-0.928707
134	ygbF	-0.635129	1.72772
135	yraI	-1.21388	-1.82447
136	melB	-0.388303	0.038984
137	atoD	0.160434	0.544135
138	atoA	0.220397	-0.460053
139	tap	-1.55669	-0.36102
140	atoS	-4.15336	2.09673
141	atoB	0.402658	1.63281
142	casC	1.26418	0.501
143	ygcB	0.628527	-0.05959
144	elfD	0.450694	1.13283
145	mcbR	-0.2343	-1.43585
146	ddpX	0.114277	-0.268112
147	ddpB	0.024821	0.571144
148	sfmA	0.353237	2.2204
149	ycaM	0.591584	1.20637
150	atoE	0.019316	0.703673
151	yeaX	0.4677	-0.840495
152	hcaC	-0.342085	-0.280264
153	hyfC	-0.892496	0.039949
154	rfbC	0.842814	-0.650856
155	hcaD	-0.839757	0.573563
156	ygbT	-1.13584	-0.095199
157	ycbU	-0.265993	-1.25246
158	xapA	-1.21934	0.361647
159	hcaB	0.138833	-0.417788
160	sfmF	0.858378	0.666278
161	abgA	0.955924	2.12256
162	recT	-0.671634	0.199563
163	curA	1.50126	0.787579
164	mhpB	-0.652327	-0.03257
165	mhpA	0.22957	0.070724
166	yeaW	0.597122	0.435565
167	hyfE	0.01749	0.062778
168	ratA	0.962517	2.50519
169	hicB	-1.76397	-0.140768
170	hcaE	0.342882	1.31424
171	dosC	0.148014	-0.361562
172	ddpD	0.149355	-1.5535
173	hcaF	-1.31968	-0.338215
174	puuD	-0.700425	-1.56433
175	hyfG	0.858523	-0.573101
176	rfbD	0.142174	-0.213627
177	puuP	-1.57497	-0.577079
178	dmlA	-0.834409	0
179	puuR	-0.14753	-0.55137
180	ddpF	1.20501	0.956647
181	puuC	-0.145464	-0.86633
182	mhpC	-1.59338	-1.33459
183	mhpE	-0.631252	-0.755424
184	mhpF	0.406649	-0.462616
185	mhpT	2.08407	0.181935
186	mhpD	0.332963	0.001661
187	ymgF	-1.44706	-0.578526
188	puuB	-0.519596	-0.061688
189	hyfR	-0.232189	0.535191
190	cbrB	-0.891592	0.388465
191	abgT	0.440526	0.893998
192	scpB	0.667803	-0.013298
193	puuE	-0.581211	2.03864
194	pgaC	-1.25514	-1.03052
195	pgaD	1.29223	-0.387451
196	puuA	-2.83973	1.84286
197	dsdC	-0.166345	0.00165
198	ybiU	-0.940171	-0.753211
199	xapB	1.25176	0.126587
200	bglG	-0.332838
201	fecB	-0.29808	1.60919
202	ydjG	-0.744853	-0.509349
203	ydiO	0.320145	2.19551
204	pgaA	-0.328602	-1.0661
205	mdtM	-0.909292	-2.40867
206	ydjJ	-1.72913	-0.98777
207	ybiA	-0.128241	0.190615
208	sfmC	-0.80646	-0.699603
209	argK	1.05282	0.407332
210	scpC	0.296333	0.349367
211	cspB	-1.17909	0.342106
212	yeeD	-0.104331	-1.12611
213	lacA	0.797371	0.094492
214	ygbN	0.851117	-0.122051
215	yhaI	-0.198753	0.734137
216	hscC	-1.59118	-0.465935
217	ydjH	0.001216	0.71006
218	pgaB	0.200531	-0.584629
219	talB	0.91464	-0.179828
220	focB	0.378948	0.216835
221	rfbB	0.770725	1.43983
222	idnO	-0.234613	0.255737
223	fecC	0.328915	-0.58365
224	sfmH	0.116065	-0.648463
225	ylcG	-1.71994	0.126284
226	bdcA	-1.68182	-0.475399
227	nupX	1.4272	0.205062
228	ycbV	-0.593848	-0.91274
229	yjgH	0.250127	0.703392
230	ascG	-1.05829	-0.522552
231	bdcR	0.479138	-1.39893
232	lsrG	0.173077	0.788032
233	ydfR	0.318174	0.794106
234	fecD	0.701493	1.25355
235	arsB	-0.084239	-0.113256
236	lsrF	-0.247692	-0.464706
237	lsrC	1.03948	2.33903
238	glcA	0.414003	-0.008272
239	atoC	-0.640648	0.217624
240	iraM	-1.08965	1.2652
241	yihN	-0.483123	-2.28423
242	yadL	0.064849	-1.07915
243	glcC	1.31053	-0.364546
244	prpC	0.785112	-0.325003
245	ymfA	-3.46796	0.10937
246	glcB	-0.532619	-1.09513
247	sfmD	-0.86718	1.36635
248	pppA	0.617792	0.885127
249	yddA	-0.947809	-1.47134
250	rhmT	-0.7065	-1.41016
251	ycfZ	1.08304	-0.005951
252	ecpB	-0.330744	-1.63295
253	yoeB	-0.389115	-0.0887
254	ycjP	0.953582	-1.13461
255	gntP	-0.443787	-0.111109
256	ycjO	-0.628325	1.10598
257	hipB	-1.96439	1.30472
258	prpB	0.169011	-0.966156
259	lsrR	0.911067	0.863637
260	slyX	1.2101	-1.77343
261	frdD	-1.11947	-0.96473
262	hyuA	0.60774	3.4834
263	focA	-0.933172	-0.356046
264	sgbH	0.148107	-0.975214
265	yhjR	0.22114	-0.683694
266	prpR	0.906003	-1.01249
267	elfG	-0.065059	-0.975884
268	mocA	0.861966	-0.014529
269	yiaM	-0.150499	1.38829
270	lsrA	0.681098	-1.05978
271	yiaO	1.49966	-1.13417
272	rclC	-1.27195	-0.385212
273	yicL	0.46118	1.23653
274	cadC	0.853293	-0.531901
275	ycbF	-0.622395	-0.015314
276	ygeW	0.814565	0.643456
277	betA	-0.730048	-0.147518
278	yqcE	0.381386	-0.827734
279	yihU	0.208745	-0.486985
280	yefM	0.095498	0
281	sgrT	-0.080953	0.494398
282	sgbE	-0.04547	-0.456463
283	ecpA	-1.60159	-0.074372
284	yhfS	0.450983	-0.619757
285	ybbW	-0.583115	0.103517
286	relB	0.008051	-0.298067
287	ecpE	-0.438634	-0.824479
288	betI	-0.204275	-1.56568
289	ecpC	0.792512	-1.45558
290	speF	1.75619	1.15034
291	ssnA	0.736234	-0.446598
292	ycjU	-1.92071	0.194496
293	ecpD	-0.235282	-0.410089
294	ariR	0.601758	-0.972794
295	iadA	0.319908	0.000961
296	tolA		0.35964
297	ygcP	0.373871	-0.202
298	fliH	-0.173027	0.519926
299	nlpA	-0.819867	-0.764789
300	nfrA	-0.190812	-0.32401
301	yddE	1.62635	-2.54773
302	ydeP	1.06634	0.578141
303	potE	-0.848428	0.512539
304	ymdA	2.02211	-0.582129
305	leuC	-0.474467	-1.55551
306	prpD	0.400025	-2.38488
307	pliG	-0.41946	-0.299692
308	rluF	-0.234266	-0.254787
309	bdm	0.237074	0.323816
310	ycgZ	0.141307	0.207853
311	yahK	-0.438474	-0.529709
312	yjiG	-1.43599	-0.436509
313	flgD	0.002472	1.79584
314	yhjX	-2.6225	-2.93999
315	cbl	1.37539	0.037118
316	srkA	-1.42565	1.20896
317	yiaB	0.10791	0.38858
318	yiaJ	1.27268	-1.26473
319	ompG	0.603142	0.556177
320	kilR	1.75698	0.492077
321	yhcG	0.615705	-0.81767
322	yjfF	-1.32403	0.443963
323	dtpC	-0.402523	-0.314423
324	ygfK	-0.4329	0.774142
325	ygeX	-0.620123	-0.58204
326	guaD	-0.575654	-0.551685
327	sbmC	-1.45786	0.991397
328	tam	1.26474	-1.36981
329	wzxC	0.324664	0.279225
330	narW	-0.412896	1.82824
331	zapA	1.33086	-1.95254
332	iraD	-0.028863	-0.198972
333	livH	-1.64299	0.462255
334	yfcV	0.258298	1.10891
335	yeiL	0.689321
336	pspE	0.867977	0.16861
337	narV	1.72927	0.487925
338	yjjV	0.885114	-0.752657
339	arfA	-6.56713	0.241206
340	zntR	-1.71143	1.05804
341	iscR	-1.53375	0.286437
342	acrE	-1.66164	-0.039496
343	yfcO	0.209117	1.64774
344	ytjB	-2.02781	-1.80451
345	radA	-0.833088	-4.86052
346	mug	-0.955163	0.270177
347	iscX	-0.84514	0.583714
348	ynfF	-2.11668	2.97629
349	yfhM	-0.381332	-0.222362
350	yggF	0.676265	1.2007
351	ivy	2.16495	-1.1345
352	ymgC	-1.81219	-1.59355
353	mzrA	-2.62384	-0.610866
354	rcnB	0.77323	0.906605
355	atpI	-0.398741	-1.78979
356	rclA	0.877183	-0.969048
357	zwf	1.1236	1.40323
358	aldB	-0.119101	0.784735
359	yhfX	0.668635	0.658535
360	allD	-1.27348	-0.805339
361	holD	-1.26409	-0.326743
362	yhdE	0.506234	-0.448475
363	ynbA	-0.407925	0.407007
364	rcsA	0.753658	1.18511
365	bcsE	1.13069	-2.26961
366	putP	0.678018	0.571583
367	ynfD	0.088169	0.542094
368	murQ	-2.16862	-0.168086
369	bsmA	0.933152	-0.715912
370	bluR	-0.662115	0.769823
371	ygaZ	0.157072	0.483789
372	yihT	0.226148	-0.629672
373	nfsA	-0.411072	0.905823
374	yraJ	-1.20846	-1.13509
375	yqjF	0.713073	-1.26512
376	yqjC	0.504689	0.561253
377	yqjA	0.168048	0.08229
378	hflD	3.32038	3.30005
379	bfr	-0.039307	-1.99462
380	bfd	1.56846	0.026528
381	narH	-1.3485	-0.897483
382	yihG	0.088525	0.104045
383	hyaE	0.890889	0.955741
384	ulaD	-1.68447	1.42757
385	yehL	-0.029781	0.414835
386	ddpA	0.295286	0.696692
387	maa	0.76898	-0.468155
388	xylH	-0.53206	-0.475769
389	speD	0.815167	0.194985
390	sra	0.644024	-0.069036
391	xylR	1.21988	0.423203
392	pntA	-0.390615	0.515781
393	wzzE	0.432353	0.328484
394	wzc	1.07572	-0.341112
395	dgoT	-0.79952	-0.611706
396	wcaJ	0.01004	1.47652
397	viaA	1.36979	-1.82217
398	xanP	-0.113474	-1.31319
399	yabI	-0.88741	0.462527
400	gabP	-0.146084	0.601128
401	yceJ	-0.677547	0.44272
402	csgB	0.110831	0.438881
403	csgC	-1.44681	-0.314994
404	csgD	1.90539	-1.00442
405	csiD	0.093566	-1.22048
406	ghxQ	0.354896	-1.36896
407	ghoT	0.213367	-0.925465
408	ghoS	0.342876	0.666828
409	ybbY	-0.776446	-0.156741
410	yajL	0.817382	0.303038
411	dacD	1.62756	0.036425
412	dadX	-0.633254	-0.115967
413	uxuA	0.63695	-0.374187
414	yceM	1.14382	-0.169401
415	uspC	0.267834	-0.44025
416	fliO	0.578723	1.35486
417	phnH	0.535079	-0.175669
418	phnL	-0.728632	-0.423108
419	phnM	-0.422512	0.673975
420	mdtD	-0.125532	0.578943
421	mdtC	0.510789	1.66661
422	phnN	-1.26212	-1.51171
423	fadI	-0.467308	-1.11014
424	phnP	0.515843	-0.913015
425	tomB	-0.712985	-0.019485
426	treA	-0.888096	-1.57804
427	torD	0.515421	0.584625
428	phnO	-0.985694	-1.35981
429	phnC	-1.24566	-0.143319
430	evgA	-0.3138	-0.341918
431	ebgA	0.230436	-0.204732
432	fliK	0.94965	0.984669
433	fliJ	0.952411	0.077021
434	fliE	-1.48684	-0.848054
435	flhC	1.93488	-0.051783
436	efeB	-1.2552	0.862754
437	emrD	2.34273	-1.09776
438	uacT	-0.283839	-0.391213
439	tyrP	0.570374	0.811752
440	eutC	0.309701	0.003266
441	eutK		-1.41943
442	eutM	-0.447333	0.04076
443	eutQ	-0.156472	-0.952644
444	eutS	0.224895	1.1264
445	glpB	0.440252	0.557345
446	yafP	0.041474	-2.42615
447	chaB	0.754156	1.51746
448	yecN	-0.222085	0.267852
449	cmtB	-0.410432	-0.467301
450	yebV	-0.414692	-0.411999
451	chbF	-0.13594	0.056025
452	mscL	-0.405993	-0.114759
453	gsiB	-1.01513	-0.255834
454	lplA	-0.318696	-0.040156
455	yebF	-0.742238	0.642425
456	cheA	0.141487	-0.507263
457	ruvC	-1.58462	0.015766
458	priC	-1.12979	-2.59682
459	ydiN	1.17447	-0.102712
460	citE	1.4833	0.290141
461	prlF	-0.839717	0.326629
462	ydgC	0.157472	-0.743132
463	codA	1.12146	-0.49087
464	cpxA	-0.041579	4.39607
465	ydaF	1.52263	1.63024
466	mtfA	-0.167515	-0.555003
467	glpG	0.032445	-0.783153
468	yegS	-1.78157	1.56527
469	yehA		1.01485
470	rsmG	-2.11227	1.57945
471	rsxC	1.43176	0.246175
472	ycgM	-1.39584	-0.818022
473	proW	-1.48612	-0.323845
474	qorB	-0.220884	-0.870199
475	pflB	-0.160965	-0.513892
476	pstC	-1.00857	1.3538
477	pgk	0.71089	0.35906
478	nsrR	0.205604	1.26789
479	osmB	2.95788	3.39214
480	proY	-0.435128	-0.071032
481	proX	-0.769687	0.606526
482	nrfB	0.046921	-0.177055
483	purB	0.288816	-0.027299
484	pldB	0.173813	-0.159298
485	pta	-0.712816	-1.11316
486	plsX	-0.128856	0.213422
487	proV	0.269159	-0.275301
488	plsC	-1.54166	0.156693
489	nth	1.46453	0.30297
490	pyrD	-4.58497	0.631017
491	pepP	0.425096	2.372
492	pyrE	-6.81187	1.28078
493	pyrF	-1.24904	0.108725
494	pyrH	0.702807	0.728455
495	pepQ	0.426912	-0.17886
496	pldA	-0.43595	-0.46328
497	pfkA	-0.540089	0.25157
498	plaP	0.969682	-0.550101
499	pflA	0.855987	-1.29482
500	nrfA	-0.296248	0.188409
501	pstB	-2.16963	0.338422
502	phnG	0.167308	-0.004473
503	nlpI	-4.30862	-1.15274
504	nlpE	0.735461	0.518521
505	otsA	0.77506	0.4436
506	pspG	0.491395	-0.3219
507	phoR	0.790735	-0.04757
508	phoQ	-4.05061	-0.48106
509	oxc	-1.09627	1.70367
510	queF	-1.49971	-1.75469
511	psiF	-1.34235	-0.001394
512	psiE	0.753071	1.19544
513	nirC	0.156028	-0.084585
514	nikR	-2.36325	-1.84115
515	phoE	-0.084997	-0.559842
516	phnF	1.09098	0.334279
517	norV	-1.12406	-0.00784
518	queA	-7.20055	-2.24062
519	queE	1.04609	0.242011
520	nrdI	0.756225	0.35905
521	pgl	-2.34724	0.924863
522	nrdH	-0.823066	0.908542
523	pka	0.490941	-0.832691
524	plsY	0.144751	0.38894
525	nrdR	-0.618155	2.23449
526	pstA	-0.828447	1.00229
527	osmE	0.282494	0.231535
528	nrdF	-0.554875	0.758336
529	pgpA	1.99757	-0.27769
530	pgpB	-1.73601	-0.634287
531	pheA	-0.001092	-0.359523
532	pheS	-5.73146	-1.12391
533	pheT	0.427722	-0.738566
534	osmC	1.23596	1.04081
535	pepN	0.15845	-0.999413
536	pykA	0.752954	-0.082805
537	pmrD	-0.450025	-0.100757
538	purK	-1.97421	0.049162
539	purM	-6.66776	0.559541
540	pdxA	0.878532	0.762188
541	purU	0.118741	-0.144343
542	ppsA	1.64657	1.61781
543	oppB	-0.908537	-0.444855
544	pdxB	-0.28438	1.64096
545	pdxH	-0.059463	-0.434793
546	nusG	0.897448	-0.184921
547	pdxJ	1.72953	0.465245
548	pabA	0.702943	-1.31947
549	pdxK	-0.352444	0.160467
550	obgE	-0.246106	-0.591159
551	purH	-0.722522	-1.1948
552	pcnB	1.7336	1.08364
553	prfC	1.81507	2.15915
554	purC	-0.695834	0.73072
555	purE	-3.07787	1.32583
556	purF	-2.28795	0.91595
557	ompW	-0.346383	-1.41054
558	panF	-0.604025	-1.395
559	ppsR	0.994704	0.627135
560	ompF	2.56463	5.10864
561	pal	-1.33153	-0.502868
562	ompA	-5.16576	-3.46264
563	patA	-0.313858	-0.562022
564	pabB	1.44959	0.160944
565	pbpC	-0.367934	-0.512219
566	pbpG	1.99541	1.07655
567	pcm	-4.47014	0.994311
568	pmbA	-0.136415	0.288665
569	nupC	-0.509439	-0.117234
570	prmA	-0.031972	1.26314
571	nudB	-0.843795	0.380851
572	potD	-1.89148	-1.976
573	potB	-1.7571	-0.665787
574	polB	-0.193341	-0.569206
575	nudE	-1.15449	0.008456
576	phoB	0.6818	2.40741
577	ptsN	0.993177	-0.520829
578	ptrA	0.523388	1.48928
579	pepD	-0.032374	0.044203
580	purA	-2.59571	1.13219
581	pnp	-0.029577	1.52608
582	pncB	-0.470436	0.809358
583	pyrB	-3.92094	-0.08994
584	nudF	-0.430898	0.166831
585	nudG	-0.571047	-0.504735
586	prlC	-0.578159	0.548711
587	ppiD	0.197224	0.990342
588	nuoK	0.354705	1.29182
589	nuoJ	1.5871	0.848959
590	otsB	-0.503939	-0.406385
591	nuoH	0.839949	0.604391
592	nuoG	0.346783	0.470459
593	nuoE	1.59398	2.05625
594	oppD	-1.27697	1.44149
595	nuoC	3.45464	2.4173
596	nuoB	0.419782	1.49449
597	nudK	0.336811	-2.79307
598	ppiC	0.366508	0.075635
599	ppiB	-0.723301	0.991339
600	nudJ	-0.919724	-1.12349
601	ppiA	-1.29824	0.035802
602	pepA	-2.33713	-0.218173
603	ppc	-1.27157	-0.630899
604	pepB	-0.248652	0.301604
605	nuoN	0.994816	1.82484
606	proB	0.410858	-1.02764
607	sspB	-0.748208	0.05806
608	raiA	-0.144199	0.218472
609	ycaO	0.316527	0.037925
610	ycaD	-0.603297	0.319083
611	ybjP	-0.835902	0.487965
612	ybjO	0.070985	0.553261
613	ybjM	0.431613	-0.933234
614	ybjJ	0.094818	-0.33088
615	ybjG	0.130946	0.462821
616	ybiV	-0.290463	-0.68447
617	ybiT	-1.49513	-0.711309
618	ybiR	-1.56678	-1.31608
619	ybiO	-0.665839	-0.333118
620	ybiB	-1.17348	-0.472841
621	ybhR	1.17379	1.2333
622	ybhQ	2.05797	1.26313
623	ybhL	-0.119429	-1.17911
624	ybhK	0.573532	-1.04747
625	ybhF
626	ybhC	1.03158	1.52564
627	ybgJ	0.542315	1.98563
628	ybgI	0.509628	0.453643
629	ybgC	-0.602147	-0.55085
630	ybfF	0.221236	-0.621344
631	ybfE	-1.54873	-4.53185
632	ybeZ	0.387831	1.8721
633	ybeY		2.01898
634	ybdZ	0.237506	0.377107
635	ybdK	-0.422291	0.035816
636	ybdG	-0.485865	-0.283317
637	yccA	0.452992	0.152157
638	yccF	1.22238	-2.19435
639	yccJ	-0.905411	-0.09426
640	yccS	0.531949	0.864201
641	ydhF	-1.06878	1.19704
642	ydgK	0.765281	-0.199582
643	ydgH	1.11484	1.96042
644	ydfG	0.583538	-1.02709
645	yddG	-0.260197	-0.549247
646	ydcZ	0.641322	-0.497226
647	ydcY	0.335251	-0.466066
648	ydcF	0.541868	1.17449
649	ycjX	0.652734	-0.95444
650	ycjG	-1.35989	0.646698
651	yciO	-0.837078	1.36531
652	yciN	1.37787	-1.27848
653	yciI	0.71459	1.52387
654	yciH	0.254294	1.36417
655	ybcJ	-1.50007	-1.71909
656	yciE	-0.720347	-1.0681
657	ychQ	0.691693	0.184535
658	ychN	-0.859305	1.40986
659	ychF	-0.20873	2.06633
660	ycgR	-0.294089	-0.818157
661	ycgL	0.315938	2.20421
662	ycgJ	-0.652026	0.210972
663	yceI	-0.055785	0.015731
664	yceF	-0.98842	-0.003599
665	ycdZ	0.435979	-0.300928
666	ycdY	0.382218	0.26823
667	ycdX	-0.13933	1.51642
668	yccX	-0.475796	-0.556495
669	yccU	-1.04879	0.129726
670	yciB	-0.693561	-0.065087
671	ybcI	0.89704	-0.081472
672	ybbN	0.086635	0.619061
673	ybaY	-0.121721	-0.888925
674	uspG	0.057022	-0.114092
675	uspF	2.13194	0.988581
676	uspB	1.06416	-1.39949
677	uspA	-0.301924	-1.97239
678	uraA	-1.02659	0.298809
679	upp	-0.358226	0.677793
680	ung	-2.08854	0.141424
681	ulaG	0.063704	1.36827
682	ulaF	0.794244	0.461611
683	uidB	1.00474	1.11582
684	ugpQ	0.331207	-0.876775
685	uup	-1.79326	1.00573
686	udp	1.49278	-1.90076
687	ucpA	-1.532	0.174908
688	ubiX	1.27556	0.420046
689	ubiI	0.483626	1.63085
690	ubiH	1.70483	-0.067644
691	ubiF	0.934607	2.78874
692	ubiE	1.51206	0.545307
693	ubiC	0.674939	2.03971
694	ubiB	-0.921067	0.081089
695	tyrS	-0.020769	-0.25874
696	tyrR	0.648271	0.757817
697	tyrB	-1.00204	1.32836
698	tyrA	-0.297806	0.191859
699	udk	0.706038	-0.844197
700	ydhR	0.430617	0.708331
701	uxaB	0.667482	-0.57997
702	valS	0.182307	0.36889
703	ybaT	-2.02116	0.248265
704	ybaN	0.850028	0.278624
705	ybaL	-0.880145	-0.675868
706	ybaK	-0.522091	-1.47751
707	ybaB	-0.427359	1.89989
708	ybaA	-0.816682	-0.750492
709	yajI	1.02669	0.054268
710	yajC	1.21789	0.728508
711	yaiY	-0.081839	-0.844822
712	yaiA	0.974973	-0.435182
713	yafV	-0.371224	-0.313177
714	yaeQ	1.5913	-1.69641
715	yadN	-0.152149	0.284604
716	yadM	0.034901	-0.887498
717	uxaC	-0.223037	-1.44495
718	yadH	0.599538	-1.59144
719	yadC	0.302807	1.65749
720	yacG	-0.086203	-0.693173
721	xylF	-0.343589	-1.33201
722	xylA	-0.211096	-2.60357
723	xthA	0.42305	-0.749097
724	xseB	-0.941155	-6.62445
725	xanQ	-1.82822	-0.636661
726	wecH	-0.185266	0.93506
727	wecG	-1.56506	-1.1528
728	wecF	2.79772	-1.14117
729	wecD	3.35315	0.005513
730	ves	-0.854053	0.367987
731	yadG	0.390863	-1.28622
732	typA	2.55163	-0.874905
733	ydhT	-0.843732	0.057937
734	ydiE	-0.728848	0.36222
735	ynfM	2.3059	1.13049
736	ynbC	-0.192024	0.981148
737	ymiA	1.54932	0.263854
738	ymgD	-1.09977	-1.68018
739	yjjX	-0.272142	-0.608012
740	yjjW	-0.37476	-0.270088
741	yjjP	0.595556	-0.248229
742	yjiA	0.422375	0.124892
743	yjfC	-2.36391	-0.641428
744	yijD	-0.725471	-1.95176
745	yiiM	-1.52124	-1.53167
746	yihX	1.64542	-0.052747
747	yihI	-1.53478	1.31852
748	yigL	-0.187907	0.04521
749	yigB	-1.4188	-1.12367
750	yifK	-0.544942	-1.27436
751	yieH	-0.985811	-0.900751
752	yidH	-0.933485	-1.20559
753	yidG	-0.478145	-1.67149
754	yidC	-0.769685	-0.204928
755	yibN	0.753746	1.29541
756	yibL	-0.09402	-0.567899
757	yiaA	-0.223768	-0.654785
758	yhjV	0.154278	-0.378041
759	yhjJ	1.59577	0.700043
760	yhiM	-0.781078	0.732949
761	ynjF	-0.902583	0.27455
762	yobA	1.47982	1.83337
763	yohC	-1.23696	1.29252
764	yohD	0.945429	0.670215
765	zupT	0.451551	0.336177
766	zraS	-1.47407	-0.368267
767	zraR	-0.226947	0.259671
768	zraP	-0.099667	-0.050946
769	znuB	-0.419386	-0.353821
770	znuA	0.885178	-0.667049
771	zntA	-0.330529	-1.04121
772	zapC	0.488105	-0.068834
773	zapB	-0.307859	0.607997
774	ytfT	0.591433	1.36229
775	ytfQ	-0.86811	-2.02424
776	ytfP	-1.00001	-1.32277
777	yhhX	-0.455388	-1.03374
778	yrfG	-0.051341	-0.517399
779	yrbG	0.08472	-0.887506
780	yqjI	-1.01951	-1.49038
781	yqjH	-0.573365	0.635648
782	yqjG	-0.287206	0.967843
783	yqjE	0.601215	0.970781
784	yqjD	-0.559763	0.440997
785	yqiC	1.20232	0.79233
786	yqcC	0.225467	-0.407617
787	yqaB	0.564708	2.55813
788	yqaA	-0.478289	-0.213329
789	ypjD	0.094781	0.30623
790	ypdE	0.138937	0.905157
791	ypdA	-0.286816	-0.865898
792	yojI	0.499674	0.263274
793	yhhS	-0.33027	-0.255604
794	yhhJ	-0.669679	-0.233175
795	yfeZ	-0.601243	0.147013
796	yfeY	-0.410052	-1.29366
797	yfcQ	-0.770182	-1.7762
798	yfcP	1.24712	0.140398
799	yfcE	-0.913913	0.214426
800	yfcD	1.0324	1.31035
801	yfcA		-0.580233
802	yejM	-0.895365	-0.354356
803	yejG	-0.456183	-0.096469
804	yejF	0.903487	1.29804
805	yejE	0.947085	0.247767
806	yejB	-0.788955	-0.776668
807	yeiG	0.054512	0.964229
808	yfgD	-1.42251	-0.871858
809	yehY	0.443535	-1.62263
810	yehR	1.09013	-0.19334
811	yeeZ	0.598436	-0.258954
812	yeeA	-0.121697	-0.763212
813	yedW	1.90063	-0.739607
814	yedP	1.17983	0.494709
815	yedJ	0.394844	-0.847196
816	yedI	-1.22949	-0.806016
817	yedF	-0.69544	1.6058
818	yecM	1.44753	0.250475
819	yebZ	0.522176	1.85075
820	yebE	-1.94205	-2.21685
821	yebC	-0.200132	0.285296
822	yeaD	-2.50866	-1.42041
823	ydjM	0.278107	0.72916
824	yehW	-3.20335	-0.644326
825	ydhV	-0.88261	0.515716
826	yfgJ	-0.292307	0.480536
827	yfiF	-2.33336	-0.468525
828	yhhA	-0.324301	-0.636565
829	yhfG	-1.20555	-0.258857
830	yhfA	0.081692	0.002383
831	yhdY	0.157679	-0.010463
832	yhdT	-0.400188	-1.05596
833	yhcO	1.74796	-0.210583
834	yhcB	-0.028994	-4.64725
835	yhbY	1.48873	0.351137
836	yhbE	0.437827	0.368619
837	yhaH	0.602865	0.019528
838	ygjP	0.050596	1.00335
839	ygjK	0.398005	-0.315804
840	ygiN	0.580322	-0.399053
841	yfhL	-0.384257	0.491938
842	ygiF	1.03499	0.306044
843	yghB	0.603072	0.075399
844	yggX	-0.249937	-0.588885
845	yggS	0.867526	1.57945
846	ygfZ	0.725419	1.73214
847	ygeA	-0.357336	0.743901
848	ygdG	-2.02715	-0.155524
849	ygbE	0.49831	0.397874
850	ygaV	1.2837	-1.23394
851	ygaU	1.05112	0.175238
852	ygaP	0.459147	0.56844
853	ygaM	-1.24915	1.05943
854	yfiH	1.14065	0.429632
855	ygiC	0.881112	-0.491926
856	tusE	-2.84172	3.20431
857	tusD	-0.497835	1.78744
858	tusC	-0.726861	2.33304
859	rpoD	-1.74968	-0.842821
860	rpmI	0.129935	2.3225
861	rpmG	-0.440707	-1.12048
862	rpmF	0.466035	1.08506
863	rpmE	-3.79959	2.70114
864	rplI	1.70064	0.006393
865	rplD	-0.508028	2.44699
866	rpiA	-1.44089	0.167826
867	rpoN	-0.153144	1.90533
868	rpoS	-11.2137	-1.57423
869	rpoZ	-0.392655	-0.17483
870	rsmC	-0.736085	-0.444268
871	rsmB	-0.156754
872	rsmA	0.839841	0.519786
873	rsfS	3.08654	2.47427
874	rseC	2.40897	0.838033
875	rraB	-0.559951	-0.328666
876	rraA	0.577822	0.225219
877	rpsT	0.850296	-0.007401
878	roxA	-0.789325	-1.08374
879	rpsF	-5.18701	0.816282
880	rpsE	0.285523	0.945844
881	rppH	-0.205688	0.237795
882	rof	1.53574	0.154454
883	rodZ	-1.01843	-0.588448
884	rnt	0.328635	2.21384
885	rhtB	0.320143	-0.187514
886	rhtA	0.803642	-0.56869
887	rhmA	0.979595	0.540326
888	rhlE	0.163629	0.129665
889	rhlB	0.027537	-1.81618
890	rffG	-1.42649	-1.14055
891	relA	0.228542	0.308371
892	recX	-0.904673	-1.59999
893	recJ	-0.766838	-0.837365
894	recF	1.36525	5.16267
895	recD	-0.26354	-0.772163
896	recC	0.959078	-2.60454
897	recB	-0.298616	-0.533697
898	recA	-0.18106	-7.86581
899	rcsF	-0.040606	-0.691728
900	rcsB	-1.30234	0.389062
901	rcnA	1.78612	-0.613159
902	rbsD	2.4463	1.61191
903	rbn	-2.9397	1.33772
904	rbfA	0.420739	2.18919
905	ravA	0.601332	-0.776344
906	rapA	-0.431895	0.125636
907	recO	-0.536272	2.10898
908	rsmD	-2.41034	-1.06878
909	ribB	2.35374	2.30115
910	ribD	-0.074523	-1.15314
911	rnr	0.921455	-1.42415
912	rnpA	-0.570687	0.32617
913	rnhB	1.84349	-0.583576
914	rng	1.33827	0.285735
915	rne	0.194938	0.573537
916	rnd	-0.478625	0.587965
917	rnc	-0.295129	-0.447981
918	rnb	-0.44151	-1.06378
919	rna	0.416855	-0.034497
920	rmf	1.05838	0.294978
921	rluE	1.02742	0.039554
922	rluC	-0.218344	-0.663232
923	rluA	0.978922	-0.550874
924	rlmN	-0.678922	0.369281
925	rlmL	1.21919	-0.105913
926	rlmF	1.01039	1.5547
927	rlmE	-0.237521	1.68674
928	rlmC	1.12587	0.573894
929	rlmB	0.336313	1.12221
930	rimP	-0.359373	2.09493
931	rimO	-0.656569	-2.32725
932	rimK	-2.09719	-0.430494
933	rimI	0.665255	-0.793632
934	rihC	-0.192271	-0.150282
935	rihA	1.32959	-0.014078
936	ridA	0.939762	1.24695
937	ribF	-0.405367	0.664962
938	rlmJ	-0.375205	0.015636
939	rsmE	-1.28144	-0.055722
940	rssB	1.33508	0.480584
941	rsxA	-0.41852	0.732286
942	tktB	0.132683	-0.363935
943	thrA	-0.473474	-0.114591
944	thiS	-0.307789	-0.215545
945	thiM	0.567526	0.458522
946	thiK	-0.6915	-1.93529
947	thiI	0.425105	0.676365
948	thiH	-0.896022	0.053096
949	thiG	-0.630549	0.372067
950	thiF	-1.4512	-0.154802
951	thiE	-0.258991	-1.69048
952	thiB	-0.596505	-0.960261
953	tgt	-0.414934	0.839958
954	tesA	0.164569	-0.955772
955	tldD	-0.206067	0.714617
956	tehB	0.246649	-0.611591
957	tdcC	-0.496429	-1.61467
958	tdcB	-0.058408	-0.388704
959	tatE	2.11235	4.19773
960	tatC	3.90731	-1.98082
961	tatB		-1.91192
962	tatA	1.55541	-1.0903
963	tar	-0.725754	1.14769
964	tamA	0.251814	-1.77024
965	surA	-2.11285	0.156087
966	sufS	-0.824987	1.21538
967	sufE	-1.80858	0.02326
968	sufD	-0.899458	0.250509
969	tdcE	0.254556	1.51621
970	sufC	0.213523	-1.32526
971	tmcA	0.001374	-0.766103
972	tusB	-0.921391	2.93119
973	tusA	0.036254	1.94338
974	ttdB	-0.273365	-1.23061
975	ttcA	-0.124016	-0.647974
976	tsaE	-0.329667	-0.974987
977	tsaD	-0.135358	-0.413845
978	trxB	0.90516	-2.15778
979	trxA	0.12296	1.74238
980	truD	-0.168122	-1.19378
981	truC	-1.30023	0.088468
982	truB	0.634191	-1.2734
983	truA	-2.79806	0.601869
984	trpR	0.452165	-0.807616
985	trmH	0.463731	-0.634202
986	trkH	1.40925	-0.288724
987	trkA	0.279944	0.20213
988	treF	-0.601631	-0.391624
989	treC	2.63638	-0.269249
990	tpiA	-1.01082	-0.707643
991	torT	1.50347	1.49717
992	torS	0.507454	1.95305
993	torR	0.197372	-1.55091
994	tolR	-1.93953	0.025593
995	tolQ	-4.25562	1.81476
996	tolB	-0.449791	-0.004261
997	trpB	0.89333	-1.09674
998	queG	1.02155	2.07535
999	sufB	-0.200622	1.25703
1000	sthA	1.24456	3.01391
1001	secG	-0.457663	0.951294
1002	secB	-0.498585	2.71871
1003	sdhE	1.02102	1.03743
1004	sdhD	0.8219	0.425942
1005	sdhB	1.34428	0.830398
1006	sdhA	1.35518	-0.488926
1007	sdaC	-1.44666	-0.672459
1008	sdaB	-0.685793	0.159472
1009	sdaA	1.74563	0.104314
1010	sbp	-1.96209	0.256954
1011	sbmA	1.66698	1.52168
1012	sbcD	-0.598204	2.91841
1013	sapF	1.29879	0.611083
1014	sapD	2.61409	1.02453
1015	sapA	-0.195511	-0.936182
1016	sad	1.24598	2.44108
1017	ruvB	-1.6988	0.471719
1018	ruvA	-0.541134	-0.361186
1019	rutR	0.905568	0.757502
1020	rutF	-0.56024	-0.178043
1021	rutD	0.842117	0.203627
1022	rsxG	1.97708	0.563249
1023	rsxE	0.400303	1.00892
1024	rsxB	2.38326	-0.853142
1025	sbcC	-0.414583	-0.878444
1026	sufA	-1.69125	-0.262217
1027	selA	0.18723	-0.11219
1028	selD	1.0389	-0.249328
1029	ssuE	-0.197393	0.039678
1030	ssuD	0.059657	-0.280992
1031	sstT	-0.530597	-0.350789
1032	nikE	-1.20148	-0.822432
1033	sspA	-3.30961	4.094
1034	sseA	-0.642118	-0.099131
1035	srlD	2.2119	0.608492
1036	spy	0.842672	-0.804868
1037	speE	0.642233	0.263719
1038	speB	-1.09454	0.486753
1039	speA	-1.5269	-2.07196
1040	selB	0.046059	-0.86445
1041	solA	1.45335	0.170101
1042	sodA	-1.10302	1.65094
1043	slyD	0.239075	-0.945927
1044	slyB	0.591372	-1.9599
1045	slyA	-0.331289	1.36045
1046	slt	0.702821	0.604752
1047	slmA	-0.21565	-0.293914
1048	sixA	1.04072	-0.382952
1049	sfsA	1.3869	-1.49478
1050	serC	-1.58657	1.20808
1051	serB	1.31879
1052	seqA	0.335402	-0.642701
1053	sohB	-0.470993	-1.61397
1054	nikD	1.20288	-1.7512
1055	nikB	0.104312	0.214064
1056	ftsX	0.24187	-0.36445
1057	ftsP	0.948881	-0.127771
1058	ftsK	-0.158327	-1.82649
1059	ftsE	0.237628	-0.250343
1060	fsr	1.01913	-2.29891
1061	fsaA	-1.8556	0.001394
1062	fryC	-0.222719	0.605573
1063	frr	0.3794	2.96624
1064	fre	-0.786861	2.22947
1065	frdC	-0.31344	-0.644981
1066	frdB	-0.320325	-0.0789
1067	frdA	-0.289476	-1.50858
1068	frc	0.587953	0.73705
1069	fpr	0.878495	-0.789374
1070	folX	-0.237295	0.607276
1071	folB	-2.22494	0.125563
1072	flk	-0.014055	-0.097984
1073	ftsZ	0.450579	0.484072
1074	fucI	-0.104593	0.270858
1075	fucO	1.67561	0.393656
1076	glnK	0.40274	-0.145012
1077	glnH	-0.028841	0.286163
1078	glnG	-0.187772	-1.39398
1079	glnB	-0.827354	2.11519
1080	glnA	-0.977025	3.73941
1081	glk	-0.56838	0.59775
1082	glgX	1.31456	-1.16474
1083	glgS	0.028548	0.503806
1084	glgA	-2.02605	-0.575598
1085	ghrB	0.179059	0.340107
1086	gdhA	0.818821	0.255149
1087	nikC	-0.588467	-1.36157
1088	gcvR	-0.173981	0.022131
1089	gcvH	1.27365	0.222473
1090	gcd	0.460404	0.533203
1091	garR	0.085881	-1.06097
1092	gapA	-0.425327	-1.60328
1093	galS	0.524608	-1.78919
1094	galM	-0.547341	0.636484
1095	galK	0.685252	0.722977
1096	gadE	0.907763	0.175506
1097	gabD	-0.496401	-0.768027
1098	fur	0.835328	5.25332
1099	fumB	0.246129	-1.63553
1100	fucU	-0.025329	0.795674
1101	gcvP	0.727925	0.24965
1102	fliY	0.16615	0.113131
1103	fliT	-0.07359	0.977625
1104	fliM	1.67505	0.467381
1105	fabR	0.517733	-0.665542
1106	exbD	0.925112	1.51578
1107	exbB	-0.374283	0.002884
1108	era	-0.036356	0.394209
1109	eptB	1.94023	-0.945324
1110	epmC	-0.371714	-0.782628
1111	epmA	1.93256	1.7372
1112	fadB	-0.180657	-0.587534
1113	epd	1.55342	0.346756
1114	envC	1.1353	-2.35059
1115	entS	0.443818	0.709856
1116	entH	1.4172	0.434163
1117	entF	-0.538079	0.96055
1118	entE	-1.76342	1.01105
1119	emtA	0.376919	1.48045
1120	elaB	0.799177	-1.38405
1121	efeO	0.14392	-0.830352
1122	edd	0.242714	1.71543
1123	envZ	0.963255	-1.79603
1124	glnL	0.602251	-2.45757
1125	fadD	0.72685	1.25178
1126	fadH	0.062263	0.083731
1127	flhE	1.06279	-0.020079
1128	flgJ	0.989189	-0.21974
1129	fldB	0.28697	-0.472256
1130	fldA	1.42542
1131	fkpB	0.31499	1.64563
1132	fkpA	0.776458	-1.09194
1133	fklB	0.880962	1.76262
1134	fis	2.16818	-10.6058
1135	fhuF	0.023415	-0.04875
1136	fhuD	1.19287	-0.429896
1137	fadE	-1.58318	-1.1131
1138	fhuB	-0.675539	-0.426355
1139	fetB	-0.653937	0.65829
1140	fetA	0.022145	1.30234
1141	fepD	-1.98199	1.2096
1142	feoC	-0.187826	-2.55904
1143	feoA	-0.581823	0.062756
1144	fecA	1.75855	0.197107
1145	fdoI	-1.73687	-0.528344
1146	fdoH	-0.011215	0.820191
1147	fdhE	-0.12011	-0.368743
1148	fdhD	0.296447	-0.36892
1149	fadR	-0.137909	1.78225
1150	fadJ	-0.010508	-0.126499
1151	eda	0.805651	1.18137
1152	glnP	0.764123	0.198118
1153	hycD	-0.321415	-1.98433
1154	hycA	1.40849	0.022965
1155	hybO	-0.17278	-0.30207
1156	hybG	-0.179976	-0.587914
1157	hybE	-2.03258	1.38327
1158	hybD	0.924318	-1.14299
1159	hybB	-0.653025	0.334047
1160	hyaC	1.20868	0.557416
1161	hyaB	0.380024	-2.88726
1162	hyaA	-0.155674	1.03826
1163	htpG	-0.100181	1.01045
1164	hsrA	-3.30554	-1.02927
1165	hspQ	-1.36605	-0.799739
1166	hslV	0.467569	-1.04976
1167	hslU	0.348902	0.937203
1168	hslR	0.10093	-0.397767
1169	hslJ	-1.98661	1.94186
1170	hscB	-0.511959	0.109901
1171	hscA	1.10719	1.95595
1172	holC	-1.0584	-1.1984
1173	holA	-0.488887	-1.8886
1174	hmp	-0.706302	-1.38749
1175	hldD	-0.864628	1.62332
1176	hisQ	-0.766784	-0.656125
1177	hycE	-0.472261	0.094865
1178	hycI	0.315099	-0.107423
1179	hypA	-0.190215	-0.751684
1180	hypB	-0.515264	-0.835682
1181	ispG	-1.1407	-0.028886
1182	ispF	-0.058895	0.070177
1183	ispE	2.46734	2.88659
1184	ispA	2.36008
1185	iscU	0.307068	0.822488
1186	iscA	-0.031527	-0.092971
1187	iraP	-0.641008	0.995051
1188	infA	-0.861428	-2.25382
1189	inaA	0.149337	1.23003
1190	ilvN	-0.83975	-0.358757
1191	ilvM	-1.40479	-0.946595
1192	hisM	-0.764829	-0.330691
1193	ilvI	1.09732	-0.618496
1194	ilvE	-0.180537	-0.964583
1195	ilvD	0.772286	0.085576
1196	ilvA	0.429281	-1.11771
1197	ihfB	-1.45794	-2.1782
1198	ihfA	-1.3403	-1.44805
1199	ibpB	-0.041513	-0.258444
1200	ibpA	-0.644581	-0.777979
1201	ibaG	0.514694	-0.685759
1202	hypF	1.15829	0.238054
1203	hypD	0.297863	-0.484405
1204	hypC	1.22134	-0.509935
1205	ilvH	0.335233	1.04412
1206	hisG	-1.10314	-0.362909
1207	hisD	0.602457	-0.530457
1208	hisC	-0.094688	0.279817
1209	groS	-1.12383	-1.02867
1210	greB	0.317268	-1.34365
1211	greA	1.06211	0.099141
1212	gpt	2.2231	-1.6517
1213	gpr	-0.969758	-0.635354
1214	gpmA	0.554092	-0.943597
1215	gntU	-0.227391	-1.15634
1216	gntT	-0.557651	-0.028403
1217	gnd	-0.644723	-0.942145
1218	grxB	-0.213465	-0.478717
1219	gmhB	-1.26374	3.38717
1220	glyQ	0.288416	-0.91731
1221	gluQ	-2.51598	0.233075
1222	gltP	-0.241135	-1.15646
1223	gltA	1.47774	0.571082
1224	glrR	1.30632	-1.40384
1225	glpX	-1.18051	-1.92905
1226	glpQ	0.301022	0.934109
1227	glpF	0.794586	-0.986495
1228	glpD	-0.327736	-0.281557
1229	glpC	0.499397	-0.256119
1230	glpA	0.338062	0.274273
1231	gmhA	-1.38298	3.10003
1232	gloB	1.04298	-0.292149
1233	grxD	0.170624	0.50913
1234	hisB	0.444328	1.99959
1235	hinT	1.60201	-0.468711
1236	hfq	-5.15575	1.15751
1237	hflK	1.23666	0.428334
1238	hemY	0.847329	-3.19674
1239	hdhA	-1.13425	0.051364
1240	hdeB	0.327859	-0.777606
1241	gshB	1.25773
1242	hcaT	1.63187	0.195736
1243	gudX	1.35988	-0.440673
1244	gudD	1.89433	1.1058
1245	guaC	1.64985	-0.811122
1246	guaB	-15.0751	1.28364
1247	guaA	2.34012	3.07894
1248	gss	-0.676076	0.685477
1249	gsk	1.20718	1.17127
1250	gsiD	0.51293	1.12727
1251	gsiC	-1.17359	1.2362
1252	hcp	1.41031	0.001498
1253	ispH	-0.153904	0.643639
1254	ebgC	1.15893	0.219493
1255	dusA	-0.418573	-0.576666
1256	atpE	1.48326	1.93647
1257	atpD	1.50703	1.75762
1258	atpC	1.73021	1.85865
1259	atpB	1.48978	1.82119
1260	atpA	0.742844	1.70695
1261	astE	0.081296	0.485117
1262	astD	0.112085	0.205496
1263	astA	1.19384	-1.44101
1264	asr	0.046477	-0.473752
1265	aspS	0.1568	0.989603
1266	aspC	0.613895	1.34221
1267	asnC	-0.410953	-1.6466
1268	asnA	0.940295	-0.572223
1269	artQ	-1.56269	1.08079
1270	artP	-0.552869	-0.023422
1271	artJ	0.815188	0.644509
1272	artI	0.18681	0.980106
1273	aroP	1.27089	-2.65295
1274	aroL	-1.42962	-1.21711
1275	aroK	-0.742347	2.30815
1276	aroG	-1.04934	-0.550426
1277	aroF	-0.558058	0.619927
1278	atpF	0.570714	1.81937
1279	atpG	0.377041	1.12343
1280	baeR	-0.07854	-0.05947
1281	caiC	0.945118	-1.08588
1282	caiB	-0.278347	0.167925
1283	btuF	-0.077525	-1.61865
1284	btuE	-0.680479	-0.602885
1285	btuD	-0.463491	0.7105
1286	btuC	0.63169	0.260188
1287	bssS	-0.310605	-1.53969
1288	brnQ	-1.02613	-1.65147
1289	bluF	-1.43181	1.10365
1290	birA	1.60633	1.74748
1291	bioH	-0.834655	-1.0407
1292	aroE	1.22445	1.0464
1293	bioC	-0.511363	1.85761
1294	bioA	-0.000572	2.02806
1295	bglJ	0.255792	0.075751
1296	bcsZ	1.16081	-0.464343
1297	bcp	2.03612	1.1521
1298	basS	-0.880413	-1.13147
1299	basR	1.00976	0.498361
1300	barA	-1.80103	-0.753637
1301	bamC	-1.59467	-0.286487
1302	bamB	0.932766	1.48908
1303	baeS	-1.03246	-1.20497
1304	bioB	-0.707607
1305	aroC	0.413623	2.48612
1306	aroB	1.6899	0.395971
1307	allE	-0.068045	-0.365508
1308	allC	0.276377	0.604304
1309	allB	-1.17278	-1.5766
1310	allA	-1.72888	0.764479
1311	alkB	1.31284	-0.10018
1312	alaE	-0.040204	0.292183
1313	alaC	0.183289	-0.46554
1314	alaA	-0.244286	-0.414616
1315	ahpF	0.289334	0.774819
1316	ahpC	-2.40475	-2.51397
1317	allR	-1.71672	-0.92201
1318	aes	-0.594919	0.81101
1319	adhP	0.945753	0.977374
1320	acrZ	-2.89679	-1.64941
1321	acpH	-0.928385	-0.079375
1322	acnA	0.500265	0.828004
1323	ackA	0.743318	-2.47779
1324	aceF	0.321122	2.05081
1325	aceE	-0.154585	0.413221
1326	aceA	0.010632	-1.45911
1327	aas	0.613726	-0.08498
1328	aaeX	-0.393849	-0.787616
1329	adk	0.057796	-0.521204
1330	can	-2.15593	-1.92218
1331	alr	-0.905546	-1.99852
1332	amn	1.71326	2.26862
1333	arnT	0.636392	-0.001253
1334	arnE	0.631459	1.01263
1335	arnC	0.257582
1336	arnA	0.749516	0.257064
1337	argO	7.2e-05	-0.046799
1338	argI	0.301916	-0.020357
1339	argG	0.249478	0.194441
1340	argD	0.868483	1.15504
1341	argC	-1.49152	-0.69799
1342	argB	-0.607394	0.17108
1343	arfB	-0.810054	2.0128
1344	arcB	0.158517	-3.87817
1345	amiA	-0.031924	0.777366
1346	araG	0.635494	0.468535
1347	apt	1.25239	0.075208
1348	appA	-1.01723	0.180192
1349	apaH	2.28005	-0.756866
1350	apaG	-0.599262	-0.809311
1351	ansA	-7.2e-05	-0.141397
1352	amyA	-0.117798	0.169593
1353	amtB	-1.0783	0.673978
1354	ampH	1.37071	1.06733
1355	ampE	-0.048938	-0.690224
1356	ampD	1.14576	0.538726
1357	araE	-1.7713	0.741365
1358	cbpA	-2.26939	0.173768
1359	cbrA	-0.661601	0.217381
1360	dauA	0.278181	0.188683
1361	dapF	0.67258	-0.275819
1362	dacC	0.811974	-1.68399
1363	dacB	-0.371314	0.892123
1364	dacA	0.280557	0.972387
1365	cysZ	-1.62734	0.069397
1366	cysW	-2.30432	0.160801
1367	cysQ	0.226587	-0.077182
1368	cysP	1.09996	1.75535
1369	cysN	-0.753945	0.678427
1370	cysK	1.26357	1.73486
1371	cysJ	0.441347	-0.354114
1372	cysH	0.499292	0.161858
1373	cysD	-1.48969	1.37437
1374	cysC	-0.087861	0.792949
1375	cysA	-0.781165	-0.027877
1376	cyoE	0.468607	1.09742
1377	cyoD	0.576967	0.684603
1378	cyoC	-0.229146	0.952109
1379	cyoA	-0.907423	1.12763
1380	cydD	2.28099	1.8106
1381	cydA	1.392	1.34119
1382	cycA	0.429784	-0.405348
1383	dctR	-0.989904	0.069657
1384	ddlA	-1.4696	1.27316
1385	ddlB	-0.389437	-1.14056
1386	ddpC	-0.411499	-0.961922
1387	dtpD	-0.410707	2.05769
1388	dtpA	0.22391	1.23608
1389	dtd	-0.318236	-0.657909
1390	dsrB	-2.51686	0.460653
1391	dsbG	-0.633216	-0.314439
1392	dsbE	1.24066	0.763699
1393	dsbD	0.852084	-1.18272
1394	dsbB	1.92068	1.85773
1395	dps	0.318032	0.388737
1396	dppC	1.04329	-0.989603
1397	dnaA	1.62177	-4.31455
1398	dkgA	-0.972338	-1.3719
1399	dinF	-1.63978	-1.33079
1400	diaA	-1.81709	-0.645338
1401	dhaM	-0.399915	-0.136085
1402	dgoD	0.76731	0.196835
1403	deoC	0.319112	-1.64766
1404	degQ	-0.902553	-0.519664
1405	degP	1.12982
1406	dnaX	1.1993
1407	cybB	0.257333	-0.261911
1408	cyaY	1.11984	-0.767606
1409	cvrA	0.226758	1.23891
1410	clcB	1.15886	2.9594
1411	citG	-0.672217	0.215421
1412	citF	-0.885674	0.020233
1413	citD	-0.296725	0.737709
1414	citC	0.095524	0.369148
1415	chrR	1.02655	-0.858146
1416	cho	0.84828	0.096329
1417	cheZ	-0.059537	0.666716
1418	cheY	-1.14223	-0.005771
1419	cheW	1.3068	1.24391
1420	cheR	-0.0097	0.243191
1421	cheB	-0.622098	1.45937
1422	clpB	-0.894982	0.242693
1423	chbR	0.658536	0.995691
1424	chaA	-2.34623	0.218892
1425	cedA	0.80593	2.1231
1426	cdh	-1.31153	0.008135
1427	cdd	-1.02541	1.35013
1428	ccmE	1.08622	-0.314507
1429	ccmD	1.01415	0.188851
1430	ccmB	-0.138357	-0.073765
1431	ccmA	-2.6349	1.09726
1432	cca	0.477507	-1.04385
1433	chbB	0.404069	1.05964
1434	cbpM	2.76272	2.18009
1435	clpS	-0.069262	-0.521257
1436	cvpA	0.357692	-0.173956
1437	cutA	-0.724524	-0.537201
1438	cstA	0.53547	-0.280932
1439	csrD	0.342081	0.081002
1440	cspD	-1.36841	-0.332042
1441	cspC	-0.294411	-0.274098
1442	cspA	0.566688	-2.46507
1443	csgG	1.4211	1.03209
1444	csgF	-0.025467	1.92816
1445	csgA	2.1161	1.82553
1446	csdE	0.843689	1.75115
1447	csdA	0.306143	0.188772
1448	cmk	-2.90333	1.1729
1449	creD	-1.22549	-0.700571
1450	creC	-0.318839	-1.17125
1451	creB	0.243449	0.27016
1452	cpxR	-0.311832	-0.88777
1453	cpxP	1.40758	-2.21179
1454	cof	-0.439508	-0.241805
1455	cobU	1.3672	0.077823
1456	cnu	-1.09289	0.914892
1457	kbl	0.979109	0.224367
1458	nadE	0.319794	0.930756
1459	mnmC	-0.681442	-0.661141
1460	mdtL	-1.30279	-0.227575
1461	mdtK	1.11505	-1.34837
1462	manA	0.07809	0.037087
1463	mnmE	0.235071	2.5551
1464	mdtJ	-0.945221	1.2875
1465	mdtI	0.494643	2.94125
1466	mnmG	-1.45796	5.19399
1467	lpxA	-2.44599	2.11842
1468	mscM
1469	mscK	0.30021	-0.52828
1470	mdtF	-0.428663	-0.967478
1471	mntH	-1.23598	0.650021
1472	manY	-0.872735	-0.474994
1473	ndh	0.645031	0.983121
1474	narZ	-0.621287	0.944356
1475	ndk	-1.53461	-0.591617
1476	napA	-1.25136	0.12198
1477	lpxB	0.012017	-3.34793
1478	nagZ	-1.50665	0.995315
1479	menD	0.223889	-0.152786
1480	menC	-0.348336	-0.582297
1481	menB	-0.28026	-1.40027
1482	melR	-0.903616	0.130809
1483	malT	-0.303417	-2.15902
1484	ldcA		-1.8847
1485	ldcC	0.632232	-0.199151
1486	lpxL	-2.17461	-0.456475
1487	ldhA	-0.934078	0.584893
1488	nagC	2.03227	1.44912
1489	melA	0.924591	1.91829
1490	mdtO	2.05042	0.726989
1491	lpxH	0.27062	0.215652
1492	leuA	-0.111566	-0.00308
1493	leuB	-0.460986	-0.788822
1494	leuD	0.660379	-2.5688
1495	menE	0.236345	-1.19498
1496	narY	-0.289961	1.1384
1497	mdlB	0.512319	1.40061
1498	mog	1.00029	3.6397
1499	motA	0.235376	-0.66968
1500	narI	0.719081	1.71224
1501	napC	0.149105	1.07487
1502	mrcA	-1.39829	-1.71932
1503	mdaB	1.63267	-0.716819
1504	mpl	-0.249587	-2.07438
1505	livJ	-0.683324	-0.872157
1506	lptA	-7.86474	-1.39711
1507	mraZ	-0.265493	-0.671289
1508	lpoA	-1.19193	0.437081
1509	napD	-0.474688	-0.517006
1510	loiP	0.145765	0.287644
1511	napH	0.956638	-0.456778
1512	lolB	0.204701	-2.5808
1513	napG	1.112	-0.318873
1514	moeA	-0.49918	-0.441258
1515	moaA	-0.895869	-0.506518
1516	narX	2.08393	0.439834
1517	mreB	-0.791069	0.642716
1518	moaC	-0.264803	0.642219
1519	moaD	0.111721	0.954359
1520	moaE	-0.425517	0.432676
1521	lhgO	0.800948	-2.55849
1522	narK	1.0983	-0.102303
1523	modA	-1.59856	0.358558
1524	napB	-0.770181	1.2607
1525	modB	-0.889738	1.21498
1526	modE	-0.745692	-0.228311
1527	lysS	1.33291	0.766483
1528	lipA	1.21522	1.6913
1529	marR	4.02693	2.36827
1530	lipB	3.2624	2.09782
1531	matP	0.668487	-0.332872
1532	lpxT	-2.74378	-0.081699
1533	lepA	0.259766	1.97789
1534	lrp	-1.03688	0.445155
1535	kdsB	0	-0.315519
1536	ltaE	0.067432	-0.216802
1537	nadA	1.10239	1.448
1538	metB	-0.789956	0.194538
1539	kduI	0.573339	-0.719288
1540	murG	-0.655815	-0.241295
1541	kdpA	-1.00618	0.186109
1542	mutT	0.504312	2.68637
1543	minC	0.839746	0.533113
1544	mglB	0.188268	1.23697
1545	mlaC	-4.48987	1.70744
1546	metF	0.863314	-1.05118
1547	mlaD	-4.33359
1548	metH	0.147349	-0.89921
1549	miaB	0.834882	0.271258
1550	metL	0.647763	0.239419
1551	lysA	0.957501	-0.896916
1552	luxS	1.30534	0.343736
1553	nhaB	-0.66433	0.796749
1554	mioC	0.625741	1.27762
1555	maeA	-0.17447	-0.918897
1556	maeB	-0.622797	-0.015005
1557	murB	1.48214	0.455825
1558	nhoA	-1.00358	0.136857
1559	murC	-0.600321	0.661573
1560	murA	-0.478122	-0.557285
1561	metR	0.780339	0.059767
1562	metJ	-0.739715	-0.279558
1563	menF	0.172492	2.59592
1564	mfd	-4.00786	-0.345834
1565	mlaE	-10.6697	0.00556
1566	mutS	1.25047	2.00929
1567	mutM	-0.37938	0.769588
1568	murP	-0.180557	-0.13223
1569	mltC	0	0.241834
1570	mutL	-0.369766	1.3677
1571	mltD	2.62509	-1.96696
1572	menI	-1.43346	0.148746
1573	nadK	-0.195038	0.475975
1574	nfuA	1.50813	0.38324
1575	nfi	-0.670171	-0.297255
1576	mtlR	-0.572772	0.612361
1577	lacI	1.21023	-0.205081
1578	nagA	-1.63518	1.02271
1579	mglC	-1.06395	0.568663
1580	mutH	0.916613	5.66928
1581	malQ	0.550506	0.02778
1582	nikA	-0.071298	-0.697394
1583	mltA	0.457966	-0.201305
1584	metN	-1.15791	-1.6637
1585	mliC	-0.673643	-0.257003
1586	mrcB	-1.12372	-1.27014
1587	bisC	0.792811	-0.776945
1588	tcdA	-0.075015	-0.552797
1589	yebS	-0.449141	0.954195
1590	smrA	-0.764814	0.531022
1591	tauB	1.3262	0.182144
1592	tauA	-3.4869	0.571016
1593	tatD	-0.161267	0.724557
1594	ydhY	0.526413	-0.468279
1595	bolA	-0.314537	-0.379638
1596	tauD	-0.91508	0.030063
1597	ydiB	0.14957	-0.207311
1598	potH	-0.066558	-1.26273
1599	tas	0.488034	-1.23999
1600	bepA	-1.59086	0.020686
1601	flgN	1.32645	-0.147006
1602	flhD	0.320361	0.370752
1603	ydjA	0.694602	0.79275
1604	sodB	0.300674	1.24316
1605	poxB	-0.197077	-1.18315
1606	tamB	0.772759	-0.993479
1607	chbG	1.77679	2.53469
1608	ydiM	-0.08452	0.337528
1609	pabC	-0.928362	0.47334
1610	dinB	0.101017	-0.2214
1611	mtr	0.358662	1.00361
1612	pncA	0.555763	-0.620398
1613	yfeX	-0.59264	1.43378
1614	yeiP	0.215327	-0.717779
1615	yfdX	1.18624	-0.293136
1616	yfdC	-0.544125	-0.584098
1617	malZ	-0.283862	1.33165
1618	yeiR	0	0.948079
1619	malI	1.95761	-0.511708
1620	cadA	0.394098	-1.60242
1621	ydhW	0.619266	0.305195
1622	cadB	-1.22201	-0.814829
1623	carB	-3.71606	0.244743
1624	ssuB	-1.13759	-0.472957
1625	yfcJ	-0.369171	0.303386
1626	yfcG	0.036443	-0.195511
1627	yfcF	-0.025806	0.392612
1628	malS	-1.68465	1.14716
1629	caiD	-0.764625	-0.054157
1630	srlA	-0.221703	-1.10807
1631	tag	-0.388686	-0.072268
1632	folC	0.228209	-0.587048
1633	chaC	-0.642795	0.183642
1634	soxR	0.509558	-0.647413
1635	marA	-1.25155	0.364776
1636	syd	-0.751008	1.8663
1637	pntB	-1.15786	0.267569
1638	sxy	-1.52549	0.259736
1639	ftsH	0.235341	-0.148669
1640	mtgA	-0.898209	2.02306
1641	sulA	0.84837	2.30926
1642	speC	0.338365	-0.681155
1643	yffB	1.84967	-0.448402
1644	yeeN	-0.720184	1.55726
1645	mukB	-0.716269	-1.26855
1646	fnr	0.523589	0.223814
1647	msrA	0.390573	-0.49909
1648	msrC	-0.039449	0.714834
1649	yehX	1.01863	1.04272
1650	map	0.40294	-0.305431
1651	tdk	0.984937	-1.1216
1652	fliZ	1.78007	0.156429
1653	mazG	-1.68569	-0.162369
1654	yadK	0.909654	-0.67776
1655	eamA	-0.493334	-0.033208
1656	eamB	-0.217061	0.865825
1657	dcp	1.24181	1.33855
1658	dbpA	-0.162533	-0.086589
1659	eco	-1.09679	0.153407
1660	damX	1.3996	-1.94468
1661	uhpT	0.685907	-0.832869
1662	dadA	-2.17364	1.52029
1663	mlaF	-8.99755	0.784339
1664	yajR	0.330457	2.39598
1665	mltB	0.804517	0.826548
1666	cysM	-0.587526	0.407191
1667	cysI	0.648509	-1.07922
1668	mdtN	0.576589	-0.017055
1669	ybgK	-0.457096	0.231301
1670	pheP	-0.586454	2.37378
1671	cydB	2.26852	2.11499
1672	epmB	0.069596	1.04348
1673	cyoB	-0.06154	0.089824
1674	dusC	0.426397	0.068319
1675	entC	0.33186	1.32059
1676	menH	-1.66969	-1.01119
1677	endA	0.073055	-1.77256
1678	pgm	-1.59816	1.18641
1679	emrY	0.01108	0.776874
1680	emrA	0.832938	0.095391
1681	entA	1.62666	0.685392
1682	pgi	-1.05656	-0.622717
1683	metE	0.726277	-0.880759
1684	dcyD	1.43586	-0.12077
1685	der	2.56199	0.683058
1686	dnaJ	-0.195193	-0.873632
1687	wzb	0.479439	0.281955
1688	wecE	-0.874135	0.731343
1689	wecA	-0.271547	-2.75681
1690	mgtA	-1.31363
1691	dksA	-3.27142	-0.24458
1692	pepE	-0.240939	-0.289106
1693	djlA	-0.451973	-1.29973
1694	vsr	0.909273	1.27427
1695	deoD	-0.425029	-0.817232
1696	deoA	0.961115	-0.723256
1697	mlaA	-9.78869	0.037663
1698	pdxY	1.08028	0.405725
1699	metI	-0.920955	0.693678
1700	pfkB	0.802171	0.141789
1701	uspE	-0.198104	-0.537688
1702	xylG	1.30963	-1.58885
1703	uvrB	0.554861	1.215
1704	uvrC	-0.112368	0.530245
1705	uvrY	0.290303	0.204828
1706	xseA	-0.26153	-4.90241
1707	metQ	0.81511	0.028195
1708	dedA	-3.08681	-1.01543
1709	erpA	-1.62999	-0.340753
1710	ttdA	0.281704	-0.485687
1711	tsr	-0.685279	-1.09324
1712	cmoB	1.1605	0.395104
1713	phoU	-1.52752	0.202306
1714	mdfA	-0.559977	-0.387511
1715	mpaA	1.19848	-0.296861
1716	cobB	0.511509	-0.91554
1717	tig	-0.990211	1.15436
1718	cobC	-0.183435	-0.775001
1719	yciF	0.460064	0.147329
1720	tolC	-10.2176	-0.578262
1721	fdx	0.516408	0.879537
1722	torC	1.03394	1.00157
1723	cpdA	0.245705	-1.64429
1724	yciK	-1.17336	-1.04456
1725	thrC	-1.73985	-0.867889
1726	clsB	-1.45158	0.864995
1727	tesB	-0.952302	0.746952
1728	ydhU	-0.649936	0.171465
1729	ydhP	-0.648304	-0.235078
1730	panE	1.05786	3.84845
1731	thiC	-0.74176	-0.887202
1732	thrB	0.106092	0.205231
1733	thiD	-0.829869	1.13066
1734	ydfZ	-0.753597	0.383075
1735	clpA	1.24135	-0.065056
1736	clpP	-0.927471	0.182707
1737	clpX	-1.53428	0.65201
1738	ydgI		0.499114
1739	tehA	-1.26408	0.798864
1740	torY	-0.252414	1.47493
1741	mobB	-0.271554	-0.087065
1742	cueO	-0.218792	0.408843
1743	trpA	0.238253	-0.05226
1744	fabI	0.98768	0.28787
1745	trpE	-0.081706	0.928651
1746	trpS	0.207792	-0.583179
1747	exoX	-0.385166	-0.059865
1748	trmL	0.141716	-0.85927
1749	evgS	-0.088278	0.429658
1750	eutL	0.550037	-0.450214
1751	eutD	-0.029942	0.331448
1752	tsf	-0.953465	-0.636271
1753	tsgA	-1.50803	-0.359023
1754	ybhN	-1.35775	-0.251515
1755	ybhS	-0.755557	-0.762129
1756	ycfT	-1.02564	-3.27214
1757	trmJ	1.48283	-0.859228
1758	fbp	2.14564	1.1533
1759	csgE	1.44605	0.383495
1760	yccM	-0.463284	-0.039816
1761	mntR	-1.49256	-1.20915
1762	mntP	-0.10981	0.437004
1763	fadM	-0.746684	-0.720538
1764	phnI	1.74604	0.048063
1765	treR	1.13218	0.835893
1766	mdtB	-0.921862	0.521811
1767	mdtE	-0.20947	-1.0976
1768	phnK	1.14896	0.221514
1769	phnJ	-0.52451	0.099065
1770	fadA	-0.529442	-1.7342
1771	ycaL	-0.515078	0.47803
1772	galP	1.1067	-0.537754
1773	mgsA	1.22608	0.808212
1774	lysP	-0.662916	-0.211558
1775	hldE	-3.36736	2.53926
1776	hisP	0.763879	-0.237581
1777	anmK	-0.819343	1.56173
1778	rnk	0.319055	0.403632
1779	ymdB	-0.503821	0.499833
1780	yliI	-1.81133	0.293188
1781	ylaC	0.804772	1.07577
1782	narU	0.415603	-0.382394
1783	apbE	1.40706	1.21296
1784	narQ	1.12437	-1.11572
1785	nudC	0.743432	0.690002
1786	aqpZ	-0.369708	0.078113
1787	leuO	0.107598	-0.143048
1788	hflX	-0.239931	-1.66949
1789	nrfG	0.423054	-0.951946
1790	ynfE	1.46885	1.74018
1791	hslO	-0.213697	-0.606453
1792	leuE	-0.527195	-0.372977
1793	rimL	-1.19898	1.05484
1794	amiB	-0.372004	-0.135941
1795	rlmA	0.898599	1.0663
1796	hpt	1.23371	-0.080702
1797	amiC	0.996199	0.589568
1798	rlmD	1.12058	1.07982
1799	rlmG	-0.491091	-0.30876
1800	ptrB	0.476775	-0.516708
1801	amiD	1.13186	-0.072987
1802	rlmM	-0.605789	-1.19437
1803	rlpA	-0.801708	0.402238
1804	rluB	-0.159728	1.12767
1805	rplA	0.459255	3.4524
1806	yjjQ	0.850871	-0.666334
1807	hcr	-0.030808	0.46105
1808	narG	-0.402891	-0.082048
1809	argA	0.820675	-0.397497
1810	rpoC	-1.84744	-0.77699
1811	livK	-0.240321	-0.706834
1812	rpoH	-0.080841	0.652351
1813	gudP	0.767686	0.717443
1814	yjdJ	-0.009442	1.39603
1815	yjdF	0.72631	-0.306411
1816	yjcH	0.445618	-0.36072
1817	gstA	-0.722948	0.682157
1818	yjbR	0.391635	0.577337
1819	araF	0.132784	0.013375
1820	hdeA	-0.249983	-0.267416
1821	hemX	-0.530315	-1.92408
1822	ligB	-0.440948	-0.938123
1823	hemF	0.668989	0.741831
1824	galR	-0.08133	-1.65805
1825	yjjG	-0.393624	-0.638392
1826	helD	0.104658	-0.204554
1827	hdeD	0.769169	0.566411
1828	narJ	-1.58648
1829	ribE	-0.730018	0.168815
1830	nei	0.032693	-0.122261
1831	nhaR	0.628574	0.348267
1832	infC	-2.48831	3.62517
1833	acnB	2.36551	2.61943
1834	kdpB	-1.01423	-2.74089
1835	rcdA	-0.621615	-1.11572
1836	kdpC	0.094141	0.863434
1837	acrA	-14.76	-3.48011
1838	acrF	-0.663534	-0.398831
1839	nhaA	-0.050827	0.078725
1840	kdpE	0.669905	0.341865
1841	pykF	0.014878	0.840084
1842	rcsD	-0.467147	-2.69966
1843	aceB	0.664761	1.73155
1844	rdgB	0.084714	-0.476963
1845	zapD	1.20527	-0.294077
1846	nirD	0.716395	-0.527056
1847	kbaZ	0.035582	-1.55975
1848	zur	-1.4364	-0.120333
1849	aat	-1.37974	1.02305
1850	kch	0.146833	0.909571
1851	qorA	0.162445	0.832258
1852	zitB	-0.355287	-1.39508
1853	pyrI	1.73135	-0.681152
1854	iscS	-5.06912	2.95929
1855	rarA	-1.16845	0.098662
1856	zinT	-1.17579	0.225229
1857	rbbA	0.863791	1.33952
1858	htpX	0.446017	-1.38653
1859	kdsA	0.683768	0.144215
1860	yqeG	-0.087821	0.655193
1861	yphF	-0.310243	-0.587866
1862	purL	-5.37399	1.10808
1863	lacY	-0.815027	-0.185685
1864	rhaM	-0.868926	0.661808
1865	ypeA	-0.103932	-1.06372
1866	rhaS	-0.704921	0.15671
1867	purD	-7.17931	1.56042
1868	hybC	-2.76925	-1.02598
1869	hyaD	-2.4377	-0.458333
1870	ypdB	-1.39753	0.786225
1871	nrdE	-0.25758	-0.200545
1872	allS	1.19741	0.665432
1873	hupA	0.632457	-3.75016
1874	yqgF	-0.271038	-0.195903
1875	ilvB	0.247757	-0.085286
1876	norW	-1.02599	-0.346215
1877	ytfE	0.840083	-1.83567
1878	recE	0.969519	0.403417
1879	actP	0.455003	-1.18006
1880	recG	0.08807	-3.17764
1881	ada	1.50087	-0.876886
1882	recR	0.272722	1.79158
1883	yrbL	0.536887	3.40239
1884	adiC	0.309495	0.49384
1885	rep	4.44869	-1.01215
1886	nfsB	-1.09557	-0.382394
1887	norR	0.15408	1.00916
1888	iaaA	0.092663	1.51028
1889	nfo	0.680122	-1.31266
1890	hypE	-2.64237	-2.54059
1891	purT	1.0169	0.006732
1892	gshA	0.554343	0.362087
1893	yhgF	0.263366	-0.427753
1894	gltX	0.876867	1.54848
1895	rstA	1.21332	-1.20953
1896	yigZ	0.22631	-0.326191
1897	yhaV	1.83773	-0.661435
1898	yihD	0.905957	-0.018488
1899	yhaK	-0.04299	-0.178734
1900	yibH	-0.895755	-0.644137
1901	rspB	-1.21039	-0.085473
1902	rsmJ	2.22024	0.49817
1903	ygjV	-0.839876	0.21214
1904	rsmH	1.20315	2.48192
1905	gltK	-0.073891	1.15918
1906	sdiA	0.349924	0.135134
1907	lysC	0.381553	0.104519
1908	yibF	-1.09371	-1.74066
1909	rsuA	-0.303086	0.468973
1910	arnB	0.682296	0.804823
1911	ghrA	0.155623	-0.82061
1912	aroA	1.17547	1.83022
1913	ppx	0.621223	-0.301462
1914	glyA	0.432819	-0.019572
1915	yidK	-1.76238	1.87037
1916	yidA	0.544933	-0.350733
1917	rutC	-0.140939	-0.878647
1918	glnD	-0.174206	1.01062
1919	yidZ	0.632171	-0.248494
1920	gor	0.211516	1.79052
1921	rutA	-1.11464	-0.365974
1922	sdhC	1.68081	2.15639
1923	mutY	0.943746	2.93706
1924	rtcA	0.28638	0.217972
1925	proC	0.224895	-0.652107
1926	ghxP	-1.22654	-0.903643
1927	nuoM	0.341498	1.6116
1928	gloA	-0.045103	-0.211812
1929	yicI	1.00904	-0.149168
1930	glgB	-0.350787	-2.02822
1931	azoR	0.621471	-0.122561
1932	yhjB	-0.171497	0.265128
1933	nupG	0.182472	-0.0204
1934	astC	1.93303	0.758834
1935	preT	1.2873	-0.3902
1936	napF	1.18308	0.216837
1937	sbcB	0.472656	-1.23693
1938	yghU	0.939911	-0.914634
1939	yihV	-0.832705	0.19447
1940	preA	0.70371	1.00273
1941	lpoB	-0.081119	-3.42631
1942	lpp	-1.07221	-0.586386
1943	garL	-0.673758	0.79281
1944	rseB	-1.19726	1.50946
1945	sapC	1.19298	-1.30018
1946	gltB	0.246551	-0.475913
1947	gatD	0.377041	0.581948
1948	ygjH	-0.478705	-0.21634
1949	yheS	0.136551	0.590849
1950	galT	-0.241973	-0.287891
1951	nuoF	0.698746	1.58149
1952	ppk	1.24652	0.78877
1953	grcA	1.46813	-0.099193
1954	yfcR	-0.100169	0.408957
1955	menA	1.04309	-1.59838
1956	pqiB	0.466432	2.50643
1957	pqiA	1.22361	0.466364
1958	cysS	1.76315	0.43702
1959	yqhD	0.545232	0.008906
1960	rhmR	-0.650076	1.68208
1961	hybF	-0.722743	0.532206
1962	alkA	0.050288	0.545578
1963	rhaT	-0.607377	-0.994954
1964	aidB	-0.884584	-0.720747
1965	entB	0.450039	2.69717
1966	srlB	-0.397153	0.295398
1967	fruB	-2.27279	-0.853424
1968	cysG	-0.02891	-2.06984
1969	ybdL	-0.824116	-0.445373
1970	srmB	0.551448	0.935237
1971	purN	-0.457866	0.784225
1972	grxC	0.959218	-2.06308
1973	gatZ	-0.630829	-0.956664
1974	oppC	0.126995	-0.888756
1975	ygiD	1.42421	0.032323
1976	rarD	-0.703922	1.19316
1977	bglB	0.069954	-0.007798
1978	fusA	1.50481	1.76165
1979	lysU	-2.11632	-0.605713
1980	wzzB	0.672438	-0.472921
1981	accD	2.26786	2.12878
1982	miaA	-1.49634	-0.620024
1983	dmsD	-1.15381	-3.26821
1984	dgt	1.79618	-1.69841
1985	bcsC	-0.161366	0.409994
1986	galU	-1.38081	1.25064
1987	katE	0.871398	0.697311
1988	yghA	0.518263	0.309302
1989	queC	0.331818	-0.076506
1990	pphB	0.159373	-1.25326
1991	glmU		2.08709
1992	murD	-2.27484	0.353286
1993	setB	-0.18859	0.015777
1994	qseC	-0.467232	-0.806496
1995	mukE	-0.30383
1996	idi	-1.96261	-0.891997
1997	glgC	-2.96708	-0.708227
1998	ulaR	-0.454809	-0.266576
[truncated: 1,857 more rows]
