# Supplementary material for: Systematic mapping of antibiotic cross-resistance and collateral sensitivity with chemical genetics
Source: Nat Microbiol. 2024 Dec 2;10(1):202–16. doi: 10.1038/s41564-024-01857-w (PMC11726442; doi:10.1038/s41564-024-01857-w)
Supplement: Supplementary file 15 — Source data table. [file 41564_2024_1857_MOESM15_ESM.xlsx]

## Sheet: ED Fig.6a
	Antibiotic	Combination of antibiotics evolved against	Log2 MIC (drug1 evolved in combination/ drug1 evolved alone)
0	Cefoxitin	Cefoxitin and Levofloxacin	-5.80809
1	Cefoxitin	Cefoxitin and Levofloxacin	-6.79101
2	Cefoxitin	Cefoxitin and Levofloxacin	-5.4552
3	Cefoxitin	Cefoxitin and Levofloxacin	-6.09723
4	Cefoxitin	Cefoxitin and Levofloxacin	-6.26335
5	Cefoxitin	Cefoxitin and Levofloxacin	-4.46014
6	Cefoxitin	Cefoxitin and Levofloxacin	-6.18126
7	Cefoxitin	Gentamicin and Cefoxitin	-5.30593
8	Cefoxitin	Gentamicin and Cefoxitin	-6.26004
9	Cefoxitin	Gentamicin and Cefoxitin	-5.34572
10	Cefoxitin	Gentamicin and Cefoxitin	-5.24943
11	Cefoxitin	Gentamicin and Cefoxitin	-6.55807
12	Cefoxitin	Gentamicin and Cefoxitin	-5.85989
13	Cefoxitin	Gentamicin and Cefoxitin	-6.09332
14	Cefoxitin	Cefoxitin and Levofloxacin	-5.80809
15	Cefoxitin	Cefoxitin and Levofloxacin	-6.79101
16	Cefoxitin	Cefoxitin and Levofloxacin	-5.4552
17	Cefoxitin	Cefoxitin and Levofloxacin	-6.09723
18	Cefoxitin	Cefoxitin and Levofloxacin	-6.26335
19	Cefoxitin	Cefoxitin and Levofloxacin	-4.46014
20	Cefoxitin	Cefoxitin and Levofloxacin	-6.18126
21	Cefoxitin	Gentamicin and Cefoxitin	-5.30593
22	Cefoxitin	Gentamicin and Cefoxitin	-6.26004
23	Cefoxitin	Gentamicin and Cefoxitin	-5.34572
24	Cefoxitin	Gentamicin and Cefoxitin	-5.24943
25	Cefoxitin	Gentamicin and Cefoxitin	-6.55807
26	Cefoxitin	Gentamicin and Cefoxitin	-5.85989
27	Cefoxitin	Gentamicin and Cefoxitin	-6.09332
28	Cefoxitin	Cefoxitin and Levofloxacin	-5.80809
29	Cefoxitin	Cefoxitin and Levofloxacin	-6.79101
30	Cefoxitin	Cefoxitin and Levofloxacin	-5.4552
31	Cefoxitin	Cefoxitin and Levofloxacin	-6.09723
32	Cefoxitin	Cefoxitin and Levofloxacin	-6.26335
33	Cefoxitin	Cefoxitin and Levofloxacin	-4.46014
34	Cefoxitin	Cefoxitin and Levofloxacin	-6.18126
35	Cefoxitin	Gentamicin and Cefoxitin	-5.30593
36	Cefoxitin	Gentamicin and Cefoxitin	-6.26004
37	Cefoxitin	Gentamicin and Cefoxitin	-5.34572
38	Cefoxitin	Gentamicin and Cefoxitin	-5.24943
39	Cefoxitin	Gentamicin and Cefoxitin	-6.55807
40	Cefoxitin	Gentamicin and Cefoxitin	-5.85989
41	Cefoxitin	Gentamicin and Cefoxitin	-6.09332
42	Cefoxitin	Cefoxitin and Levofloxacin	-5.80809
43	Cefoxitin	Cefoxitin and Levofloxacin	-6.79101
44	Cefoxitin	Cefoxitin and Levofloxacin	-5.4552
45	Cefoxitin	Cefoxitin and Levofloxacin	-6.09723
46	Cefoxitin	Cefoxitin and Levofloxacin	-6.26335
47	Cefoxitin	Cefoxitin and Levofloxacin	-4.46014
48	Cefoxitin	Cefoxitin and Levofloxacin	-6.18126
49	Cefoxitin	Gentamicin and Cefoxitin	-5.30593
50	Cefoxitin	Gentamicin and Cefoxitin	-6.26004
51	Cefoxitin	Gentamicin and Cefoxitin	-5.34572
52	Cefoxitin	Gentamicin and Cefoxitin	-5.24943
53	Cefoxitin	Gentamicin and Cefoxitin	-6.55807
54	Cefoxitin	Gentamicin and Cefoxitin	-5.85989
55	Cefoxitin	Gentamicin and Cefoxitin	-6.09332
56	Cefoxitin	Cefoxitin and Levofloxacin	-5.80809
57	Cefoxitin	Cefoxitin and Levofloxacin	-6.79101
58	Cefoxitin	Cefoxitin and Levofloxacin	-5.4552
59	Cefoxitin	Cefoxitin and Levofloxacin	-6.09723
60	Cefoxitin	Cefoxitin and Levofloxacin	-6.26335
61	Cefoxitin	Cefoxitin and Levofloxacin	-4.46014
62	Cefoxitin	Cefoxitin and Levofloxacin	-6.18126
63	Cefoxitin	Gentamicin and Cefoxitin	-5.30593
64	Cefoxitin	Gentamicin and Cefoxitin	-6.26004
65	Cefoxitin	Gentamicin and Cefoxitin	-5.34572
66	Cefoxitin	Gentamicin and Cefoxitin	-5.24943
67	Cefoxitin	Gentamicin and Cefoxitin	-6.55807
68	Cefoxitin	Gentamicin and Cefoxitin	-5.85989
69	Cefoxitin	Gentamicin and Cefoxitin	-6.09332
70	Cefoxitin	Cefoxitin and Levofloxacin	-5.80809
71	Cefoxitin	Cefoxitin and Levofloxacin	-6.79101
72	Cefoxitin	Cefoxitin and Levofloxacin	-5.4552
73	Cefoxitin	Cefoxitin and Levofloxacin	-6.09723
74	Cefoxitin	Cefoxitin and Levofloxacin	-6.26335
75	Cefoxitin	Cefoxitin and Levofloxacin	-4.46014
76	Cefoxitin	Cefoxitin and Levofloxacin	-6.18126
77	Cefoxitin	Gentamicin and Cefoxitin	-5.30593
78	Cefoxitin	Gentamicin and Cefoxitin	-6.26004
79	Cefoxitin	Gentamicin and Cefoxitin	-5.34572
80	Cefoxitin	Gentamicin and Cefoxitin	-5.24943
81	Cefoxitin	Gentamicin and Cefoxitin	-6.55807
82	Cefoxitin	Gentamicin and Cefoxitin	-5.85989
83	Cefoxitin	Gentamicin and Cefoxitin	-6.09332
84	Cefoxitin	Cefoxitin and Levofloxacin	-5.80809
85	Cefoxitin	Cefoxitin and Levofloxacin	-6.79101
86	Cefoxitin	Cefoxitin and Levofloxacin	-5.4552
87	Cefoxitin	Cefoxitin and Levofloxacin	-6.09723
88	Cefoxitin	Cefoxitin and Levofloxacin	-6.26335
89	Cefoxitin	Cefoxitin and Levofloxacin	-4.46014
90	Cefoxitin	Cefoxitin and Levofloxacin	-6.18126
91	Cefoxitin	Gentamicin and Cefoxitin	-5.30593
92	Cefoxitin	Gentamicin and Cefoxitin	-6.26004
93	Cefoxitin	Gentamicin and Cefoxitin	-5.34572
94	Cefoxitin	Gentamicin and Cefoxitin	-5.24943
95	Cefoxitin	Gentamicin and Cefoxitin	-6.55807
96	Cefoxitin	Gentamicin and Cefoxitin	-5.85989
97	Cefoxitin	Gentamicin and Cefoxitin	-6.09332
98	Ceftazidime	Ceftazidime and Ciprofloxacin	0.575448
99	Ceftazidime	Ceftazidime and Ciprofloxacin	3.23737
100	Ceftazidime	Ceftazidime and Ciprofloxacin	-0.0837868
101	Ceftazidime	Ceftazidime and Ciprofloxacin	1.30821
102	Ceftazidime	Ceftazidime and Ciprofloxacin	5.06801
103	Ceftazidime	Ceftazidime and Ciprofloxacin	3.50469
104	Ceftazidime	Ceftazidime and Ciprofloxacin	5.06801
105	Ceftazidime	Ceftazidime and Ciprofloxacin	-4.49256
106	Ceftazidime	Ceftazidime and Ciprofloxacin	-1.83064
107	Ceftazidime	Ceftazidime and Ciprofloxacin	-5.1518
108	Ceftazidime	Ceftazidime and Ciprofloxacin	-3.7598
109	Ceftazidime	Ceftazidime and Ciprofloxacin	0
110	Ceftazidime	Ceftazidime and Ciprofloxacin	-1.56333
111	Ceftazidime	Ceftazidime and Ciprofloxacin	0
112	Ceftazidime	Ceftazidime and Ciprofloxacin	-0.247977
113	Ceftazidime	Ceftazidime and Ciprofloxacin	2.41395
114	Ceftazidime	Ceftazidime and Ciprofloxacin	-0.907211
115	Ceftazidime	Ceftazidime and Ciprofloxacin	0.484785
116	Ceftazidime	Ceftazidime and Ciprofloxacin	4.24459
117	Ceftazidime	Ceftazidime and Ciprofloxacin	2.68126
118	Ceftazidime	Ceftazidime and Ciprofloxacin	4.24459
119	Ceftazidime	Ceftazidime and Ciprofloxacin	-2.4444
120	Ceftazidime	Ceftazidime and Ciprofloxacin	0.217528
121	Ceftazidime	Ceftazidime and Ciprofloxacin	-3.10363
122	Ceftazidime	Ceftazidime and Ciprofloxacin	-1.71164
123	Ceftazidime	Ceftazidime and Ciprofloxacin	2.04817
124	Ceftazidime	Ceftazidime and Ciprofloxacin	0.484841
125	Ceftazidime	Ceftazidime and Ciprofloxacin	2.04817
126	Ceftazidime	Ceftazidime and Ciprofloxacin	0.622149
127	Ceftazidime	Ceftazidime and Ciprofloxacin	3.28407
128	Ceftazidime	Ceftazidime and Ciprofloxacin	-0.0370855
129	Ceftazidime	Ceftazidime and Ciprofloxacin	1.35491
130	Ceftazidime	Ceftazidime and Ciprofloxacin	5.11471
131	Ceftazidime	Ceftazidime and Ciprofloxacin	3.55139
132	Ceftazidime	Ceftazidime and Ciprofloxacin	5.11471
133	Ceftazidime	Ceftazidime and Ciprofloxacin	-4.49256
134	Ceftazidime	Ceftazidime and Ciprofloxacin	-1.83064
135	Ceftazidime	Ceftazidime and Ciprofloxacin	-5.1518
136	Ceftazidime	Ceftazidime and Ciprofloxacin	-3.7598
137	Ceftazidime	Ceftazidime and Ciprofloxacin	0
138	Ceftazidime	Ceftazidime and Ciprofloxacin	-1.56333
139	Ceftazidime	Ceftazidime and Ciprofloxacin	0
140	Ceftazidime	Ceftazidime and Ciprofloxacin	-4.49256
141	Ceftazidime	Ceftazidime and Ciprofloxacin	-1.83064
142	Ceftazidime	Ceftazidime and Ciprofloxacin	-5.1518
143	Ceftazidime	Ceftazidime and Ciprofloxacin	-3.7598
144	Ceftazidime	Ceftazidime and Ciprofloxacin	0
145	Ceftazidime	Ceftazidime and Ciprofloxacin	-1.56333
146	Ceftazidime	Ceftazidime and Ciprofloxacin	0
147	Mecillinam	Mecillinam and Nitrofurantoin	-6.80806
148	Mecillinam	Mecillinam and Nitrofurantoin	-8
149	Mecillinam	Mecillinam and Nitrofurantoin	-6.85395
150	Mecillinam	Mecillinam and Nitrofurantoin	-6.63915
151	Mecillinam	Mecillinam and Nitrofurantoin	-6.85886
152	Mecillinam	Mecillinam and Nitrofurantoin	-8
153	Mecillinam	Mecillinam and Nitrofurantoin	-8
154	Mecillinam	Mecillinam and Levofloxacin	-8
155	Mecillinam	Mecillinam and Levofloxacin	0
156	Mecillinam	Mecillinam and Levofloxacin	-6.84424
157	Mecillinam	Mecillinam and Levofloxacin	-8
158	Mecillinam	Mecillinam and Levofloxacin	-8
159	Mecillinam	Mecillinam and Levofloxacin	-8
160	Mecillinam	Mecillinam and Levofloxacin	-8
161	Mecillinam	Mecillinam and Nitrofurantoin	-6.80806
162	Mecillinam	Mecillinam and Nitrofurantoin	-8
163	Mecillinam	Mecillinam and Nitrofurantoin	-6.85395
164	Mecillinam	Mecillinam and Nitrofurantoin	-6.63915
165	Mecillinam	Mecillinam and Nitrofurantoin	-6.85886
166	Mecillinam	Mecillinam and Nitrofurantoin	-8
167	Mecillinam	Mecillinam and Nitrofurantoin	-8
168	Mecillinam	Mecillinam and Levofloxacin	-8
169	Mecillinam	Mecillinam and Levofloxacin	0
170	Mecillinam	Mecillinam and Levofloxacin	-6.84424
171	Mecillinam	Mecillinam and Levofloxacin	-8
172	Mecillinam	Mecillinam and Levofloxacin	-8
173	Mecillinam	Mecillinam and Levofloxacin	-8
174	Mecillinam	Mecillinam and Levofloxacin	-8
175	Mecillinam	Mecillinam and Nitrofurantoin	-6.80806
176	Mecillinam	Mecillinam and Nitrofurantoin	-8
177	Mecillinam	Mecillinam and Nitrofurantoin	-6.85395
178	Mecillinam	Mecillinam and Nitrofurantoin	-6.63915
179	Mecillinam	Mecillinam and Nitrofurantoin	-6.85886
180	Mecillinam	Mecillinam and Nitrofurantoin	-8
181	Mecillinam	Mecillinam and Nitrofurantoin	-8
182	Mecillinam	Mecillinam and Levofloxacin	-8
183	Mecillinam	Mecillinam and Levofloxacin	0
184	Mecillinam	Mecillinam and Levofloxacin	-6.84424
185	Mecillinam	Mecillinam and Levofloxacin	-8
186	Mecillinam	Mecillinam and Levofloxacin	-8
187	Mecillinam	Mecillinam and Levofloxacin	-8
188	Mecillinam	Mecillinam and Levofloxacin	-8
189	Mecillinam	Mecillinam and Nitrofurantoin	-0.109473
190	Mecillinam	Mecillinam and Nitrofurantoin	-1.30141
191	Mecillinam	Mecillinam and Nitrofurantoin	-0.155358
192	Mecillinam	Mecillinam and Nitrofurantoin	0.0594357
193	Mecillinam	Mecillinam and Nitrofurantoin	-0.160272
194	Mecillinam	Mecillinam and Nitrofurantoin	-1.30141
195	Mecillinam	Mecillinam and Nitrofurantoin	-1.30141
196	Mecillinam	Mecillinam and Levofloxacin	-1.30141
197	Mecillinam	Mecillinam and Levofloxacin	6.69859
198	Mecillinam	Mecillinam and Levofloxacin	-0.145652
199	Mecillinam	Mecillinam and Levofloxacin	-1.30141
200	Mecillinam	Mecillinam and Levofloxacin	-1.30141
201	Mecillinam	Mecillinam and Levofloxacin	-1.30141
202	Mecillinam	Mecillinam and Levofloxacin	-1.30141
203	Mecillinam	Mecillinam and Nitrofurantoin	-6.80806
204	Mecillinam	Mecillinam and Nitrofurantoin	-8
205	Mecillinam	Mecillinam and Nitrofurantoin	-6.85395
206	Mecillinam	Mecillinam and Nitrofurantoin	-6.63915
207	Mecillinam	Mecillinam and Nitrofurantoin	-6.85886
208	Mecillinam	Mecillinam and Nitrofurantoin	-8
209	Mecillinam	Mecillinam and Nitrofurantoin	-8
210	Mecillinam	Mecillinam and Levofloxacin	-8
211	Mecillinam	Mecillinam and Levofloxacin	0
212	Mecillinam	Mecillinam and Levofloxacin	-6.84424
213	Mecillinam	Mecillinam and Levofloxacin	-8
214	Mecillinam	Mecillinam and Levofloxacin	-8
215	Mecillinam	Mecillinam and Levofloxacin	-8
216	Mecillinam	Mecillinam and Levofloxacin	-8
217	Mecillinam	Mecillinam and Nitrofurantoin	-6.80806
218	Mecillinam	Mecillinam and Nitrofurantoin	-8
219	Mecillinam	Mecillinam and Nitrofurantoin	-6.85395
220	Mecillinam	Mecillinam and Nitrofurantoin	-6.63915
221	Mecillinam	Mecillinam and Nitrofurantoin	-6.85886
222	Mecillinam	Mecillinam and Nitrofurantoin	-8
223	Mecillinam	Mecillinam and Nitrofurantoin	-8
224	Mecillinam	Mecillinam and Levofloxacin	-8
225	Mecillinam	Mecillinam and Levofloxacin	0
226	Mecillinam	Mecillinam and Levofloxacin	-6.84424
227	Mecillinam	Mecillinam and Levofloxacin	-8
228	Mecillinam	Mecillinam and Levofloxacin	-8
229	Mecillinam	Mecillinam and Levofloxacin	-8
230	Mecillinam	Mecillinam and Levofloxacin	-8
231	Mecillinam	Mecillinam and Nitrofurantoin	-6.80806
232	Mecillinam	Mecillinam and Nitrofurantoin	-8
233	Mecillinam	Mecillinam and Nitrofurantoin	-6.85395
234	Mecillinam	Mecillinam and Nitrofurantoin	-6.63915
235	Mecillinam	Mecillinam and Nitrofurantoin	-6.85886
236	Mecillinam	Mecillinam and Nitrofurantoin	-8
237	Mecillinam	Mecillinam and Nitrofurantoin	-8
238	Mecillinam	Mecillinam and Levofloxacin	-8
239	Mecillinam	Mecillinam and Levofloxacin	0
240	Mecillinam	Mecillinam and Levofloxacin	-6.84424
241	Mecillinam	Mecillinam and Levofloxacin	-8
242	Mecillinam	Mecillinam and Levofloxacin	-8
243	Mecillinam	Mecillinam and Levofloxacin	-8
244	Mecillinam	Mecillinam and Levofloxacin	-8
245	Levofloxacin	Cefoxitin and Levofloxacin	0
246	Levofloxacin	Cefoxitin and Levofloxacin	-4.65776
247	Levofloxacin	Cefoxitin and Levofloxacin	0
248	Levofloxacin	Cefoxitin and Levofloxacin	0
249	Levofloxacin	Cefoxitin and Levofloxacin	-5.43835
250	Levofloxacin	Cefoxitin and Levofloxacin	0
251	Levofloxacin	Cefoxitin and Levofloxacin	0
252	Levofloxacin	Mecillinam and Levofloxacin	-5.73604
253	Levofloxacin	Mecillinam and Levofloxacin	-5.64599
254	Levofloxacin	Mecillinam and Levofloxacin	-5.8463
255	Levofloxacin	Mecillinam and Levofloxacin	-6.1826
256	Levofloxacin	Mecillinam and Levofloxacin	-6.04986
257	Levofloxacin	Mecillinam and Levofloxacin	-5.89963
258	Levofloxacin	Mecillinam and Levofloxacin	-5.8142
259	Levofloxacin	Cefoxitin and Levofloxacin	0
260	Levofloxacin	Cefoxitin and Levofloxacin	-4.65776
261	Levofloxacin	Cefoxitin and Levofloxacin	0
262	Levofloxacin	Cefoxitin and Levofloxacin	0
263	Levofloxacin	Cefoxitin and Levofloxacin	-5.43835
264	Levofloxacin	Cefoxitin and Levofloxacin	0
265	Levofloxacin	Cefoxitin and Levofloxacin	0
266	Levofloxacin	Mecillinam and Levofloxacin	-5.73604
267	Levofloxacin	Mecillinam and Levofloxacin	-5.64599
268	Levofloxacin	Mecillinam and Levofloxacin	-5.8463
269	Levofloxacin	Mecillinam and Levofloxacin	-6.1826
270	Levofloxacin	Mecillinam and Levofloxacin	-6.04986
271	Levofloxacin	Mecillinam and Levofloxacin	-5.89963
272	Levofloxacin	Mecillinam and Levofloxacin	-5.8142
273	Levofloxacin	Cefoxitin and Levofloxacin	0
274	Levofloxacin	Cefoxitin and Levofloxacin	-4.65776
275	Levofloxacin	Cefoxitin and Levofloxacin	0
276	Levofloxacin	Cefoxitin and Levofloxacin	0
277	Levofloxacin	Cefoxitin and Levofloxacin	-5.43835
278	Levofloxacin	Cefoxitin and Levofloxacin	0
279	Levofloxacin	Cefoxitin and Levofloxacin	0
280	Levofloxacin	Mecillinam and Levofloxacin	-5.73604
281	Levofloxacin	Mecillinam and Levofloxacin	-5.64599
282	Levofloxacin	Mecillinam and Levofloxacin	-5.8463
283	Levofloxacin	Mecillinam and Levofloxacin	-6.1826
284	Levofloxacin	Mecillinam and Levofloxacin	-6.04986
285	Levofloxacin	Mecillinam and Levofloxacin	-5.89963
286	Levofloxacin	Mecillinam and Levofloxacin	-5.8142
287	Levofloxacin	Cefoxitin and Levofloxacin	2.76735
288	Levofloxacin	Cefoxitin and Levofloxacin	-1.89041
289	Levofloxacin	Cefoxitin and Levofloxacin	2.76735
290	Levofloxacin	Cefoxitin and Levofloxacin	2.76735
291	Levofloxacin	Cefoxitin and Levofloxacin	-2.67101
292	Levofloxacin	Cefoxitin and Levofloxacin	2.76735
293	Levofloxacin	Cefoxitin and Levofloxacin	2.76735
294	Levofloxacin	Mecillinam and Levofloxacin	-2.9687
295	Levofloxacin	Mecillinam and Levofloxacin	-2.87864
296	Levofloxacin	Mecillinam and Levofloxacin	-3.07896
297	Levofloxacin	Mecillinam and Levofloxacin	-3.41526
298	Levofloxacin	Mecillinam and Levofloxacin	-3.28252
299	Levofloxacin	Mecillinam and Levofloxacin	-3.13229
300	Levofloxacin	Mecillinam and Levofloxacin	-3.04685
301	Levofloxacin	Cefoxitin and Levofloxacin	0
302	Levofloxacin	Cefoxitin and Levofloxacin	-4.65776
303	Levofloxacin	Cefoxitin and Levofloxacin	0
304	Levofloxacin	Cefoxitin and Levofloxacin	0
305	Levofloxacin	Cefoxitin and Levofloxacin	-5.43835
306	Levofloxacin	Cefoxitin and Levofloxacin	0
307	Levofloxacin	Cefoxitin and Levofloxacin	0
308	Levofloxacin	Mecillinam and Levofloxacin	-5.73604
309	Levofloxacin	Mecillinam and Levofloxacin	-5.64599
310	Levofloxacin	Mecillinam and Levofloxacin	-5.8463
311	Levofloxacin	Mecillinam and Levofloxacin	-6.1826
312	Levofloxacin	Mecillinam and Levofloxacin	-6.04986
313	Levofloxacin	Mecillinam and Levofloxacin	-5.89963
314	Levofloxacin	Mecillinam and Levofloxacin	-5.8142
315	Levofloxacin	Cefoxitin and Levofloxacin	4.46456
316	Levofloxacin	Cefoxitin and Levofloxacin	-0.193199
317	Levofloxacin	Cefoxitin and Levofloxacin	4.46456
318	Levofloxacin	Cefoxitin and Levofloxacin	4.46456
319	Levofloxacin	Cefoxitin and Levofloxacin	-0.973795
320	Levofloxacin	Cefoxitin and Levofloxacin	4.46456
321	Levofloxacin	Cefoxitin and Levofloxacin	4.46456
322	Levofloxacin	Mecillinam and Levofloxacin	-1.27148
323	Levofloxacin	Mecillinam and Levofloxacin	-1.18143
324	Levofloxacin	Mecillinam and Levofloxacin	-1.38174
325	Levofloxacin	Mecillinam and Levofloxacin	-1.71804
326	Levofloxacin	Mecillinam and Levofloxacin	-1.5853
327	Levofloxacin	Mecillinam and Levofloxacin	-1.43507
328	Levofloxacin	Mecillinam and Levofloxacin	-1.34964
329	Levofloxacin	Cefoxitin and Levofloxacin	6.99998
330	Levofloxacin	Cefoxitin and Levofloxacin	2.34222
331	Levofloxacin	Cefoxitin and Levofloxacin	6.99998
332	Levofloxacin	Cefoxitin and Levofloxacin	6.99998
333	Levofloxacin	Cefoxitin and Levofloxacin	1.56163
334	Levofloxacin	Cefoxitin and Levofloxacin	6.99998
335	Levofloxacin	Cefoxitin and Levofloxacin	6.99998
336	Levofloxacin	Mecillinam and Levofloxacin	1.26394
337	Levofloxacin	Mecillinam and Levofloxacin	1.35399
338	Levofloxacin	Mecillinam and Levofloxacin	1.15368
339	Levofloxacin	Mecillinam and Levofloxacin	0.81738
340	Levofloxacin	Mecillinam and Levofloxacin	0.950119
341	Levofloxacin	Mecillinam and Levofloxacin	1.10035
342	Levofloxacin	Mecillinam and Levofloxacin	1.18578
343	Nitrofurantoin	Mecillinam and Nitrofurantoin	-6.45179
344	Nitrofurantoin	Mecillinam and Nitrofurantoin	-6.4321
345	Nitrofurantoin	Mecillinam and Nitrofurantoin	-5.83521
346	Nitrofurantoin	Mecillinam and Nitrofurantoin	-4.83935
347	Nitrofurantoin	Mecillinam and Nitrofurantoin	-4.16755
348	Nitrofurantoin	Mecillinam and Nitrofurantoin	-5.04569
349	Nitrofurantoin	Mecillinam and Nitrofurantoin	-4.74396
350	Nitrofurantoin	Mecillinam and Nitrofurantoin	-1.78024
351	Nitrofurantoin	Mecillinam and Nitrofurantoin	-1.76055
352	Nitrofurantoin	Mecillinam and Nitrofurantoin	-1.16366
353	Nitrofurantoin	Mecillinam and Nitrofurantoin	-0.167797
354	Nitrofurantoin	Mecillinam and Nitrofurantoin	0.503999
355	Nitrofurantoin	Mecillinam and Nitrofurantoin	-0.37414
356	Nitrofurantoin	Mecillinam and Nitrofurantoin	-0.0724115
357	Nitrofurantoin	Mecillinam and Nitrofurantoin	-6.45179
358	Nitrofurantoin	Mecillinam and Nitrofurantoin	-6.4321
359	Nitrofurantoin	Mecillinam and Nitrofurantoin	-5.83521
360	Nitrofurantoin	Mecillinam and Nitrofurantoin	-4.83935
361	Nitrofurantoin	Mecillinam and Nitrofurantoin	-4.16755
362	Nitrofurantoin	Mecillinam and Nitrofurantoin	-5.04569
363	Nitrofurantoin	Mecillinam and Nitrofurantoin	-4.74396
364	Nitrofurantoin	Mecillinam and Nitrofurantoin	-6.45179
365	Nitrofurantoin	Mecillinam and Nitrofurantoin	-6.4321
366	Nitrofurantoin	Mecillinam and Nitrofurantoin	-5.83521
367	Nitrofurantoin	Mecillinam and Nitrofurantoin	-4.83935
368	Nitrofurantoin	Mecillinam and Nitrofurantoin	-4.16755
369	Nitrofurantoin	Mecillinam and Nitrofurantoin	-5.04569
370	Nitrofurantoin	Mecillinam and Nitrofurantoin	-4.74396
371	Nitrofurantoin	Mecillinam and Nitrofurantoin	-0.587307
372	Nitrofurantoin	Mecillinam and Nitrofurantoin	-0.567614
373	Nitrofurantoin	Mecillinam and Nitrofurantoin	0.0292741
374	Nitrofurantoin	Mecillinam and Nitrofurantoin	1.02514
375	Nitrofurantoin	Mecillinam and Nitrofurantoin	1.69693
376	Nitrofurantoin	Mecillinam and Nitrofurantoin	0.818796
377	Nitrofurantoin	Mecillinam and Nitrofurantoin	1.12052
378	Nitrofurantoin	Mecillinam and Nitrofurantoin	-6.45179
379	Nitrofurantoin	Mecillinam and Nitrofurantoin	-6.4321
380	Nitrofurantoin	Mecillinam and Nitrofurantoin	-5.83521
381	Nitrofurantoin	Mecillinam and Nitrofurantoin	-4.83935
382	Nitrofurantoin	Mecillinam and Nitrofurantoin	-4.16755
383	Nitrofurantoin	Mecillinam and Nitrofurantoin	-5.04569
384	Nitrofurantoin	Mecillinam and Nitrofurantoin	-4.74396
385	Nitrofurantoin	Mecillinam and Nitrofurantoin	-6.45179
386	Nitrofurantoin	Mecillinam and Nitrofurantoin	-6.4321
387	Nitrofurantoin	Mecillinam and Nitrofurantoin	-5.83521
388	Nitrofurantoin	Mecillinam and Nitrofurantoin	-4.83935
389	Nitrofurantoin	Mecillinam and Nitrofurantoin	-4.16755
390	Nitrofurantoin	Mecillinam and Nitrofurantoin	-5.04569
391	Nitrofurantoin	Mecillinam and Nitrofurantoin	-4.74396
392	Gentamicin	Gentamicin and Cefoxitin	0.0447338
393	Gentamicin	Gentamicin and Cefoxitin	1.66817
394	Gentamicin	Gentamicin and Cefoxitin	-0.613517
395	Gentamicin	Gentamicin and Cefoxitin	-2.97523
396	Gentamicin	Gentamicin and Cefoxitin	-3.1377
397	Gentamicin	Gentamicin and Cefoxitin	-0.380502
398	Gentamicin	Gentamicin and Cefoxitin	-0.680461
399	Gentamicin	Gentamicin and Ciprofloxacin	-3.86458
400	Gentamicin	Gentamicin and Ciprofloxacin	-2.69754
401	Gentamicin	Gentamicin and Ciprofloxacin	-2.98772
402	Gentamicin	Gentamicin and Ciprofloxacin	1.66817
403	Gentamicin	Gentamicin and Ciprofloxacin	-0.310247
404	Gentamicin	Gentamicin and Ciprofloxacin	-2.82052
405	Gentamicin	Gentamicin and Ciprofloxacin	-0.714346
406	Gentamicin	Gentamicin and Azithromycin	-1.92252
407	Gentamicin	Gentamicin and Azithromycin	-2.03706
408	Gentamicin	Gentamicin and Azithromycin	-0.368445
409	Gentamicin	Gentamicin and Azithromycin	-1.02238
410	Gentamicin	Gentamicin and Azithromycin	1.66817
411	Gentamicin	Gentamicin and Azithromycin	1.19371
412	Gentamicin	Gentamicin and Azithromycin	-0.495036
413	Gentamicin	Gentamicin and Cefoxitin	2.44748
414	Gentamicin	Gentamicin and Cefoxitin	4.07092
415	Gentamicin	Gentamicin and Cefoxitin	1.78923
416	Gentamicin	Gentamicin and Cefoxitin	-0.572479
417	Gentamicin	Gentamicin and Cefoxitin	-0.734952
418	Gentamicin	Gentamicin and Cefoxitin	2.02224
419	Gentamicin	Gentamicin and Cefoxitin	1.72229
420	Gentamicin	Gentamicin and Ciprofloxacin	-1.46184
421	Gentamicin	Gentamicin and Ciprofloxacin	-0.294797
422	Gentamicin	Gentamicin and Ciprofloxacin	-0.58497
423	Gentamicin	Gentamicin and Ciprofloxacin	4.07092
424	Gentamicin	Gentamicin and Ciprofloxacin	2.0925
425	Gentamicin	Gentamicin and Ciprofloxacin	-0.417776
426	Gentamicin	Gentamicin and Ciprofloxacin	1.6884
427	Gentamicin	Gentamicin and Azithromycin	0.480223
428	Gentamicin	Gentamicin and Azithromycin	0.365688
429	Gentamicin	Gentamicin and Azithromycin	2.0343
430	Gentamicin	Gentamicin and Azithromycin	1.38036
431	Gentamicin	Gentamicin and Azithromycin	4.07092
432	Gentamicin	Gentamicin and Azithromycin	3.59645
433	Gentamicin	Gentamicin and Azithromycin	1.90771
434	Gentamicin	Gentamicin and Cefoxitin	-1.62344
435	Gentamicin	Gentamicin and Cefoxitin	0
436	Gentamicin	Gentamicin and Cefoxitin	-2.28169
437	Gentamicin	Gentamicin and Cefoxitin	-4.6434
438	Gentamicin	Gentamicin and Cefoxitin	-4.80587
439	Gentamicin	Gentamicin and Cefoxitin	-2.04867
440	Gentamicin	Gentamicin and Cefoxitin	-2.34863
441	Gentamicin	Gentamicin and Ciprofloxacin	-5.53275
442	Gentamicin	Gentamicin and Ciprofloxacin	-4.36571
443	Gentamicin	Gentamicin and Ciprofloxacin	-4.65589
444	Gentamicin	Gentamicin and Ciprofloxacin	0
445	Gentamicin	Gentamicin and Ciprofloxacin	-1.97842
446	Gentamicin	Gentamicin and Ciprofloxacin	-4.48869
447	Gentamicin	Gentamicin and Ciprofloxacin	-2.38252
448	Gentamicin	Gentamicin and Azithromycin	-3.59069
449	Gentamicin	Gentamicin and Azithromycin	-3.70523
450	Gentamicin	Gentamicin and Azithromycin	-2.03662
451	Gentamicin	Gentamicin and Azithromycin	-2.69055
452	Gentamicin	Gentamicin and Azithromycin	0
453	Gentamicin	Gentamicin and Azithromycin	-0.474465
454	Gentamicin	Gentamicin and Azithromycin	-2.16321
455	Gentamicin	Gentamicin and Cefoxitin	-1.62344
456	Gentamicin	Gentamicin and Cefoxitin	0
457	Gentamicin	Gentamicin and Cefoxitin	-2.28169
458	Gentamicin	Gentamicin and Cefoxitin	-4.6434
459	Gentamicin	Gentamicin and Cefoxitin	-4.80587
460	Gentamicin	Gentamicin and Cefoxitin	-2.04867
461	Gentamicin	Gentamicin and Cefoxitin	-2.34863
462	Gentamicin	Gentamicin and Ciprofloxacin	-5.53275
463	Gentamicin	Gentamicin and Ciprofloxacin	-4.36571
464	Gentamicin	Gentamicin and Ciprofloxacin	-4.65589
465	Gentamicin	Gentamicin and Ciprofloxacin	0
466	Gentamicin	Gentamicin and Ciprofloxacin	-1.97842
467	Gentamicin	Gentamicin and Ciprofloxacin	-4.48869
468	Gentamicin	Gentamicin and Ciprofloxacin	-2.38252
469	Gentamicin	Gentamicin and Azithromycin	-3.59069
470	Gentamicin	Gentamicin and Azithromycin	-3.70523
471	Gentamicin	Gentamicin and Azithromycin	-2.03662
472	Gentamicin	Gentamicin and Azithromycin	-2.69055
473	Gentamicin	Gentamicin and Azithromycin	0
474	Gentamicin	Gentamicin and Azithromycin	-0.474465
475	Gentamicin	Gentamicin and Azithromycin	-2.16321
476	Gentamicin	Gentamicin and Cefoxitin	-1.62344
477	Gentamicin	Gentamicin and Cefoxitin	0
478	Gentamicin	Gentamicin and Cefoxitin	-2.28169
479	Gentamicin	Gentamicin and Cefoxitin	-4.6434
480	Gentamicin	Gentamicin and Cefoxitin	-4.80587
481	Gentamicin	Gentamicin and Cefoxitin	-2.04867
482	Gentamicin	Gentamicin and Cefoxitin	-2.34863
483	Gentamicin	Gentamicin and Ciprofloxacin	-5.53275
484	Gentamicin	Gentamicin and Ciprofloxacin	-4.36571
485	Gentamicin	Gentamicin and Ciprofloxacin	-4.65589
486	Gentamicin	Gentamicin and Ciprofloxacin	0
487	Gentamicin	Gentamicin and Ciprofloxacin	-1.97842
488	Gentamicin	Gentamicin and Ciprofloxacin	-4.48869
489	Gentamicin	Gentamicin and Ciprofloxacin	-2.38252
490	Gentamicin	Gentamicin and Azithromycin	-3.59069
491	Gentamicin	Gentamicin and Azithromycin	-3.70523
492	Gentamicin	Gentamicin and Azithromycin	-2.03662
493	Gentamicin	Gentamicin and Azithromycin	-2.69055
494	Gentamicin	Gentamicin and Azithromycin	0
495	Gentamicin	Gentamicin and Azithromycin	-0.474465
496	Gentamicin	Gentamicin and Azithromycin	-2.16321
497	Gentamicin	Gentamicin and Cefoxitin	-1.62344
498	Gentamicin	Gentamicin and Cefoxitin	0
499	Gentamicin	Gentamicin and Cefoxitin	-2.28169
500	Gentamicin	Gentamicin and Cefoxitin	-4.6434
501	Gentamicin	Gentamicin and Cefoxitin	-4.80587
502	Gentamicin	Gentamicin and Cefoxitin	-2.04867
503	Gentamicin	Gentamicin and Cefoxitin	-2.34863
504	Gentamicin	Gentamicin and Ciprofloxacin	-5.53275
505	Gentamicin	Gentamicin and Ciprofloxacin	-4.36571
506	Gentamicin	Gentamicin and Ciprofloxacin	-4.65589
507	Gentamicin	Gentamicin and Ciprofloxacin	0
508	Gentamicin	Gentamicin and Ciprofloxacin	-1.97842
509	Gentamicin	Gentamicin and Ciprofloxacin	-4.48869
510	Gentamicin	Gentamicin and Ciprofloxacin	-2.38252
511	Gentamicin	Gentamicin and Azithromycin	-3.59069
512	Gentamicin	Gentamicin and Azithromycin	-3.70523
513	Gentamicin	Gentamicin and Azithromycin	-2.03662
514	Gentamicin	Gentamicin and Azithromycin	-2.69055
515	Gentamicin	Gentamicin and Azithromycin	0
516	Gentamicin	Gentamicin and Azithromycin	-0.474465
517	Gentamicin	Gentamicin and Azithromycin	-2.16321
518	Gentamicin	Gentamicin and Cefoxitin	-1.62344
519	Gentamicin	Gentamicin and Cefoxitin	0
520	Gentamicin	Gentamicin and Cefoxitin	-2.28169
521	Gentamicin	Gentamicin and Cefoxitin	-4.6434
522	Gentamicin	Gentamicin and Cefoxitin	-4.80587
523	Gentamicin	Gentamicin and Cefoxitin	-2.04867
524	Gentamicin	Gentamicin and Cefoxitin	-2.34863
525	Gentamicin	Gentamicin and Ciprofloxacin	-5.53275
526	Gentamicin	Gentamicin and Ciprofloxacin	-4.36571
527	Gentamicin	Gentamicin and Ciprofloxacin	-4.65589
528	Gentamicin	Gentamicin and Ciprofloxacin	0
529	Gentamicin	Gentamicin and Ciprofloxacin	-1.97842
530	Gentamicin	Gentamicin and Ciprofloxacin	-4.48869
531	Gentamicin	Gentamicin and Ciprofloxacin	-2.38252
532	Gentamicin	Gentamicin and Azithromycin	-3.59069
533	Gentamicin	Gentamicin and Azithromycin	-3.70523
534	Gentamicin	Gentamicin and Azithromycin	-2.03662
535	Gentamicin	Gentamicin and Azithromycin	-2.69055
536	Gentamicin	Gentamicin and Azithromycin	0
537	Gentamicin	Gentamicin and Azithromycin	-0.474465
538	Gentamicin	Gentamicin and Azithromycin	-2.16321
539	Ciprofloxacin	Gentamicin and Ciprofloxacin	-2.56279
540	Ciprofloxacin	Gentamicin and Ciprofloxacin	-4.18024
541	Ciprofloxacin	Gentamicin and Ciprofloxacin	-3.85447
542	Ciprofloxacin	Gentamicin and Ciprofloxacin	-3.98833
543	Ciprofloxacin	Gentamicin and Ciprofloxacin	-2.27027
544	Ciprofloxacin	Gentamicin and Ciprofloxacin	-3.53866
545	Ciprofloxacin	Gentamicin and Ciprofloxacin	-3.14615
546	Ciprofloxacin	Ceftazidime and Ciprofloxacin	-0.303529
547	Ciprofloxacin	Ceftazidime and Ciprofloxacin	2.2947
548	Ciprofloxacin	Ceftazidime and Ciprofloxacin	2.2947
549	Ciprofloxacin	Ceftazidime and Ciprofloxacin	2.2947
550	Ciprofloxacin	Ceftazidime and Ciprofloxacin	2.2947
551	Ciprofloxacin	Ceftazidime and Ciprofloxacin	2.2947
552	Ciprofloxacin	Ceftazidime and Ciprofloxacin	2.2947
553	Ciprofloxacin	Gentamicin and Ciprofloxacin	-4.85749
554	Ciprofloxacin	Gentamicin and Ciprofloxacin	-6.47495
555	Ciprofloxacin	Gentamicin and Ciprofloxacin	-6.14917
556	Ciprofloxacin	Gentamicin and Ciprofloxacin	-6.28303
557	Ciprofloxacin	Gentamicin and Ciprofloxacin	-4.56497
558	Ciprofloxacin	Gentamicin and Ciprofloxacin	-5.83336
559	Ciprofloxacin	Gentamicin and Ciprofloxacin	-5.44086
560	Ciprofloxacin	Ceftazidime and Ciprofloxacin	-2.59823
561	Ciprofloxacin	Ceftazidime and Ciprofloxacin	0
562	Ciprofloxacin	Ceftazidime and Ciprofloxacin	0
563	Ciprofloxacin	Ceftazidime and Ciprofloxacin	0
564	Ciprofloxacin	Ceftazidime and Ciprofloxacin	0
565	Ciprofloxacin	Ceftazidime and Ciprofloxacin	0
566	Ciprofloxacin	Ceftazidime and Ciprofloxacin	0
567	Ciprofloxacin	Gentamicin and Ciprofloxacin	-4.85749
568	Ciprofloxacin	Gentamicin and Ciprofloxacin	-6.47495
569	Ciprofloxacin	Gentamicin and Ciprofloxacin	-6.14917
570	Ciprofloxacin	Gentamicin and Ciprofloxacin	-6.28303
571	Ciprofloxacin	Gentamicin and Ciprofloxacin	-4.56497
572	Ciprofloxacin	Gentamicin and Ciprofloxacin	-5.83336
573	Ciprofloxacin	Gentamicin and Ciprofloxacin	-5.44086
574	Ciprofloxacin	Ceftazidime and Ciprofloxacin	-2.59823
575	Ciprofloxacin	Ceftazidime and Ciprofloxacin	0
576	Ciprofloxacin	Ceftazidime and Ciprofloxacin	0
577	Ciprofloxacin	Ceftazidime and Ciprofloxacin	0
578	Ciprofloxacin	Ceftazidime and Ciprofloxacin	0
579	Ciprofloxacin	Ceftazidime and Ciprofloxacin	0
580	Ciprofloxacin	Ceftazidime and Ciprofloxacin	0
581	Ciprofloxacin	Gentamicin and Ciprofloxacin	-3.5079
582	Ciprofloxacin	Gentamicin and Ciprofloxacin	-5.12535
583	Ciprofloxacin	Gentamicin and Ciprofloxacin	-4.79958
584	Ciprofloxacin	Gentamicin and Ciprofloxacin	-4.93344
585	Ciprofloxacin	Gentamicin and Ciprofloxacin	-3.21538
586	Ciprofloxacin	Gentamicin and Ciprofloxacin	-4.48377
587	Ciprofloxacin	Gentamicin and Ciprofloxacin	-4.09126
588	Ciprofloxacin	Ceftazidime and Ciprofloxacin	-1.24864
589	Ciprofloxacin	Ceftazidime and Ciprofloxacin	1.34959
590	Ciprofloxacin	Ceftazidime and Ciprofloxacin	1.34959
591	Ciprofloxacin	Ceftazidime and Ciprofloxacin	1.34959
592	Ciprofloxacin	Ceftazidime and Ciprofloxacin	1.34959
593	Ciprofloxacin	Ceftazidime and Ciprofloxacin	1.34959
594	Ciprofloxacin	Ceftazidime and Ciprofloxacin	1.34959
595	Ciprofloxacin	Gentamicin and Ciprofloxacin	-1.92583
596	Ciprofloxacin	Gentamicin and Ciprofloxacin	-3.54329
597	Ciprofloxacin	Gentamicin and Ciprofloxacin	-3.21751
598	Ciprofloxacin	Gentamicin and Ciprofloxacin	-3.35137
599	Ciprofloxacin	Gentamicin and Ciprofloxacin	-1.63331
600	Ciprofloxacin	Gentamicin and Ciprofloxacin	-2.9017
601	Ciprofloxacin	Gentamicin and Ciprofloxacin	-2.50919
602	Ciprofloxacin	Ceftazidime and Ciprofloxacin	0.333429
603	Ciprofloxacin	Ceftazidime and Ciprofloxacin	2.93166
604	Ciprofloxacin	Ceftazidime and Ciprofloxacin	2.93166
605	Ciprofloxacin	Ceftazidime and Ciprofloxacin	2.93166
606	Ciprofloxacin	Ceftazidime and Ciprofloxacin	2.93166
607	Ciprofloxacin	Ceftazidime and Ciprofloxacin	2.93166
608	Ciprofloxacin	Ceftazidime and Ciprofloxacin	2.93166
609	Ciprofloxacin	Gentamicin and Ciprofloxacin	-4.05728
610	Ciprofloxacin	Gentamicin and Ciprofloxacin	-5.67473
611	Ciprofloxacin	Gentamicin and Ciprofloxacin	-5.34896
612	Ciprofloxacin	Gentamicin and Ciprofloxacin	-5.48282
613	Ciprofloxacin	Gentamicin and Ciprofloxacin	-3.76476
614	Ciprofloxacin	Gentamicin and Ciprofloxacin	-5.03315
615	Ciprofloxacin	Gentamicin and Ciprofloxacin	-4.64064
616	Ciprofloxacin	Ceftazidime and Ciprofloxacin	-1.79802
617	Ciprofloxacin	Ceftazidime and Ciprofloxacin	0.800214
618	Ciprofloxacin	Ceftazidime and Ciprofloxacin	0.800214
619	Ciprofloxacin	Ceftazidime and Ciprofloxacin	0.800214
620	Ciprofloxacin	Ceftazidime and Ciprofloxacin	0.800214
621	Ciprofloxacin	Ceftazidime and Ciprofloxacin	0.800214
622	Ciprofloxacin	Ceftazidime and Ciprofloxacin	0.800214
623	Ciprofloxacin	Gentamicin and Ciprofloxacin	-4.85749
624	Ciprofloxacin	Gentamicin and Ciprofloxacin	-6.47495
625	Ciprofloxacin	Gentamicin and Ciprofloxacin	-6.14917
626	Ciprofloxacin	Gentamicin and Ciprofloxacin	-6.28303
627	Ciprofloxacin	Gentamicin and Ciprofloxacin	-4.56497
628	Ciprofloxacin	Gentamicin and Ciprofloxacin	-5.83336
629	Ciprofloxacin	Gentamicin and Ciprofloxacin	-5.44086
630	Ciprofloxacin	Ceftazidime and Ciprofloxacin	-2.59823
631	Ciprofloxacin	Ceftazidime and Ciprofloxacin	0
632	Ciprofloxacin	Ceftazidime and Ciprofloxacin	0
633	Ciprofloxacin	Ceftazidime and Ciprofloxacin	0
634	Ciprofloxacin	Ceftazidime and Ciprofloxacin	0
635	Ciprofloxacin	Ceftazidime and Ciprofloxacin	0
636	Ciprofloxacin	Ceftazidime and Ciprofloxacin	0
637	Azithromycin	Gentamicin and Azithromycin	0
638	Azithromycin	Gentamicin and Azithromycin	-4.64776
639	Azithromycin	Gentamicin and Azithromycin	-5.74589
640	Azithromycin	Gentamicin and Azithromycin	-6.26203
641	Azithromycin	Gentamicin and Azithromycin	-3.14341
642	Azithromycin	Gentamicin and Azithromycin	-6.54772
643	Azithromycin	Gentamicin and Azithromycin	-6.43397
644	Azithromycin	Gentamicin and Azithromycin	0
645	Azithromycin	Gentamicin and Azithromycin	-4.64776
646	Azithromycin	Gentamicin and Azithromycin	-5.74589
647	Azithromycin	Gentamicin and Azithromycin	-6.26203
648	Azithromycin	Gentamicin and Azithromycin	-3.14341
649	Azithromycin	Gentamicin and Azithromycin	-6.54772
650	Azithromycin	Gentamicin and Azithromycin	-6.43397
651	Azithromycin	Gentamicin and Azithromycin	0
652	Azithromycin	Gentamicin and Azithromycin	-4.64776
653	Azithromycin	Gentamicin and Azithromycin	-5.74589
654	Azithromycin	Gentamicin and Azithromycin	-6.26203
655	Azithromycin	Gentamicin and Azithromycin	-3.14341
656	Azithromycin	Gentamicin and Azithromycin	-6.54772
657	Azithromycin	Gentamicin and Azithromycin	-6.43397
658	Azithromycin	Gentamicin and Azithromycin	0
659	Azithromycin	Gentamicin and Azithromycin	-4.64776
660	Azithromycin	Gentamicin and Azithromycin	-5.74589
661	Azithromycin	Gentamicin and Azithromycin	-6.26203
662	Azithromycin	Gentamicin and Azithromycin	-3.14341
663	Azithromycin	Gentamicin and Azithromycin	-6.54772
664	Azithromycin	Gentamicin and Azithromycin	-6.43397
665	Azithromycin	Gentamicin and Azithromycin	0
666	Azithromycin	Gentamicin and Azithromycin	-4.64776
667	Azithromycin	Gentamicin and Azithromycin	-5.74589
668	Azithromycin	Gentamicin and Azithromycin	-6.26203
669	Azithromycin	Gentamicin and Azithromycin	-3.14341
670	Azithromycin	Gentamicin and Azithromycin	-6.54772
671	Azithromycin	Gentamicin and Azithromycin	-6.43397
672	Azithromycin	Gentamicin and Azithromycin	0
673	Azithromycin	Gentamicin and Azithromycin	-4.64776
674	Azithromycin	Gentamicin and Azithromycin	-5.74589
675	Azithromycin	Gentamicin and Azithromycin	-6.26203
676	Azithromycin	Gentamicin and Azithromycin	-3.14341
677	Azithromycin	Gentamicin and Azithromycin	-6.54772
678	Azithromycin	Gentamicin and Azithromycin	-6.43397
679	Azithromycin	Gentamicin and Azithromycin	0
680	Azithromycin	Gentamicin and Azithromycin	-4.64776
681	Azithromycin	Gentamicin and Azithromycin	-5.74589
682	Azithromycin	Gentamicin and Azithromycin	-6.26203
683	Azithromycin	Gentamicin and Azithromycin	-3.14341
684	Azithromycin	Gentamicin and Azithromycin	-6.54772
685	Azithromycin	Gentamicin and Azithromycin	-6.43397

## Sheet: ED Fig.6b
	Strains	Antibiotics	Fold-change in resistance relative to wild-type
0	Cefoxitin 1	Cefoxitin	89.4371
1	Cefoxitin 2	Cefoxitin	89.4371
2	Cefoxitin 3	Cefoxitin	89.4371
3	Cefoxitin 4	Cefoxitin	89.4371
4	Cefoxitin 5	Cefoxitin	89.4371
5	Cefoxitin 6	Cefoxitin	89.4371
6	Cefoxitin 7	Cefoxitin	89.4371
7	WT	Cefoxitin	1
15	Cefoxitin and Levofloxacin 1	Cefoxitin	1.59628
16	Cefoxitin and Levofloxacin 2	Cefoxitin	0.807642
17	Cefoxitin and Levofloxacin 3	Cefoxitin	2.03864
18	Cefoxitin and Levofloxacin 4	Cefoxitin	1.30638
19	Cefoxitin and Levofloxacin 5	Cefoxitin	1.16429
20	Cefoxitin and Levofloxacin 6	Cefoxitin	4.06334
21	Cefoxitin and Levofloxacin 7	Cefoxitin	1.23246
29	Gentamicin and Cefoxitin 1	Cefoxitin	2.26086
30	Gentamicin and Cefoxitin 2	Cefoxitin	1.16696
31	Gentamicin and Cefoxitin 3	Cefoxitin	2.19935
32	Gentamicin and Cefoxitin 4	Cefoxitin	2.35116
33	Gentamicin and Cefoxitin 5	Cefoxitin	0.949162
34	Gentamicin and Cefoxitin 6	Cefoxitin	1.53998
35	Gentamicin and Cefoxitin 7	Cefoxitin	1.30992
36	Ceftazidime 1	Ceftazidime	2.44065
37	Ceftazidime 2	Ceftazidime	81.871
38	Ceftazidime 3	Ceftazidime	4.31899
39	Ceftazidime 4	Ceftazidime	19.7957
40	Ceftazidime 5	Ceftazidime	2.36291
41	Ceftazidime 6	Ceftazidime	81.871
42	Ceftazidime 7	Ceftazidime	81.871
43	WT	Ceftazidime	1
44	Ceftazidime and Ciprofloxacin 1	Ceftazidime	3.63692
45	Ceftazidime and Ciprofloxacin 2	Ceftazidime	23.0172
46	Ceftazidime and Ciprofloxacin 3	Ceftazidime	2.30295
47	Ceftazidime and Ciprofloxacin 4	Ceftazidime	6.04389
48	Ceftazidime and Ciprofloxacin 5	Ceftazidime	81.871
49	Ceftazidime and Ciprofloxacin 6	Ceftazidime	27.7027
50	Ceftazidime and Ciprofloxacin 7	Ceftazidime	81.871
51	Mecillinam 1	Mecillinam	256
52	Mecillinam 2	Mecillinam	256
53	Mecillinam 3	Mecillinam	256
54	Mecillinam 4	Mecillinam	2.4647
55	Mecillinam 5	Mecillinam	256
56	Mecillinam 6	Mecillinam	256
57	Mecillinam 7	Mecillinam	256
58	WT	Mecillinam	1
66	Mecillinam and Nitrofurantoin 1	Mecillinam	2.2846
67	Mecillinam and Nitrofurantoin 2	Mecillinam	1
68	Mecillinam and Nitrofurantoin 3	Mecillinam	2.21308
69	Mecillinam and Nitrofurantoin 4	Mecillinam	2.56836
70	Mecillinam and Nitrofurantoin 5	Mecillinam	2.20555
71	Mecillinam and Nitrofurantoin 6	Mecillinam	1
72	Mecillinam and Nitrofurantoin 7	Mecillinam	1
73	Mecillinam and Levofloxacin 1	Mecillinam	1
74	Mecillinam and Levofloxacin 2	Mecillinam	256
75	Mecillinam and Levofloxacin 3	Mecillinam	2.22802
76	Mecillinam and Levofloxacin 4	Mecillinam	1
77	Mecillinam and Levofloxacin 5	Mecillinam	1
78	Mecillinam and Levofloxacin 6	Mecillinam	1
79	Mecillinam and Levofloxacin 7	Mecillinam	1
80	Levofloxacin 1	Levofloxacin	104.042
81	Levofloxacin 2	Levofloxacin	104.042
82	Levofloxacin 3	Levofloxacin	104.042
83	Levofloxacin 4	Levofloxacin	15.281
84	Levofloxacin 5	Levofloxacin	104.042
85	Levofloxacin 6	Levofloxacin	4.71238
86	Levofloxacin 7	Levofloxacin	0.812835
87	WT	Levofloxacin	1
88	Cefoxitin and Levofloxacin 1	Levofloxacin	104.042
89	Cefoxitin and Levofloxacin 2	Levofloxacin	4.12175
90	Cefoxitin and Levofloxacin 3	Levofloxacin	104.042
91	Cefoxitin and Levofloxacin 4	Levofloxacin	104.042
92	Cefoxitin and Levofloxacin 5	Levofloxacin	2.39938
93	Cefoxitin and Levofloxacin 6	Levofloxacin	104.042
94	Cefoxitin and Levofloxacin 7	Levofloxacin	104.042
95	Mecillinam and Levofloxacin 1	Levofloxacin	1.95203
96	Mecillinam and Levofloxacin 2	Levofloxacin	2.07776
97	Mecillinam and Levofloxacin 3	Levofloxacin	1.8084
98	Mecillinam and Levofloxacin 4	Levofloxacin	1.43238
99	Mecillinam and Levofloxacin 5	Levofloxacin	1.57042
100	Mecillinam and Levofloxacin 6	Levofloxacin	1.74277
101	Mecillinam and Levofloxacin 7	Levofloxacin	1.84909
102	Nitrofurantoin 1	Nitrofurantoin	96.2351
103	Nitrofurantoin 2	Nitrofurantoin	3.77622
104	Nitrofurantoin 3	Nitrofurantoin	96.2351
105	Nitrofurantoin 4	Nitrofurantoin	96.2351
106	Nitrofurantoin 5	Nitrofurantoin	1.65176
107	Nitrofurantoin 6	Nitrofurantoin	96.2351
108	Nitrofurantoin 7	Nitrofurantoin	96.2351
109	WT	Nitrofurantoin	1
110	Mecillinam and Nitrofurantoin 1	Nitrofurantoin	1.09939
111	Mecillinam and Nitrofurantoin 2	Nitrofurantoin	1.1145
112	Mecillinam and Nitrofurantoin 3	Nitrofurantoin	1.68562
113	Mecillinam and Nitrofurantoin 4	Nitrofurantoin	3.36159
114	Mecillinam and Nitrofurantoin 5	Nitrofurantoin	5.3552
115	Mecillinam and Nitrofurantoin 6	Nitrofurantoin	2.9136
116	Mecillinam and Nitrofurantoin 7	Nitrofurantoin	3.59136
124	Gentamicin 1	Gentamicin	34.2177
125	Gentamicin 2	Gentamicin	6.47072
126	Gentamicin 3	Gentamicin	108.748
127	Gentamicin 4	Gentamicin	108.748
128	Gentamicin 5	Gentamicin	108.748
129	Gentamicin 6	Gentamicin	108.748
130	Gentamicin 7	Gentamicin	108.748
131	WT	Gentamicin	1
139	Gentamicin and Cefoxitin 1	Gentamicin	35.2953
140	Gentamicin and Cefoxitin 2	Gentamicin	108.748
141	Gentamicin and Cefoxitin 3	Gentamicin	22.3648
142	Gentamicin and Cefoxitin 4	Gentamicin	4.3513
143	Gentamicin and Cefoxitin 5	Gentamicin	3.88785
144	Gentamicin and Cefoxitin 6	Gentamicin	26.285
145	Gentamicin and Cefoxitin 7	Gentamicin	21.3507
146	Gentamicin and Ciprofloxacin 1	Gentamicin	2.34907
147	Gentamicin and Ciprofloxacin 2	Gentamicin	5.27484
148	Gentamicin and Ciprofloxacin 3	Gentamicin	4.31379
149	Gentamicin and Ciprofloxacin 4	Gentamicin	108.748
150	Gentamicin and Ciprofloxacin 5	Gentamicin	27.5967
151	Gentamicin and Ciprofloxacin 6	Gentamicin	4.84383
152	Gentamicin and Ciprofloxacin 7	Gentamicin	20.8551
153	Gentamicin and Azithromycin 1	Gentamicin	9.02639
154	Gentamicin and Azithromycin 2	Gentamicin	8.33749
155	Gentamicin and Azithromycin 3	Gentamicin	26.5056
156	Gentamicin and Azithromycin 4	Gentamicin	16.8455
157	Gentamicin and Azithromycin 5	Gentamicin	108.748
158	Gentamicin and Azithromycin 6	Gentamicin	78.2694
159	Gentamicin and Azithromycin 7	Gentamicin	24.279
160	Ciprofloxacin 1	Ciprofloxacin	20.2199
161	Ciprofloxacin 2	Ciprofloxacin	99.2094
162	Ciprofloxacin 3	Ciprofloxacin	99.2094
163	Ciprofloxacin 4	Ciprofloxacin	38.9301
164	Ciprofloxacin 5	Ciprofloxacin	13.0027
165	Ciprofloxacin 6	Ciprofloxacin	56.9724
166	Ciprofloxacin 7	Ciprofloxacin	99.2094
167	WT	Ciprofloxacin	1
168	Gentamicin and Ciprofloxacin 1	Ciprofloxacin	3.42217
169	Gentamicin and Ciprofloxacin 2	Ciprofloxacin	1.11532
170	Gentamicin and Ciprofloxacin 3	Ciprofloxacin	1.39787
171	Gentamicin and Ciprofloxacin 4	Ciprofloxacin	1.27401
172	Gentamicin and Ciprofloxacin 5	Ciprofloxacin	4.1914
173	Gentamicin and Ciprofloxacin 6	Ciprofloxacin	1.73995
174	Gentamicin and Ciprofloxacin 7	Ciprofloxacin	2.28398
175	Ceftazidime and Ciprofloxacin 1	Ciprofloxacin	16.3835
176	Ceftazidime and Ciprofloxacin 2	Ciprofloxacin	99.2094
177	Ceftazidime and Ciprofloxacin 3	Ciprofloxacin	99.2094
178	Ceftazidime and Ciprofloxacin 4	Ciprofloxacin	99.2094
179	Ceftazidime and Ciprofloxacin 5	Ciprofloxacin	99.2094
180	Ceftazidime and Ciprofloxacin 6	Ciprofloxacin	99.2094
181	Ceftazidime and Ciprofloxacin 7	Ciprofloxacin	99.2094
182	Azithromycin 1	Azithromycin	32.1067
183	Azithromycin 2	Azithromycin	32.1067
184	Azithromycin 3	Azithromycin	32.1067
185	Azithromycin 4	Azithromycin	32.1067
186	Azithromycin 5	Azithromycin	32.1067
187	Azithromycin 6	Azithromycin	32.1067
188	Azithromycin 7	Azithromycin	32.1067
189	WT	Azithromycin	1
190	Gentamicin and Azithromycin 1	Azithromycin	32.1067
191	Gentamicin and Azithromycin 2	Azithromycin	1.2808
192	Gentamicin and Azithromycin 3	Azithromycin	0.59829
193	Gentamicin and Azithromycin 4	Azithromycin	0.418348
194	Gentamicin and Azithromycin 5	Azithromycin	3.63358
195	Gentamicin and Azithromycin 6	Azithromycin	0.34319
196	Gentamicin and Azithromycin 7	Azithromycin	0.371346
